# Supplementary material for: Systems approaches identify the consequences of monosomy in somatic human cells
Source: Nat Commun. 2021 Sep 22;12:5576. doi: 10.1038/s41467-021-25288-x (PMC8458293; doi:10.1038/s41467-021-25288-x)
Supplement: Supplementary file 4 — Supplementary Data 1 [file 41467_2021_25288_MOESM4_ESM.xlsx]

## Sheet: Meta
Header	Description
Protein RM13	TMT median ratios of RM10:18 vs WT (log2)
Protein RMX	TMT median ratios of RM13 vs WT (log2)
Protein RM10c4	TMT median ratios of RMX vs WT (log2)
Protein RM19p	TMT median ratios of RM19p vs WT (log2)
mRNA RM10c4	RNASeq Göttingen, median ratios of RM10;18 vs WT (log2)
mRNA RM13	RNASeq Göttingen, median ratios of RM13 vs WT (log2)
mRNA RM19p	RNASeq Göttingen, median ratios of RMX vs WT (log2)
mRNA RMX	RNASeq Göttingen, median ratios of RM19p vs WT (log2)
DNA RM13	Low pass DNASeq, RMX median per gene coverage shifted to zero (log2)
DNA RMX	Low pass DNASeq, RM13 median per gene coverage shifted to zero (log2)
DNA RM10c2	Low pass DNASeq, RM10 median per gene coverage shifted to zero (log2)
DNA RM10c4	Low pass DNASeq, RM10;18 median per gene coverage shifted to zero (log2)
DNA RPE1 p53 KO	Low pass DNASeq, WT median per gene coverage shifted to zero (log2)
Student's T-test significant	Indicates in which sample vs wild type the value is significant according to two-sample T-tests with a permutation based FDR 0f 0.05 and an S0 of 0
-Log Student's T-test p-value RM10	Negative logarythmic p-value of the two sample T-test of RM10 vs WT
-Log Student's T-test p-value RM13	Negative logarythmic p-value of the two sample T-test of RM13 vs WT
-Log Student's T-test p-value RMX	Negative logarythmic p-value of the two sample T-test of RMX vs WT
-Log Student's T-test p-value RM19p	Negative logarythmic p-value of the two sample T-test of RM19p vs WT
-Log Student's T-test combined score	Combined score of all two sample T-tests as product of the individual q-values
GOBP name	Gene ontology biological pathway Name
GOCC name	Gene ontology cellular component Name
Corum	Mammalian protein complex annotation from http://mips.helmholtz-muenchen.de/genre/proj/corum/
Peptides	The total number of peptide sequences associated with the protein group (i.e. for all the proteins in the group).
Razor + unique peptides	The total number of razor + unique peptides associated with the protein group (i.e. these peptides are shared with another protein group).
Unique peptides	The total number of unique peptides associated with the protein group (i.e. these peptides are not shared with another protein group).
Sequence coverage [%]	Percentage of the sequence that is covered by the identified peptides of the best protein sequence contained in the group.
Unique + razor sequence coverage [%]	Percentage of the sequence that is covered by the identified unique and razor peptides of the best protein sequence contained in the group.
Unique sequence coverage [%]	Percentage of the sequence that is covered by the identified unique peptides of the best protein sequence contained in the group.
Mol. weight [kDa]	Molecular weight of the leading protein sequence contained in the protein group.
Q-value	Ratio of reverse to forward protein groups.
Score	Protein score which is derived from peptide posterior error probabilities.
Chromosome/scaffold name	Name of Chromosome, on which the according gene is located
Gene start (bp)	Starting position of the according gene (bp)
Gene end (bp)	End position of the according gene (bp)
Protein IDs	Identifier(s) of protein(s) contained in the protein group. They are sorted by number of identified peptides in descending order.
Majority protein IDs	These are the IDs of those proteins that have at least half of the peptides that the leading protein has.
Gene Names	Name(s) of the gene(s) associated to the protein(s) contained within the group.
Protein Names	Name(s) of protein(s) contained within the group.
ENSG	Ensembl Gene ID (http://www.ensembl.org/index.html)

## Sheet: DataSets_Combined_TMT
Gene names	DNA RM10;18	mRNA RM10;18	Protein RM10;18	DNA RM13	mRNA RM13	Protein RM13	DNA RMX	mRNA RMX	Protein RMX	mRNA RM19p	Protein RM19p	DNA RM10	DNA RPE1 p53 KO	Student's T-test significant	-Log Student's T-test p-value RM10	-Log Student's T-test p-value RM13	-Log Student's T-test p-value RMX	-Log Student's T-test p-value RM19p	-Log Student's T-test combined score	GOBP name	GOCC name	Corum	Peptides	Razor + unique peptides	Unique peptides	Sequence coverage [%]	Unique + razor sequence coverage [%]	Unique sequence coverage [%]	Mol. weight [kDa]	Q-value	Score	Chromosome/scaffold name	Gene start (bp)	Gene end (bp)	ProteinID	Majority protein IDs	Protein names	ENSG
TCEB3	NaN	0.00935459	-0.240691	NaN	0.0882845	0.129668	NaN	0.18555	0.197213	0.151967	0.0902977	NaN	NaN	RM10;RMX	2.426	1.2919	3.09388	1.14097	7.95275	biological regulation;biosynthetic process;cellular biosynthetic process;cellular macromolecule biosynthetic process;cellular macromolecule metabolic process;cellular metabolic process;cellular nitrogen compound metabolic process;cellular process;cellular protein metabolic process;gene expression;macromolecule biosynthetic process;macromolecule metabolic process;macromolecule modification;metabol…	cell part;cytoplasm;elongin complex;extracellular region part;extracellular space;integral to membrane;intracellular membrane-bounded organelle;intracellular organelle;intracellular organelle part;intracellular part;intrinsic to membrane;macromolecular complex;membrane part;membrane-bounded organelle;nuclear part;nucleoplasm;nucleoplasm part;nucleus;organelle;organelle part;protein complex;transc…		17	17	17	24,7	24,7	24,7	87,229	0	47,987	1	23743155	23762059	A0A024RAC6;Q14241	A0A024RAC6;Q14241	Transcription elongation factor B polypeptide 3	ENSG00000011007
MYCBP	-0.0035423	0.314016	-0.00599957	-0.319106	0.020875	-0.189677	0.00820994	-0.00144329	0.0176611	0.120575	0.0951443	0.185159	0.135095		0.107753	0.458058	0.0167789	0.0373077	0.619898	biological regulation;biosynthetic process;cellular biosynthetic process;cellular macromolecule biosynthetic process;cellular macromolecule metabolic process;cellular metabolic process;cellular nitrogen compound metabolic process;cellular process;gamete generation;macromolecule biosynthetic process;macromolecule metabolic process;male gamete generation;metabolic process;multicellular organismal p…	cell part;centrosome;cytoplasm;cytoplasmic part;cytoskeletal part;intracellular membrane-bounded organelle;intracellular non-membrane-bounded organelle;intracellular organelle;intracellular organelle part;intracellular part;membrane-bounded organelle;microtubule organizing center;mitochondrion;non-membrane-bounded organelle;nucleus;organelle;organelle part	AMY-1-S-AKAP84-RII-beta complex	6	6	6	62,7	62,7	62,7	12,755	0	66,78	1	38862493	38873368	A0A087WV05;Q99417	A0A087WV05;Q99417	C-Myc-binding protein	ENSG00000214114;ENSG00000274944
SMAP2	0.111705	0.177139	-0.000237465	0.0496979	-0.176484	-0.38342	-0.0464852	0.0621733	-0.381942	0.0677772	-0.237822	-0.0153449	-0.19948	RMX	0.160714	0.985456	1.44544	0.633932	3.22554		cell part;cytoplasm;intracellular organelle part;intracellular part;nuclear part;nucleoplasm;organelle part		5	5	5	16,7	16,7	16,7	46,382	0	17,255	1	40344850	40423326	A0A087WV97;Q8WU79-3;Q8WU79-2;Q8WU79	A0A087WV97;Q8WU79-3;Q8WU79-2;Q8WU79	Stromal membrane-associated protein 2	ENSG00000084070
TRAPPC3	-0.363172	0.0442314	0.00100994	-0.170081	0.0847807	0.205613	0.0787351	0.00450103	-0.00848103	-0.197561	0.036602	0.0186209	0.30305		0.129201	0.486099	0.0503927	0.000593582	0.666287	cellular process;ER to Golgi vesicle-mediated transport;establishment of localization;establishment of localization in cell;Golgi vesicle transport;intracellular transport;transport;vesicle-mediated transport	cell part;cytoplasmic part;cytosol;endoplasmic reticulum;Golgi apparatus;Golgi apparatus part;Golgi membrane;intracellular membrane-bounded organelle;intracellular organelle;intracellular organelle part;intracellular part;macromolecular complex;membrane;membrane-bounded organelle;organelle;organelle membrane;organelle part;protein complex;TRAPP complex		6	6	6	30,3	30,3	30,3	21,231	0	15,427	1	36136570	36156053	A0A087WWM0;O43617;O43617-2;A0A087WYS5;A6NKE1	A0A087WWM0;O43617;O43617-2;A0A087WYS5;A6NKE1	Trafficking protein particle complex subunit 3	ENSG00000054116
RBM15	0.675824	0.09762	0.151464	0.14924	0.184018	0.261312	0.406905	0.0705451	0.3394	0.0899272	0.147404	0.602235	0.20602	RM13;RMX	1.1112	2.29321	2.07489	0.306501	5.7858	anatomical structure development;anatomical structure morphogenesis;biological regulation;blood vessel development;branching morphogenesis of a tube;cardiac septum morphogenesis;developmental process;hemopoietic or lymphoid organ development;morphogenesis of a branching epithelium;morphogenesis of a branching structure;morphogenesis of an epithelium;multicellular organismal process;negative regul…	cell part;intracellular organelle part;intracellular part;membrane;nuclear membrane;nuclear part;nucleoplasm;organelle membrane;organelle part	Spliceosome	23	23	20	26,9	26,9	25,1	102,13	0	198,45	1	110338506	110346681	A0A087WWP4;Q96T37-4;Q96T37-2;Q96T37-3;Q96T37	A0A087WWP4;Q96T37-4;Q96T37-2;Q96T37-3;Q96T37	Putative RNA-binding protein 15	ENSG00000162775
ZCCHC17	0.240257	-0.0364113	0.110015	0.17474	0.316038	0.2192	0.10912	0.0357706	0.381847	0.046082	0.0433712	0.260777	0.159545	RM13;RMX	0.889661	2.11177	2.88542	0.395903	6.28275	biological regulation;positive regulation of defense response to virus by host;regulation of biological process;regulation of defense response;regulation of defense response to virus;regulation of defense response to virus by host;regulation of immune effector process;regulation of immune system process;regulation of multi-organism process;regulation of response to biotic stimulus;regulation of r…	cell part;cytoskeleton;cytosolic large ribosomal subunit;intermediate filament cytoskeleton;intracellular membrane-bounded organelle;intracellular non-membrane-bounded organelle;intracellular organelle;intracellular organelle part;intracellular part;large ribosomal subunit;macromolecular complex;membrane-bounded organelle;non-membrane-bounded organelle;nuclear part;nucleolus;nucleus;organelle;org…		3	3	2	20,7	20,7	16,2	20,451	0	21,165	1	31296982	31364953	A0A087WYV3;A0A0D9SEW3;A0A087WXF8;Q9NP64-2;Q9NP64-3;Q9NP64;A0A087WXU5	A0A087WYV3;A0A0D9SEW3;A0A087WXF8;Q9NP64-2;Q9NP64-3;Q9NP64;A0A087WXU5	Nucleolar protein of 40 kDa	ENSG00000121766
SEP15	NaN	0.246315	0.151816	NaN	-0.153717	0.235402	NaN	NaN	0.602088	0.0404258	0.248396	NaN	NaN	RM10;RMX	2.06022	0.740871	3.31256	1.18082	7.29448	cellular macromolecule metabolic process;cellular metabolic process;cellular process;cellular protein metabolic process;'de novo' posttranslational protein folding;'de novo' protein folding;macromolecule metabolic process;metabolic process;primary metabolic process;protein folding;protein metabolic process	cell part;cytoplasmic part;endoplasmic reticulum lumen;endoplasmic reticulum part;extracellular membrane-bounded organelle;extracellular organelle;extracellular region part;extracellular vesicular exosome;intracellular organelle lumen;intracellular organelle part;intracellular part;membrane-bounded organelle;membrane-bounded vesicle;membrane-enclosed lumen;organelle;organelle lumen;organelle part…		6	6	6	36,6	36,6	36,6	17,942	0	25,046	1	86862445	86914424	A0A087X1G7;O60613;A0A0J9YX89	A0A087X1G7;O60613;A0A0J9YX89	15 kDa selenoprotein	ENSG00000183291
HSD11B1	NaN	8.8505	3.37487	NaN	-1.23272	-1.65043	NaN	-0.00119558	-0.0880194	1.21503	0.180544	NaN	NaN	RM10;RM13	4.52182	2.29208	0.246825	0.0941252	7.15485	anatomical structure development;biological regulation;biosynthetic process;C21-steroid hormone biosynthetic process;C21-steroid hormone metabolic process;cellular biosynthetic process;cellular hormone metabolic process;cellular metabolic process;cellular process;developmental process;glucocorticoid biosynthetic process;glucocorticoid metabolic process;hormone biosynthetic process;hormone metabol…	cell part;cytoplasmic part;endoplasmic reticulum membrane;endoplasmic reticulum part;integral to membrane;intracellular organelle part;intracellular part;intrinsic to membrane;membrane;membrane part;organelle membrane;organelle part		6	6	6	30,9	30,9	30,9	30,667	0	23,099	1	209686178	209734949	A0A0A0MQV1;P28845;A0A087WU76	A0A0A0MQV1;P28845;A0A087WU76	Corticosteroid 11-beta-dehydrogenase isozyme 1	ENSG00000117594
WDR47	0.143376	0.246049	-0.0685663	-1.47623	-0.141806	-0.298031	-1.40923	-0.0233908	-0.325873	-0.031754	0.211734	-0.0335883	-2.9161		0.0804302	0.824127	1.00015	0.571478	2.47619	developmental process;multicellular organismal development;multicellular organismal process	cell part;cytoplasm;cytoskeletal part;intracellular organelle part;intracellular part;macromolecular complex;microtubule;organelle part;protein complex		5	5	5	5,5	5,5	5,5	98,701	0	8,411	1	108970214	109042113	A0A0A0MRE6;O94967-2;O94967;O94967-3;O94967-4	A0A0A0MRE6;O94967-2;O94967;O94967-3;O94967-4	WD repeat-containing protein 47	ENSG00000085433
CDC42BPA	0.521758	0.0663223	0.111224	-0.00767708	-0.0945807	-0.0987158	0.10691	-0.129821	0.0504522	0.0383286	-0.0219326	0.498712	-0.0152199		0.546548	0.242235	0.159112	0.0172747	0.96517	actin cytoskeleton organization;actin cytoskeleton reorganization;actin filament-based process;actomyosin structure organization;biological regulation;cell migration;cell motility;cellular component movement;cellular component organization;cellular component organization at cellular level;cellular component organization or biogenesis;cellular component organization or biogenesis at cellular level…	actomyosin;cell junction;cell leading edge;cell part;cell-cell junction;cytoplasm;cytoskeletal part;extracellular membrane-bounded organelle;extracellular organelle;extracellular region part;extracellular vesicular exosome;intracellular organelle part;intracellular part;membrane-bounded organelle;membrane-bounded vesicle;organelle;organelle part;vesicle		22	17	17	15,2	12,7	12,7	193,63	0	121,13	1	226989865	227318474	A0A0A0MRJ0;Q5VT25-4;Q5VT25-5;Q5VT25;Q5VT25-2;Q5VT25-6;Q5VT25-3;H0Y5V1;A0A0A0MRJ1	A0A0A0MRJ0;Q5VT25-4;Q5VT25-5;Q5VT25;Q5VT25-2;Q5VT25-6;Q5VT25-3;H0Y5V1;A0A0A0MRJ1	Non-specific serine/threonine protein kinase;Serine/threonine-protein kinase MRCK alpha	ENSG00000143776
GPATCH4	0.0963655	-0.0932541	-0.279409	0.324654	0.193247	0.143332	-0.0500751	0.0147612	0.173409	0.22705	-0.335014	0.436136	0.127955		1.09513	0.499677	0.623202	0.489426	2.70744	cell differentiation;cellular developmental process;cellular process;developmental process;hemopoietic progenitor cell differentiation			4	4	4	13	13	13	42,054	0	13,566	1	156594487	156601496	A0A0A0MRK1;Q5T3I0;E9PPY4;F2Z3C6;F8W895;E9PAV9;Q5T3I0-3	A0A0A0MRK1;Q5T3I0;E9PPY4;F2Z3C6;F8W895;E9PAV9;Q5T3I0-3	G patch domain-containing protein 4	ENSG00000160818
ROR1	NaN	0.426847	0.252992	NaN	1.62973	0.759719	NaN	0.389389	0.543706	0.936265	0.544865	NaN	NaN	RM10;RM13;RM19p;RMX	3.64288	4.08738	3.28507	2.14546	13.1608	biological regulation;cell surface receptor linked signaling pathway;cellular macromolecule metabolic process;cellular metabolic process;cellular process;cellular protein metabolic process;cellular response to stimulus;enzyme linked receptor protein signaling pathway;macromolecule metabolic process;macromolecule modification;metabolic process;peptidyl-amino acid modification;peptidyl-tyrosine mod…	cell part;cytoplasm;integral to membrane;integral to plasma membrane;intracellular part;intrinsic to membrane;intrinsic to plasma membrane;macromolecular complex;membrane;membrane part;plasma membrane;plasma membrane part;protein complex;receptor complex		3	3	3	3,2	3,2	3,2	98,363	0	3,0876	1	63774017	64181498	A0A0A0MTJ5;Q01973;Q01973-3	A0A0A0MTJ5;Q01973;Q01973-3	Tyrosine-protein kinase transmembrane receptor;Tyrosine-protein kinase transmembrane receptor ROR1	ENSG00000185483
GSTM3	-0.649674	0.250275	0.229182	0.320417	-0.33574	-0.305495	0.26407	-1.81784	-2.15726	-0.25276	0.0745564	-0.00511098	-0.0665698	RMX	0.614185	0.813108	4.33915	0.463569	6.23001	amine metabolic process;anatomical structure development;benzene-containing compound metabolic process;carboxylic acid metabolic process;catabolic process;cell development;cellular amine metabolic process;cellular amino acid metabolic process;cellular aromatic compound metabolic process;cellular catabolic process;cellular detoxification of nitrogen compound;cellular developmental process;cellular…	cell part;cell projection part;cytoplasm;cytoplasmic part;cytosol;extracellular membrane-bounded organelle;extracellular organelle;extracellular region part;extracellular vesicular exosome;flagellar fibrous sheath;flagellum part;intracellular membrane-bounded organelle;intracellular organelle;intracellular organelle part;intracellular part;membrane-bounded organelle;membrane-bounded vesicle;micro…		9	8	7	39,2	35,8	31,6	24,914	0	60,778	1	109733932	109741038	A0A0A0MTN3;P21266	A0A0A0MTN3;P21266	Glutathione S-transferase Mu 3	ENSG00000134202
MACF1	0.195772	0.307652	0.282183	0.0616531	0.29227	0.192947	-0.0576751	0.0478444	0.383562	-0.260133	0.51798	-0.0410671	-0.0971599	RMX	0.949935	0.829767	1.34741	1.51807	4.64519				23	6	6	13,5	4	4	177,28	0	32,751	1	39081316	39487177	A0A0A6YYJ5	A0A0A6YYJ5		ENSG00000127603
PI4KB	-0.583895	0.0680914	0.224175	0.0654857	-0.112598	-0.21629	-0.193855	0.150921	-0.190572	-0.121863	-0.457359	-0.509311	0.115165	RM19p;RMX	1.58719	1.29048	2.10168	2.71782	7.69716	biological regulation;biosynthetic process;cellular biosynthetic process;cellular component organization;cellular component organization or biogenesis;cellular lipid metabolic process;cellular membrane organization;cellular metabolic process;cellular process;cellular response to stimulus;endocytosis;establishment of localization;glycerolipid biosynthetic process;glycerolipid metabolic process;gly…	cell part;cytoplasm;cytoplasmic part;cytosol;endoplasmic reticulum membrane;endoplasmic reticulum part;endosome;Golgi apparatus part;Golgi membrane;intracellular membrane-bounded organelle;intracellular organelle;intracellular organelle part;intracellular part;membrane;membrane part;membrane-bounded organelle;mitochondrial membrane;mitochondrial outer membrane;mitochondrial part;organelle;organel…		5	5	5	6,4	6,4	6,4	92,723	0	18,654	1	151291797	151327715	A0A0B4J1S8;Q9UBF8-2;Q9UBF8;Q9UBF8-3	A0A0B4J1S8;Q9UBF8-2;Q9UBF8;Q9UBF8-3	Phosphatidylinositol 4-kinase beta	ENSG00000143393
LRRC41	-0.00112553	-0.0389757	0.0286646	-0.0368729	-0.160151	-0.211099	0.0530851	-0.238218	-0.210458	-0.155325	0.04599	-0.166849	-0.17764		0.0747815	0.0124028	0.632412	0.126267	0.845864	cellular macromolecule metabolic process;cellular metabolic process;cellular process;cellular protein metabolic process;macromolecule metabolic process;macromolecule modification;metabolic process;primary metabolic process;protein metabolic process;protein modification by small protein conjugation;protein modification by small protein conjugation or removal;protein modification process;protein ub…	cell part;cytoplasm;intracellular membrane-bounded organelle;intracellular organelle;intracellular part;membrane;membrane-bounded organelle;nucleus;organelle		10	10	10	17	17	17	86,238	0	57,643	1	46261196	46303608	A0A0B4J2G4;Q15345;Q15345-3;A0A087WTU1;A0A087X0S7;A0A0C4DH00	A0A0B4J2G4;Q15345;Q15345-3;A0A087WTU1;A0A087X0S7;A0A0C4DH00	Leucine-rich repeat-containing protein 41	ENSG00000132128
POU2F1	0.432351	1.42836	-0.0478935	0.00507212	-0.122981	-0.162305	-0.032685	0.0272939	-0.142839	1.02572	0.11767	0.135849	-0.00809002		0.127808	0.662179	0.866466	0.0127237	1.66918	anatomical structure formation involved in morphogenesis;biological regulation;biosynthetic process;cell communication;cell-cell signaling;cell-cell signaling involved in cell fate commitment;cellular biosynthetic process;cellular macromolecule biosynthetic process;cellular macromolecule metabolic process;cellular metabolic process;cellular nitrogen compound metabolic process;cellular process;dev…	cell part;intracellular membrane-bounded organelle;intracellular organelle;intracellular organelle part;intracellular part;macromolecular complex;membrane-bounded organelle;nuclear part;nucleoplasm;nucleoplasm part;nucleus;organelle;organelle part;protein complex;transcription factor complex	hs4 enhancer complex (faster migrating complex);OCT1-OBF1-DNA complex;OCT1-OBF1-DNA-TLE1 complex;OCT1-SOX2 DNA-protein complex	3	3	3	8,6	8,6	8,6	58,683	0	36,848	1	167220876	167427345	A0A0C4DG88;P14859-4;P14859-5;P14859-3;P14859;P14859-2;P14859-6	A0A0C4DG88;P14859-4;P14859-5;P14859-3;P14859;P14859-2;P14859-6	POU domain protein;POU domain, class 2, transcription factor 1	ENSG00000143190
DDOST	-0.524007	0.172734	0.0147562	-0.45503	-0.237967	0.113358	-0.12226	0.0732209	0.252662	-0.364867	0.0617523	-0.422486	0.16143	RM13;RMX	0.718399	3.31672	4.6681	0.132616	8.83583	biosynthetic process;carbohydrate metabolic process;cell activation;cellular biosynthetic process;cellular carbohydrate metabolic process;cellular macromolecule biosynthetic process;cellular macromolecule metabolic process;cellular metabolic process;cellular process;cellular protein metabolic process;cotranslational protein targeting to membrane;defense response;establishment of localization;esta…	cell part;cytoplasmic part;endoplasmic reticulum;endoplasmic reticulum membrane;endoplasmic reticulum part;integral to membrane;intracellular membrane-bounded organelle;intracellular organelle;intracellular organelle part;intracellular part;intrinsic to membrane;macromolecular complex;membrane;membrane part;membrane-bounded organelle;oligosaccharyltransferase complex;organelle;organelle membrane;…	Oligosaccharyltransferase complex (Stt3A variant);Oligosaccharyltransferase complex (Stt3B variant)	16	16	16	40,3	40,3	40,3	48,799	0	206,33	1	20651767	20661544	A0A0C4DGS1;P39656;P39656-3;P39656-2;U3KQ84	A0A0C4DGS1;P39656;P39656-3;P39656-2;U3KQ84	Dolichyl-diphosphooligosaccharide--protein glycosyltransferase 48 kDa subunit	ENSG00000244038
CEPT1	NaN	0.226519	0.0984659	NaN	0.0364761	0.246581	NaN	0.162165	0.492787	0.111015	0.239388	NaN	NaN	RMX	0.308619	0.601126	2.26303	0.465938	3.63871	alcohol metabolic process;amine biosynthetic process;amine metabolic process;biosynthetic process;CDP-choline pathway;cellular amine metabolic process;cellular biogenic amine biosynthetic process;cellular biogenic amine metabolic process;cellular biosynthetic process;cellular lipid metabolic process;cellular metabolic process;cellular nitrogen compound biosynthetic process;cellular nitrogen compo…	cell part;cytoplasmic part;endoplasmic reticulum membrane;endoplasmic reticulum part;integral to membrane;intracellular organelle part;intracellular part;intrinsic to membrane;membrane;membrane part;nuclear membrane;nuclear part;organelle membrane;organelle part		2	2	2	7,1	7,1	7,1	31,293	0	3,5863	1	111139627	111185104	A0A0C4DGS9;Q9Y6K0	A0A0C4DGS9;Q9Y6K0	Choline/ethanolaminephosphotransferase 1	ENSG00000134255
GBA	-1.67036	-0.425838	-0.200309	NaN	-0.111507	-0.103923	NaN	0.298011	0.216901	-0.704331	-0.347599	-1.2541	NaN	RM19p;RMX	1.37037	0.20133	2.07419	3.10494	6.75084	alcohol biosynthetic process;alcohol metabolic process;amine metabolic process;anatomical structure morphogenesis;biological regulation;biosynthetic process;carbohydrate metabolic process;catabolic process;cellular biosynthetic process;cellular catabolic process;cellular lipid catabolic process;cellular lipid metabolic process;cellular metabolic process;cellular nitrogen compound biosynthetic pro…	cell part;cytoplasmic part;extracellular membrane-bounded organelle;extracellular organelle;extracellular region part;extracellular vesicular exosome;intracellular organelle lumen;intracellular organelle part;intracellular part;lysosomal lumen;lysosomal membrane;membrane;membrane-bounded organelle;membrane-bounded vesicle;membrane-enclosed lumen;organelle;organelle lumen;organelle membrane;organe…		18	18	18	42,1	42,1	42,1	50,263	0	191,93	1	155234452	155244699	A0A0G2JNZ5;A0A0G2JLB3;P04062-4;P04062-2;P04062;A0A0G2JNZ0;P04062-5;P04062-3	A0A0G2JNZ5;A0A0G2JLB3;P04062-4;P04062-2;P04062;A0A0G2JNZ0;P04062-5;P04062-3	Glucosylceramidase	ENSG00000177628
SDCCAG8	0.285479	-0.21958	-0.302573	NaN	-0.656926	-0.337197	NaN	-0.375207	-0.326468	0.0624232	-0.403671	0.299886	NaN		0.0774568	0.0187268	0.895748	0.168197	1.16013	anatomical structure formation involved in morphogenesis;cell cycle;cell cycle process;cellular component organization;cellular component organization at cellular level;cellular component organization or biogenesis;cellular component organization or biogenesis at cellular level;cellular process;developmental process;establishment of cell polarity;establishment or maintenance of cell polarity;G2/M…	cell junction;cell part;cell-cell junction;centriole;centrosome;cytoplasmic part;cytoskeletal part;cytosol;intracellular non-membrane-bounded organelle;intracellular organelle;intracellular organelle part;intracellular part;microtubule organizing center;microtubule organizing center part;non-membrane-bounded organelle;organelle;organelle part		4	4	4	6,9	6,9	6,9	61,677	0	3,6364	1	243256034	243500091	A0A0G2JQM2;A0A0G2JR50;Q86SQ7-4;Q86SQ7;A0A0G2JR20;A0A0C4DG71;Q86SQ7-3	A0A0G2JQM2;A0A0G2JR50;Q86SQ7-4;Q86SQ7;A0A0G2JR20;A0A0C4DG71;Q86SQ7-3	Serologically defined colon cancer antigen 8	ENSG00000054282;ENSG00000276111
EIF4G3	0.442968	0.148457	-0.0282202	0.0581391	-0.186563	-0.121491	0.0185549	0.100468	-0.0217295	-0.183107	-0.0815773	0.261926	-0.021405	RM13	0.129955	1.47389	0.169416	1.59393	3.36719	biological regulation;cell surface receptor linked signaling pathway;cellular process;cellular response to chemical stimulus;cellular response to cytokine stimulus;cellular response to organic substance;cellular response to stimulus;cytokine-mediated signaling pathway;gamete generation;male gamete generation;multicellular organismal process;multicellular organismal reproductive process;positive r…	cell part;cytoplasmic part;cytosol;eukaryotic translation initiation factor 4F complex;intracellular part;macromolecular complex;protein complex		40	33	33	23,5	19,9	19,9	195,27	0	247,48	1	20806292	21176888	A0A0U1RQK7;A0A0A0MSA7;O43432;O43432-3;O43432-4	A0A0U1RQK7;A0A0A0MSA7;O43432;O43432-3;O43432-4	Eukaryotic translation initiation factor 4 gamma 3	ENSG00000075151
PHGDH	0.0491445	-0.319477	-0.055501	0.00914097	0.42467	-0.477616	-0.097945	-0.364617	-0.669879	0.907231	0.191668	0.317952	-0.0932999	RM13;RMX	0.376304	3.49245	6.10933	1.18844	11.1665	amine biosynthetic process;amine metabolic process;anatomical structure development;aspartate family amino acid metabolic process;biological regulation;biosynthetic process;brain development;carboxylic acid biosynthetic process;carboxylic acid metabolic process;cell cycle arrest;cell cycle process;cell development;cell projection organization;cellular amine metabolic process;cellular amino acid b…	cell part;cytoplasmic part;cytosol;extracellular membrane-bounded organelle;extracellular organelle;extracellular region part;extracellular vesicular exosome;intracellular part;membrane-bounded organelle;membrane-bounded vesicle;organelle;vesicle		26	26	26	50,8	50,8	50,8	55,938	0	323,31	1	119648411	119744226	A0A286YF22;O43175;A0A2C9F2M7;A0A286YFA2;A0A286YFL2;A0A286YFM8	A0A286YF22;O43175;A0A2C9F2M7;A0A286YFA2;A0A286YFL2;A0A286YFM8	D-3-phosphoglycerate dehydrogenase	ENSG00000092621
PPT1	0.0266048	-0.0977011	-0.104302	-0.0297289	0.0896378	0.215852	0.302495	0.186259	0.415938	-0.080236	0.148888	-0.141532	0.31135	RM13;RMX	0.821954	2.46438	3.0805	0.00391838	6.37075	adult behavior;adult locomotory behavior;anatomical structure development;associative learning;behavior;biological regulation;brain development;catabolic process;cation homeostasis;cell development;cellular catabolic process;cellular cation homeostasis;cellular chemical homeostasis;cellular component organization;cellular component organization or biogenesis;cellular developmental process;cellula…	axon;cell body;cell part;cell projection;clathrin-coated vesicle;coated vesicle;cytoplasmic membrane-bounded vesicle;cytoplasmic part;cytoplasmic vesicle;cytosol;dendrite;extracellular membrane-bounded organelle;extracellular organelle;extracellular region;extracellular region part;extracellular space;extracellular vesicular exosome;Golgi apparatus;intracellular membrane-bounded organelle;intrace…		10	10	10	28,9	28,9	28,9	34,136	0	39,584	1	40071461	40097727	A0A2C9F2P4;A0A286YFF7;P50897;Q5T0S4;A0A286YFE3;A0A286YFL8;P50897-2	A0A2C9F2P4;A0A286YFF7;P50897;Q5T0S4;A0A286YFE3;A0A286YFL8;P50897-2	Palmitoyl-protein thioesterase 1	ENSG00000131238
ACBD6	0.364194	0.0546722	-0.286172	0.0300241	0.0159922	-0.126521	0.00169492	-0.129246	-0.330463	0.0212846	0.516998	0.575792	-0.0487399		0.581072	0.0491748	0.668038	1.04237	2.34066		cell part;cytoplasm;intracellular part		3	3	3	16,5	16,5	16,5	28,129	0	5,3015	1	NaN	NaN	A0A2R8Y544;Q9BR61	A0A2R8Y544;Q9BR61	Acyl-CoA-binding domain-containing protein 6
PLEKHM2	-0.701472	0.11692	-0.11076	-0.0659096	-0.0856533	-0.157404	0.0461597	-0.0584009	0.0113945	-0.19084	0.0673513	-0.973735	-0.0477049		0.577228	0.547842	0.0370725	0.271203	1.43335	cellular component organization;cellular component organization at cellular level;cellular component organization or biogenesis;cellular component organization or biogenesis at cellular level;cellular process;Golgi organization;organelle organization	cell part;cytoplasm;intracellular part	PLEKHM2-KIF5B complex	3	3	3	3	3	3	108,6	0	6,9751	1	15684320	15734769	A0A2R8Y575;Q5VVD7;Q8IWE5	A0A2R8Y575;Q5VVD7;Q8IWE5	Pleckstrin homology domain-containing family M member 2	ENSG00000116786
TBCE	-0.139665	0.200794	-0.276847	NaN	0.225054	-0.1687	0.143045	-0.107396	-0.26303	-0.0821049	0.0721321	-0.0353483	NaN	RM10;RM13	3.08189	2.07768	0.570233	0.714021	6.44382	adult behavior;adult locomotory behavior;anatomical structure morphogenesis;axonogenesis;behavior;cell part morphogenesis;cell projection morphogenesis;cell projection organization;cellular component morphogenesis;cellular component organization;cellular component organization at cellular level;cellular component organization or biogenesis;cellular component organization or biogenesis at cellular…	cell part;cytoplasm;cytoskeletal part;intracellular organelle part;intracellular part;macromolecular complex;microtubule;organelle part;protein complex		18	18	17	37,7	37,7	36,4	61,81	0	82,626	1	NaN	NaN	A0A2R8Y5Q8;Q15813;Q15813-2;A0A2R8YHI9;A0A2R8Y7E7;A0A2R8Y6Q1;A0A2R8YFL4;A0A2R8YER9;A0A2R8Y4V6;A0A2R8Y809	A0A2R8Y5Q8;Q15813;Q15813-2;A0A2R8YHI9;A0A2R8Y7E7;A0A2R8Y6Q1;A0A2R8YFL4;A0A2R8YER9;A0A2R8Y4V6;A0A2R8Y809	Tubulin-specific chaperone E	ENSG00000116957
UCK2	0.0149629	-0.406317	-0.221454	0.0278139	0.0801277	-0.0730886	0.0456598	0.00874787	-0.0438852	0.63535	0.282756	0.178544	0.2269		1.66179	0.162533	0.792583	0.993971	3.61087	behavior;biosynthetic process;cellular aromatic compound metabolic process;cellular biosynthetic process;cellular metabolic compound salvage;cellular metabolic process;cellular nitrogen compound biosynthetic process;cellular nitrogen compound metabolic process;cellular process;cellular response to chemical stimulus;cellular response to oxygen levels;cellular response to stimulus;CMP biosynthetic …	cell part;cytoplasmic part;cytosol;intracellular membrane-bounded organelle;intracellular organelle;intracellular part;membrane-bounded organelle;organelle		4	4	4	20,4	20,4	20,4	27,408	0	34,424	1	165827614	165911618	A0A2R8Y653;Q9BZX2	A0A2R8Y653;Q9BZX2	Uridine-cytidine kinase 2	ENSG00000143179
VPS45	0.548036	0.17069	0.17578	-0.00293922	0.306744	0.107575	-0.085695	0.171983	0.282088	-0.0437379	0.117865	0.147188	-0.08919	RM10;RMX	3.00023	1.09578	4.90322	0.420724	9.41995	biological regulation;blood coagulation;cellular process;coagulation;establishment of localization;establishment of localization in cell;establishment of protein localization;hemostasis;intracellular protein transport;intracellular transport;membrane docking;multicellular organismal process;protein transport;regulation of biological quality;regulation of body fluid levels;transport;vesicle dockin…	cell part;cytoplasmic part;endosomal part;endosome membrane;Golgi apparatus;Golgi apparatus part;Golgi membrane;integral to membrane;intracellular membrane-bounded organelle;intracellular organelle;intracellular organelle part;intracellular part;intrinsic to membrane;membrane;membrane part;membrane-bounded organelle;organelle;organelle membrane;organelle part		12	12	1	25,7	25,7	2,1	61,133	0	37,129	1	150067279	150145329	A0A2R8YE10;Q9NRW7-2	A0A2R8YE10;Q9NRW7-2	Vacuolar protein sorting-associated protein 45	ENSG00000136631
ENSA	0.376233	-0.196662	-0.387406	-0.0843606	-0.00657845	-0.358579	0.104935	0.0844632	-0.774598	-0.143959	-0.0441055	0.146748	-0.0123	RMX	1.69648	0.493878	3.39343	0.151535	5.73532	biological regulation;cell cycle;cell cycle phase;cell cycle process;cell division;cellular component organization;cellular component organization at cellular level;cellular component organization or biogenesis;cellular component organization or biogenesis at cellular level;cellular process;establishment of localization;G2/M transition of mitotic cell cycle;mitosis;mitotic cell cycle;negative reg…	cell part;cytoplasm;intracellular organelle part;intracellular part;nuclear part;nucleoplasm;organelle part		9	9	8	60	60	52,1	15,634	0	59,303	1	150600851	150629612	A6NMQ3;Q5T5H1;O43768-2;O43768;O43768-9;O43768-3;O43768-4;A0A1W2PRU0;O43768-6;O43768-5;O43768-7	A6NMQ3;Q5T5H1;O43768-2;O43768;O43768-9;O43768-3;O43768-4;A0A1W2PRU0;O43768-6;O43768-5;O43768-7	Alpha-endosulfine	ENSG00000143420
SRRM1	0.559642	0.100633	-0.178435	0.146891	-0.0628538	0.216634	0.158645	-0.0143665	0.321454	0.0412984	-0.0766411	0.285502	0.49885	RM13;RMX	1.55098	2.43324	3.54686	0.555951	8.08702	biosynthetic process;cellular biosynthetic process;cellular macromolecule biosynthetic process;cellular macromolecule metabolic process;cellular metabolic process;cellular nitrogen compound metabolic process;cellular process;establishment of localization;establishment of localization in cell;establishment of RNA localization;gene expression;intracellular transport;macromolecule biosynthetic proce…	catalytic step 2 spliceosome;cell part;cytoplasmic part;cytosol;intracellular membrane-bounded organelle;intracellular organelle;intracellular organelle part;intracellular part;macromolecular complex;membrane-bounded organelle;nuclear body;nuclear matrix;nuclear part;nuclear speck;nucleoplasm;nucleoplasm part;nucleus;organelle;organelle part;ribonucleoprotein complex;spliceosomal complex	C complex spliceosome;CDC5L complex;Exon junction complex;Exon junction complex (mRNA splicing-dependent);Spliceosome;Splicing-associated factors complex;SRm160/300 complex;SRm160-SRm300 complex	14	14	14	18,2	18,2	18,2	103,39	0	104,02	1	24631716	24673281	A9Z1X7;Q8IYB3-2;Q8IYB3;E9PCT1;M0R088	A9Z1X7;Q8IYB3-2;Q8IYB3;E9PCT1;M0R088	Serine/arginine repetitive matrix protein 1	ENSG00000133226
NRD1	NaN	0.111619	0.0824003	NaN	0.0745201	0.190026	NaN	NaN	0.0364752	-0.0837026	0.208323	NaN	NaN		1.61394	0.688402	0.664696	0.62514	3.59217	biological regulation;cell migration;cell motility;cell proliferation;cellular component movement;cellular component organization;cellular component organization or biogenesis;cellular process;locomotion;macromolecule metabolic process;metabolic process;neuromuscular junction development;positive regulation of biological process;positive regulation of catabolic process;positive regulation of cell…	cell part;cell surface;cytoplasmic part;cytosol;intracellular membrane-bounded organelle;intracellular organelle;intracellular part;membrane-bounded organelle;mitochondrion;organelle		28	28	28	24,4	24,4	24,4	139,41	0	116,82	1	51789191	51878937	B1AKJ5;O43847;O43847-2;G3V1R5;F5H7V1	B1AKJ5;O43847;O43847-2;G3V1R5;F5H7V1	Nardilysin	ENSG00000078618
SMG7	0.45916	0.219285	-0.0340672	0.17959	-0.222414	-0.50894	0.112475	0.0358768	-0.331489	-0.174352	-0.413786	0.413507	0.24781		0.105629	1.02844	0.854693	0.333415	2.32217	biological regulation;catabolic process;cellular catabolic process;cellular macromolecule catabolic process;cellular macromolecule metabolic process;cellular metabolic process;cellular nitrogen compound metabolic process;cellular process;establishment of localization;establishment of localization in cell;establishment of RNA localization;gene expression;intracellular transport;macromolecule catab…	cell part;cytoplasm;cytoplasmic part;cytoskeleton;cytosol;intermediate filament cytoskeleton;intracellular membrane-bounded organelle;intracellular non-membrane-bounded organelle;intracellular organelle;intracellular part;membrane-bounded organelle;non-membrane-bounded organelle;nucleus;organelle		4	4	4	6	6	6	84,829	0	3,7401	1	183472216	183598246	B1ALB4;E9PD50;Q92540-2;Q92540;Q92540-5;Q92540-4;E9PEK3	B1ALB4;E9PD50;Q92540-2;Q92540;Q92540-5;Q92540-4;E9PEK3	Protein SMG7	ENSG00000116698
AP4B1	-0.159668	-0.483502	0.280221	-0.0604215	-0.0761509	0.372873	-0.281155	-0.0373992	0.494676	0.121198	0.464277	0.379063	-0.40321	RM10;RMX	2.20901	0.6163	3.38095	0.783371	6.98963	cellular component organization;cellular component organization or biogenesis;cellular process;establishment of localization;establishment of localization in cell;establishment of protein localization;Golgi vesicle transport;intracellular protein transport;intracellular transport;membrane organization;post-Golgi vesicle-mediated transport;protein transport;transport;vesicle-mediated transport	AP-type membrane coat adaptor complex;cell part;clathrin adaptor complex;coated pit;cytoplasmic part;endosomal part;endosome lumen;Golgi apparatus part;Golgi membrane;intracellular organelle lumen;intracellular organelle part;intracellular part;macromolecular complex;membrane;membrane coat;membrane part;membrane-enclosed lumen;organelle lumen;organelle membrane;organelle part;protein complex;tran…	AP4 adaptor complex	2	2	2	4,9	4,9	4,9	64,574	0	4,406	1	113894194	113905201	B1ALD0;Q9Y6B7;B1ALD3;B1ALD2;B1ALD1;Q9Y6B7-2	B1ALD0;Q9Y6B7;B1ALD3;B1ALD2;B1ALD1;Q9Y6B7-2	AP complex subunit beta;AP-4 complex subunit beta-1	ENSG00000134262
TMEM9	NaN	0.187797	-0.156013	NaN	-0.0689325	-0.152184	NaN	-0.0930407	0.0751963	-0.0229659	0.0505743	NaN	NaN	RM13	1.66971	1.90504	0.728042	0.0466065	4.34939	establishment of localization;transport	cell part;cytoplasmic part;endosomal part;endosome;endosome membrane;integral to membrane;intracellular membrane-bounded organelle;intracellular organelle;intracellular organelle part;intracellular part;intrinsic to membrane;late endosome;late endosome membrane;lysosomal membrane;lysosome;lytic vacuole;membrane;membrane part;membrane-bounded organelle;organelle;organelle membrane;organelle part;v…		3	3	2	21	21	17,2	20,958	0	10,642	1	201134772	201171574	B1ALM5;Q9P0T7	B1ALM5;Q9P0T7	Transmembrane protein 9	ENSG00000116857
UBE2J2	NaN	-0.11623	-0.0455341	NaN	-0.0118475	0.0285921	NaN	-0.0812534	0.279117	0.10482	0.46133	NaN	NaN	RMX	0.239952	0.390087	2.04688	0.507915	3.18484	catabolic process;cellular catabolic process;cellular macromolecule catabolic process;cellular macromolecule metabolic process;cellular metabolic process;cellular process;cellular protein metabolic process;ER-associated protein catabolic process;macromolecule catabolic process;macromolecule metabolic process;macromolecule modification;metabolic process;modification-dependent macromolecule catabol…	cell part;cytoplasmic part;endoplasmic reticulum;endoplasmic reticulum membrane;endoplasmic reticulum part;integral to membrane;intracellular membrane-bounded organelle;intracellular organelle;intracellular organelle part;intracellular part;intrinsic to membrane;membrane;membrane part;membrane-bounded organelle;organelle;organelle membrane;organelle part		3	3	3	19,4	19,4	19,4	22,322	0	8,3745	1	1253909	1273885	B1AMF0;Q8N2K1;Q8N2K1-3;D6RB84;B1AMF1;Q8N2K1-2	B1AMF0;Q8N2K1;Q8N2K1-3;D6RB84;B1AMF1;Q8N2K1-2	Ubiquitin-conjugating enzyme E2 J2	ENSG00000160087
CD58	0.412207	0.318954	0.482869	-0.388305	-1.05206	-0.902381	0.154995	-0.0849142	-0.221293	-0.47216	-0.518568	-0.0606256	-0.12344	RM10;RM13;RM19p;RMX	3.97836	2.57062	1.38059	2.10461	10.0342	biological adhesion;biological regulation;blood coagulation;cell adhesion;cell migration;cell motility;cell-cell adhesion;cellular component movement;cellular process;cellular response to chemical stimulus;cellular response to cytokine stimulus;cellular response to interferon-gamma;cellular response to organic substance;cellular response to stimulus;cellular response to tumor necrosis factor;coag…	anchored to membrane;cell part;cell surface;extracellular membrane-bounded organelle;extracellular organelle;extracellular region part;extracellular vesicular exosome;integral to membrane;integral to plasma membrane;intrinsic to membrane;intrinsic to plasma membrane;membrane;membrane part;membrane-bounded organelle;membrane-bounded vesicle;organelle;plasma membrane;plasma membrane part;vesicle		2	2	2	8,3	8,3	8,3	27,018	0	5,5172	1	116514534	116571039	B1AMW1;P19256-2;P19256-3;P19256;H0YDI1	B1AMW1;P19256-2;P19256-3;P19256;H0YDI1	Lymphocyte function-associated antigen 3	ENSG00000116815
GUK1	-0.387688	-0.0950031	-0.0993853	-0.235684	-0.380774	-0.185557	-0.26315	-0.0802967	-0.365373	-0.144454	-0.0349236	-1.15102	0.292015	RMX	0.000386701	0.512889	1.56705	0.192578	2.2729	2'-deoxyribonucleotide biosynthetic process;2'-deoxyribonucleotide metabolic process;alcohol metabolic process;ATP metabolic process;biosynthetic process;carbohydrate metabolic process;cellular biosynthetic process;cellular carbohydrate metabolic process;cellular metabolic process;cellular nitrogen compound biosynthetic process;cellular nitrogen compound metabolic process;cellular process;dATP me…	cell part;cytoplasmic part;cytosol;intracellular part		9	9	9	57,8	57,8	57,8	21,999	0	80,403	1	228139962	228148984	B1ANH5;Q16774;B1ANH0;B1ANH6;Q16774-2;B1ANG9;B1ANH2;Q16774-3;B1ANH3	B1ANH5;Q16774;B1ANH0;B1ANH6;Q16774-2;B1ANG9;B1ANH2;Q16774-3;B1ANH3	Guanylate kinase	ENSG00000143774
PHC2	-0.112404	-0.00183678	0.155272	0.195099	-0.514579	0.916738	0.10128	-0.0661485	0.534436	0.114251	0.60301	0.0856752	0.0851302	RM10;RM13;RMX	2.65617	1.81152	4.62322	1.35036	10.4413	cellular macromolecule metabolic process;cellular metabolic process;cellular process;cellular protein metabolic process;developmental process;gamete generation;macromolecule metabolic process;macromolecule modification;male gamete generation;metabolic process;multicellular organismal development;multicellular organismal process;multicellular organismal reproductive process;post-translational prot…	cell part;chromatin;chromosomal part;heterochromatin;intracellular membrane-bounded organelle;intracellular organelle;intracellular organelle part;intracellular part;macromolecular complex;membrane-bounded organelle;nuclear part;nucleoplasm;nucleus;organelle;organelle part;PcG protein complex;PRC1 complex;protein complex	BMI1-HPH1-HPH2 complex;hPRC1L complex;Polycomb repressive complex 1 (PRC1, hPRC-H)	7	7	6	14,9	14,9	12,1	50,403	0	26,671	1	33323623	33431052	B3KPJ4;A0A0A0MSI2;Q8IXK0-2;Q8IXK0-4;Q8IXK0;Q8IXK0-5;Q8IXK0-3	B3KPJ4;A0A0A0MSI2;Q8IXK0-2;Q8IXK0-4;Q8IXK0;Q8IXK0-5;Q8IXK0-3	Polyhomeotic-like protein 2	ENSG00000134686
ILF2	-0.645474	0.012351	0.0585699	0.0829251	0.0367031	0.041585	-0.324595	-0.0830878	0.257407	0.121731	-0.369743	-0.636453	0.0558951	RM10;RM13;RM19p;RMX	2.69799	1.56694	4.48796	3.12022	11.8731	biological regulation;biosynthetic process;cellular biosynthetic process;cellular macromolecule biosynthetic process;cellular macromolecule metabolic process;cellular metabolic process;cellular nitrogen compound metabolic process;cellular process;immune response;immune system process;macromolecule biosynthetic process;macromolecule metabolic process;metabolic process;nitrogen compound metabolic p…	cell part;cytoplasm;intracellular membrane-bounded organelle;intracellular non-membrane-bounded organelle;intracellular organelle;intracellular organelle part;intracellular part;macromolecular complex;membrane;membrane-bounded organelle;non-membrane-bounded organelle;nuclear part;nucleolus;nucleoplasm;nucleus;organelle;organelle part;ribonucleoprotein complex	CDC5L complex;DNA-PK-Ku-eIF2-NF90-NF45 complex;Large Drosha complex;Nop56p-associated pre-rRNA complex	21	21	21	66,2	66,2	66,2	38,91	0	323,31	1	153661788	153671028	B4DY09;Q12905	B4DY09;Q12905	Interleukin enhancer-binding factor 2	ENSG00000143621
COG2	0.392667	-0.149618	-0.120254	-0.0308695	-0.0746489	-0.786759	0.0561299	0.130233	-0.189527	-0.00179911	-0.368887	0.444207	-0.213765	RM13;RMX	0.488837	2.02456	1.78692	1.21176	5.51208	biosynthetic process;carbohydrate biosynthetic process;carbohydrate metabolic process;cellular carbohydrate metabolic process;cellular component organization;cellular component organization at cellular level;cellular component organization or biogenesis;cellular component organization or biogenesis at cellular level;cellular macromolecule metabolic process;cellular metabolic process;cellular proc…	cell part;cytoplasmic part;cytosol;Golgi apparatus part;Golgi membrane;Golgi stack;Golgi transport complex;intracellular organelle part;intracellular part;macromolecular complex;membrane;organelle membrane;organelle part;protein complex	COG complex;COG1-COG8-COG2-COG3-COG4 subcomplex;COG2-COG3-COG4 subcomplex;Conserved oligomeric Golgi (COG) complex	12	12	12	24,3	24,3	24,3	76,078	0	37,678	1	230642481	230693982	B7Z2Y2;Q14746-2;Q14746	B7Z2Y2;Q14746-2;Q14746	Conserved oligomeric Golgi complex subunit 2	ENSG00000135775
SLC6A9	NaN	-0.903105	-0.018136	NaN	0.444793	0.53917	NaN	0.170588	0.405466	-0.0398574	0.435598	NaN	NaN	RM13;RMX	0.038435	2.90289	1.3444	1.43702	5.72275	cellular process;establishment of localization;transmembrane transport;transport	cell part;integral to membrane;integral to plasma membrane;intrinsic to membrane;intrinsic to plasma membrane;membrane;membrane part;plasma membrane;plasma membrane part		2	2	2	6,1	6,1	6,1	58,36	0	4,7936	1	43991500	44031467	B7Z589;P48067-2;P48067-3;P48067	B7Z589;P48067-2;P48067-3;P48067	Transporter;Sodium- and chloride-dependent glycine transporter 1	ENSG00000196517
GPR89A;GPR89B	-0.0977448	0.226505	-0.0713806	0.00879431	0.29463	-0.224323	-0.0448949	0.15808	-0.0508547	-0.0141118	-0.288	-0.0924909	0.0571849		0.0916666	0.810252	0.438323	0.527944	1.86819	biological regulation;cation homeostasis;cellular cation homeostasis;cellular chemical homeostasis;cellular homeostasis;cellular ion homeostasis;cellular monovalent inorganic cation homeostasis;cellular process;cellular response to stimulus;chemical homeostasis;establishment of localization;establishment of protein localization;homeostatic process;intracellular pH reduction;ion homeostasis;monova…	cell part;cytoplasmic part;cytoplasmic vesicle membrane;cytoplasmic vesicle part;Golgi apparatus part;Golgi cisterna membrane;Golgi membrane;Golgi-associated vesicle membrane;integral to membrane;intracellular organelle part;intracellular part;intrinsic to membrane;membrane;membrane part;organelle membrane;organelle part;vesicle membrane		1	1	1	8,1	8,1	8,1	38,484	0	54,958	1	145607988	145670650	B7ZAQ6-2;B7ZAQ6-3;P0CG08;B7ZAQ6	B7ZAQ6-2;B7ZAQ6-3;P0CG08;B7ZAQ6	Golgi pH regulator A;Golgi pH regulator B	ENSG00000117262;ENSG00000188092
SRGAP2;SRGAP2B;SRGAP2C	-0.688001	0.187727	0.106729	0.114068	0.00503254	-0.0219469	0.08922	0.127287	-0.143901	0.0993543	0.168665	-0.609547	0.116865	RM10;RM19p;RMX	2.60249	0.374643	2.17251	1.94348	7.09312	actin filament severing;actin filament-based process;anatomical structure development;anatomical structure morphogenesis;axon guidance;biological adhesion;biological regulation;cell adhesion;cell morphogenesis;cell morphogenesis involved in differentiation;cell part morphogenesis;cell projection assembly;cell projection morphogenesis;cell projection organization;cell-substrate adhesion;cellular c…	cell junction;cell part;cell projection;cell projection part;cytoplasm;cytoplasmic membrane-bounded vesicle;cytoplasmic part;cytoplasmic vesicle;cytoskeletal part;cytosol;dendritic spine head;endocytic vesicle;intracellular;intracellular membrane-bounded organelle;intracellular organelle;intracellular organelle part;intracellular part;lamellipodium;membrane;membrane-bounded organelle;membrane-bou…		15	15	14	17,1	17,1	16	120,74	0	65,029	1	121184811	121392874	B7ZM87;O75044;A0A075B7B5;A0A286YEY3;P0DMP2;Q5VZB4;P0DJJ0	B7ZM87;O75044;A0A075B7B5;A0A286YEY3;P0DMP2;Q5VZB4;P0DJJ0	SLIT-ROBO Rho GTPase-activating protein 2;SLIT-ROBO Rho GTPase-activating protein 2B;SLIT-ROBO Rho GTPase-activating protein 2C	ENSG00000171943;ENSG00000196369;ENSG00000266028
LIN9	0.295428	0.123356	0.486764	-0.00688124	-0.0250053	0.937857	-0.1598	-0.0464915	0.522102	0.517232	0.748234	0.319664	-0.18268	RMX	1.479	1.22546	1.99367	1.22218	5.9203	biological regulation;biosynthetic process;cell cycle;cell cycle process;cellular biosynthetic process;cellular macromolecule biosynthetic process;cellular macromolecule metabolic process;cellular metabolic process;cellular nitrogen compound metabolic process;cellular process;DNA biosynthetic process;DNA metabolic process;G2/M transition of mitotic cell cycle;macromolecule biosynthetic process;ma…	cell part;intracellular organelle part;intracellular part;macromolecular complex;nuclear part;nucleoplasm;nucleoplasm part;organelle part;protein complex;transcriptional repressor complex	LIN9-BMYB complex;LINC complex, quiescent cells;LINC complex, S-phase;LINC core complex	2	2	2	5,1	5,1	5,1	55,933	0	8,7868	1	226231149	226309869	C9J5J4;H7C4T7;H0Y322;Q5TKA1-3;Q5TKA1;Q5TKA1-2	C9J5J4;H7C4T7;H0Y322;Q5TKA1-3;Q5TKA1;Q5TKA1-2	Protein lin-9 homolog	ENSG00000183814
ZBTB8OS	-0.020207	-0.0305929	-0.29448	0.108065	0.0993614	-0.237184	-0.0477102	-0.0612999	-0.422743	-0.197814	-0.157864	0.00349855	-0.0441849	RM10;RM13;RM19p;RMX	3.16643	2.35682	3.4947	2.07705	11.095	cellular macromolecule metabolic process;cellular metabolic process;cellular nitrogen compound metabolic process;cellular process;macromolecule metabolic process;metabolic process;ncRNA metabolic process;ncRNA processing;nitrogen compound metabolic process;nucleic acid metabolic process;nucleobase-containing compound metabolic process;primary metabolic process;RNA metabolic process;RNA processing…	cell part;extracellular membrane-bounded organelle;extracellular organelle;extracellular region part;extracellular vesicular exosome;intracellular membrane-bounded organelle;intracellular organelle;intracellular organelle part;intracellular part;macromolecular complex;membrane-bounded organelle;membrane-bounded vesicle;nuclear part;nucleoplasm;nucleus;organelle;organelle part;protein complex;tRNA…		2	2	2	20	20	20	12,777	0	6,6492	1	32600172	32650903	D3DPQ2;A0A087X0V4;A8K0B5;Q8IWT0;A0A087WW18;H7C3R6;Q8IWT0-2	D3DPQ2;A0A087X0V4;A8K0B5;Q8IWT0;A0A087WW18;H7C3R6;Q8IWT0-2	Protein archease	ENSG00000176261
C1orf198	0.16037	0.507771	-0.217975	-0.0108764	0.813608	-0.159331	0.062825	-0.215167	-0.839238	-0.0766835	-0.0229454	0.0155396	0.115615	RMX	0.495981	0.045785	1.48351	0.121259	2.14654		cell part;cytoplasm;intracellular part		2	2	2	13,1	13,1	13,1	17,667	0	3,5226	1	230837119	230869589	E5RI90;Q9H425-3;Q9H425;Q9H425-2	E5RI90;Q9H425-3;Q9H425;Q9H425-2	Uncharacterized protein C1orf198	ENSG00000119280
KIAA0319L	0.192019	-0.140959	-0.365317	0.0337491	-0.23092	-0.224681	-0.0632751	0.265715	0.366023	-0.32534	-0.206568	0.010325	-0.0924697	RM10;RM13;RMX	2.61883	1.38515	2.36279	1.71316	8.07992		cell part;cytoplasmic part;cytoplasmic vesicle;extracellular membrane-bounded organelle;extracellular organelle;extracellular region part;extracellular vesicular exosome;integral to membrane;intracellular organelle;intracellular part;intrinsic to membrane;membrane part;membrane-bounded organelle;membrane-bounded vesicle;organelle;vesicle		3	3	3	3,2	3,2	3,2	113,23	0	7,915	1	35433492	35557950	E7EN73;Q8IZA0-2;Q8IZA0;C9J519;Q8IZA0-3	E7EN73;Q8IZA0-2;Q8IZA0;C9J519;Q8IZA0-3	Dyslexia-associated protein KIAA0319-like protein	ENSG00000142687
PRRC2C	0.541312	0.0623417	-0.0611162	-0.130971	-0.00512886	0.155129	-0.0743701	-0.0542729	0.0220041	0.035542	0.196404	0.307287	-0.0682249		0.643849	1.30357	0.297499	1.35016	3.59508	cell differentiation;cellular developmental process;cellular process;developmental process;hemopoietic progenitor cell differentiation	cell part;membrane		78	78	74	29,8	29,8	28,8	308,77	0	323,31	1	171485551	171593511	E7EPN9;Q9Y520-4;Q9Y520-5;Q9Y520;Q9Y520-7;Q9Y520-6;Q9Y520-3;Q9Y520-2	E7EPN9;Q9Y520-4;Q9Y520-5;Q9Y520;Q9Y520-7;Q9Y520-6;Q9Y520-3;Q9Y520-2	Protein PRRC2C	ENSG00000117523
GSTM1;GSTM4	-0.981136	-0.210271	0.175889	0.223471	0.266499	0.49824	0.071595	-0.0398099	-0.497149	-3.9093	-0.433413	-1.45114	0.07407	RM13;RM19p;RMX	1.00207	1.4141	3.65754	3.1128	9.18651	amine metabolic process;benzene-containing compound metabolic process;carboxylic acid metabolic process;catabolic process;cellular amine metabolic process;cellular amino acid metabolic process;cellular aromatic compound metabolic process;cellular catabolic process;cellular detoxification of nitrogen compound;cellular ketone metabolic process;cellular metabolic process;cellular modified amino acid…	cell part;cytoplasm;cytoplasmic part;cytosol;intracellular part		12	12	2	37,1	37,1	8	27,617	0	59,134	1	109687814	109709039	E7EWW9;P09488;P09488-2;B9ZVX7;H3BQT3;A0A0A0MR85;Q03013-2;Q03013;Q03013-3	E7EWW9;P09488;P09488-2;B9ZVX7;H3BQT3;A0A0A0MR85;Q03013-2;Q03013;Q03013-3	Glutathione S-transferase Mu 1;Glutathione S-transferase Mu 4	ENSG00000134184;ENSG00000168765
PPIE	0.0577619	0.19628	0.118747	-0.0189438	-0.359118	0.0293226	0.198465	0.0302	0.022891	0.0903897	0.0178871	-0.134307	0.042675		0.485651	0.126314	0.0530256	0.0563606	0.721351	biological regulation;cellular macromolecule metabolic process;cellular metabolic process;cellular nitrogen compound metabolic process;cellular process;cellular protein metabolic process;macromolecule metabolic process;metabolic process;mRNA metabolic process;mRNA processing;nitrogen compound metabolic process;nuclear mRNA splicing, via spliceosome;nucleic acid metabolic process;nucleobase-contai…	catalytic step 2 spliceosome;cell part;intracellular membrane-bounded organelle;intracellular organelle;intracellular organelle part;intracellular part;macromolecular complex;membrane-bounded organelle;nuclear part;nucleus;organelle;organelle part;ribonucleoprotein complex;spliceosomal complex	C complex spliceosome;Spliceosome	10	9	9	42,8	40	40	27,698	0	97,285	1	39692182	39763914	E9PEQ6;Q9UNP9;Q9UNP9-2;Q9UNP9-3;E9PKY5	E9PEQ6;Q9UNP9;Q9UNP9-2;Q9UNP9-3;E9PKY5	Peptidyl-prolyl cis-trans isomerase;Peptidyl-prolyl cis-trans isomerase E	ENSG00000084072
RPS6KA1	-0.496445	0.456628	0.312381	NaN	0.0390091	-0.339583	NaN	0.289521	-0.0762835	-0.102219	-0.29417	-0.428603	NaN		0.851516	0.478583	0.192167	0.34452	1.86679	activation of immune response;activation of innate immune response;axon guidance;biological regulation;cell communication;cell cycle;cell proliferation;cell surface receptor linked signaling pathway;cell-cell signaling;cellular macromolecule metabolic process;cellular metabolic process;cellular process;cellular protein metabolic process;cellular response to stimulus;cellular response to stress;ch…	cell part;cytoplasm;cytoplasmic part;cytoskeletal part;cytosol;intracellular membrane-bounded organelle;intracellular non-membrane-bounded organelle;intracellular organelle;intracellular organelle part;intracellular part;membrane-bounded organelle;non-membrane-bounded organelle;nuclear part;nucleoplasm;nucleus;organelle;organelle part;spindle		12	6	6	19,1	10,9	10,9	81,471	0	22,072	1	26529761	26575030	E9PGT3;Q15418-4;Q15418;Q15418-2;Q15418-3	E9PGT3;Q15418-4;Q15418;Q15418-2;Q15418-3	Ribosomal protein S6 kinase;Ribosomal protein S6 kinase alpha-1	ENSG00000117676;ENSG00000281877
POLR3C	-0.38758	-0.00145626	-0.0901976	-1.3064	0.0246811	-0.106688	-1.81471	-0.043055	0.0464096	0.336812	0.0830431	-0.588146	-2.60369		0.114992	0.432907	0.0989546	0.0188977	0.665751	biological regulation;biosynthetic process;cellular biosynthetic process;cellular macromolecule biosynthetic process;cellular macromolecule metabolic process;cellular metabolic process;cellular nitrogen compound metabolic process;cellular process;defense response;defense response to virus;gene expression;immune effector process;immune response;immune system process;innate immune response;macromol…	cell part;cytoplasmic part;cytosol;DNA-directed RNA polymerase complex;DNA-directed RNA polymerase III complex;intracellular membrane-bounded organelle;intracellular organelle;intracellular organelle part;intracellular part;macromolecular complex;membrane-bounded organelle;nuclear DNA-directed RNA polymerase complex;nuclear part;nucleoplasm;nucleoplasm part;nucleus;organelle;organelle part;protei…		3	3	3	9	9	9	46,189	0	19,501	1	145824088	145844402	E9PHH9;Q9BUI4	E9PHH9;Q9BUI4	DNA-directed RNA polymerase III subunit RPC3	ENSG00000186141
GSTM2	-0.811441	0.445861	0.00230312	0.497018	0.140049	-0.107526	0.071595	-0.124853	-0.825735	0.7462	0.66836	-0.849642	-0.0639	RM19p;RMX	0.550369	0.16107	3.38987	3.53292	7.63423	amine metabolic process;benzene-containing compound metabolic process;biological regulation;calcium-mediated signaling;carboxylic acid metabolic process;catabolic process;cellular amine metabolic process;cellular amino acid metabolic process;cellular aromatic compound metabolic process;cellular catabolic process;cellular detoxification of nitrogen compound;cellular ketone metabolic process;cellul…	cell part;cytoplasm;cytoplasmic part;cytosol;endoplasmic reticulum;extracellular membrane-bounded organelle;extracellular organelle;extracellular region part;extracellular vesicular exosome;intracellular membrane-bounded organelle;intracellular organelle;intracellular part;membrane-bounded organelle;membrane-bounded vesicle;organelle;sarcoplasmic reticulum;vesicle		8	2	2	34,8	12,2	12,2	21,362	0	5,7911	1	109668022	109709551	E9PHN7;E9PHN6;F6XZQ7;P28161-2;P28161;E9PLF1	E9PHN7;E9PHN6;F6XZQ7;P28161-2;P28161;E9PLF1	Glutathione S-transferase Mu 2	ENSG00000213366
MKNK1;DKFZp686E14208	NaN	0.0442877	-0.298684	NaN	0.0816011	-0.217791	NaN	0.166638	-0.0936794	-0.169654	-0.249306	NaN	NaN	RM10	2.10168	0.733847	0.404712	1.44048	4.68072	biological regulation;cell surface receptor linked signaling pathway;cellular macromolecule metabolic process;cellular metabolic process;cellular process;cellular protein metabolic process;cellular response to chemical stimulus;cellular response to fibroblast growth factor stimulus;cellular response to growth factor stimulus;cellular response to organic substance;cellular response to stimulus;enz…	cell part;cytoplasm;cytoplasmic part;cytosol;intracellular membrane-bounded organelle;intracellular organelle;intracellular part;membrane-bounded organelle;nucleus;organelle	MNK1-eIF4F complex	1	1	1	6,7	6,7	6,7	20,278	0,0001579	2,3824	1	46557408	46616843	E9PIA0;Q7Z319;Q9BUB5-3;Q9BUB5-2;Q9BUB5	E9PIA0;Q7Z319;Q9BUB5-3;Q9BUB5-2;Q9BUB5	MAP kinase-interacting serine/threonine-protein kinase 1	ENSG00000079277
MACF1	0.195772	0.307652	-0.132155	0.0616531	0.29227	-0.601548	-0.0576751	0.0478444	-0.0667238	-0.260133	-0.133561	-0.0410671	-0.0971599		0.0138163	0.396903	0.0429395	0.0316295	0.485288	biological regulation;cell surface receptor linked signaling pathway;cellular process;cellular response to stimulus;regulation of biological process;regulation of cellular process;response to stimulus;signal transduction;Wnt receptor signaling pathway			61	2	2	48,1	1,2	1,2	159,92	0	10,395	1	39081316	39487177	E9PLY5;E9PLY0	E9PLY5;E9PLY0		ENSG00000127603
CSRP1	-1.50096	0.276486	-0.0620661	-0.00822783	0.355779	0.0048914	0.00127482	0.0780432	-0.50536	0.880521	-0.203539	-0.335026	0.12185	RMX	0.108411	0.174326	1.95732	0.0375043	2.27756				9	1	1	62,7	7,8	7,8	16,115	0,0034252	1,3056	1	201483530	201509456	E9PND2	E9PND2		ENSG00000159176
LRP8	NaN	-0.214415	-0.335963	NaN	0.174095	0.635863	NaN	0.214313	0.196949	0.399231	-0.62801	NaN	NaN		0.167721	0.96569	0.646581	0.457103	2.23709	ammon gyrus development;anatomical structure development;anatomical structure formation involved in morphogenesis;biological regulation;blood coagulation;cell surface receptor linked signaling pathway;cellular component organization;cellular component organization or biogenesis;cellular lipid metabolic process;cellular membrane organization;cellular metabolic process;cellular process;cellular res…	axon;caveola;cell body;cell part;cell projection;cytoskeletal part;dendrite;extracellular region;integral to membrane;intracellular organelle part;intracellular part;intrinsic to membrane;macromolecular complex;membrane;membrane part;membrane raft;microtubule associated complex;neuron projection;neuronal cell body;organelle part;plasma membrane;plasma membrane part;postsynaptic density;protein co…		2	2	2	4,2	4,2	4,2	50,913	0,0029963	1,4005	1	53242364	53328469	E9PP15;Q14114-2;Q14114-4;Q14114-3;Q14114;H0YCA4;H0YEA5;H0YEV6	E9PP15;Q14114-2;Q14114-4;Q14114-3;Q14114;H0YCA4;H0YEA5;H0YEV6	Low-density lipoprotein receptor-related protein 8	ENSG00000157193
SETDB1	0.0832679	0.0386047	0.0732727	0.123535	0.0575657	-0.0498543	0.0849249	-0.0305252	0.176371	-0.307532	-0.126305	-0.0477495	0.16427	RMX	0.781638	0.407329	1.9941	0.417478	3.60054	anatomical structure development;biological regulation;biosynthetic process;bone development;cell proliferation;cellular biosynthetic process;cellular component organization;cellular component organization at cellular level;cellular component organization or biogenesis;cellular component organization or biogenesis at cellular level;cellular macromolecule biosynthetic process;cellular macromolecul…	cell part;chromatin;chromosomal part;chromosome;cytoplasm;intracellular membrane-bounded organelle;intracellular non-membrane-bounded organelle;intracellular organelle;intracellular organelle part;intracellular part;membrane;membrane-bounded organelle;non-membrane-bounded organelle;nuclear chromatin;nuclear chromosome part;nuclear part;nucleoplasm;nucleus;organelle;organelle part;plasma membrane	MBD1-MCAF1-SETDB1 complex;Replication-coupled CAF-1-MBD1-ETDB1 complex;SETDB1-containing HMTase complex	4	4	4	4,1	4,1	4,1	139,39	0	13,715	1	150926263	150964744	E9PRF4;Q15047-3;Q15047;X6R732;E9PQM8;Q15047-2	E9PRF4;Q15047-3;Q15047;X6R732;E9PQM8;Q15047-2	Histone-lysine N-methyltransferase SETDB1	ENSG00000143379
RABGAP1L	0.419461	0.124417	-0.0177698	-0.108897	0.307654	-0.176951	-0.054745	-0.00737015	0.0747252	-0.1807	-0.173031	0.327056	-0.08073		0.0150111	0.463534	0.333663	0.962896	1.7751	biological regulation;positive regulation of catalytic activity;positive regulation of GTPase activity;positive regulation of hydrolase activity;positive regulation of molecular function;regulation of biological process;regulation of catabolic process;regulation of catalytic activity;regulation of cellular catabolic process;regulation of cellular metabolic process;regulation of cellular process;r…	cell part;cytoplasmic part;early endosome;endosome;Golgi apparatus;intracellular membrane-bounded organelle;intracellular organelle;intracellular part;membrane-bounded organelle;nucleus;organelle		2	2	2	5,3	5,3	5,3	22,512	0,00092764	1,9176	1	174159410	174995308	E9PS63;F5H8L0;B7ZAP0;Q5R372-7;Q5R372-8;Q5R372-6;Q5R372-5	E9PS63;F5H8L0;B7ZAP0;Q5R372-7;Q5R372-8;Q5R372-6;Q5R372-5	Rab GTPase-activating protein 1-like, isoform 10;Rab GTPase-activating protein 1-like	ENSG00000152061
DTL	0.204756	0.0986729	-0.150018	-0.114011	0.0381975	0.151719	0.191615	-0.0772687	0.111995	0.767587	0.515976	0.314665	-0.0539	RM13;RM19p;RMX	1.16499	1.76339	1.34692	3.45755	7.73285	biological regulation;biosynthetic process;catabolic process;cell cycle checkpoint;cellular biosynthetic process;cellular catabolic process;cellular macromolecule biosynthetic process;cellular macromolecule catabolic process;cellular macromolecule metabolic process;cellular metabolic process;cellular nitrogen compound metabolic process;cellular process;cellular protein metabolic process;cellular …	cell part;centrosome;chromosome;CUL4 RING ubiquitin ligase complex;Cul4A-RING ubiquitin ligase complex;Cul4B-RING ubiquitin ligase complex;cullin-RING ubiquitin ligase complex;cytoplasm;cytoplasmic part;cytoskeletal part;intracellular membrane-bounded organelle;intracellular non-membrane-bounded organelle;intracellular organelle;intracellular organelle part;intracellular part;macromolecular compl…		6	6	6	8,1	8,1	8,1	74,999	0	29,826	1	212035553	212107400	F5GZ90;Q9NZJ0;Q9NZJ0-2	F5GZ90;Q9NZJ0;Q9NZJ0-2	Denticleless protein homolog	ENSG00000143476
HYI	0.174685	NaN	-0.158244	0.0618401	NaN	-0.420012	-0.700095	NaN	-0.0662184	NaN	0.398293	0.226288	-0.38624	RM13	0.596423	1.58762	0.0593553	1.09016	3.33356				8	8	8	46,4	46,4	46,4	33,018	0	80,777	1	43451003	43453989	F6UJY1;Q5T013;J9JIE9;E7EWH8;H0YB70;A0A0A0MTR5;Q5T013-4;Q5T013-3;F6UJY9;H0YB18;Q5T013-2	F6UJY1;Q5T013;J9JIE9;E7EWH8;H0YB70;A0A0A0MTR5;Q5T013-4;Q5T013-3;F6UJY9;H0YB18;Q5T013-2	Putative hydroxypyruvate isomerase;Hydroxypyruvate isomerase	ENSG00000178922
LGALS8	0.449835	0.124739	0.038517	-0.303259	0.0966253	0.206681	-0.0502851	0.314627	0.355437	-0.0459285	-0.0434036	0.280021	-0.21482	RMX	0.427387	0.787716	1.36835	0.0368669	2.62032	B cell activation;B cell activation involved in immune response;B cell differentiation;biological regulation;cell activation;cell activation involved in immune response;cell differentiation;cellular developmental process;cellular process;developmental process;immune effector process;immune system process;leukocyte activation;leukocyte activation involved in immune response;leukocyte differentiati…	cell part;cytoplasm;extracellular membrane-bounded organelle;extracellular organelle;extracellular region part;extracellular space;extracellular vesicular exosome;intracellular part;membrane;membrane-bounded organelle;membrane-bounded vesicle;organelle;vesicle		4	4	4	13,3	13,3	13,3	33,985	0	8,0495	1	236518000	236552981	F6V2D4;O00214;O00214-2;H7BXD8;E9PN19	F6V2D4;O00214;O00214-2;H7BXD8;E9PN19	Galectin;Galectin-8	ENSG00000116977
AK2	-0.0117608	-0.093606	-0.0378771	0.14896	0.0518837	-0.232371	-0.0594351	0.00130723	0.211368	0.220361	-0.233976	0.349033	-0.25113	RMX	0.145075	1.11314	2.34441	1.82991	5.43254	2'-deoxyribonucleotide metabolic process;ADP biosynthetic process;ADP metabolic process;AMP metabolic process;anatomical structure development;ATP metabolic process;biosynthetic process;brain development;cellular biosynthetic process;cellular metabolic process;cellular nitrogen compound biosynthetic process;cellular nitrogen compound metabolic process;cellular process;dATP metabolic process;deoxy…	cell part;cytoplasmic part;cytosol;extracellular membrane-bounded organelle;extracellular organelle;extracellular region part;extracellular vesicular exosome;intracellular organelle part;intracellular part;membrane;membrane-bounded organelle;membrane-bounded vesicle;membrane-enclosed lumen;mitochondrial inner membrane;mitochondrial intermembrane space;mitochondrial membrane;mitochondrial part;org…	AK2-FADD-caspase-10 (AFAC10) complex	16	16	3	82,8	82,8	17,7	25,63	0	103,68	1	33007940	33080996	F8W1A4;P54819-2;P54819;P54819-5;P54819-3;F8VZG5;G3V213;F8VY04	F8W1A4;P54819-2;P54819;P54819-5;P54819-3;F8VZG5;G3V213;F8VY04	Adenylate kinase 2, mitochondrial;Adenylate kinase 2, mitochondrial;Adenylate kinase 2, mitochondrial, N-terminally processed	ENSG00000004455
DCAF8	0.144734	0.221394	0.0698538	-0.026382	0.127091	-0.0407839	0.033005	0.057906	-0.013875	-0.24059	0.0206757	0.224596	0.0491102		0.680595	0.371114	0.0770837	0.167743	1.29654	cellular macromolecule metabolic process;cellular metabolic process;cellular process;cellular protein metabolic process;macromolecule metabolic process;macromolecule modification;metabolic process;primary metabolic process;protein metabolic process;protein modification by small protein conjugation;protein modification by small protein conjugation or removal;protein modification process;protein ub…	cell part;CUL4 RING ubiquitin ligase complex;cullin-RING ubiquitin ligase complex;cytoplasm;cytoplasmic part;intracellular membrane-bounded organelle;intracellular organelle;intracellular part;macromolecular complex;membrane-bounded organelle;microbody;nucleus;organelle;peroxisome;protein complex;ubiquitin ligase complex		11	11	8	16	16	11,2	84,752	0	34,146	1	160215715	160262549	G3V3G9;Q5TAQ9;V9GY54	G3V3G9;Q5TAQ9;V9GY54	DDB1- and CUL4-associated factor 8	ENSG00000132716;ENSG00000258465
ERI3	-0.384322	-0.0776119	0.32341	0.00851274	0.185537	0.338089	0.100595	0.018243	0.324465	-0.207882	-0.0724907	-0.00886372	0.233855	RMX	1.61779	0.646801	1.41935	0.221226	3.90517	catabolic process;cellular catabolic process;cellular macromolecule catabolic process;cellular macromolecule metabolic process;cellular metabolic process;cellular nitrogen compound metabolic process;cellular process;cleavage involved in rRNA processing;DNA catabolic process;DNA catabolic process, exonucleolytic;DNA metabolic process;exonucleolytic trimming involved in rRNA processing;exonucleolyt…	cell part;cytoplasm;intracellular non-membrane-bounded organelle;intracellular organelle;intracellular organelle part;intracellular part;non-membrane-bounded organelle;nuclear part;nucleolus;organelle;organelle part		3	3	3	17,2	17,2	17,2	22,89	0	8,4087	1	44221070	44355260	H0Y4B0;O43414-3;O43414-2;O43414	H0Y4B0;O43414-3;O43414-2;O43414	ERI1 exoribonuclease 3	ENSG00000117419
TMEM222	NaN	0.127663	0.393217	NaN	-0.0991955	1.06571	NaN	0.0778801	0.940875	-0.151761	1.07567	NaN	NaN	RMX	0.587874	1.11886	1.85956	0.951687	4.51798		cell part;integral to membrane;intrinsic to membrane;membrane part		3	3	3	40,8	40,8	40,8	16,805	0	22,397	1	27322145	27336400	H0Y870;H0Y861;Q8TDQ4;Q5SSC2;Q9H0R3;H0Y8D0	H0Y870;H0Y861;Q8TDQ4;Q5SSC2;Q9H0R3;H0Y8D0	Transmembrane protein 222	ENSG00000186501
AKR7A2	-0.386634	-0.265385	-0.0766363	0.153511	0.499437	-0.300792	0.0418501	-0.14597	-0.440259	-0.501788	-0.14447	-0.761345	0.243005	RM13;RMX	0.454749	2.22834	3.37049	1.02297	7.07655	carbohydrate metabolic process;cellular aldehyde metabolic process;cellular metabolic process;cellular process;metabolic process;primary metabolic process;small molecule metabolic process;xenobiotic metabolic process	cell part;cytoplasmic part;cytosol;extracellular membrane-bounded organelle;extracellular organelle;extracellular region part;extracellular vesicular exosome;Golgi apparatus;intracellular membrane-bounded organelle;intracellular organelle;intracellular part;membrane-bounded organelle;membrane-bounded vesicle;mitochondrion;organelle;vesicle		13	13	13	42,7	42,7	42,7	34,684	0	104,68	1	19303965	19312146	H3BLU7;O43488	H3BLU7;O43488	Aflatoxin B1 aldehyde reductase member 2	ENSG00000053371
CD55	0.89249	0.430115	0.352267	0.0973468	0.659588	1.21959	0.148395	0.135315	0.388383	-0.00748396	0.218304	0.644855	-0.0857801	RM10;RM13;RMX	1.96408	3.73041	2.08255	0.72226	8.4993	activation of immune response;adaptive immune response;adaptive immune response based on somatic recombination of immune receptors built from immunoglobulin superfamily domains;biological regulation;calcium ion homeostasis;cation homeostasis;CD4-positive, alpha-beta T cell cytokine production;cellular calcium ion homeostasis;cellular cation homeostasis;cellular chemical homeostasis;cellular dival…	anchored to membrane;apical plasma membrane;cell part;cell surface;extracellular membrane-bounded organelle;extracellular organelle;extracellular region;extracellular region part;extracellular vesicular exosome;integral to membrane;integral to plasma membrane;intrinsic to membrane;intrinsic to plasma membrane;membrane;membrane part;membrane raft;membrane-bounded organelle;membrane-bounded vesicle…		10	10	10	22,7	22,7	22,7	35,695	0	9,8251	1	207321376	207386804	H3BLV0;B1AP13;H7BY55;P08174-4;P08174;P08174-3;P08174-5;P08174-2;P08174-6;P08174-7;B1AP15	H3BLV0;B1AP13;H7BY55;P08174-4;P08174;P08174-3;P08174-5;P08174-2;P08174-6;P08174-7;B1AP15	Complement decay-accelerating factor	ENSG00000196352
MACF1	0.195772	0.307652	0.00954723	0.0616531	0.29227	0.105676	-0.0576751	0.0478444	0.1529	-0.260133	0.043623	-0.0410671	-0.0971599	RM13;RMX	1.12329	3.41805	4.17282	0.318899	9.03306	anatomical structure formation involved in morphogenesis;biological regulation;cell cycle arrest;cell cycle process;cell surface receptor linked signaling pathway;cellular process;cellular response to stimulus;developmental process;establishment of localization;establishment of localization in cell;establishment of protein localization;establishment of protein localization in endoplasmic reticulu…	actin cytoskeleton;cell part;cell projection membrane;cell projection part;cytoplasm;cytoplasmic part;cytoskeletal part;cytoskeleton;Golgi apparatus;intracellular membrane-bounded organelle;intracellular non-membrane-bounded organelle;intracellular organelle;intracellular organelle part;intracellular part;leading edge membrane;macromolecular complex;membrane;membrane part;membrane-bounded organel…		276	275	192	39,8	39,7	28,2	856,87	0	323,31	1	39081316	39487177	H3BPE1;H3BQK9;Q9UPN3;Q9UPN3-2;Q9UPN3-3;Q9UPN3-4;Q9UPN3-5;H0Y390	H3BPE1;H3BQK9;Q9UPN3;Q9UPN3-2;Q9UPN3-3;Q9UPN3-4;Q9UPN3-5;H0Y390	Microtubule-actin cross-linking factor 1, isoforms 1/2/3/5	ENSG00000127603
EBNA1BP2	0.136131	-0.409592	-0.0721254	-0.0405297	0.198101	0.188241	0.0576601	-0.0222873	0.16521	0.455131	0.210072	-0.00669599	0.0259051	RM13	0.130184	1.37369	0.988103	1.10238	3.59436	cellular component biogenesis;cellular component biogenesis at cellular level;cellular component organization or biogenesis;cellular component organization or biogenesis at cellular level;cellular process;ribonucleoprotein complex biogenesis;ribosome biogenesis	cell part;intracellular membrane-bounded organelle;intracellular non-membrane-bounded organelle;intracellular organelle;intracellular organelle part;intracellular part;membrane;membrane-bounded organelle;non-membrane-bounded organelle;nuclear part;nucleolus;nucleus;organelle;organelle part	Nop56p-associated pre-rRNA complex	14	14	14	33,8	33,8	33,8	40,684	0	120,09	1	43164175	43270936	H7C2Q8;Q99848	H7C2Q8;Q99848	Probable rRNA-processing protein EBP2	ENSG00000117395
SEPN1	NaN	-0.195776	0.00219727	NaN	0.00696278	-0.0198097	NaN	NaN	-0.223669	-0.217083	-0.137588	NaN	NaN	RMX	0.578209	0.489932	2.18595	1.76274	5.01683		cell part;cytoplasmic part;endoplasmic reticulum membrane;endoplasmic reticulum part;intracellular organelle part;intracellular part;membrane;membrane part;organelle membrane;organelle part		4	4	4	11,3	11,3	11,3	62,066	0	5,4794	1	25800176	25818221	H9KV50;Q9NZV5-2;Q9NZV5	H9KV50;Q9NZV5-2;Q9NZV5	Selenoprotein N	ENSG00000162430
RUNX2;RUNX3	0.362323	0.645029	0.116	0.113207	-0.20273	-0.239131	0.112645	0.540251	0.129092	0.162226	-0.016468	-0.0911257	0.0984602	RMX	0.993469	0.820283	1.28626	0.143822	3.24383	anatomical structure development;anatomical structure morphogenesis;appendage morphogenesis;axon guidance;biological regulation;biosynthetic process;BMP signaling pathway;cell activation;cell development;cell differentiation;cell fate commitment;cell maturation;cell surface receptor linked signaling pathway;cellular biosynthetic process;cellular developmental process;cellular macromolecule biosyn…	cell part;chromatin;chromosomal part;cytoplasm;cytoplasmic part;Golgi apparatus;intracellular membrane-bounded organelle;intracellular non-membrane-bounded organelle;intracellular organelle;intracellular organelle part;intracellular part;macromolecular complex;membrane-bounded organelle;non-membrane-bounded organelle;nuclear chromatin;nuclear chromosome part;nuclear part;nucleolus;nucleoplasm;nuc…		5	5	5	18,1	18,1	18,1	30,15	0	7,5316	1	24899511	24965121	I3L354;A0A2R8Y7Z3;A0A0D9SEN7;Q13950-2;I3L0L0;Q13950-3;Q13950;Q13761	I3L354;A0A2R8Y7Z3;A0A0D9SEN7;Q13950-2;I3L0L0;Q13950-3;Q13950;Q13761	Runt-related transcription factor 2;Runt-related transcription factor 3	ENSG00000020633;ENSG00000124813
ATPAF1	0.0906191	-0.109609	0.264745	0.285741	-0.216414	0.0638342	-0.042485	0.106286	0.37445	-0.299426	0.0664272	0.281654	0.0523801	RMX	1.03367	0.100694	1.5082	0.471133	3.1137	cellular component assembly;cellular component organization;cellular component organization or biogenesis;macromolecular complex assembly;macromolecular complex subunit organization;protein complex assembly;protein complex subunit organization	cell part;cytoplasmic part;intracellular membrane-bounded organelle;intracellular organelle;intracellular part;membrane-bounded organelle;mitochondrion;organelle		8	8	8	23,1	23,1	23,1	38,861	0	12,396	1	46632737	46673867	I3L448;Q5TC12;A8MRA7;Q5TC12-3;H0YEW4;H0YD21;Q5TC12-2	I3L448;Q5TC12;A8MRA7;Q5TC12-3;H0YEW4;H0YD21;Q5TC12-2	ATP synthase mitochondrial F1 complex assembly factor 1	ENSG00000123472
TPM3	-0.153075	-0.11861	0.216084	-0.100111	-0.0815773	-0.217791	0.117855	-0.138489	0.476989	0.417611	0.664438	0.014172	0.12115		0.0187002	0.102047	0.0452544	0.579141	0.745143				42	2	0	76,8	4,9	0	33,222	0	13,587	1	154155304	154194648	J3KN67	J3KN67		ENSG00000143549
VAMP2;VAMP3	-0.259523	0.195019	-0.247443	-0.41743	-0.140812	-0.649068	-0.0195601	-0.00760308	-0.181161	-0.130863	-0.14576	0.0652567	0.126205		0.0351916	0.940782	0.120609	0.205087	1.30167	biological regulation;calcium ion-dependent exocytosis;cell activation;cell activation involved in immune response;cell communication;cell-cell signaling;cellular component assembly;cellular component organization;cellular component organization at cellular level;cellular component organization or biogenesis;cellular component organization or biogenesis at cellular level;cellular macromolecule me…	cell junction;cell part;cell projection;cell projection part;clathrin coated vesicle membrane;clathrin sculpted gamma-aminobutyric acid transport vesicle membrane;clathrin sculpted glutamate transport vesicle membrane;clathrin sculpted monoamine transport vesicle membrane;clathrin-coated vesicle;coated vesicle;coated vesicle membrane;cytoplasmic membrane-bounded vesicle;cytoplasmic part;cytoplasm…	SNARE complex (SNAP25, VAMP3, VAMP2, NAPB, STX13);SNARE complex (STX11, VAMP2, SNAP23);SNARE complex (STX4, SNAP23, VAMP2);SNARE complex (VAMP2, SNAP25, STX13);SNARE complex (VAMP2, SNAP25, STX1a, CPLX1);SNARE complex (VAMP2, SNAP25, STX1a, CPLX1, CPLX3);SNARE complex (VAMP2, SNAP25, STX1a, CPLX2);SNARE complex (VAMP2, SNAP25, STX1a, CPLX3, CPLX4);SNARE complex (VAMP2, SNAP25, STX1a, STX3, CPLX1,…	9	9	3	72,6	72,6	40,7	12,251	0	308,06	1	7771296	7781432	J3QRU4;F8WCA0;L7N2F9;P63027;K7ENK9;K7EKX0	J3QRU4;F8WCA0;L7N2F9;P63027;K7ENK9;K7EKX0	Vesicle-associated membrane protein 2	ENSG00000049245;ENSG00000220205;ENSG00000263620
TMCO1	0.198322	0.254286	-0.102801	-0.0539889	0.0601387	-0.332948	-0.00474524	0.133088	0.131803	-0.210476	0.183182	0.14485	-0.1345		0.194078	0.949084	0.433022	0.143648	1.71983		cell part;cytoplasmic part;endoplasmic reticulum;endoplasmic reticulum membrane;endoplasmic reticulum part;Golgi apparatus part;Golgi membrane;integral to membrane;intracellular membrane-bounded organelle;intracellular organelle;intracellular organelle part;intracellular part;intrinsic to membrane;membrane;membrane part;membrane-bounded organelle;organelle;organelle membrane;organelle part		6	6	6	20,1	20,1	20,1	27,079	0	14,49	1	165724293	165827755	J9JIE6;Q9UM00;Q9UM00-2;J3KS45;J3KTQ7	J9JIE6;Q9UM00;Q9UM00-2;J3KS45;J3KTQ7	Transmembrane and coiled-coil domain-containing protein 1	ENSG00000143183
ACOT7	-0.678826	-0.704857	-0.402448	-0.11956	-0.32904	-0.821996	0.0994599	-0.610203	-0.93905	0.566229	0.123648	-0.946818	0.0931749	RM10;RM13;RMX	2.75426	2.85408	5.06957	0.0319689	10.7099	biosynthetic process;carboxylic acid biosynthetic process;carboxylic acid catabolic process;carboxylic acid metabolic process;catabolic process;cellular biosynthetic process;cellular catabolic process;cellular ketone metabolic process;cellular lipid catabolic process;cellular lipid metabolic process;cellular metabolic process;cellular nitrogen compound metabolic process;cellular process;coenzyme …	cell body;cell part;cell projection;cytoplasm;cytoplasmic part;cytosol;extracellular membrane-bounded organelle;extracellular organelle;extracellular region part;extracellular vesicular exosome;intracellular membrane-bounded organelle;intracellular organelle;intracellular organelle part;intracellular part;membrane-bounded organelle;membrane-bounded vesicle;mitochondrion;neuron projection;nuclear …		20	20	20	58	58	58	37,419	0	199,25	1	6264269	6394391	O00154-4;O00154-6;O00154-7;O00154;O00154-5;K7EKP8;O00154-2;O00154-3	O00154-4;O00154-6;O00154-7;O00154;O00154-5;K7EKP8;O00154-2;O00154-3	Cytosolic acyl coenzyme A thioester hydrolase	ENSG00000097021
HAX1	-0.522404	-0.210526	-0.0827045	0.104231	0.181797	-0.122321	0.330275	0.143681	0.185128	0.0437312	-0.0548687	-0.567124	-0.0462499		0.520414	0.0167622	0.286124	0.123389	0.946689	biological regulation;cellular component organization;cellular component organization or biogenesis;cellular process;cellular response to chemical stimulus;cellular response to cytokine stimulus;cellular response to organic substance;cellular response to stimulus;negative regulation of apoptosis;negative regulation of biological process;negative regulation of cell death;negative regulation of cel…	actin cytoskeleton;apical plasma membrane;cell part;cell projection;clathrin-coated vesicle;coated vesicle;cytoplasmic membrane-bounded vesicle;cytoplasmic part;cytoplasmic vesicle;cytoskeleton;endoplasmic reticulum;envelope;intracellular membrane-bounded organelle;intracellular non-membrane-bounded organelle;intracellular organelle;intracellular organelle part;intracellular part;lamellipodium;ma…		3	3	3	13,9	13,9	13,9	26,099	0	4,7399	1	154272589	154275875	O00165-5;O00165;O00165-2;Q5VYD6;O00165-4;O00165-3	O00165-5;O00165;O00165-2;Q5VYD6;O00165-4;O00165-3	HCLS1-associated protein X-1	ENSG00000143575
STXBP3	0.484682	0.397169	0.309947	-1.50521	0.00225639	-0.109057	-1.97198	0.184935	0.369056	-0.242427	0.00802803	0.138538	-1.8076	RM10;RMX	3.30353	0.210632	3.2305	0.36833	7.11299	anatomical structure development;biological adhesion;biological regulation;blood coagulation;brain development;carbohydrate transport;cell activation;cell activation involved in immune response;cell adhesion;cell-cell adhesion;cellular component assembly;cellular component organization;cellular component organization or biogenesis;cellular process;coagulation;developmental process;establishment o…	apical plasma membrane;basolateral plasma membrane;cell part;cytoplasmic membrane-bounded vesicle;cytoplasmic part;cytoplasmic vesicle;cytosol;extracellular membrane-bounded organelle;extracellular organelle;extracellular region part;extracellular vesicular exosome;intracellular membrane-bounded organelle;intracellular organelle;intracellular part;membrane;membrane part;membrane-bounded organelle…		23	23	23	38,2	38,2	38,2	67,764	0	57,305	1	108746674	108809523	O00186	O00186	Syntaxin-binding protein 3	ENSG00000116266
DFFA	-0.0985167	0.0598822	-0.0554113	0.236506	0.20998	0.00642681	0.260965	0.0859203	-0.0720854	0.0153718	0.0446014	-0.302999	-0.13476		0.00992454	0.353176	0.310189	0.00170388	0.674994	apoptosis;biological regulation;catabolic process;cell death;cellular catabolic process;cellular component disassembly;cellular component disassembly at cellular level;cellular component disassembly involved in apoptosis;cellular component organization;cellular component organization at cellular level;cellular component organization or biogenesis;cellular component organization or biogenesis at c…	cell part;chromatin;chromosomal part;cytoplasm;cytoplasmic part;cytosol;intracellular membrane-bounded organelle;intracellular organelle;intracellular organelle part;intracellular part;membrane-bounded organelle;nuclear chromatin;nuclear chromosome part;nuclear part;nucleoplasm;nucleus;organelle;organelle part		13	13	4	51,1	51,1	15,1	36,521	0	110,4	1	10456522	10472529	O00273	O00273	DNA fragmentation factor subunit alpha	ENSG00000160049
QSOX1	-0.426909	0.0592642	-0.0628481	0.108867	0.737313	0.329972	0.05773	0.119844	0.256881	0.154895	0.369593	-0.459531	0.110155	RM13;RM19p;RMX	0.149885	4.18142	3.5204	3.66778	11.5195	biological regulation;cell redox homeostasis;cellular homeostasis;cellular macromolecule metabolic process;cellular metabolic process;cellular process;cellular protein metabolic process;homeostatic process;macromolecule metabolic process;metabolic process;negative regulation of autophagy;negative regulation of biological process;negative regulation of catabolic process;negative regulation of cell…	cell part;cytoplasmic part;extracellular membrane-bounded organelle;extracellular organelle;extracellular region part;extracellular space;extracellular vesicular exosome;Golgi apparatus;Golgi apparatus part;integral to Golgi membrane;integral to membrane;integral to organelle membrane;intercellular bridge;intracellular membrane-bounded organelle;intracellular organelle;intracellular organelle par…		15	15	15	22,6	22,6	22,6	82,577	0	39,237	1	180154869	180204030	O00391;O00391-2	O00391;O00391-2	Sulfhydryl oxidase 1	ENSG00000116260
RTCA	0.500325	0.113951	0.145238	-0.167249	-0.161179	-0.20297	-0.55547	0.0428179	-0.0987597	0.0148406	0.146759	0.348221	-0.159595		1.18249	0.100038	0.652463	0.732095	2.66708	cellular macromolecule metabolic process;cellular metabolic process;cellular nitrogen compound metabolic process;cellular process;macromolecule metabolic process;metabolic process;nitrogen compound metabolic process;nucleic acid metabolic process;nucleobase-containing compound metabolic process;primary metabolic process;RNA metabolic process;RNA processing	cell part;intracellular membrane-bounded organelle;intracellular organelle;intracellular organelle part;intracellular part;membrane-bounded organelle;nuclear part;nucleoplasm;nucleus;organelle;organelle part		12	12	12	39,3	39,3	39,3	39,336	0	38,692	1	100266207	100292769	O00442;O00442-2	O00442;O00442-2	RNA 3-terminal phosphate cyclase	ENSG00000137996
AGRN	-2.10983	0.0748262	-0.152223	-0.0925505	-0.113583	-0.0346785	0.29033	-0.200883	-0.0221376	-0.692804	-0.258762	-1.51762	-0.0487301	RM19p	1.40768	0.0129284	0.060953	2.68514	4.1667	amine metabolic process;aminoglycan biosynthetic process;aminoglycan catabolic process;aminoglycan metabolic process;axon guidance;biological regulation;biosynthetic process;carbohydrate biosynthetic process;carbohydrate catabolic process;carbohydrate metabolic process;catabolic process;cell surface receptor linked signaling pathway;cellular component organization;cellular component organization …	basal lamina;cell junction;cell part;cell surface;cytoplasm;cytoplasmic part;extracellular matrix;extracellular matrix part;extracellular membrane-bounded organelle;extracellular organelle;extracellular region;extracellular region part;extracellular space;extracellular vesicular exosome;Golgi apparatus part;Golgi lumen;integral to membrane;intracellular organelle lumen;intracellular organelle par…		12	12	12	7,3	7,3	7,3	214,84	0	74,974	1	1020120	1056118	O00468-6;O00468-7;O00468-3;O00468-5;O00468-4;O00468;A0A087X208;O00468-2	O00468-6;O00468-7;O00468-3;O00468-5;O00468-4;O00468;A0A087X208;O00468-2	Agrin;Agrin N-terminal 110 kDa subunit;Agrin C-terminal 110 kDa subunit;Agrin C-terminal 90 kDa fragment;Agrin C-terminal 22 kDa fragment	ENSG00000188157
ZNF593	-0.838086	NaN	-0.43702	0.17104	NaN	-0.00702	0.0550799	0.0993214	-0.0482378	NaN	0.0316553	-1.29216	-0.0182247	RM10	1.90064	0.345733	0.118158	0.0374011	2.40193	biological regulation;biosynthetic process;cellular biosynthetic process;cellular macromolecule biosynthetic process;cellular macromolecule metabolic process;cellular metabolic process;cellular nitrogen compound metabolic process;cellular process;macromolecule biosynthetic process;macromolecule metabolic process;metabolic process;negative regulation of biological process;negative regulation of bi…	cell part;intracellular membrane-bounded organelle;intracellular non-membrane-bounded organelle;intracellular organelle;intracellular organelle part;intracellular part;membrane-bounded organelle;non-membrane-bounded organelle;nuclear part;nucleolus;nucleus;organelle;organelle part		3	3	3	32,1	32,1	32,1	15,199	0	11,958	1	26169908	26170873	O00488;A9J4F5	O00488;A9J4F5	Zinc finger protein 593	ENSG00000142684
CYR61	NaN	-0.214106	-0.0729609	NaN	0.551572	0.711337	NaN	0.105301	1.25749	0.282567	0.200718	NaN	NaN	RM13;RMX	0.483932	5.06751	4.38059	1.68272	11.6147	anatomical structure development;anatomical structure formation involved in morphogenesis;anatomical structure morphogenesis;angiogenesis;apoptosis;apoptosis involved in heart morphogenesis;apoptosis involved in morphogenesis;atrial septum morphogenesis;atrioventricular valve morphogenesis;biological adhesion;biological regulation;blood vessel development;cardiac septum development;cardiac septum…	extracellular matrix;extracellular region part;proteinaceous extracellular matrix	ITGA6-ITGB1-CYR61 complex;ITGAV-ITGB5-CYR61 complex	11	11	11	27,8	27,8	27,8	42,026	0	43,99	1	85580761	85583950	O00622	O00622	Protein CYR61	ENSG00000142871
PPAP2B	NaN	1.49161	0.841485	NaN	1.33714	0.68394	NaN	NaN	0.949531	-1.1655	-1.14628	NaN	NaN	RM10;RM13;RM19p;RMX	2.89367	2.48318	3.26483	2.34856	10.9902	anatomical structure development;anatomical structure morphogenesis;astrocyte differentiation;Bergmann glial cell differentiation;biological adhesion;biological regulation;biosynthetic process;blood vessel development;canonical Wnt receptor signaling pathway;canonical Wnt receptor signaling pathway involved in positive regulation of cell-cell adhesion;canonical Wnt receptor signaling pathway invo…	adherens junction;anchoring junction;cell junction;cell part;cytoplasmic part;extracellular membrane-bounded organelle;extracellular organelle;extracellular region part;extracellular vesicular exosome;Golgi apparatus;integral to membrane;intracellular membrane-bounded organelle;intracellular organelle;intracellular part;intrinsic to membrane;membrane;membrane part;membrane-bounded organelle;membr…	ITGAV-ITGB3-PPAP2b complex	3	3	3	11,6	11,6	11,6	35,116	0	10,504	1	56494761	56645301	O14495;A0A286YF41;A0A286YEZ7;A0A286YES4	O14495;A0A286YF41;A0A286YEZ7;A0A286YES4	Lipid phosphate phosphohydrolase 3	ENSG00000162407
ARID1A	0.081851	-0.0121088	0.00604916	0.186016	0.00741386	0.0271597	0.0836401	0.0465017	0.32377	0.115983	-0.00567055	-0.0188341	0.0608151	RMX	0.830018	1.2647	4.29585	0.226769	6.61734	anatomical structure development;anatomical structure formation involved in morphogenesis;androgen receptor signaling pathway;ATP-dependent chromatin remodeling;biological regulation;biosynthetic process;blood vessel development;cardiac chamber development;cellular biosynthetic process;cellular component disassembly;cellular component disassembly at cellular level;cellular component organization;…	cell part;chromatin;chromatin remodeling complex;chromosomal part;intracellular membrane-bounded organelle;intracellular organelle;intracellular organelle part;intracellular part;macromolecular complex;membrane-bounded organelle;nBAF complex;npBAF complex;nuclear chromatin;nuclear chromosome part;nuclear part;nucleoplasm;nucleus;organelle;organelle part;protein complex;SWI/SNF complex;SWI/SNF-typ…	BAF complex;BRG1-associated complex;Brg1-associated complex I;Brg1-associated complex II;BRG1-SIN3A complex;BRG1-SIN3A-HDAC containing SWI/SNF remodeling complex I;Brm-associated complex;BRM-associated complex;BRM-SIN3A complex;BRM-SIN3A-HDAC complex;EBAFa complex;LARC complex (LCR-associated remodeling complex);NUMAC complex (nucleosomal methylation activator complex);p300-CBP-p270 complex;p300-…	29	29	25	17,1	17,1	14,3	242,04	0	158,08	1	26693236	26782104	O14497;O14497-2;H0Y488;A0A1B0GTU5;O14497-3	O14497;O14497-2;H0Y488;A0A1B0GTU5;O14497-3	AT-rich interactive domain-containing protein 1A	ENSG00000117713
SCAMP3	-0.879071	-0.23164	-0.14775	NaN	-0.0480118	-0.0524263	NaN	0.224635	0.0795622	-0.260231	0.0471954	-0.510969	NaN	RMX	1.68006	0.12654	1.63054	0.0048828	3.44202	cellular process;establishment of localization;establishment of localization in cell;establishment of protein localization;Golgi vesicle transport;intracellular transport;post-Golgi vesicle-mediated transport;protein transport;response to chemical stimulus;response to external stimulus;response to extracellular stimulus;response to nutrient;response to nutrient levels;response to retinoic acid;re…	cell part;cytoplasmic part;extracellular membrane-bounded organelle;extracellular organelle;extracellular region part;extracellular vesicular exosome;Golgi apparatus part;Golgi membrane;integral to membrane;intracellular organelle part;intracellular part;intrinsic to membrane;membrane;membrane part;membrane-bounded organelle;membrane-bounded vesicle;organelle;organelle membrane;organelle part;ves…	SCAMP1-SCAMP2-SCAMP3 complex	12	12	12	45,5	45,5	45,5	38,287	0	152,65	1	155255979	155262430	O14828;O14828-2	O14828;O14828-2	Secretory carrier-associated membrane protein 3	ENSG00000116521;ENSG00000263290
RAB29	0.0552355	0.233482	0.109038	-0.11072	-0.118201	-0.0127401	-0.11415	0.132805	0.390376	0.398688	0.357666	-0.00384802	0.0411201	RM19p;RMX	0.931245	0.493844	2.28843	2.01049	5.72401	biological regulation;cell differentiation;cellular component organization;cellular component organization at cellular level;cellular component organization or biogenesis;cellular component organization or biogenesis at cellular level;cellular developmental process;cellular process;cellular response to stimulus;developmental process;establishment of localization;establishment of localization in c…	cell part;cytoplasm;cytoplasmic membrane-bounded vesicle;cytoplasmic part;cytoplasmic vesicle;cytoskeleton;extracellular membrane-bounded organelle;extracellular organelle;extracellular region part;extracellular vesicular exosome;Golgi apparatus part;intracellular membrane-bounded organelle;intracellular non-membrane-bounded organelle;intracellular organelle;intracellular organelle part;intracell…		7	6	6	39,4	34	34	23,155	0	8,9331	1	205767986	205775482	O14966;O14966-2	O14966;O14966-2	Ras-related protein Rab-7L1	ENSG00000117280
ARHGEF11	0.0159576	0.100281	0.0696936	0.0104396	-0.0885143	-0.165229	0.115665	-0.130307	-0.435082	-0.106717	-0.114388	-0.0405968	0.117225	RMX	0.233551	0.367007	2.41816	0.267817	3.28653	actin cytoskeleton organization;actin filament-based process;axon guidance;biological regulation;cell surface receptor linked signaling pathway;cellular component movement;cellular component organization;cellular component organization at cellular level;cellular component organization or biogenesis;cellular component organization or biogenesis at cellular level;cellular process;cellular response …	cell part;cytoplasm;cytoplasmic part;cytosol;intracellular;intracellular part;membrane		8	8	8	6,7	6,7	6,7	167,7	0	75,913	1	156934840	157045370	O15085;O15085-2	O15085;O15085-2	Rho guanine nucleotide exchange factor 11	ENSG00000132694
DEGS1	-0.530374	0.107419	-0.0849133	-2.92432	0.0580511	-0.189602	-1.79513	-0.0887009	-0.0831909	0.193615	-0.745613	-0.475801	-1.81319		0.249285	0.222355	0.224282	0.583902	1.27982	biosynthetic process;carboxylic acid biosynthetic process;carboxylic acid metabolic process;cellular biosynthetic process;cellular ketone metabolic process;cellular lipid metabolic process;cellular metabolic process;cellular process;fatty acid biosynthetic process;fatty acid metabolic process;lipid biosynthetic process;lipid metabolic process;membrane lipid biosynthetic process;membrane lipid met…	cell part;cytoplasmic part;endoplasmic reticulum;endoplasmic reticulum membrane;endoplasmic reticulum part;integral to membrane;integral to plasma membrane;intracellular membrane-bounded organelle;intracellular organelle;intracellular organelle part;intracellular part;intrinsic to membrane;intrinsic to plasma membrane;membrane;membrane part;membrane-bounded organelle;mitochondrion;organelle;organ…		2	2	2	5,6	5,6	5,6	37,866	0	15,263	1	224175756	224193441	O15121	O15121	Sphingolipid delta(4)-desaturase DES1	ENSG00000143753
GNPAT	0.0338871	-0.130584	0.183795	-0.278087	0.011035	0.561231	-0.0725701	0.0210974	0.466769	-0.198132	0.206831	0.0545576	-0.042115	RM10;RM13;RMX	2.81337	2.25563	4.1939	0.649475	9.91238	anatomical structure formation involved in morphogenesis;anatomical structure morphogenesis;biosynthetic process;carboxylic acid biosynthetic process;carboxylic acid metabolic process;cell junction assembly;cell junction organization;cell-cell junction assembly;cell-cell junction organization;cellular biosynthetic process;cellular component assembly;cellular component assembly at cellular level;c…	cell part;cytoplasmic part;intracellular membrane-bounded organelle;intracellular organelle;intracellular organelle lumen;intracellular organelle part;intracellular part;membrane;membrane-bounded organelle;membrane-enclosed lumen;microbody;microbody lumen;microbody membrane;microbody part;mitochondrion;organelle;organelle lumen;organelle membrane;organelle part;peroxisomal matrix;peroxisomal memb…	AGPS-GNPAT complex	14	14	14	25,3	25,3	25,3	77,187	0	59,5	1	231241207	231277973	O15228;O15228-2;Q5TBH8	O15228;O15228-2;Q5TBH8	Dihydroxyacetone phosphate acyltransferase	ENSG00000116906
RER1	-0.746715	0.0222778	0.0928526	0.0583441	-0.0576391	0.044528	0.109	0.0365495	0.404721	-0.109931	-0.311575	-0.468406	0.22105		0.1061	0.265249	0.844265	0.927853	2.14347	biological regulation;cellular component organization;cellular component organization or biogenesis;cellular localization;cellular macromolecule localization;cellular membrane organization;cellular process;cellular protein localization;establishment of localization;establishment of localization in cell;Golgi vesicle transport;intracellular transport;localization;macromolecule localization;membran…	cell part;cell surface;cytoplasmic part;endoplasmic reticulum-Golgi intermediate compartment;Golgi apparatus;Golgi apparatus part;integral to Golgi membrane;integral to membrane;integral to organelle membrane;intracellular membrane-bounded organelle;intracellular organelle;intracellular organelle part;intracellular part;intrinsic to Golgi membrane;intrinsic to membrane;intrinsic to organelle memb…		8	8	8	36,7	36,7	36,7	22,958	0	37,084	1	2391775	2405442	O15258;Q5T092;A0A0A0MR06;Q5T091	O15258;Q5T092;A0A0A0MR06;Q5T091	Protein RER1	ENSG00000157916
NVL	-0.0395193	-0.0145216	-0.181237	0.082376	0.112225	-0.0189686	-0.23844	-0.0476107	0.169849	0.169603	-0.354954	-0.0311227	-0.240555		0.403985	0.337973	0.176252	0.864405	1.78261		cell part;cytoplasm;cytoplasmic part;intracellular membrane-bounded organelle;intracellular non-membrane-bounded organelle;intracellular organelle;intracellular organelle part;intracellular part;membrane;membrane-bounded organelle;mitochondrion;non-membrane-bounded organelle;nuclear part;nucleolus;nucleus;organelle;organelle part;plasma membrane		5	5	5	9,8	9,8	9,8	85,037	0	46,013	1	224227334	224330189	O15381-5;O15381;O15381-3;O15381-4;O15381-2	O15381-5;O15381;O15381-3;O15381-4;O15381-2	Nuclear valosin-containing protein-like	ENSG00000143748
ARPC5	0.343548	-0.0372162	0.125251	-0.22477	-0.206717	-0.0069685	-0.113195	-0.225561	-0.10958	0.0283484	0.429449	0.313551	-0.45644		0.561124	0.0491474	0.452775	1.16399	2.22703	actin cytoskeleton organization;actin filament organization;actin filament-based process;actin nucleation;Arp2/3 complex-mediated actin nucleation;axon guidance;biological regulation;cell migration;cell motility;cell surface receptor linked signaling pathway;cellular component movement;cellular component organization;cellular component organization at cellular level;cellular component organizatio…	actin cytoskeleton;adherens junction;anchoring junction;Arp2/3 protein complex;cell junction;cell part;cell projection;cell-substrate adherens junction;cell-substrate junction;cytoplasm;cytoplasmic part;cytoskeletal part;cytoskeleton;cytosol;extracellular membrane-bounded organelle;extracellular organelle;extracellular region part;extracellular vesicular exosome;focal adhesion;intracellular non-m…	Arp2/3 protein complex	13	13	13	83,4	83,4	83,4	16,32	0	272,09	1	183620846	183635783	O15511;B1ALC0;O15511-2	O15511;B1ALC0;O15511-2	Actin-related protein 2/3 complex subunit 5	ENSG00000162704
HNRNPR	0.130908	0.0558701	0.0202074	NaN	0.0684052	0.271182	NaN	-0.114383	0.332398	0.124105	0.0299034	0.454744	NaN	RM13;RMX	0.236418	1.41338	2.32938	0.297157	4.27633	cellular macromolecule metabolic process;cellular metabolic process;cellular nitrogen compound metabolic process;cellular process;gene expression;macromolecule metabolic process;metabolic process;mRNA metabolic process;mRNA processing;nitrogen compound metabolic process;nuclear mRNA splicing, via spliceosome;nucleic acid metabolic process;nucleobase-containing compound metabolic process;primary m…	catalytic step 2 spliceosome;cell part;cytoplasm;intracellular organelle part;intracellular part;macromolecular complex;nuclear part;nucleoplasm;organelle part;ribonucleoprotein complex;spliceosomal complex;viral nucleocapsid;virion part	C complex spliceosome;DGCR8 multiprotein complex;H2AX complex, isolated from cells without IR exposure	35	26	3	50,7	40	3	70,942	0	323,31	1	23303771	23344336	O43390;O43390-3;B4DT28	O43390;O43390-3;B4DT28	Heterogeneous nuclear ribonucleoprotein R	ENSG00000125944
PRPF3	-0.463304	0.98388	-0.0997839	-0.054703	0.105508	-0.0968828	0.12341	0.0160833	-0.00252628	0.293696	-0.130384	0.38513	-0.14564		0.265083	0.076374	0.323606	0.683831	1.34889	assembly of spliceosomal tri-snRNP;cellular component assembly;cellular component assembly at cellular level;cellular component organization;cellular component organization at cellular level;cellular component organization or biogenesis;cellular component organization or biogenesis at cellular level;cellular macromolecular complex assembly;cellular macromolecular complex subunit organization;cell…	Cajal body;cell part;cytoplasm;intracellular membrane-bounded organelle;intracellular organelle;intracellular organelle part;intracellular part;macromolecular complex;membrane-bounded organelle;nuclear body;nuclear part;nuclear speck;nucleoplasm;nucleoplasm part;nucleus;organelle;organelle part;ribonucleoprotein complex;small nuclear ribonucleoprotein complex;spliceosomal complex;U4/U6 x U5 tri-s…	Spliceosome	22	22	22	36,2	36,2	36,2	77,528	0	113,84	1	150321479	150353233	O43395;O43395-3	O43395;O43395-3	U4/U6 small nuclear ribonucleoprotein Prp3	ENSG00000117360
PPIH	-0.0110481	0.0363102	0.126861	-0.159522	0.136138	0.294198	0.106565	-0.0375637	-0.0217829	0.224862	0.246948	0.244105	-0.00251007	RM10	2.47328	0.935821	0.0271189	0.759197	4.19542	biological regulation;cellular component assembly;cellular component organization;cellular component organization or biogenesis;cellular macromolecule metabolic process;cellular metabolic process;cellular nitrogen compound metabolic process;cellular process;cellular protein metabolic process;macromolecular complex assembly;macromolecular complex subunit organization;macromolecule metabolic proces…	cell part;cytoplasm;intracellular organelle part;intracellular part;macromolecular complex;nuclear body;nuclear part;nuclear speck;nucleoplasm part;organelle part;ribonucleoprotein complex;small nuclear ribonucleoprotein complex;spliceosomal complex;U4/U6 snRNP;U4/U6 x U5 tri-snRNP complex	Spliceosome	10	10	10	54,8	54,8	54,8	19,208	0	36,77	1	42658423	42676758	O43447;C9JQD4;O43447-2	O43447;C9JQD4;O43447-2	Peptidyl-prolyl cis-trans isomerase H;Peptidyl-prolyl cis-trans isomerase	ENSG00000171960
LAMTOR5	0.222122	0.0321274	-0.0764475	-1.25807	-0.0813541	-0.367621	-0.169945	-0.018803	-0.172568	-0.153466	-0.266697	0.157081	-0.21401	RM13;RM19p;RMX	0.921476	2.31571	2.4417	2.00046	7.67934	biological regulation;cellular component organization;cellular component organization or biogenesis;cellular process;cellular response to acid;cellular response to amine stimulus;cellular response to amino acid stimulus;cellular response to chemical stimulus;cellular response to endogenous stimulus;cellular response to organic nitrogen;cellular response to organic substance;cellular response to s…	cell part;cytoplasm;cytoplasmic part;cytosol;endosomal part;intracellular membrane-bounded organelle;intracellular organelle;intracellular organelle part;intracellular part;lysosome;lytic vacuole;macromolecular complex;membrane part;membrane-bounded organelle;organelle;organelle part;protein complex;Ragulator complex;vacuole		5	5	4	96,7	96,7	81,3	9,6138	0	57,799	1	110401249	110407942	O43504;R4GMU8;E9PLX3;A0A0C4DGV4	O43504;R4GMU8;E9PLX3;A0A0C4DGV4	Ragulator complex protein LAMTOR5	ENSG00000134248
STX6	0.803429	0.0820417	0.0507002	0.207032	-0.101446	-0.15207	0.196095	0.0547129	0.387364	0.397725	0.0500793	0.348506	-0.0467749	RMX	0.107977	0.855401	1.71772	0.0363678	2.71746	biological regulation;cellular component organization;cellular component organization at cellular level;cellular component organization or biogenesis;cellular component organization or biogenesis at cellular level;cellular membrane fusion;cellular membrane organization;cellular process;endosome organization;endosome transport;establishment of localization;establishment of localization in cell;est…	cell part;clathrin-coated vesicle;coated vesicle;cytoplasmic membrane-bounded vesicle;cytoplasmic part;cytoplasmic vesicle;early endosome;endosome;Golgi apparatus;Golgi apparatus part;Golgi membrane;integral to membrane;intracellular membrane-bounded organelle;intracellular organelle;intracellular organelle part;intracellular part;intrinsic to membrane;macromolecular complex;membrane;membrane par…	SNARE complex (STX6, SNAP23);SNARE complex (VAMP3, STX6, VTI1A);SNARE complex (VAMP3, VAMP4, VAMP8, STX6);SNARE complex (VAMP4, STX6, STX16, VTI1a, VTI1b)	10	10	10	49	49	49	29,176	0	69,358	1	180972712	181023121	O43752	O43752	Syntaxin-6	ENSG00000135823
AHCYL1	0.213323	0.132345	0.0580339	0.011096	-0.0670662	0.0256166	-0.0520051	0.120162	-0.0344248	-0.0780692	-0.080822	0.094336	0.18646		0.274513	0.280988	0.161602	0.803689	1.52079	amine metabolic process;biological regulation;carboxylic acid metabolic process;cellular amine metabolic process;cellular amino acid metabolic process;cellular ketone metabolic process;cellular macromolecule metabolic process;cellular metabolic process;cellular modified amino acid metabolic process;cellular nitrogen compound metabolic process;cellular process;coenzyme metabolic process;cofactor m…	cell part;cytoplasmic part;cytosol;endoplasmic reticulum;extracellular membrane-bounded organelle;extracellular organelle;extracellular region part;extracellular vesicular exosome;intracellular membrane-bounded organelle;intracellular organelle;intracellular part;membrane-bounded organelle;membrane-bounded vesicle;organelle;vesicle		28	28	15	47	47	26,2	58,951	0	231,73	1	109984765	110023742	O43865;O43865-2	O43865;O43865-2	Putative adenosylhomocysteinase 2	ENSG00000168710
NDUFS5	-0.202563	0.0927038	0.150819	-0.242288	0.144818	-0.0159292	0.0433998	0.0487592	0.314063	-0.133192	-1.68512	-0.282129	0.0872099	RM19p;RMX	0.744532	0.250283	1.43393	4.80655	7.23529	cellular component assembly;cellular component assembly at cellular level;cellular component biogenesis;cellular component organization;cellular component organization at cellular level;cellular component organization or biogenesis;cellular component organization or biogenesis at cellular level;cellular macromolecular complex assembly;cellular macromolecular complex subunit organization;cellular …	cell part;cytoplasmic part;intracellular membrane-bounded organelle;intracellular organelle;intracellular organelle part;intracellular part;macromolecular complex;membrane;membrane part;membrane-bounded organelle;membrane-enclosed lumen;mitochondrial inner membrane;mitochondrial intermembrane space;mitochondrial membrane;mitochondrial membrane part;mitochondrial part;mitochondrial respiratory cha…	Respiratory chain complex I (gamma subunit) mitochondrial;Respiratory chain complex I (holoenzyme), mitochondrial;Respiratory chain complex I (intermediate VII/650kD), mitochondrial	9	9	9	64,2	64,2	64,2	12,517	0	57,895	1	39026318	39034636	O43920	O43920	NADH dehydrogenase [ubiquinone] iron-sulfur protein 5	ENSG00000168653
KIF1B;KIF1Bbeta	0.235842	-0.243211	-0.311324	0.0961678	0.0354576	-0.199342	-0.00571489	-0.0466511	-0.164412	0.266564	0.270462	0.151651	-0.08319	RMX	1.51887	0.306333	1.70012	0.321697	3.84702	anterograde axon cargo transport;apoptosis;axon cargo transport;cell communication;cell death;cell-cell signaling;cellular component movement;cellular process;cytoskeleton-dependent intracellular transport;death;establishment of localization;establishment of localization in cell;establishment of mitochondrion localization;establishment of mitochondrion localization, microtubule-mediated;establish…	cell part;cell projection;cytoplasmic part;cytoplasmic vesicle;cytoplasmic vesicle membrane;cytoplasmic vesicle part;cytoskeletal part;intracellular membrane-bounded organelle;intracellular organelle;intracellular organelle part;intracellular part;kinesin complex;macromolecular complex;membrane;membrane-bounded organelle;microtubule;microtubule associated complex;mitochondrion;neuron projection;o…		19	19	6	12,3	12,3	3,9	199,26	0	50,26	1	10210805	10381603	O60333-2;A0A087WWA3;Q4R9M9;O60333;O60333-4	O60333-2;A0A087WWA3;Q4R9M9;O60333;O60333-4	Kinesin-like protein KIF1B;Kinesin-like protein	ENSG00000054523
KIF1B	0.235842	NaN	0.0662804	0.0961678	NaN	0.636456	-0.00571489	-0.0466511	0.341522	NaN	0.26429	0.151651	-0.08319	RMX	0.414276	1.14061	1.81854	0.761979	4.1354	anterograde axon cargo transport;apoptosis;axon cargo transport;cell communication;cell death;cell-cell signaling;cellular component movement;cellular process;cytoskeleton-dependent intracellular transport;death;establishment of localization;establishment of localization in cell;establishment of mitochondrion localization;establishment of mitochondrion localization, microtubule-mediated;establish…	cell part;cell projection;cytoplasmic part;cytoplasmic vesicle;cytoplasmic vesicle membrane;cytoplasmic vesicle part;cytoskeletal part;intracellular membrane-bounded organelle;intracellular organelle;intracellular organelle part;intracellular part;kinesin complex;macromolecular complex;membrane;membrane-bounded organelle;microtubule;microtubule associated complex;mitochondrion;neuron projection;o…		14	2	2	13,8	1,9	1,9	130,36	0	5,5965	1	10210805	10381603	O60333-3	O60333-3	Kinesin-like protein KIF1B	ENSG00000054523
KDM1A	0.209646	-0.0807438	0.0362101	0.0579197	0.0714226	0.189837	0.125875	-0.0516545	0.092248	0.12817	0.273214	0.0353978	0.0843201		0.348101	0.939534	1.0522	1.06421	3.40405	anatomical structure development;biological regulation;biosynthetic process;blood coagulation;cell development;cell differentiation;cell proliferation;cellular biosynthetic process;cellular component organization;cellular component organization at cellular level;cellular component organization or biogenesis;cellular component organization or biogenesis at cellular level;cellular developmental pro…	cell part;chromatin;chromosomal part;intracellular membrane-bounded organelle;intracellular organelle;intracellular organelle part;intracellular part;macromolecular complex;membrane-bounded organelle;nuclear chromatin;nuclear chromosome part;nuclear part;nucleoplasm;nucleoplasm part;nucleus;organelle;organelle part;protein complex;transcription factor complex	ALL-1 supercomplex;anti-BHC110 complex;Anti-HDAC2 complex;AOF2-AR complex;BHC complex;BHC110 complex;BRAF53-BRCA2 complex;CoREST-HDAC complex;CtBP complex;CtBP core complex;HDAC1-associated core complex cI;HDAC1-associated protein complex;LSD1 complex;LSD1-CoREST complex;NRD complex (Nucleosome remodeling and deacetylation complex);XFIM complex	15	15	15	20,4	20,4	20,4	92,902	0	49,4	1	23019443	23083689	O60341;O60341-2;R4GMQ1	O60341;O60341-2;R4GMQ1	Lysine-specific histone demethylase 1A	ENSG00000004487
EVI5	0.417009	0.0818014	-0.269696	0.0372369	-0.0381374	-0.177148	-0.081125	0.241696	-0.00386524	0.152666	-0.0619507	0.490059	-0.0295999	RM10;RM13	2.38735	1.60998	0.0241287	0.209032	4.23049	biological regulation;cell cycle;cell division;cell proliferation;cellular process;developmental process;endosome transport;establishment of localization;establishment of localization in cell;intracellular transport;multicellular organismal development;multicellular organismal process;positive regulation of catalytic activity;positive regulation of GTPase activity;positive regulation of hydrolase…	cell part;cytoplasmic part;cytoskeletal part;cytosol;Golgi apparatus;intracellular membrane-bounded organelle;intracellular non-membrane-bounded organelle;intracellular organelle;intracellular organelle part;intracellular part;membrane-bounded organelle;microtubule organizing center;non-membrane-bounded organelle;nucleus;organelle;organelle part;spindle	BIRC5-AURKB-INCENP-EVI5 complex	7	7	4	10,6	10,6	6,3	92,948	0	26,788	1	92508696	92792404	O60447;O60447-2	O60447;O60447-2	Ecotropic viral integration site 5 protein homolog	ENSG00000067208
MAN1A2	0.764755	0.122874	0.165801	0.00383949	0.00806046	-0.745074	-0.0261052	0.125876	0.311072	-0.340223	-0.638912	0.548457	-0.0650997		0.25339	1.34589	0.573513	0.934575	3.10737	anatomical structure development;carbohydrate metabolic process;cellular carbohydrate metabolic process;cellular macromolecule metabolic process;cellular metabolic process;cellular process;cellular protein metabolic process;developmental process;glycosylation;lung alveolus development;macromolecule glycosylation;macromolecule metabolic process;macromolecule modification;metabolic process;multicel…	cell part;cytoplasmic part;extracellular membrane-bounded organelle;extracellular organelle;extracellular region part;extracellular vesicular exosome;Golgi apparatus;Golgi apparatus part;Golgi membrane;integral to membrane;intracellular membrane-bounded organelle;intracellular organelle;intracellular organelle part;intracellular part;intrinsic to membrane;membrane;membrane part;membrane-bounded o…		6	6	6	10,3	10,3	10,3	73,003	0	13,631	1	117367449	117528872	O60476;H0Y7H1	O60476;H0Y7H1	Mannosyl-oligosaccharide 1,2-alpha-mannosidase IB;alpha-1,2-Mannosidase	ENSG00000198162
KPNA6	-0.170301	0.0749159	-0.0705423	0.0294468	0.0735884	-0.033515	0.0871999	0.108321	0.0482264	0.0958066	0.0727615	-0.00933886	0.082895	RMX	0.281326	0.00811397	1.41916	0.333275	2.04187	biological regulation;establishment of localization;establishment of localization in cell;establishment of protein localization;intracellular protein transport;intracellular transport;maternal process involved in female pregnancy;multicellular organismal process;multicellular organismal reproductive process;NLS-bearing substrate import into nucleus;nuclear import;nuclear transport;nucleocytoplasm…	cell part;cytoplasm;intracellular membrane-bounded organelle;intracellular organelle;intracellular part;membrane;membrane-bounded organelle;nucleus;organelle		22	22	15	41,6	41,6	28,9	60,029	0	255,75	1	32108056	32176563	O60684;Q5TFJ7	O60684;Q5TFJ7	Importin subunit alpha-7	ENSG00000025800
ICMT	NaN	-0.0425692	-0.119365	NaN	-0.0756426	-0.281371	NaN	-0.058037	0.287121	0.352758	-0.100924	NaN	NaN	RMX	0.513714	0.717383	1.86301	0.44472	3.53882	anatomical structure development;biological regulation;cellular macromolecule metabolic process;cellular metabolic process;cellular process;cellular protein metabolic process;chordate embryonic development;C-terminal protein amino acid modification;C-terminal protein methylation;developmental process;embryo development;embryo development ending in birth or egg hatching;establishment of localizati…	cell part;cytoplasmic part;endoplasmic reticulum;endoplasmic reticulum membrane;endoplasmic reticulum part;integral to membrane;intracellular membrane-bounded organelle;intracellular organelle;intracellular organelle part;intracellular part;intrinsic to membrane;membrane;membrane part;membrane-bounded organelle;organelle;organelle membrane;organelle part		3	3	3	9,9	9,9	9,9	31,938	0	28,213	1	6221193	6235972	O60725	O60725	Protein-S-isoprenylcysteine O-methyltransferase	ENSG00000116237
MRPS14	0.771445	0.033802	0.00562191	-0.369123	0.0355453	-0.580111	-0.232435	0.102516	-0.0336809	-0.167407	-0.871775	0.299487	-0.106535		0.0838124	0.946485	0.216139	1.50615	2.75259	biosynthetic process;cellular biosynthetic process;cellular component disassembly;cellular component disassembly at cellular level;cellular component organization;cellular component organization at cellular level;cellular component organization or biogenesis;cellular component organization or biogenesis at cellular level;cellular macromolecular complex disassembly;cellular macromolecular complex …	cell part;cytoplasmic part;intracellular membrane-bounded organelle;intracellular non-membrane-bounded organelle;intracellular organelle;intracellular organelle part;intracellular part;macromolecular complex;membrane;membrane-bounded organelle;mitochondrial inner membrane;mitochondrial membrane;mitochondrial part;mitochondrial ribosome;mitochondrial small ribosomal subunit;mitochondrion;non-membr…	28S ribosomal subunit, mitochondrial;55S ribosome, mitochondrial	3	3	3	29,7	29,7	29,7	15,139	0	24,425	1	175010789	175023425	O60783	O60783	28S ribosomal protein S14, mitochondrial	ENSG00000120333
KIF21B	NaN	-0.208299	-0.204186	NaN	1.348	-0.0436678	NaN	-0.010471	-0.105346	0.392428	-0.113384	NaN	NaN	RM10;RM19p	1.78191	0.339637	0.838062	2.36775	5.32735	cellular component movement;cellular process;metabolic process;microtubule-based movement;microtubule-based process	cell part;cytoplasm;cytoskeletal part;intracellular organelle part;intracellular part;kinesin complex;macromolecular complex;microtubule;microtubule associated complex;organelle part;protein complex		3	3	2	1,7	1,7	1,1	179,75	0,00062257	2,0379	1	200969390	201023700	O75037-3;O75037-4;O75037-2;O75037	O75037-3;O75037-4;O75037-2;O75037	Kinesin-like protein KIF21B	ENSG00000116852
FAM20B	NaN	-0.12973	-0.184272	NaN	-0.334704	-0.902646	NaN	-0.0280808	-0.116526	-0.0552096	-0.268858	NaN	NaN	RM13	0.401166	1.52613	0.436285	0.399871	2.76346		cell part;cytoplasmic part;Golgi apparatus;Golgi apparatus part;Golgi membrane;integral to membrane;intracellular membrane-bounded organelle;intracellular organelle;intracellular organelle part;intracellular part;intrinsic to membrane;membrane;membrane part;membrane-bounded organelle;nuclear part;nucleoplasm;organelle;organelle membrane;organelle part		4	4	4	14,4	14,4	14,4	46,432	0	15,222	1	179025804	179076567	O75063	O75063	Glycosaminoglycan xylosylkinase	ENSG00000116199
ZC3H11A	-0.0837997	-0.180828	-0.0737505	-0.125473	-0.0918946	0.165875	0.000934839	0.12147	0.113753	-1.40603	0.0711823	-0.0798814	-0.07517	RM13;RMX	0.367086	2.06843	1.28324	0.505124	4.22388	establishment of localization;establishment of localization in cell;establishment of RNA localization;intracellular transport;mRNA export from nucleus;mRNA transport;nuclear export;nuclear transport;nucleic acid transport;nucleobase-containing compound transport;nucleocytoplasmic transport;poly(A)+ mRNA export from nucleus;RNA export from nucleus;RNA transport;transport			19	19	19	28	28	28	89,13	0	204,17	1	203795654	203854999	O75152;E9PQ61;E9PBY7	O75152;E9PQ61;E9PBY7	Zinc finger CCCH domain-containing protein 11A	ENSG00000058673
NDUFS2	0.0727198	-0.170427	0.043191	-0.175069	-0.105589	0.264358	-0.086025	0.0844941	0.355691	-0.216957	-0.72739	-0.840387	-0.0550399	RM13;RM19p;RMX	0.165546	1.47	2.11357	3.32254	7.07166	cellular metabolic process;cellular process;electron transport chain;generation of precursor metabolites and energy;metabolic process;mitochondrial electron transport, NADH to ubiquinone;oxidation-reduction process;respiratory electron transport chain;response to chemical stimulus;response to oxidative stress;response to stimulus;response to stress;small molecule metabolic process	cell part;cytoplasmic part;intracellular membrane-bounded organelle;intracellular organelle;intracellular organelle part;intracellular part;macromolecular complex;membrane;membrane part;membrane-bounded organelle;mitochondrial inner membrane;mitochondrial membrane;mitochondrial membrane part;mitochondrial part;mitochondrial respiratory chain complex I;mitochondrion;NADH dehydrogenase complex;nucl…	Respiratory chain complex I (holoenzyme), mitochondrial;Respiratory chain complex I (incomplete intermediate), mitochondrial;Respiratory chain complex I (intermediate I/200kD and III/250kD), mitochondrial;Respiratory chain complex I (intermediate IV/310kD), mitochondrial;Respiratory chain complex I (intermediate V/380kD and VI/480kD), mitochondrial;Respiratory chain complex I (intermediate VII/65…	17	17	17	39,8	39,8	39,8	51,851	0	154,44	1	161197104	161214395	O75306-2;O75306	O75306-2;O75306	NADH dehydrogenase [ubiquinone] iron-sulfur protein 2, mitochondrial	ENSG00000158864
VAMP4	0.783505	0.317308	0.26506	-0.173289	-0.180906	0.583622	0.0682352	0.0537905	0.0938454	-0.381667	0.221069	0.652518	0.23411		0.693716	0.612966	0.398258	0.170567	1.87551	biological regulation;cellular component assembly;cellular component assembly at cellular level;cellular component organization;cellular component organization at cellular level;cellular component organization or biogenesis;cellular component organization or biogenesis at cellular level;cellular macromolecular complex assembly;cellular macromolecular complex subunit organization;cellular process;…	cell part;cell surface;cytoplasmic part;endosome;Golgi apparatus;Golgi apparatus part;Golgi membrane;integral to membrane;intracellular membrane-bounded organelle;intracellular organelle;intracellular organelle part;intracellular part;intrinsic to membrane;lysosome;lytic vacuole;macromolecular complex;membrane;membrane part;membrane-bounded organelle;organelle;organelle membrane;organelle part;pr…	SNARE complex (VAMP3, VAMP4, STX16);SNARE complex (VAMP3, VAMP4, VAMP8, STX6);SNARE complex (VAMP4, STX6, STX16, VTI1a, VTI1b)	2	2	2	18,6	18,6	18,6	16,24	0	7,9188	1	171700160	171742074	O75379-2;O75379	O75379-2;O75379	Vesicle-associated membrane protein 4	ENSG00000117533
PEX14	-0.0343559	0.208879	0.110663	0.0817904	-0.0227833	-0.102345	0.104245	0.0144088	0.476544	-0.012464	0.0228863	-0.188627	-0.01372	RMX	1.00252	0.386116	3.87421	0.180549	5.4434	biological regulation;cellular component assembly;cellular component organization;cellular component organization at cellular level;cellular component organization or biogenesis;cellular component organization or biogenesis at cellular level;cellular process;cytoskeleton organization;establishment of localization;establishment of localization in cell;establishment of protein localization;establis…	cell part;cytoplasmic part;integral to membrane;intracellular;intracellular membrane-bounded organelle;intracellular non-membrane-bounded organelle;intracellular organelle;intracellular organelle part;intracellular part;intrinsic to membrane;macromolecular complex;membrane;membrane part;membrane-bounded organelle;microbody;microbody membrane;microbody part;non-membrane-bounded organelle;nuclear p…	PEX14 homodimer complex	7	7	7	29,6	29,6	29,6	36,701	0	99,202	1	10472288	10630758	O75381-2;O75381	O75381-2;O75381	Peroxisomal membrane protein PEX14	ENSG00000142655
SEC22B	-0.103606	0.294066	0.0610552	0.253924	0.0189095	-0.0557451	0.098295	0.284535	0.523747	0.051785	0.0343227	-0.269473	0.37688	RMX	1.09887	0.0249843	4.37057	0.215775	5.71021	biological regulation;cellular process;ER to Golgi vesicle-mediated transport;establishment of localization;establishment of localization in cell;establishment of protein localization;Golgi vesicle transport;intracellular transport;positive regulation of biological process;positive regulation of catabolic process;positive regulation of macromolecule metabolic process;positive regulation of metabo…	cell part;cytoplasmic membrane-bounded vesicle;cytoplasmic part;cytoplasmic vesicle;endoplasmic reticulum membrane;endoplasmic reticulum part;endoplasmic reticulum-Golgi intermediate compartment;endoplasmic reticulum-Golgi intermediate compartment membrane;Golgi apparatus part;Golgi membrane;integral to membrane;intracellular membrane-bounded organelle;intracellular organelle;intracellular organe…		16	16	16	55,3	55,3	55,3	24,593	0	258,28	1	120150898	120176520	O75396	O75396	Vesicle-trafficking protein SEC22b	ENSG00000265808
SRSF10	0.547751	0.149796	-0.193181	0.0797195	0.0999699	-0.000460625	-0.186585	-0.0790096	-0.00688839	0.300944	0.200356	-0.0400676	-0.2195		0.440968	0.0175841	0.103005	0.00208166	0.563639	assembly of spliceosomal tri-snRNP;biological regulation;cellular component assembly;cellular component assembly at cellular level;cellular component organization;cellular component organization at cellular level;cellular component organization or biogenesis;cellular component organization or biogenesis at cellular level;cellular macromolecular complex assembly;cellular macromolecular complex sub…	cell part;cytoplasm;intracellular membrane-bounded organelle;intracellular organelle;intracellular organelle part;intracellular part;membrane-bounded organelle;nuclear body;nuclear part;nuclear speck;nucleoplasm;nucleoplasm part;nucleus;organelle;organelle part		11	11	11	26,4	26,4	26,4	31,213	0	89,845	1	23964347	23980927	O75494-2;O75494;Q5JRI1;O75494-5;O75494-4;O75494-6;O75494-3	O75494-2;O75494;Q5JRI1;O75494-5;O75494-4;O75494-6;O75494-3	Serine/arginine-rich splicing factor 10	ENSG00000188529
CSDE1	0.162079	0.239772	0.0465994	0.0236855	-0.0390663	0.120282	0.028435	-0.00311301	-0.128697	-0.0108323	0.203091	0.293119	0.15267	RMX	1.62991	1.19619	1.91915	0.977744	5.723	anatomical structure development;biological regulation;catabolic process;cellular catabolic process;cellular macromolecule catabolic process;cellular macromolecule metabolic process;cellular metabolic process;cellular nitrogen compound metabolic process;cellular process;developmental process;developmental process involved in reproduction;gonad development;macromolecule catabolic process;macromole…	cell part;CRD-mediated mRNA stability complex;cytoplasm;cytoplasmic part;Golgi apparatus;intracellular membrane-bounded organelle;intracellular organelle;intracellular organelle part;intracellular part;macromolecular complex;membrane;membrane-bounded organelle;mitochondrial inner membrane;mitochondrial membrane;mitochondrial part;organelle;organelle inner membrane;organelle membrane;organelle par…	Multiprotein complex (mRNA turnover)	49	49	49	57,4	57,4	57,4	88,884	0	323,31	1	114716913	114758676	O75534;O75534-4;O75534-2;O75534-3;E9PLT0	O75534;O75534-4;O75534-2;O75534-3;E9PLT0	Cold shock domain-containing protein E1	ENSG00000009307
TIPRL	0.0416093	0.0664606	0.0337954	-0.157509	0.0273514	0.0529451	0.28731	-0.0208418	-0.315932	-0.0485816	0.154919	0.476299	0.0418251	RMX	0.152188	0.307587	2.11343	0.856112	3.42932	biological regulation;cell cycle checkpoint;cellular process;cellular response to stimulus;cellular response to stress;DNA damage checkpoint;DNA integrity checkpoint;negative regulation of catalytic activity;negative regulation of hydrolase activity;negative regulation of molecular function;negative regulation of phosphatase activity;negative regulation of phosphoprotein phosphatase activity;nega…	cell part;cytoplasm;intracellular membrane-bounded organelle;intracellular organelle;intracellular part;membrane-bounded organelle;organelle		15	15	15	58,1	58,1	58,1	31,444	0	81,853	1	168178962	168202109	O75663;O75663-2	O75663;O75663-2	TIP41-like protein	ENSG00000143155
BCAR3	-0.116345	0.522708	0.0205402	0.273757	-0.0725441	-0.4106	0.117105	-0.392767	-0.333443	0.0706592	0.248134	0.0169331	0.15137		0.509211	0.955194	0.589332	0.810406	2.86414	anatomical structure morphogenesis;biological regulation;cellular process;cellular response to stimulus;developmental process;intracellular signal transduction;lens morphogenesis in camera-type eye;positive regulation of biological process;positive regulation of cellular metabolic process;positive regulation of cellular process;positive regulation of cellular protein metabolic process;positive re…			2	2	2	3,3	3,3	3,3	92,565	0	15,081	1	93561741	93847150	O75815;O75815-3	O75815;O75815-3	Breast cancer anti-estrogen resistance protein 3	ENSG00000137936
ZMPSTE24	0.586477	0.091033	0.0600576	-0.199122	-0.0498362	0.276145	-0.190475	0.0213515	0.354695	-0.0930667	0.00419617	0.125786	-0.12221	RMX	0.0580077	0.659333	2.15907	0.0310623	2.90747	CAAX-box protein processing;catabolic process;cellular catabolic process;cellular component organization;cellular component organization or biogenesis;cellular macromolecule catabolic process;cellular macromolecule metabolic process;cellular membrane organization;cellular metabolic process;cellular process;macromolecule catabolic process;macromolecule metabolic process;membrane organization;metab…	cell part;cytoplasmic part;endoplasmic reticulum membrane;endoplasmic reticulum part;extracellular membrane-bounded organelle;extracellular organelle;extracellular region part;extracellular vesicular exosome;integral to membrane;intracellular organelle part;intracellular part;intrinsic to membrane;membrane;membrane part;membrane-bounded organelle;membrane-bounded vesicle;nuclear inner membrane;nu…		13	13	13	28,2	28,2	28,2	54,812	0	80,19	1	40258236	40294180	O75844	O75844	CAAX prenyl protease 1 homolog	ENSG00000084073
DHRS3	-0.215546	-0.889071	-0.165937	0.154352	-0.397916	0.182376	-0.119735	0.351201	0.484761	0.743563	0.582438	0.0396981	-0.208655	RMX	0.423199	0.217214	1.56432	0.837158	3.04189	anatomical structure development;anatomical structure morphogenesis;biological regulation;bone morphogenesis;cardiac septum morphogenesis;cellular hormone metabolic process;cellular lipid metabolic process;cellular metabolic process;cellular process;cellular response to stimulus;detection of abiotic stimulus;detection of external stimulus;detection of light stimulus;detection of stimulus;detectio…	cell part;cell projection part;cilium part;cytoplasmic part;endoplasmic reticulum membrane;endoplasmic reticulum part;integral to membrane;intracellular organelle part;intracellular part;intrinsic to membrane;membrane;membrane part;organelle membrane;organelle part;photoreceptor outer segment membrane		7	7	7	28,1	28,1	28,1	33,548	0	17,797	1	12567910	12618210	O75911	O75911	Short-chain dehydrogenase/reductase 3	ENSG00000162496
BCAS2	0.256218	0.0810947	-0.029151	-0.139494	0.063056	0.078763	0.108665	-0.00814021	0.0931406	0.0327525	-0.0669079	0.427978	-0.00832987	RMX	0.0302912	0.700037	2.18716	1.10162	4.0191	cellular macromolecule metabolic process;cellular metabolic process;cellular nitrogen compound metabolic process;cellular process;gene expression;macromolecule metabolic process;metabolic process;mRNA metabolic process;mRNA processing;nitrogen compound metabolic process;nuclear mRNA splicing, via spliceosome;nucleic acid metabolic process;nucleobase-containing compound metabolic process;primary m…	cell junction;cell part;intracellular membrane-bounded organelle;intracellular non-membrane-bounded organelle;intracellular organelle;intracellular organelle part;intracellular part;macromolecular complex;membrane-bounded organelle;non-membrane-bounded organelle;nuclear part;nucleolus;nucleoplasm;nucleus;organelle;organelle part;ribonucleoprotein complex;spliceosomal complex	CDC5L complex;CDC5L core complex;Spliceosome	16	16	16	82,7	82,7	82,7	26,131	0	180,81	1	114567557	114581629	O75934	O75934	Pre-mRNA-splicing factor SPF27	ENSG00000116752
DNAJC8	-0.0799071	0.114812	0.140626	NaN	0.0381689	-0.0657778	NaN	-0.0206041	0.122708	-0.0340905	-0.0353165	-0.00374317	NaN		0.599315	0.451786	0.448265	0.650466	2.14983	cellular macromolecule metabolic process;cellular metabolic process;cellular nitrogen compound metabolic process;cellular process;gene expression;macromolecule metabolic process;metabolic process;mRNA metabolic process;mRNA processing;nitrogen compound metabolic process;nuclear mRNA splicing, via spliceosome;nucleic acid metabolic process;nucleobase-containing compound metabolic process;primary m…	cell part;intracellular organelle part;intracellular part;nuclear part;nucleoplasm;organelle part	17S U2 snRNP;Spliceosome	18	18	18	66,4	66,4	66,4	29,841	0	132,35	1	28199456	28233029	O75937	O75937	DnaJ homolog subfamily C member 8	ENSG00000126698
JTB	NaN	-0.110688	0.104487	NaN	-0.0188122	0.496758	NaN	0.0242071	0.381082	-0.262748	0.0989122	NaN	NaN	RM13;RMX	0.561754	2.76938	2.53594	0.465453	6.33253	apoptotic mitochondrial changes;biological regulation;cell cycle phase;cell cycle process;cellular component organization;cellular component organization at cellular level;cellular component organization or biogenesis;cellular component organization or biogenesis at cellular level;cellular process;cytokinesis;mitochondrion organization;mitosis;nuclear division;organelle fission;organelle organiza…	cell part;cytoplasm;cytoplasmic part;cytoskeletal part;integral to membrane;integral to plasma membrane;intracellular membrane-bounded organelle;intracellular non-membrane-bounded organelle;intracellular organelle;intracellular organelle part;intracellular part;intrinsic to membrane;intrinsic to plasma membrane;membrane;membrane part;membrane-bounded organelle;microtubule organizing center;midbod…		1	1	1	11,1	11,1	11,1	13,355	0	23,322	1	153974269	153977674	O76095-2;O76095	O76095-2;O76095	Protein JTB	ENSG00000143543
DDAH1	0.516535	0.322057	-0.0187349	0.18042	0.381777	-0.203448	-0.00883508	0.0982016	-0.159633	0.496146	0.578552	0.511221	0.0785103		0.203369	0.79681	0.919281	1.79818	3.71764	amine catabolic process;amine metabolic process;arginine catabolic process;arginine metabolic process;biological regulation;carboxylic acid catabolic process;carboxylic acid metabolic process;catabolic process;cellular amine metabolic process;cellular amino acid catabolic process;cellular amino acid metabolic process;cellular catabolic process;cellular ketone metabolic process;cellular metabolic …	cell part;cytoplasm;cytoplasmic part;extracellular membrane-bounded organelle;extracellular organelle;extracellular region part;extracellular vesicular exosome;intracellular membrane-bounded organelle;intracellular organelle;intracellular part;membrane-bounded organelle;membrane-bounded vesicle;mitochondrion;organelle;vesicle		14	14	14	58,6	58,6	58,6	31,121	0	264,64	1	85318481	85578363	O94760;B4DYP1;O94760-2	O94760;B4DYP1;O94760-2	N(G),N(G)-dimethylarginine dimethylaminohydrolase 1	ENSG00000153904
CLSTN1	NaN	-0.0215721	-0.069808	NaN	-0.169044	-0.502724	NaN	-0.0113612	0.1516	-0.009624	-0.287002	NaN	NaN	RM13;RMX	0.0749381	2.86036	1.59292	0.451825	4.98004	biological adhesion;cell adhesion;cell-cell adhesion;cellular process;homophilic cell adhesion	cell junction;cell part;cell projection;cytoplasmic part;endoplasmic reticulum membrane;endoplasmic reticulum part;extracellular membrane-bounded organelle;extracellular organelle;extracellular region part;extracellular vesicular exosome;Golgi apparatus part;Golgi membrane;integral to membrane;intracellular membrane-bounded organelle;intracellular organelle;intracellular organelle part;intracellu…		4	4	4	4,1	4,1	4,1	108,64	0	5,1014	1	9728926	9823984	O94985-2;O94985;Q5SR54	O94985-2;O94985;Q5SR54	Calsyntenin-1;Soluble Alc-alpha;CTF1-alpha	ENSG00000171603
MFN2	-0.74912	0.119335	0.092555	-0.539625	0.131136	0.00854969	-0.26896	0.075994	0.28123	0.225428	0.0931625	-0.754806	-0.273245	RMX	0.421015	0.274323	1.50139	0.29265	2.48938	anatomical structure formation involved in morphogenesis;anatomical structure morphogenesis;apoptosis;autophagy;biological regulation;blastocyst formation;blood coagulation;camera-type eye morphogenesis;catabolic process;cell death;cellular catabolic process;cellular component organization;cellular component organization at cellular level;cellular component organization or biogenesis;cellular com…	cell part;cytoplasmic part;cytoskeleton;cytosol;integral to membrane;intracellular membrane-bounded organelle;intracellular non-membrane-bounded organelle;intracellular organelle;intracellular organelle part;intracellular part;intrinsic to membrane;intrinsic to mitochondrial outer membrane;intrinsic to organelle membrane;membrane;membrane part;membrane-bounded organelle;microtubule cytoskeleton;m…		19	19	19	26,4	26,4	26,4	86,401	0	88,76	1	11980181	12013514	O95140	O95140	Mitofusin-2	ENSG00000116688
UBE4B	-0.0170898	-0.123027	-0.135402	-0.053472	0.0438843	-0.272996	-0.0525301	0.12762	-0.0856771	-0.280104	-0.168814	-0.0204551	-0.249525		0.898988	1.02185	0.358749	0.658458	2.93805	biological regulation;catabolic process;cellular catabolic process;cellular macromolecule catabolic process;cellular macromolecule metabolic process;cellular metabolic process;cellular process;cellular protein metabolic process;induction of apoptosis;induction of apoptosis by extracellular signals;induction of apoptosis by granzyme;induction of programmed cell death;macromolecule catabolic proces…	cell part;cytoplasm;intracellular membrane-bounded organelle;intracellular organelle;intracellular part;macromolecular complex;membrane-bounded organelle;nucleus;organelle;protein complex;ubiquitin ligase complex		18	18	18	20,9	20,9	20,9	133,27	0	74,358	1	10032832	10181239	O95155-2;O95155;O95155-4;O95155-3	O95155-2;O95155;O95155-4;O95155-3	Ubiquitin conjugation factor E4 B	ENSG00000130939
ZRANB2	0.890387	0.191784	0.105037	-0.321187	0.00645256	0.0515032	-0.382045	0.0465068	0.0141001	0.234449	0.356451	0.557097	-0.43135		0.632358	0.257241	0.00231394	0.69771	1.58962	biological regulation;cellular macromolecule metabolic process;cellular metabolic process;cellular nitrogen compound metabolic process;cellular process;macromolecule metabolic process;metabolic process;mRNA metabolic process;mRNA processing;nitrogen compound metabolic process;nucleic acid metabolic process;nucleobase-containing compound metabolic process;primary metabolic process;regulation of bi…	cell part;intracellular membrane-bounded organelle;intracellular organelle;intracellular organelle part;intracellular part;membrane-bounded organelle;nuclear part;nucleoplasm;nucleus;organelle;organelle part	Emerin complex 25	9	9	9	29,7	29,7	29,7	36,318	0	45,833	1	71063291	71081289	O95218-2;O95218	O95218-2;O95218	Zinc finger Ran-binding domain-containing protein 2	ENSG00000132485
SNAPIN	-0.44383	-0.251446	-0.130294	-0.077513	-0.125977	0.155379	-0.19446	-0.0132726	-0.0235796	-0.331202	0.0426579	-0.44049	-0.34622		0.377741	0.802744	0.0848237	0.0884949	1.3538	anterograde axon cargo transport;anterograde synaptic vesicle transport;axon cargo transport;biological regulation;cell projection organization;cellular component movement;cellular component organization;cellular component organization at cellular level;cellular component organization or biogenesis;cellular component organization or biogenesis at cellular level;cellular membrane fusion;cellular m…	BLOC complex;BLOC-1 complex;cell junction;cell part;clathrin coated vesicle membrane;clathrin-coated vesicle;coated vesicle;coated vesicle membrane;cytoplasmic membrane-bounded vesicle;cytoplasmic part;cytoplasmic vesicle;cytoplasmic vesicle membrane;cytoplasmic vesicle part;cytosolic part;Golgi apparatus;Golgi apparatus part;Golgi membrane;intracellular membrane-bounded organelle;intracellular n…	AP3-BLOC1 complex;BLOC-1 (biogenesis of lysosome-related organelles complex 1);BLOC1-BLOC2 complex	5	5	5	41,9	41,9	41,9	14,874	0	53,76	1	153658703	153661852	O95295	O95295	SNARE-associated protein Snapin	ENSG00000143553
MPZL1	-0.0835542	-0.15615	0.0369215	-0.183962	-0.0600309	0.0882654	0.40417	0.13391	0.430015	0.0190759	0.0593052	0.0454738	0.0825701	RMX	0.22829	0.227688	1.45847	0.142619	2.05707	biological regulation;cell communication;cell surface receptor linked signaling pathway;cell-cell signaling;cellular process;cellular response to stimulus;enzyme linked receptor protein signaling pathway;regulation of biological process;regulation of cellular process;response to stimulus;signal transduction;signaling;transmembrane receptor protein tyrosine kinase signaling pathway	adherens junction;anchoring junction;cell junction;cell part;cell surface;cell-substrate adherens junction;cell-substrate junction;focal adhesion;integral to membrane;integral to plasma membrane;intrinsic to membrane;intrinsic to plasma membrane;membrane part;plasma membrane part		6	6	6	17,2	17,2	17,2	28,981	0	19,707	1	167721192	167791919	O95297-2;O95297;O95297-4	O95297-2;O95297;O95297-4	Myelin protein zero-like protein 1	ENSG00000197965
LYPLA2	-1.68203	-0.301616	-0.14939	0.254784	-0.492891	-0.772319	-0.184165	0.107192	-0.321134	-0.24402	-0.301107	-1.18528	0.12436	RM10;RM13;RM19p;RMX	2.46235	3.94712	4.49567	2.73574	13.6409	carboxylic acid metabolic process;cellular ketone metabolic process;cellular lipid metabolic process;cellular metabolic process;cellular process;fatty acid metabolic process;lipid metabolic process;metabolic process;monocarboxylic acid metabolic process;organic acid metabolic process;oxoacid metabolic process;primary metabolic process;small molecule metabolic process	cell part;cytoplasm;extracellular membrane-bounded organelle;extracellular organelle;extracellular region part;extracellular vesicular exosome;intracellular part;membrane-bounded organelle;membrane-bounded vesicle;organelle;vesicle		8	8	8	42,9	42,9	42,9	24,737	0	51,262	1	23791145	23795539	O95372;Q5QPQ0;Q5QPQ1;Q5QPQ3;Q5QPQ2	O95372;Q5QPQ0;Q5QPQ1;Q5QPQ3;Q5QPQ2	Acyl-protein thioesterase 2	ENSG00000011009
ZFYVE9	0.362639	0.142455	0.0237808	0.0576706	0.102636	-0.565283	0.063235	-0.196254	-0.106647	0.2443	1.22439	0.326371	-0.00845003		0.0836241	1.17638	0.0689778	0.692519	2.0215	biological regulation;cell surface receptor linked signaling pathway;cellular component assembly;cellular component assembly at cellular level;cellular component organization;cellular component organization at cellular level;cellular component organization or biogenesis;cellular component organization or biogenesis at cellular level;cellular macromolecular complex assembly;cellular macromolecular…	cell part;cytoplasmic part;early endosome;early endosome membrane;endosomal part;endosome;endosome membrane;intracellular membrane-bounded organelle;intracellular organelle;intracellular organelle part;intracellular part;membrane;membrane-bounded organelle;organelle;organelle membrane;organelle part	PML-SMAD2/3-SARA complex	3	3	3	2,7	2,7	2,7	150,35	0	7,2765	1	52142094	52346686	O95405-2;O95405;O95405-3	O95405-2;O95405;O95405-3	Zinc finger FYVE domain-containing protein 9	ENSG00000157077
NADK	NaN	-0.307961	-0.323411	NaN	-0.146883	-0.0571299	NaN	-0.192029	-0.257758	0.00278425	-0.295015	NaN	NaN		1.21578	0.204109	1.02592	0.974768	3.42057	ATP metabolic process;biosynthetic process;cellular biosynthetic process;cellular metabolic process;cellular nitrogen compound biosynthetic process;cellular nitrogen compound metabolic process;cellular process;coenzyme biosynthetic process;coenzyme metabolic process;cofactor biosynthetic process;cofactor metabolic process;heterocycle biosynthetic process;heterocycle metabolic process;metabolic pr…	cell part;cytoplasmic part;cytosol;intracellular part		1	1	1	2,7	2,7	2,7	49,228	0	3,4734	1	1751232	1780457	O95544;O95544-2	O95544;O95544-2	NAD kinase	ENSG00000008130
TTC4	-0.00164151	0.117651	-0.219367	0.37305	0.474861	-0.323104	0.01618	-0.0459712	-0.121533	0.0440822	0.205992	-0.0957489	-0.0905848	RM10;RM13;RMX	1.90596	1.60046	1.7908	1.84254	7.13976				7	7	7	27,9	27,9	27,9	44,678	0	27,598	1	54715861	54742657	O95801	O95801	Tetratricopeptide repeat protein 4	ENSG00000243725
TMEM50A	-0.35222	0.385032	0.337168	0.073082	-0.0327015	0.742323	0.333815	0.145739	0.441369	-0.0384364	0.0506277	-0.249397	0.35984		0.32291	0.781813	0.756361	0.547718	2.4088		cell part;cytoplasmic part;endoplasmic reticulum;integral to membrane;intracellular membrane-bounded organelle;intracellular organelle;intracellular part;intrinsic to membrane;membrane part;membrane-bounded organelle;organelle	RANBPM-SMP1 complex	1	1	1	5,1	5,1	5,1	17,4	0,00015918	2,5702	1	25338317	25362361	O95807	O95807	Transmembrane protein 50A	ENSG00000183726
BPNT1	-0.0286556	-0.146597	-0.0775633	0.170072	-0.130189	-0.434363	-0.126505	0.141251	-0.265536	0.158043	-0.0160084	0.0704228	-0.12337	RM13;RMX	0.821949	4.69999	5.31728	0.215704	11.0549	3'-phosphoadenosine 5'-phosphosulfate metabolic process;anatomical structure development;cellular lipid metabolic process;cellular metabolic process;cellular nitrogen compound metabolic process;cellular process;dephosphorylation;developmental process;glycerolipid metabolic process;glycerophospholipid metabolic process;heterocycle metabolic process;lipid metabolic process;lipid modification;lipid …	cell part;cytoplasmic part;cytosol;extracellular membrane-bounded organelle;extracellular organelle;extracellular region part;extracellular vesicular exosome;intracellular part;membrane-bounded organelle;membrane-bounded vesicle;organelle;vesicle		12	12	12	48,2	48,2	48,2	29,188	0	67,838	1	220057482	220090462	O95861-4;O95861;O95861-2;A6NF51;O95861-3;F8W1J0	O95861-4;O95861;O95861-2;A6NF51;O95861-3;F8W1J0	3(2),5-bisphosphate nucleotidase 1	ENSG00000162813
TXNDC12	0.315315	0.161683	-0.0171213	0.124363	-0.112106	-0.0412817	-0.24948	0.148199	0.42895	0.236496	-0.065403	0.758633	0.0143502	RMX	0.00249063	0.208676	2.96928	0.340701	3.52115	biological regulation;cell redox homeostasis;cellular homeostasis;cellular process;homeostatic process;regulation of biological process;regulation of biological quality;regulation of cellular process	cell part;cytoplasmic part;endoplasmic reticulum lumen;endoplasmic reticulum part;intracellular organelle lumen;intracellular organelle part;intracellular part;membrane-enclosed lumen;organelle lumen;organelle part		9	9	9	47,7	47,7	47,7	19,206	0	19,405	1	52020131	52055191	O95881	O95881	Thioredoxin domain-containing protein 12	ENSG00000117862
SYF2	0.238938	0.577914	-0.0815506	0.476361	-0.165599	0.163454	-0.0379202	0.0606739	0.0753832	-0.161965	-0.0328264	-0.184425	0.119705		0.206962	0.281648	0.253539	0.191066	0.933215	anatomical structure development;anatomical structure morphogenesis;biological regulation;cell cycle checkpoint;cell cycle process;cellular macromolecule metabolic process;cellular metabolic process;cellular nitrogen compound metabolic process;cellular process;cellular response to stimulus;cellular response to stress;chordate embryonic development;developmental process;DNA damage checkpoint;DNA i…	catalytic step 2 spliceosome;cell part;intracellular membrane-bounded organelle;intracellular organelle;intracellular organelle part;intracellular part;macromolecular complex;membrane-bounded organelle;nuclear part;nucleus;organelle;organelle part;ribonucleoprotein complex;spliceosomal complex	C complex spliceosome;Spliceosome	4	4	4	27,9	27,9	27,9	23,568	0	189,08	1	25222276	25232502	O95926-2;O95926	O95926-2;O95926	Pre-mRNA-splicing factor SYF2	ENSG00000117614
BCL10	0.148554	0.193706	-0.138959	-0.0686233	-0.168654	-0.682568	0.225715	0.153525	-0.388515	-0.0523152	-0.392303	-0.0264704	0.0212951	RM13;RMX	0.395619	1.5819	1.75052	1.26043	4.98846	activation of immune response;activation of innate immune response;adaptive immune response;adaptive immune response based on somatic recombination of immune receptors built from immunoglobulin superfamily domains;anatomical structure formation involved in morphogenesis;antigen receptor-mediated signaling pathway;apoptosis;B cell apoptosis;B cell mediated immunity;biological regulation;cell death…	CBM complex;cell part;cytoplasm;cytoplasmic microtubule;cytoplasmic part;cytoskeletal part;cytosol;immunological synapse;intracellular membrane-bounded organelle;intracellular organelle;intracellular organelle part;intracellular part;lysosome;lytic vacuole;macromolecular complex;membrane;membrane part;membrane raft;membrane-bounded organelle;microtubule;nucleus;organelle;organelle part;perinuclea…	BCL10 oligomer complex;BCL10-CHUK-BCL10-IKBKB complex;BCL10-MALT1 complex;CARMA1-BCL10-MALT1 complex;CASP8-CHUK-IKBKB-MALT1-BCL10 complex;CASP8-FADD-MALT1-BCL10 complex;FYB-CARMA1-BCL-10-MALT1 complex;Ubiquitin ligase complex (TRAF6, TAB2, MALT1, UEV1A, BCL10)	7	7	7	38,6	38,6	38,6	26,251	0	46,036	1	85265776	85276632	O95999;A0A087WWW9	O95999;A0A087WWW9	B-cell lymphoma/leukemia 10	ENSG00000142867
PEX11B	-0.368389	0.0770903	0.0736933	NaN	-0.111112	0.14405	-5.14236	0.199603	0.282712	-0.115196	0.335041	0.448124	-5.13761	RM13;RMX	1.43978	1.3697	2.40473	0.936025	6.15024	biological regulation;cellular component assembly;cellular component organization;cellular component organization at cellular level;cellular component organization or biogenesis;cellular component organization or biogenesis at cellular level;cellular process;cellular response to stimulus;macromolecular complex assembly;macromolecular complex subunit organization;organelle fission;organelle organi…	cell part;cytoplasmic part;extracellular membrane-bounded organelle;extracellular organelle;extracellular region part;extracellular vesicular exosome;integral to membrane;integral to organelle membrane;integral to peroxisomal membrane;intracellular membrane-bounded organelle;intracellular organelle;intracellular organelle part;intracellular part;intrinsic to membrane;intrinsic to organelle membra…		8	8	8	28,2	28,2	28,2	28,431	0	55,505	1	145911350	145918717	O96011;O96011-2	O96011;O96011-2	Peroxisomal membrane protein 11B	ENSG00000131779
LMNA	-0.0799093	0.0935364	0.0333986	0.0866361	-0.446601	-0.570739	0.0854747	-0.307865	-0.154151	-0.304509	-0.216127	-0.803634	-0.11298	RM13;RMX	1.48368	2.79331	3.59061	1.42459	9.29219	anatomical structure development;apoptosis;biological regulation;cardiac cell development;cardiac muscle cell development;cell cycle;cell cycle process;cell death;cell development;cellular component disassembly;cellular component disassembly at cellular level;cellular component disassembly involved in apoptosis;cellular component organization;cellular component organization at cellular level;cell…	cell part;cytoplasm;cytoplasmic part;cytoskeletal part;cytosol;envelope;intermediate filament;intracellular membrane-bounded organelle;intracellular organelle;intracellular organelle part;intracellular part;lamin filament;macromolecular complex;membrane;membrane-bounded organelle;nuclear body;nuclear envelope;nuclear lamina;nuclear membrane;nuclear part;nuclear speck;nucleoplasm;nucleoplasm part;…	CTCF-nucleophosmin-PARP-HIS-KPNA-LMNA-TOP complex;Emerin architectural complex;Emerin complex 24	79	79	77	78,2	78,2	78,2	74,139	0	323,31	1	156082573	156140089	P02545;P02545-3;P02545-6;P02545-2;Q3BDU5;P02545-5;P02545-4;Q5TCI8	P02545;P02545-3;P02545-6;P02545-2;Q3BDU5;P02545-5;P02545-4;Q5TCI8	Prelamin-A/C;Lamin-A/C	ENSG00000160789
FUCA1	0.00014567	0.495745	-0.0914469	0.267952	-0.103553	-0.0767679	0.00453496	0.0434927	0.285861	-1.24839	-0.819578	-0.0371461	-0.32628	RM19p;RMX	0.185823	0.32642	2.04725	3.78269	6.34218	alcohol metabolic process;amine metabolic process;aminoglycan catabolic process;aminoglycan metabolic process;carbohydrate catabolic process;carbohydrate metabolic process;catabolic process;cellular carbohydrate catabolic process;cellular carbohydrate metabolic process;cellular metabolic process;cellular process;fucose metabolic process;glycosaminoglycan catabolic process;glycosaminoglycan metabo…	cell part;cytoplasm;cytoplasmic part;extracellular membrane-bounded organelle;extracellular organelle;extracellular region part;extracellular vesicular exosome;intracellular membrane-bounded organelle;intracellular organelle;intracellular part;lysosome;lytic vacuole;membrane-bounded organelle;membrane-bounded vesicle;organelle;vacuole;vesicle		4	4	4	7,9	7,9	7,9	53,688	0	4,6055	1	23845077	23868294	P04066	P04066	Tissue alpha-L-fucosidase	ENSG00000179163
ATP1A1	-0.0882159	0.34828	0.185626	0.323562	0.858557	-0.0554743	0.287735	0.050272	0.415002	-0.889028	0.241543	0.290008	-0.00251007	RM10;RMX	3.59385	0.0957944	5.68332	1.46735	10.8403	biological regulation;cardiac muscle contraction;cation homeostasis;cation transport;cellular cation homeostasis;cellular chemical homeostasis;cellular homeostasis;cellular ion homeostasis;cellular metal ion homeostasis;cellular monovalent inorganic cation homeostasis;cellular potassium ion homeostasis;cellular potassium ion transport;cellular process;cellular response to abiotic stimulus;cellula…	apical plasma membrane;basolateral plasma membrane;caveola;cell part;cytoplasmic membrane-bounded vesicle;cytoplasmic part;cytoplasmic vesicle;endoplasmic reticulum;endosome;extracellular membrane-bounded organelle;extracellular organelle;extracellular region part;extracellular vesicular exosome;Golgi apparatus;integral to membrane;intracellular membrane-bounded organelle;intracellular organelle;…		58	58	53	50,6	50,6	47,7	113	0	323,31	1	116372668	116410261	P05023-4;P05023;P05023-3;P05023-2	P05023-4;P05023;P05023-3;P05023-2	Sodium/potassium-transporting ATPase subunit alpha-1	ENSG00000163399
ATP1B1	0.134646	0.155105	0.187673	0.0981753	0.166718	0.469802	0.12608	0.157416	0.610625	0.217206	0.694635	0.0549101	-0.00634003	RM10;RM13;RM19p;RMX	2.8168	1.52001	5.23168	1.87968	11.4482	biological adhesion;biological regulation;blood coagulation;calcium ion homeostasis;calcium-mediated signaling;cardiac muscle contraction;cation homeostasis;cation transport;cell adhesion;cell migration;cell motility;cellular calcium ion homeostasis;cellular cation homeostasis;cellular chemical homeostasis;cellular component movement;cellular component organization;cellular component organization…	apical plasma membrane;basolateral plasma membrane;caveola;cell junction;cell part;cell-cell contact zone;cell-cell junction;extracellular membrane-bounded organelle;extracellular organelle;extracellular region part;extracellular vesicular exosome;intercalated disc;macromolecular complex;membrane;membrane part;membrane raft;membrane-bounded organelle;membrane-bounded vesicle;organelle;plasma memb…		13	13	13	35,5	35,5	35,5	34,893	0	59,322	1	169105697	169132722	P05026-2;P05026	P05026-2;P05026	Sodium/potassium-transporting ATPase subunit beta-1	ENSG00000143153
ISG15	-1.99917	0.25656	0.18097	-0.278757	-0.0303144	-0.00619221	-0.254235	0.308572	0.154781	-0.301724	-0.036953	-0.931194	-0.18665		0.588697	0.108572	1.09865	0.0860101	1.88193	biological regulation;biosynthetic process;catabolic process;cell surface receptor linked signaling pathway;cellular biosynthetic process;cellular catabolic process;cellular macromolecule biosynthetic process;cellular macromolecule catabolic process;cellular macromolecule metabolic process;cellular metabolic process;cellular nitrogen compound metabolic process;cellular process;cellular protein me…	cell part;cytoplasmic part;cytosol;extracellular region;intracellular organelle part;intracellular part;nuclear part;nucleoplasm;organelle part		5	5	5	35,2	35,2	35,2	17,887	0	16,824	1	1001138	1014540	P05161;A0A096LNZ9;A0A096LPJ4	P05161;A0A096LNZ9;A0A096LPJ4	Ubiquitin-like protein ISG15	ENSG00000187608
HMGN2	-0.00688589	-0.244325	-0.0891848	0.640145	-0.114977	-0.492732	-0.0946352	-0.101903	0.0582724	0.145238	0.0256691	-0.405515	-0.28183	RM13	0.408892	2.23433	0.33569	0.128346	3.10726		cell part;chromatin;chromosomal part;cytoplasm;intracellular membrane-bounded organelle;intracellular organelle;intracellular organelle part;intracellular part;membrane-bounded organelle;nucleus;organelle;organelle part		17	17	12	74,4	74,4	51,1	9,3926	0	85,626	1	26472440	26476642	P05204	P05204	Non-histone chromosomal protein HMG-17	ENSG00000198830
JUN	0.443148	0.0819483	-0.187819	-0.679358	0.144123	-0.0671339	-0.0724452	-0.325642	0.0486383	0.127979	0.25911	0.163686	0.17235		1.50931	0.353566	0.372546	0.613631	2.84906	activation of immune response;activation of innate immune response;aging;anatomical structure development;anatomical structure formation involved in morphogenesis;anatomical structure morphogenesis;angiogenesis;apoptotic mitochondrial changes;axon regeneration;axonogenesis;behavior;biological regulation;cell activation;cell communication;cell differentiation;cell part morphogenesis;cell projectio…	cell part;chromatin;chromosomal part;chromosome;cytoplasmic part;cytosol;euchromatin;intracellular membrane-bounded organelle;intracellular non-membrane-bounded organelle;intracellular organelle;intracellular organelle part;intracellular part;macromolecular complex;membrane-bounded organelle;non-membrane-bounded organelle;nuclear chromatin;nuclear chromosome;nuclear chromosome part;nuclear euchro…	ER-alpha-c-Jun complex;ER-alpha-GRIP1-c-Jun complex;ERG-JUN-FOS DNA-protein complex;ETS2-FOS-JUN complex;JUN-TCF4-CTNNB1 complex;NFAT-JUN-FOS DNA-protein complex;SMAD3-SMAD4-cJUN complex;SMAD3-SMAD4-cJun-cFos complex	5	3	3	17,5	13	13	35,675	0	37,181	1	58780791	58784047	P05412	P05412	Transcription factor AP-1	ENSG00000177606
UROD	0.262661	-0.246241	0.0551443	-0.611716	0.0160456	-0.139771	0.337785	0.00301618	0.160926	0.0202003	-0.104919	0.300908	0.27589	RMX	1.04544	0.228342	2.36189	0.717609	4.35328	biosynthetic process;cellular aromatic compound metabolic process;cellular biosynthetic process;cellular metabolic process;cellular nitrogen compound biosynthetic process;cellular nitrogen compound metabolic process;cellular process;cofactor biosynthetic process;cofactor metabolic process;heme biosynthetic process;heme metabolic process;heterocycle biosynthetic process;heterocycle metabolic proce…	cell part;cytoplasm;cytoplasmic part;cytosol;intracellular organelle part;intracellular part;nuclear part;nucleoplasm;organelle part		11	11	11	38,1	38,1	38,1	40,786	0	158,16	1	45010950	45015575	P06132;A0A1B0GVZ4;H0Y5R6;A0A1B0GVN9	P06132;A0A1B0GVZ4;H0Y5R6;A0A1B0GVN9	Uroporphyrinogen decarboxylase	ENSG00000126088
ENO1	-0.450858	-0.0519772	0.0322733	0.0197308	-0.0573587	-0.613883	-0.0559602	-0.0748912	-0.27045	0.046802	-0.206158	-0.220694	-0.00587988	RM13;RMX	0.659126	3.49185	2.24894	1.33216	7.73208	alcohol biosynthetic process;alcohol metabolic process;biological regulation;biosynthetic process;carbohydrate biosynthetic process;carbohydrate metabolic process;cellular biosynthetic process;cellular carbohydrate biosynthetic process;cellular carbohydrate metabolic process;cellular macromolecule biosynthetic process;cellular macromolecule metabolic process;cellular metabolic process;cellular ni…	cell part;contractile fiber part;cytoplasm;cytoplasmic part;cytosol;cytosolic part;extracellular membrane-bounded organelle;extracellular organelle;extracellular region part;extracellular space;extracellular vesicular exosome;intracellular membrane-bounded organelle;intracellular organelle;intracellular part;M band;macromolecular complex;membrane;membrane-bounded organelle;membrane-bounded vesicl…		48	48	46	85,5	85,5	80,4	47,168	0	323,31	1	8861000	8879190	P06733;A0A2R8Y6G6;P06733-2	P06733;A0A2R8Y6G6;P06733-2	Alpha-enolase	ENSG00000074800
TPM3;DKFZp686J1372	-0.153075	-0.11861	-0.265828	-0.100111	-0.0815773	-0.478477	0.117855	-0.138489	-0.349954	0.417611	0.32583	0.014172	0.12115	RM10;RM13;RM19p;RMX	1.87393	2.27344	2.83769	1.90229	8.88736	actin filament-based movement;actin filament-based process;actin-mediated cell contraction;actin-myosin filament sliding;cellular component movement;cellular process;multicellular organismal process;muscle contraction;muscle filament sliding;muscle system process;system process	actin filament bundle;actomyosin;cell part;contractile fiber part;cytoplasmic part;cytoskeletal part;cytoskeleton;cytosol;extracellular membrane-bounded organelle;extracellular organelle;extracellular region part;extracellular vesicular exosome;intracellular non-membrane-bounded organelle;intracellular organelle;intracellular organelle part;intracellular part;membrane-bounded organelle;membrane-b…		42	26	0	85,9	60,5	0	29,032	0	323,31	1	154155304	154194648	P06753-2;A0A087WWU8;Q5HYB6;Q5VU61	P06753-2;A0A087WWU8;Q5HYB6;Q5VU61		ENSG00000143549
EPHX1	-0.38487	-0.0817013	0.0928469	0.0313644	0.198381	0.504853	-0.096915	0.10654	0.734591	-0.609991	-0.24794	-0.697196	-0.1218	RM13;RMX	1.194	2.96835	5.06769	0.994522	10.2246	aromatic compound catabolic process;catabolic process;cellular aromatic compound metabolic process;cellular catabolic process;cellular metabolic process;cellular process;metabolic process;response to chemical stimulus;response to organic cyclic compound;response to organic substance;response to stimulus;response to toxin	cell part;cytoplasmic part;endoplasmic reticulum membrane;endoplasmic reticulum part;integral to membrane;intracellular organelle part;intracellular part;intrinsic to membrane;membrane;membrane part;organelle membrane;organelle part		27	27	27	56	56	56	52,948	0	319,04	1	225810092	225845563	P07099	P07099	Epoxide hydrolase 1	ENSG00000143819
EPRS	0.365803	-0.281147	-0.19023	-0.0399733	0.237538	-0.227202	0.143295	0.084685	0.0309305	0.441297	-0.124409	0.41609	-0.22264	RM10	2.51404	1.20135	0.789026	0.630527	5.13494	amine metabolic process;amino acid activation;biological regulation;carboxylic acid metabolic process;cellular amine metabolic process;cellular amino acid metabolic process;cellular component assembly;cellular component organization;cellular component organization or biogenesis;cellular ketone metabolic process;cellular macromolecule metabolic process;cellular metabolic process;cellular nitrogen …	aminoacyl-tRNA synthetase multienzyme complex;cell part;cytoplasm;cytoplasmic part;cytosol;intracellular part;macromolecular complex;membrane;protein complex;ribonucleoprotein complex	GAIT complex;Multisynthetase complex	95	95	94	58,5	58,5	58,5	170,59	0	323,31	1	219968600	220046530	P07814;V9GYZ6	P07814;V9GYZ6	Bifunctional glutamate/proline--tRNA ligase;Glutamate--tRNA ligase;Proline--tRNA ligase	ENSG00000136628
UQCRH;UQCRHL	-0.408556	-0.227665	-0.0134497	0.699051	0.00258088	0.153802	-0.00846004	-0.0431651	0.317157	-0.267064	0.263844	-0.977492	0.27601	RMX	0.032096	0.911682	3.23833	1.47543	5.65754	aerobic respiration;cellular metabolic process;cellular process;cellular respiration;electron transport chain;energy derivation by oxidation of organic compounds;generation of precursor metabolites and energy;metabolic process;mitochondrial electron transport, ubiquinol to cytochrome c;oxidation-reduction process;oxidative phosphorylation;phosphate-containing compound metabolic process;phosphorus…	cell part;cytoplasmic part;intracellular membrane-bounded organelle;intracellular organelle;intracellular organelle part;intracellular part;membrane;membrane part;membrane-bounded organelle;mitochondrial inner membrane;mitochondrial membrane;mitochondrial membrane part;mitochondrial part;mitochondrial respiratory chain;mitochondrion;organelle;organelle inner membrane;organelle membrane;organelle …		7	7	7	82,4	82,4	82,4	10,739	0	51,661	1	46303698	46316776	P07919;A0A096LP55	P07919;A0A096LP55	Cytochrome b-c1 complex subunit 6, mitochondrial;Cytochrome b-c1 complex subunit 6	ENSG00000173660;ENSG00000233954
FH	0.544618	-0.144626	-0.107945	-0.0342069	0.131397	-0.0759764	-0.0548451	-0.0932511	-0.0540552	-0.0195241	-0.0778999	0.735898	0.18472		0.134486	0.0546173	0.0263682	0.939078	1.15455	acetyl-CoA catabolic process;acetyl-CoA metabolic process;anatomical structure homeostasis;biological regulation;carboxylic acid metabolic process;catabolic process;cellular catabolic process;cellular ketone metabolic process;cellular metabolic process;cellular process;coenzyme catabolic process;coenzyme metabolic process;cofactor catabolic process;cofactor metabolic process;dicarboxylic acid met…	cell part;cytoplasm;cytoplasmic part;extracellular membrane-bounded organelle;extracellular organelle;extracellular region part;extracellular vesicular exosome;intracellular membrane-bounded organelle;intracellular organelle;intracellular organelle lumen;intracellular organelle part;intracellular part;macromolecular complex;membrane-bounded organelle;membrane-bounded vesicle;membrane-enclosed lum…		28	28	28	65,3	65,3	65,3	50,212	0	323,31	1	241497603	241519761	P07954-2;P07954	P07954-2;P07954	Fumarate hydratase, mitochondrial	ENSG00000091483
GNAI3	0.013674	-0.0418434	0.0929918	0.010437	-0.0278625	-0.118617	-0.28592	-0.026768	0.603166	0.133129	0.114288	0.77471	-0.215155	RMX	0.244705	0.223937	1.73543	0.06502	2.26909	biological regulation;blood coagulation;cAMP-mediated signaling;cell activation;cell communication;cell cycle;cell division;cell surface receptor linked signaling pathway;cell-cell signaling;cellular component organization;cellular component organization at cellular level;cellular component organization or biogenesis;cellular component organization or biogenesis at cellular level;cellular membran…	cell part;centrosome;cytoplasm;cytoplasmic membrane-bounded vesicle;cytoplasmic part;cytoplasmic vesicle;cytoskeletal part;extracellular membrane-bounded organelle;extracellular organelle;extracellular region part;extracellular vesicular exosome;extrinsic to internal side of plasma membrane;extrinsic to membrane;extrinsic to plasma membrane;Golgi apparatus;heterotrimeric G-protein complex;intrace…		17	8	8	52,5	28,2	28,2	40,532	0	102,13	1	109548615	109600195	P08754	P08754	Guanine nucleotide-binding protein G(k) subunit alpha	ENSG00000065135
PARP1	-0.0990534	-0.104671	-0.00580311	0.199608	-0.0988951	-0.142768	-0.080025	-0.10157	-0.045516	0.399815	0.104378	-0.590817	-0.14142		0.222195	0.551675	0.654841	0.77169	2.2004	anatomical structure homeostasis;base-excision repair;biological regulation;biosynthetic process;cell differentiation;cell surface receptor linked signaling pathway;cellular biosynthetic process;cellular component organization;cellular component organization at cellular level;cellular component organization or biogenesis;cellular component organization or biogenesis at cellular level;cellular dev…	cell part;envelope;intracellular membrane-bounded organelle;intracellular non-membrane-bounded organelle;intracellular organelle;intracellular organelle part;intracellular part;macromolecular complex;membrane;membrane-bounded organelle;non-membrane-bounded organelle;nuclear envelope;nuclear part;nucleolus;nucleoplasm;nucleoplasm part;nucleus;organelle;organelle envelope;organelle part;protein com…	CAMK2-delta-MASH1 promoter-coactivator complex;CDK8-MED6-PARP1 complex;Condensin I-PARP-1-XRCC1 complex;CTCF-nucleophosmin-PARP-HIS-KPNA-LMNA-TOP complex;H2AX complex I;MASH1 promoter-coactivator complex;NCOA6-DNA-PK-Ku-PARP1 complex;Rap1 complex;RC complex during G2/M-phase of cell cycle;RC complex during S-phase of cell cycle;TLE1 corepressor complex (MASH1 promoter-corepressor complex);WRN-Ku7…	62	62	62	59	59	59	113,08	0	323,31	1	226360691	226408093	P09874	P09874	Poly [ADP-ribose] polymerase 1	ENSG00000143799
TROVE2	NaN	0.370779	-0.0323076	NaN	-0.0049715	-0.385909	NaN	0.0781211	-0.226092	0.133195	-0.284966	NaN	NaN	RM13;RM19p;RMX	0.0277118	2.45996	3.65989	2.12213	8.26968	anatomical structure development;anatomical structure morphogenesis;biological regulation;biosynthetic process;cell part morphogenesis;cell projection morphogenesis;cell projection organization;cell surface receptor linked signaling pathway;cellular biosynthetic process;cellular component morphogenesis;cellular component organization;cellular component organization at cellular level;cellular comp…	cell part;cytoplasm;intracellular organelle part;intracellular part;macromolecular complex;nuclear part;nucleoplasm;organelle part;ribonucleoprotein complex	SRC-1 complex;SRC-3 complex	28	28	28	50,2	50,2	50,2	60,67	0	118,38	1	193059422	193091777	P10155;P10155-3;P10155-5;P10155-4	P10155;P10155-3;P10155-5;P10155-4	60 kDa SS-A/Ro ribonucleoprotein	ENSG00000116747
PTPRF	-1.08872	-0.594713	-0.183437	-0.245896	0.0889349	-0.421059	-0.0611351	0.397967	0.341937	0.752453	-0.0108128	-0.5386	-0.07481	RMX	0.391363	0.61685	1.2451	0.0912174	2.34453	biological adhesion;biological regulation;cell adhesion;cell migration;cell motility;cell surface receptor linked signaling pathway;cellular component movement;cellular macromolecule metabolic process;cellular metabolic process;cellular process;cellular protein metabolic process;cellular response to stimulus;dephosphorylation;enzyme linked receptor protein signaling pathway;locomotion;macromolecu…	cell part;extracellular membrane-bounded organelle;extracellular organelle;extracellular region part;extracellular vesicular exosome;integral to membrane;integral to plasma membrane;intrinsic to membrane;intrinsic to plasma membrane;membrane part;membrane-bounded organelle;membrane-bounded vesicle;organelle;plasma membrane part;vesicle		7	7	7	5,5	5,5	5,5	211,68	0	19,245	1	43525187	43623666	P10586-2;P10586;H0Y6Z7;H0Y4H1	P10586-2;P10586;H0Y6Z7;H0Y4H1	Receptor-type tyrosine-protein phosphatase F	ENSG00000142949
LAMC1	0.153533	0.212406	0.0846701	0.358463	-0.581393	0.379321	0.118045	-0.203874	0.300576	-0.377285	0.14703	0.0955	0.0941901	RM13;RMX	1.17576	3.95697	3.3244	0.59719	9.05431	anatomical structure development;anatomical structure morphogenesis;axon guidance;biological adhesion;biological regulation;cell adhesion;cell junction assembly;cell junction organization;cell migration;cell morphogenesis;cell morphogenesis involved in differentiation;cell motility;cell-substrate adhesion;cell-substrate junction assembly;cellular component assembly;cellular component assembly at …	basement membrane;extracellular matrix;extracellular matrix part;extracellular membrane-bounded organelle;extracellular organelle;extracellular region;extracellular region part;extracellular space;extracellular vesicular exosome;laminin complex;laminin-1 complex;laminin-10 complex;laminin-11 complex;macromolecular complex;membrane-bounded organelle;membrane-bounded vesicle;organelle;protein compl…	ITGA6-ITGB4-Laminin10/12 complex	52	52	51	37,6	37,6	37,6	177,6	0	323,31	1	183023420	183145592	P11047	P11047	Laminin subunit gamma-1	ENSG00000135862
SLC2A1	-0.632149	0.561254	0.385352	-0.0359817	-0.293425	-0.0579443	0.0207698	0.269406	0.678193	0.0317702	0.507969	-0.0544767	0.1542	RM10;RMX	1.80548	0.191727	3.06747	1.28844	6.35312	biological regulation;biosynthetic process;carbohydrate biosynthetic process;carbohydrate metabolic process;carbohydrate transmembrane transport;carbohydrate transport;carboxylic acid metabolic process;cation transport;cell communication;cellular biosynthetic process;cellular carbohydrate biosynthetic process;cellular carbohydrate metabolic process;cellular component assembly;cellular component o…	basolateral plasma membrane;blood microparticle;caveola;cell cortex part;cell junction;cell part;cell-cell junction;cortical actin cytoskeleton;cortical cytoskeleton;cytoplasmic membrane-bounded vesicle;cytoplasmic part;cytoplasmic vesicle;cytoskeletal part;cytoskeleton;cytosol;extracellular membrane-bounded organelle;extracellular organelle;extracellular region part;extracellular vesicular exoso…		10	10	10	16,7	16,7	16,7	54,083	0	93,707	1	42925375	42958868	P11166	P11166	Solute carrier family 2, facilitated glucose transporter member 1	ENSG00000117394
DBT	0.364146	0.343104	0.280204	0.22571	-0.124405	-0.0857916	0.145055	0.331033	0.22832	-0.201239	-0.196428	0.210145	-0.00480986	RMX	1.19483	0.197275	1.37682	0.969508	3.73843	amine catabolic process;amine metabolic process;branched chain family amino acid catabolic process;branched chain family amino acid metabolic process;carboxylic acid catabolic process;carboxylic acid metabolic process;catabolic process;cellular amine metabolic process;cellular amino acid catabolic process;cellular amino acid metabolic process;cellular catabolic process;cellular ketone metabolic p…	cell part;cytoplasmic part;dihydrolipoyl dehydrogenase complex;intracellular membrane-bounded organelle;intracellular non-membrane-bounded organelle;intracellular organelle;intracellular organelle lumen;intracellular organelle part;intracellular part;macromolecular complex;membrane-bounded organelle;membrane-enclosed lumen;mitochondrial alpha-ketoglutarate dehydrogenase complex;mitochondrial matr…		10	10	10	23,4	23,4	23,4	53,486	0	27,626	1	100186919	100249834	P11182;Q5VVL7	P11182;Q5VVL7	Lipoamide acyltransferase component of branched-chain alpha-keto acid dehydrogenase complex, mitochondrial	ENSG00000137992
TPR	0.869107	0.151726	-0.040761	0.152911	0.0444937	0.0580072	0.155835	-0.0615586	0.27048	0.213882	0.0182457	0.679435	-0.00752974	RM13;RMX	0.0714258	1.70781	4.47207	0.1103	6.36161	biological regulation;biosynthetic process;carbohydrate metabolic process;carbohydrate transport;cell cycle;cell cycle checkpoint;cell cycle phase;cell cycle process;cell division;cell surface receptor linked signaling pathway;cellular biosynthetic process;cellular component disassembly;cellular component disassembly at cellular level;cellular component organization;cellular component organizatio…	cell part;chromosomal part;cytoplasm;cytoplasmic dynein complex;cytoplasmic part;cytoskeletal part;dynein complex;envelope;extrinsic to membrane;inclusion body;intracellular membrane-bounded organelle;intracellular non-membrane-bounded organelle;intracellular organelle;intracellular organelle part;intracellular part;kinetochore;macromolecular complex;membrane;membrane part;membrane-bounded organe…	Nuclear pore complex	153	153	153	57,3	57,3	57,3	267,29	0	323,31	1	186311652	186375693	P12270	P12270	Nucleoprotein TPR	ENSG00000047410
F3	0.000874519	0.728329	0.129663	0.29437	0.601565	1.28457	0.397215	0.092943	1.73269	0.285294	1.43954	-0.0041436	0.32235	RM13;RMX	0.137756	3.33699	2.95192	1.07086	7.49753	activation of blood coagulation via clotting cascade;activation of caspase activity;activation of plasma proteins involved in acute inflammatory response;biological regulation;blood coagulation;blood coagulation, extrinsic pathway;cell surface receptor linked signaling pathway;cellular process;cellular response to chemical stimulus;cellular response to cytokine stimulus;cellular response to organ…	cell part;cell surface;extracellular matrix;extracellular membrane-bounded organelle;extracellular organelle;extracellular region part;extracellular space;extracellular vesicular exosome;integral to membrane;intrinsic to external side of plasma membrane;intrinsic to membrane;intrinsic to plasma membrane;membrane;membrane part;membrane-bounded organelle;membrane-bounded vesicle;organelle;plasma me…	TF-FVIIa-FXa-TFPI complex	10	10	9	29,8	29,8	27,5	33,067	0	114,41	1	94529173	94541759	P13726;P13726-2	P13726;P13726-2	Tissue factor	ENSG00000117525
FDPS	-0.912628	-0.263279	-0.198123	0.0168886	0.131871	-0.325549	0.101055	0.00605708	-0.587207	0.456127	0.216122	-0.520946	0.21378	RMX	0.84594	1.20624	3.01092	1.0637	6.12679	alcohol biosynthetic process;alcohol metabolic process;biosynthetic process;cellular biosynthetic process;cellular lipid metabolic process;cellular metabolic process;cellular process;cholesterol biosynthetic process;cholesterol metabolic process;farnesyl diphosphate biosynthetic process;farnesyl diphosphate metabolic process;geranyl diphosphate biosynthetic process;geranyl diphosphate metabolic p…	cell part;cytoplasm;cytoplasmic part;cytosol;intracellular membrane-bounded organelle;intracellular organelle;intracellular organelle part;intracellular part;membrane-bounded organelle;mitochondrion;nuclear part;nucleoplasm;organelle;organelle part		9	9	9	22,9	22,9	22,9	40,532	0	74,315	1	155308748	155320666	P14324-2;P14324;A0A087X1D8;A0A087WVN4	P14324-2;P14324;A0A087X1D8;A0A087WVN4	Farnesyl pyrophosphate synthase	ENSG00000160752
AKR1A1	-1.11064	-0.418471	-0.214713	0.23895	0.160811	-0.304433	-0.232795	0.0748397	-0.580804	-0.369246	-0.257328	-0.85982	-0.39959	RM10;RM13;RM19p;RMX	3.39133	2.59756	5.38342	2.89923	14.2715	alcohol metabolic process;aldehyde catabolic process;biosynthetic process;carbohydrate catabolic process;carbohydrate metabolic process;carboxylic acid biosynthetic process;carboxylic acid catabolic process;carboxylic acid metabolic process;catabolic process;cellular aldehyde metabolic process;cellular biosynthetic process;cellular carbohydrate metabolic process;cellular catabolic process;cellula…	apical plasma membrane;cell part;cytoplasmic part;cytosol;extracellular membrane-bounded organelle;extracellular organelle;extracellular region part;extracellular space;extracellular vesicular exosome;intracellular part;membrane part;membrane-bounded organelle;membrane-bounded vesicle;organelle;plasma membrane part;vesicle		20	20	20	57,2	57,2	57,2	36,573	0	201,82	1	45550543	45570049	P14550;Q5T621	P14550;Q5T621	Alcohol dehydrogenase [NADP(+)]	ENSG00000117448
GLUL	-0.408419	0.418648	0.0997915	-0.151651	-0.220654	-0.106492	0.121595	-0.856429	-0.483762	-0.366643	0.200993	-0.518898	-0.218775	RMX	0.901603	0.06806	2.11096	0.690361	3.77099	amine biosynthetic process;amine catabolic process;amine metabolic process;biological regulation;biosynthetic process;carboxylic acid biosynthetic process;carboxylic acid catabolic process;carboxylic acid metabolic process;catabolic process;cell communication;cell proliferation;cell-cell signaling;cellular amine metabolic process;cellular amino acid biosynthetic process;cellular amino acid catabo…	axon part;axon terminus;cell part;cell projection part;cytoplasm;cytoplasmic part;cytosol;endoplasmic reticulum;extracellular membrane-bounded organelle;extracellular organelle;extracellular region part;extracellular vesicular exosome;intracellular membrane-bounded organelle;intracellular organelle;intracellular part;macromolecular complex;membrane-bounded organelle;membrane-bounded vesicle;mitoc…		7	7	7	19,3	19,3	19,3	42,064	0	52,785	1	182381704	182392206	P15104;A0A2R8YDT1	P15104;A0A2R8YDT1	Glutamine synthetase	ENSG00000135821
CD46	0.760424	0.407732	0.501483	0.00777864	-0.147874	0.361184	-0.250685	0.180469	0.393264	0.0168767	0.343719	0.431873	-0.00513983	RMX	1.55793	0.912447	1.63459	0.798279	4.90325	activation of immune response;adaptive immune response;adaptive immune response based on somatic recombination of immune receptors built from immunoglobulin superfamily domains;biological regulation;cellular process;complement activation;complement activation, classical pathway;cytokine production;defense response;extracellular sequestering of receptor ligand;fertilization;humoral immune response…	adherens junction;anchoring junction;basolateral plasma membrane;cell junction;cell part;cell surface;cell-substrate adherens junction;cell-substrate junction;cytoplasmic part;cytoplasmic vesicle part;extracellular membrane-bounded organelle;extracellular organelle;extracellular region part;extracellular vesicular exosome;focal adhesion;Golgi apparatus;inner acrosomal membrane;integral to membran…		4	4	4	13,4	13,4	13,4	36,826	0	9,7667	1	207752057	207795513	P15529-16;P15529-7;P15529-4;P15529-6;P15529-3;P15529-5;P15529-2;P15529-15;P15529-9;P15529-12;P15529-14;P15529-8;P15529-11;P15529-13;P15529-10;P15529	P15529-16;P15529-7;P15529-4;P15529-6;P15529-3;P15529-5;P15529-2;P15529-15;P15529-9;P15529-12;P15529-14;P15529-8;P15529-11;P15529-13;P15529-10;P15529	Membrane cofactor protein	ENSG00000117335
RPA2	0.184374	-0.0286102	0.0103769	-0.295511	-0.0668993	-0.369468	0.0036447	-0.214557	-0.304097	0.278499	-0.052309	0.197422	0.14721	RMX	0.0237688	0.629932	1.71933	0.116266	2.4893	anatomical structure homeostasis;base-excision repair;biological regulation;biosynthetic process;catabolic process;cell cycle;cell cycle checkpoint;cell cycle process;cellular biosynthetic process;cellular catabolic process;cellular component assembly;cellular component assembly at cellular level;cellular component organization;cellular component organization at cellular level;cellular component …	cell part;chromatin;chromosomal part;DNA replication factor A complex;intracellular membrane-bounded organelle;intracellular organelle;intracellular organelle part;intracellular part;macromolecular complex;membrane-bounded organelle;nuclear body;nuclear chromosome part;nuclear part;nucleoplasm;nucleoplasm part;nucleus;organelle;organelle part;PML body;protein complex	53BP1-containing complex;BLM complex II;BRAFT complex;RC complex during G2/M-phase of cell cycle;RC complex during S-phase of cell cycle;RPA complex	10	10	10	60	60	60	29,247	0	97,614	1	27891524	27914746	P15927;P15927-2;P15927-3;Q5TEJ7	P15927;P15927-2;P15927-3;Q5TEJ7	Replication protein A 32 kDa subunit	ENSG00000117748
STMN1	-0.352182	-0.455786	-0.446212	-0.13493	-0.108113	-1.11242	0.0924251	-0.111265	-0.643531	-0.451417	-0.578167	-0.231948	0.14942	RM10;RM13;RMX	2.72469	2.77223	4.34841	1.17892	11.0242	anatomical structure development;anatomical structure morphogenesis;axonogenesis;biological regulation;brain development;cell cycle process;cell part morphogenesis;cell projection morphogenesis;cell projection organization;cellular component disassembly;cellular component disassembly at cellular level;cellular component morphogenesis;cellular component organization;cellular component organization…	cell part;cell projection;cytoplasm;cytoplasmic part;cytoskeletal part;cytosol;extracellular membrane-bounded organelle;extracellular organelle;extracellular region part;extracellular vesicular exosome;intracellular;intracellular organelle part;intracellular part;macromolecular complex;membrane;membrane-bounded organelle;membrane-bounded vesicle;microtubule;neuron projection;organelle;organelle p…		29	29	23	85,2	85,2	73,8	17,302	0	99,552	1	25884181	25906991	P16949;P16949-2;A2A2D0	P16949;P16949-2;A2A2D0	Stathmin	ENSG00000117632
HSPA6	NaN	0.401717	-0.0609293	NaN	-1.1248	-0.182853	NaN	0.0698226	0.00952435	0.977108	0.0635147	NaN	NaN		0.0527195	0.623115	0.467076	0.0989531	1.24186	cellular macromolecule metabolic process;cellular metabolic process;cellular process;cellular protein metabolic process;cellular response to heat;cellular response to stimulus;cellular response to stress;macromolecule metabolic process;metabolic process;primary metabolic process;protein folding;protein metabolic process;protein refolding;response to abiotic stimulus;response to chemical stimulus;…	blood microparticle;cell part;centriole;cytoplasm;cytoplasmic part;cytoskeletal part;cytosol;extracellular membrane-bounded organelle;extracellular organelle;extracellular region part;extracellular vesicular exosome;intracellular non-membrane-bounded organelle;intracellular organelle;intracellular organelle part;intracellular part;membrane-bounded organelle;membrane-bounded vesicle;microtubule or…		12	1	1	17,4	1,7	1,7	71,027	0	15,428	1	161524540	161526894	P17066	P17066	Heat shock 70 kDa protein 6	ENSG00000173110
CAPN2	-0.000730399	-0.139907	0.0371752	-0.378027	-0.284922	-0.184743	0.0699599	-0.135709	-0.505075	-0.259862	0.0226517	-0.222773	-0.32187	RMX	1.30531	1.11742	4.85736	0.229685	7.50978	anatomical structure development;anatomical structure formation involved in morphogenesis;biological regulation;blastocyst development;cellular process;cellular response to acid;cellular response to amine stimulus;cellular response to amino acid stimulus;cellular response to chemical stimulus;cellular response to endogenous stimulus;cellular response to organic nitrogen;cellular response to organ…	adherens junction;anchoring junction;cell cortex part;cell junction;cell part;cell projection;cell-substrate adherens junction;cell-substrate junction;chromatin;chromosomal part;cortical actin cytoskeleton;cortical cytoskeleton;cytoplasm;cytoplasmic part;cytoskeletal part;cytoskeleton;cytosol;dendrite;endoplasmic reticulum;endoplasmic reticulum part;extracellular membrane-bounded organelle;extrac…		36	36	36	60,6	60,6	60,6	79,994	0	323,31	1	223701593	223776018	P17655;P17655-2	P17655;P17655-2	Calpain-2 catalytic subunit	ENSG00000162909
CTPS1	0.140178	-0.074996	-0.120698	0.243969	0.271628	0.0470991	-0.092335	0.046684	0.0967894	0.734808	0.379585	0.0109035	-0.04598	RM19p;RMX	1.58125	0.554571	1.6175	2.39177	6.1451	amine metabolic process;B cell activation;B cell proliferation;biosynthetic process;carboxylic acid metabolic process;cell activation;cell proliferation;cellular amine metabolic process;cellular amino acid metabolic process;cellular biosynthetic process;cellular ketone metabolic process;cellular metabolic process;cellular nitrogen compound biosynthetic process;cellular nitrogen compound metabolic…	cell part;cytoplasmic part;cytosol;intracellular part;membrane		28	28	26	50,8	50,8	47,2	66,69	0	261,99	1	40979688	41012565	P17812;P17812-2	P17812;P17812-2	CTP synthase 1	ENSG00000171793
RCC1	-0.929672	-0.409769	-0.074502	-0.140918	0.192049	0.300031	-0.00406504	-0.0396538	0.355784	0.268343	0.10009	0.228737	-0.17451	RM13;RMX	1.26866	2.61546	4.22035	0.482962	8.58743	biological regulation;cell cycle phase;cell cycle process;cell division;cellular component assembly;cellular component assembly at cellular level;cellular component organization;cellular component organization at cellular level;cellular component organization or biogenesis;cellular component organization or biogenesis at cellular level;cellular process;chromosome segregation;cytoskeleton organiza…	cell part;chromatin;chromosomal part;chromosome;condensed chromosome;condensed nuclear chromosome;cytoplasm;intracellular membrane-bounded organelle;intracellular non-membrane-bounded organelle;intracellular organelle;intracellular organelle part;intracellular part;membrane;membrane-bounded organelle;non-membrane-bounded organelle;nuclear chromatin;nuclear chromosome;nuclear chromosome part;nucle…		14	14	14	48,5	48,5	48,5	44,969	0	253,89	1	28505943	28539300	P18754;P18754-2;C9JW69;C9JRH2;C9JMJ4;C9J3R0;C9JQZ4	P18754;P18754-2;C9JW69;C9JRH2;C9JMJ4;C9J3R0;C9JQZ4	Regulator of chromosome condensation	ENSG00000180198
ATF6	0.546754	-0.0414114	-0.249839	0.0893641	-0.194598	-0.103515	0.067095	0.139136	0.324798	0.0124564	0.040761	0.142371	0.16016	RM10;RMX	1.79871	0.899802	2.33581	0.139403	5.17373	biological regulation;biosynthetic process;cellular biosynthetic process;cellular macromolecule biosynthetic process;cellular macromolecule metabolic process;cellular metabolic process;cellular nitrogen compound metabolic process;cellular process;cellular protein metabolic process;cellular response to chemical stimulus;cellular response to organic substance;cellular response to stimulus;cellular …	cell part;cytoplasmic part;endoplasmic reticulum;endoplasmic reticulum membrane;endoplasmic reticulum part;envelope;Golgi apparatus;Golgi apparatus part;Golgi membrane;integral to endoplasmic reticulum membrane;integral to membrane;integral to organelle membrane;intracellular membrane-bounded organelle;intracellular organelle;intracellular organelle part;intracellular part;intrinsic to endoplasmi…		3	3	3	4,8	4,8	4,8	74,584	0	5,4023	1	161766320	161964070	P18850	P18850	Cyclic AMP-dependent transcription factor ATF-6 alpha;Processed cyclic AMP-dependent transcription factor ATF-6 alpha	ENSG00000118217
SRM	-0.675196	-0.63123	-0.115331	-0.596439	-0.174208	0.0363512	-0.15935	-0.078359	-0.157754	0.376765	0.20755	-1.25561	-0.37371	RM10;RMX	1.9355	0.182455	3.30715	1.40005	6.82516	amine biosynthetic process;amine metabolic process;biosynthetic process;cellular amine metabolic process;cellular biogenic amine biosynthetic process;cellular biogenic amine metabolic process;cellular biosynthetic process;cellular metabolic process;cellular nitrogen compound biosynthetic process;cellular nitrogen compound metabolic process;cellular process;metabolic process;nitrogen compound meta…	cell part;cytoplasmic part;cytosol;intracellular part		16	16	16	75,5	75,5	75,5	33,824	0	223,26	1	11054584	11060020	P19623	P19623	Spermidine synthase	ENSG00000116649
RXRA;RXRG	-1.13613	0.343035	0.140731	0.0378406	-0.100666	-0.0601482	0.0611799	0.211334	-0.20387	0.0644975	0.105692	-1.18178	-0.0717299	RMX	0.783924	0.0217878	1.19376	0.108475	2.10794	alcohol metabolic process;anatomical structure development;anatomical structure morphogenesis;bile acid and bile salt transport;bile acid metabolic process;biological regulation;biosynthetic process;camera-type eye development;carboxylic acid metabolic process;carboxylic acid transport;cardiac cell differentiation;cardiac muscle cell differentiation;cardiac muscle tissue morphogenesis;cell differ…	cell part;chromatin;chromosomal part;intracellular membrane-bounded organelle;intracellular organelle;intracellular organelle part;intracellular part;macromolecular complex;membrane-bounded organelle;nuclear chromatin;nuclear chromosome part;nuclear part;nucleoplasm;nucleus;organelle;organelle part;protein complex;receptor complex	CBP-RARA-RXRA-DNA complex, ligand stimulated	4	3	3	12,6	10,4	10,4	41,06	0	8,3565	1	165400922	165445355	P19793-2;P19793;A0A087WZ88;P48443	P19793-2;P19793;A0A087WZ88;P48443	Retinoic acid receptor RXR-alpha;Retinoic acid receptor RXR-gamma	ENSG00000143171;ENSG00000186350
RAB3B	-0.132865	-0.0162706	-0.099761	0.0982888	0.0646906	0.5694	-0.13105	-0.117963	0.425006	0.575483	0.660305	0.304295	0.0267901	RM13;RMX	0.23829	1.67409	2.33327	1.60966	5.85531	antigen processing and presentation;biological regulation;cellular macromolecule metabolic process;cellular metabolic process;cellular process;cellular protein metabolic process;cellular response to stimulus;establishment of localization;establishment of localization in cell;establishment of protein localization;exocytosis;immune system process;intracellular protein transport;intracellular signal…	cell part;clathrin-coated vesicle;coated vesicle;cytoplasm;cytoplasmic membrane-bounded vesicle;cytoplasmic part;cytoplasmic vesicle;cytoplasmic vesicle membrane;cytoplasmic vesicle part;cytosol;endosome;extracellular membrane-bounded organelle;extracellular organelle;extracellular region part;extracellular vesicular exosome;intracellular membrane-bounded organelle;intracellular organelle;intrace…		8	6	6	53	43,4	43,4	24,758	0	54,384	1	51907956	51990700	P20337	P20337	Ras-related protein Rab-3B	ENSG00000169213
RAB4A	0.405857	0.341161	0.218768	0.0217907	-0.116669	0.014596	0.364655	-0.0683534	-0.000763893	-0.700934	-0.365799	0.385103	-0.020695	RM10	2.08001	0.0123083	0.0344371	1.5989	3.72565	antigen processing and presentation;biological regulation;cellular component organization;cellular component organization or biogenesis;cellular process;cellular response to stimulus;establishment of localization;establishment of localization in cell;establishment of protein localization;immune system process;intracellular protein transport;intracellular signal transduction;intracellular transpor…	cell part;cytoplasmic membrane-bounded vesicle;cytoplasmic part;cytoplasmic vesicle;endosome;extracellular membrane-bounded organelle;extracellular organelle;extracellular region part;extracellular vesicular exosome;insulin-responsive compartment;intracellular membrane-bounded organelle;intracellular organelle;intracellular part;membrane;membrane-bounded organelle;membrane-bounded vesicle;organel…		7	7	6	32,6	32,6	32,6	24,389	0	65,263	1	229271062	229305894	P20338	P20338	Ras-related protein Rab-4A	ENSG00000168118
CDK11B	-0.12746	0.201318	0.0463037	-1.31198	0.0515699	-0.155084	-1.00116	-0.131812	0.119197	0.0568957	-0.0221729	-0.629763	-1.75978	RMX	0.729749	0.711949	1.11647	0.680516	3.23868	apoptosis;biological regulation;cell cycle phase;cell cycle process;cell death;cell proliferation;cellular component organization;cellular component organization at cellular level;cellular component organization or biogenesis;cellular component organization or biogenesis at cellular level;cellular macromolecule metabolic process;cellular metabolic process;cellular process;cellular protein metabol…	cell part;cytoplasm;intracellular membrane-bounded organelle;intracellular organelle;intracellular part;membrane-bounded organelle;nucleus;organelle	Parvulin-associated pre-rRNP complex	24	24	1	27,1	27,1	1	91,302	0	43,737	1	NaN	NaN	P21127-2;P21127;P21127-9	P21127-2;P21127;P21127-9	Cyclin-dependent kinase 11B
CSRP1	-1.50096	0.276486	0.223765	-0.00822783	0.355779	1.3524	0.00127482	0.0780432	0.306277	0.880521	1.98051	-0.335026	0.12185	RM19p;RMX	1.33731	1.35767	1.33276	2.09467	6.12241	biological adhesion;cell adhesion;cell-cell adhesion;cellular process;homotypic cell-cell adhesion;platelet aggregation	adherens junction;anchoring junction;cell junction;cell part;cell-substrate adherens junction;cell-substrate junction;extracellular membrane-bounded organelle;extracellular organelle;extracellular region part;extracellular vesicular exosome;focal adhesion;intracellular membrane-bounded organelle;intracellular organelle;intracellular part;membrane-bounded organelle;membrane-bounded vesicle;nucleus…		13	13	5	72	72	28,5	20,567	0	178,92	1	201483530	201509456	P21291;E9PS42;E9PP21	P21291;E9PS42;E9PP21	Cysteine and glycine-rich protein 1	ENSG00000159176
SDHB	-0.0839814	-0.0172062	0.181119	1.24782	0.0383539	-0.175958	1.03253	0.0739569	0.267081	0.162607	-0.385401	0.0119691	0.94055	RM19p;RMX	1.03839	1.10223	1.50363	3.75571	7.39996	acetyl-CoA catabolic process;acetyl-CoA metabolic process;aerobic respiration;carboxylic acid metabolic process;catabolic process;cellular catabolic process;cellular ketone metabolic process;cellular metabolic process;cellular process;cellular respiration;coenzyme catabolic process;coenzyme metabolic process;cofactor catabolic process;cofactor metabolic process;dicarboxylic acid metabolic process…	cell part;cytoplasmic part;extracellular membrane-bounded organelle;extracellular organelle;extracellular region part;extracellular vesicular exosome;fumarate reductase complex;intracellular membrane-bounded organelle;intracellular organelle;intracellular organelle part;intracellular part;macromolecular complex;membrane;membrane part;membrane-bounded organelle;membrane-bounded vesicle;mitochondri…		17	17	17	52,1	52,1	52,1	31,629	0	80,278	1	17018722	17054032	P21912;A0A087WWT1;A0A087WXX8	P21912;A0A087WWT1;A0A087WXX8	Succinate dehydrogenase [ubiquinone] iron-sulfur subunit, mitochondrial	ENSG00000117118
SCP2	0.3294	0.158046	0.0873137	0.113229	0.176495	0.342538	-0.040015	0.0266773	0.745914	-0.373455	0.0108109	0.100416	0.0557301	RM13;RMX	1.55761	3.31054	6.29381	0.231343	11.3933	bile acid biosynthetic process;bile acid metabolic process;biological regulation;biosynthetic process;C21-steroid hormone biosynthetic process;C21-steroid hormone metabolic process;carboxylic acid biosynthetic process;carboxylic acid catabolic process;carboxylic acid metabolic process;catabolic process;cellular biosynthetic process;cellular catabolic process;cellular component organization;cellul…	cell part;cytoplasm;cytoplasmic part;extracellular membrane-bounded organelle;extracellular organelle;extracellular region part;extracellular vesicular exosome;intracellular membrane-bounded organelle;intracellular organelle;intracellular organelle lumen;intracellular organelle part;intracellular part;macromolecular complex;membrane;membrane-bounded organelle;membrane-bounded vesicle;membrane-enc…		26	26	26	43	43	43	58,993	0	181,46	1	52927276	53051698	P22307;P22307-7;P22307-4;P22307-8;P22307-6;P22307-2;H0YF61	P22307;P22307-7;P22307-4;P22307-8;P22307-6;P22307-2;H0YF61	Non-specific lipid-transfer protein	ENSG00000116171
SFPQ	-0.0289862	-0.144051	-0.180364	-0.115183	0.0373621	-0.309813	-0.0529749	-0.146934	-0.052247	-0.139051	-0.078537	0.171109	0.18577		1.20208	0.676169	0.978849	0.267941	3.12504	alternative nuclear mRNA splicing, via spliceosome;biological regulation;biosynthetic process;cellular biosynthetic process;cellular component organization;cellular component organization at cellular level;cellular component organization or biogenesis;cellular component organization or biogenesis at cellular level;cellular macromolecule biosynthetic process;cellular macromolecule metabolic proces…	cell part;chromatin;chromosomal part;cytoplasm;intracellular membrane-bounded organelle;intracellular organelle;intracellular organelle part;intracellular part;membrane-bounded organelle;nuclear body;nuclear matrix;nuclear part;nucleoplasm;nucleoplasm part;nucleus;organelle;organelle part;paraspeckles	CDC5L complex;CF IIAm complex (Cleavage factor IIAm complex);p54(nrb)-PSF-matrin3 complex;PSF-p54(nrb) complex;snRNP-free U1A (SF-A) complex;SNW1 complex;TOP1-PSF-P54 complex	46	46	44	54,3	54,3	52,9	76,149	0	323,31	1	35176378	35193145	P23246;P23246-2	P23246;P23246-2	Splicing factor, proline- and glutamine-rich	ENSG00000116560
JAK1	-0.0483132	0.269361	0.0176592	0.139902	-0.0196724	0.0774279	0.103195	0.0566908	0.127219	-0.125216	-0.0463638	0.0489173	0.00695491	RMX	0.390212	0.323777	1.17719	0.761811	2.65299	biological regulation;cell differentiation;cell migration;cell motility;cell surface receptor linked signaling pathway;cellular component movement;cellular developmental process;cellular macromolecule metabolic process;cellular metabolic process;cellular process;cellular protein metabolic process;cellular response to chemical stimulus;cellular response to cytokine stimulus;cellular response to in…	adherens junction;anchoring junction;cell junction;cell part;cell-substrate adherens junction;cell-substrate junction;cytoplasm;cytoplasmic part;cytoskeleton;cytosol;endomembrane system;extrinsic to internal side of plasma membrane;extrinsic to membrane;extrinsic to plasma membrane;focal adhesion;intracellular membrane-bounded organelle;intracellular non-membrane-bounded organelle;intracellular o…	LMO4-gp130 complex	14	14	14	16,4	16,4	16,4	133,28	0	50,902	1	64833229	65067754	P23458	P23458	Tyrosine-protein kinase JAK1	ENSG00000162434
ATP2B4	-0.113369	NaN	0.17537	0.209997	NaN	0.0425482	0.0490048	-0.18103	0.158328	NaN	-0.168093	0.155308	0.0444899	RMX	1.68751	0.343332	1.17781	0.708172	3.91682	biological regulation;blood coagulation;calcium ion homeostasis;calcium ion transmembrane transport;calcium ion transport;cation homeostasis;cation transport;cellular calcium ion homeostasis;cellular cation homeostasis;cellular chemical homeostasis;cellular divalent inorganic cation homeostasis;cellular homeostasis;cellular ion homeostasis;cellular metal ion homeostasis;cellular process;cellular …	caveola;cell part;contractile fiber part;cytoplasmic part;integral to membrane;integral to plasma membrane;intracellular part;intrinsic to membrane;intrinsic to plasma membrane;macromolecular complex;membrane;membrane part;membrane raft;organelle part;plasma membrane;plasma membrane part;protein complex;T-tubule;Z disc		51	51	32	37,7	37,7	23,7	137,92	0	323,31	1	203626561	203744081	P23634;P23634-6;P23634-8;P23634-7;P23634-4;P23634-2;P23634-5;P23634-3	P23634;P23634-6;P23634-8;P23634-7;P23634-4;P23634-2;P23634-5;P23634-3	Plasma membrane calcium-transporting ATPase 4	ENSG00000058668
CPT2	-0.26837	-0.0228491	-0.0287714	0.251374	0.174754	-0.0489721	-0.018575	0.279042	0.421992	-0.539261	-0.452967	0.00883568	-0.46775	RM19p;RMX	0.157589	0.14251	3.69135	3.0961	7.08755	amine transport;amino acid transmembrane transport;amino acid transport;betaine transport;carboxylic acid catabolic process;carboxylic acid metabolic process;carboxylic acid transport;carnitine shuttle;carnitine transport;catabolic process;cation transport;cellular catabolic process;cellular ketone metabolic process;cellular lipid catabolic process;cellular lipid metabolic process;cellular metabo…	cell part;cytoplasmic part;intracellular membrane-bounded organelle;intracellular non-membrane-bounded organelle;intracellular organelle;intracellular organelle part;intracellular part;membrane;membrane-bounded organelle;mitochondrial inner membrane;mitochondrial membrane;mitochondrial part;mitochondrion;non-membrane-bounded organelle;nuclear part;nucleolus;nucleoplasm;organelle;organelle inner m…		19	19	19	39,2	39,2	39,2	73,776	0	98,039	1	53196792	53214197	P23786;A0A1B0GVF3;A0A1B0GV75;A0A1B0GTB8;A0A1B0GWC0	P23786;A0A1B0GVF3;A0A1B0GV75;A0A1B0GTB8;A0A1B0GWC0	Carnitine O-palmitoyltransferase 2, mitochondrial	ENSG00000157184
CHML	0.435705	-0.0497465	0.0278692	0.149594	0.701551	0.0641375	0.263225	0.133047	-0.0899572	0.672752	0.279472	0.538662	0.00326014	RM19p	0.468927	0.306207	0.0606082	2.27952	3.11527	cellular macromolecule metabolic process;cellular metabolic process;cellular process;cellular protein metabolic process;establishment of localization;establishment of localization in cell;establishment of protein localization;intracellular protein transport;intracellular transport;macromolecule metabolic process;macromolecule modification;metabolic process;primary metabolic process;protein gerany…	cell part;cytoplasm;cytoplasmic part;cytosol;intracellular organelle part;intracellular part;macromolecular complex;nuclear part;nucleoplasm;organelle part;protein complex;Rab-protein geranylgeranyltransferase complex		8	8	6	16,6	16,6	14,3	74,071	0	50,372	1	241628853	241640254	P26374	P26374	Rab proteins geranylgeranyltransferase component A 2	ENSG00000203668
AK4	0.106695	1.07691	0.640857	-0.0180573	-1.75526	-0.541854	0.057745	-0.0120536	-0.188848	-0.431333	-0.201994	0.158602	0.158015	RM10;RM13	3.17354	1.50254	0.566359	1.00914	6.25158	ADP biosynthetic process;ADP metabolic process;AMP metabolic process;anatomical structure development;ATP metabolic process;biosynthetic process;brain development;cellular biosynthetic process;cellular metabolic process;cellular nitrogen compound biosynthetic process;cellular nitrogen compound metabolic process;cellular process;developmental process;GTP metabolic process;heterocycle biosynthetic …	cell part;cytoplasmic part;extracellular membrane-bounded organelle;extracellular organelle;extracellular region part;extracellular vesicular exosome;intracellular membrane-bounded organelle;intracellular organelle;intracellular organelle lumen;intracellular organelle part;intracellular part;membrane-bounded organelle;membrane-bounded vesicle;membrane-enclosed lumen;mitochondrial matrix;mitochond…		5	5	5	22,4	22,4	22,4	25,268	0	6,424	1	65147549	65232145	P27144;D3DQ64	P27144;D3DQ64	Adenylate kinase 4, mitochondrial	ENSG00000162433
PSMA5	-0.0618951	-0.0468903	-0.196052	0.206624	0.0027647	-0.0296736	-0.223695	0.09507	-0.175509	0.182219	0.431955	0.420893	0.06006	RMX	1.00441	0.278212	1.49917	1.25067	4.03247	activation of immune response;activation of innate immune response;anaphase-promoting complex-dependent proteasomal ubiquitin-dependent protein catabolic process;antigen processing and presentation;antigen processing and presentation of exogenous antigen;antigen processing and presentation of exogenous peptide antigen;antigen processing and presentation of exogenous peptide antigen via MHC class …	cell part;cytoplasm;cytoplasmic part;cytosol;extracellular membrane-bounded organelle;extracellular organelle;extracellular region part;extracellular vesicular exosome;intracellular membrane-bounded organelle;intracellular organelle;intracellular organelle part;intracellular part;macromolecular complex;membrane-bounded organelle;membrane-bounded vesicle;nuclear part;nucleoplasm;nucleus;organelle;…	20S proteasome;26S proteasome;PA28-20S proteasome;PA28gamma-20S proteasome;PA700-20S-PA28 complex	14	14	14	57,7	57,7	57,7	26,411	0	215,74	1	109399042	109426448	P28066;P28066-2	P28066;P28066-2	Proteasome subunit alpha type-5	ENSG00000143106
PSMB4	0.182274	-0.131042	-0.0737085	0.00909472	-0.0358648	-0.323579	-0.0701802	0.0929803	-0.0488501	-0.126279	-0.028307	-0.453089	-0.5281	RM13;RMX	0.826159	3.34659	1.10846	0.943258	6.22447	activation of immune response;activation of innate immune response;anaphase-promoting complex-dependent proteasomal ubiquitin-dependent protein catabolic process;antigen processing and presentation;antigen processing and presentation of exogenous antigen;antigen processing and presentation of exogenous peptide antigen;antigen processing and presentation of exogenous peptide antigen via MHC class …	cell part;cytoplasm;cytoplasmic part;cytosol;extracellular membrane-bounded organelle;extracellular organelle;extracellular region part;extracellular vesicular exosome;intracellular membrane-bounded organelle;intracellular organelle;intracellular organelle part;intracellular part;macromolecular complex;membrane-bounded organelle;membrane-bounded vesicle;nuclear part;nucleoplasm;nucleus;organelle;…	20S proteasome;26S proteasome;PA28-20S proteasome;PA28gamma-20S proteasome;PA700-20S-PA28 complex;SMAD1-OAZ-HsN3 complex	9	9	9	50,4	50,4	50,4	29,204	0	192,15	1	151399560	151401937	P28070	P28070	Proteasome subunit beta type-4	ENSG00000159377
ABCD3	0.513638	0.170998	0.100963	0.321797	0.181216	0.129043	0.259835	0.142716	0.384952	0.280629	0.0958557	0.638324	0.0819502	RM10;RM13;RMX	3.56313	2.3584	5.68113	0.372402	11.9751	carboxylic acid catabolic process;carboxylic acid metabolic process;catabolic process;cellular catabolic process;cellular component organization;cellular component organization at cellular level;cellular component organization or biogenesis;cellular component organization or biogenesis at cellular level;cellular ketone metabolic process;cellular lipid catabolic process;cellular lipid metabolic pr…	cell part;cytoplasmic part;cytosol;integral to membrane;intracellular membrane-bounded organelle;intracellular organelle;intracellular organelle lumen;intracellular organelle part;intracellular part;intrinsic to membrane;membrane;membrane part;membrane-bounded organelle;membrane-enclosed lumen;microbody;microbody lumen;microbody membrane;microbody part;mitochondrial inner membrane;mitochondrial m…		21	21	21	27,9	27,9	27,9	75,475	0	90,463	1	94418389	94518666	P28288;P28288-2	P28288;P28288-2	ATP-binding cassette sub-family D member 3	ENSG00000117528
EPHA2	-1.49551	0.241836	0.224328	0.0643685	0.0439353	-0.232268	-0.31607	-0.0528114	0.490352	0.122143	0.171541	-0.581374	0.0116599	RM10;RM13;RM19p;RMX	5.05526	1.70402	6.28762	3.30635	16.3532	anatomical structure development;anatomical structure formation involved in morphogenesis;anatomical structure morphogenesis;angiogenesis;axial mesoderm formation;axon guidance;biological adhesion;biological regulation;bone remodeling;branching involved in mammary gland duct morphogenesis;branching morphogenesis of a tube;cell adhesion;cell chemotaxis;cell development;cell differentiation;cell mi…	adherens junction;anchoring junction;cell junction;cell part;cell projection membrane;cell projection part;cell surface;cell-substrate adherens junction;cell-substrate junction;focal adhesion;integral to membrane;integral to plasma membrane;intrinsic to membrane;intrinsic to plasma membrane;lamellipodium membrane;leading edge membrane;membrane;membrane part;plasma membrane;plasma membrane part;ru…	TIAM1-EFNB1-EPHA2 complex	49	49	46	53,3	53,3	50,6	108,27	0	323,31	1	16124337	16156069	P29317	P29317	Ephrin type-A receptor 2	ENSG00000142627
EPHB2	-0.581424	1.89664	0.0988474	0.18424	-1.53332	0.199056	0.162185	-0.215261	0.376113	-0.657321	0.423874	-0.336066	0.11773	RM13;RM19p;RMX	1.07344	1.78397	3.13629	3.95136	9.94506	anatomical structure development;anatomical structure formation involved in morphogenesis;anatomical structure morphogenesis;angiogenesis;axon guidance;axonal fasciculation;axonogenesis;behavior;biological regulation;camera-type eye morphogenesis;cell part morphogenesis;cell projection morphogenesis;cell projection organization;cell recognition;cell surface receptor linked signaling pathway;cellu…	axon;cell body;cell part;cell projection;cytoplasmic part;cytosol;dendrite;extracellular region;integral to membrane;integral to plasma membrane;intracellular part;intrinsic to membrane;intrinsic to plasma membrane;membrane;membrane part;neuron projection;neuronal cell body;plasma membrane;plasma membrane part		21	18	18	27,2	24,5	24,5	109,87	0	95,715	1	22710839	22921500	P29323-2;P29323-3;B1AKC9;P29323	P29323-2;P29323-3;B1AKC9;P29323	Ephrin type-B receptor 2;Receptor protein-tyrosine kinase	ENSG00000133216
SHC1	0.0964795	-1.73237	0.0837564	-0.119661	-0.436831	-0.280736	-0.207365	-0.030919	-0.156009	-1.0944	-0.009655	-0.277261	0.06673	RM13;RMX	0.930938	1.8294	1.20865	0.608957	4.57795	actin cytoskeleton organization;actin cytoskeleton reorganization;actin filament-based process;activation of MAPK activity;anatomical structure development;anatomical structure formation involved in morphogenesis;angiogenesis;biological adhesion;biological regulation;blood coagulation;cell activation;cell adhesion;cell migration;cell motility;cell surface receptor linked signaling pathway;cell-ce…	cell part;cytoplasmic part;cytosol;intracellular organelle lumen;intracellular organelle part;intracellular part;macromolecular complex;membrane;membrane part;membrane-enclosed lumen;mitochondrial matrix;mitochondrial part;organelle lumen;organelle part;plasma membrane;plasma membrane part;protein complex;Shc-EGFR complex	ERBB2-MEMO-SHC complex;ITGA6-ITGB4-SHC1-GRB2 complex;SHC-GRB2 complex;SLP-76-Cbl-Grb2-Shc complex, Fc receptor gamma-R1 stimulated	10	10	10	24,7	24,7	24,7	62,821	0	74,35	1	154962298	154974395	P29353;P29353-6;P29353-2;P29353-7;P29353-3;X6R6D0;P29353-5;H0Y539	P29353;P29353-6;P29353-2;P29353-7;P29353-3;X6R6D0;P29353-5;H0Y539	SHC-transforming protein 1	ENSG00000160691
LMOD1	-0.425647	1.54682	0.388892	0.101957	1.79051	0.876998	-0.10004	-0.198406	0.335103	-0.10734	0.528046	-0.602113	-0.163935	RM10;RM13;RMX	2.11954	4.08819	1.99506	1.34341	9.5462	actin cytoskeleton organization;actin filament capping;actin filament organization;actin filament-based process;actomyosin structure organization;anatomical structure formation involved in morphogenesis;biological regulation;cellular component assembly;cellular component assembly at cellular level;cellular component assembly involved in morphogenesis;cellular component organization;cellular compo…	cell part;contractile fiber part;cytoplasmic part;cytoskeletal part;cytosol;intracellular organelle part;intracellular part;membrane;organelle part;striated muscle thin filament		7	7	7	14,3	14,3	14,3	63,783	0	16,013	1	201896456	201946588	P29536-2;P29536	P29536-2;P29536	Leiomodin-1	ENSG00000163431
ALDH4A1	-0.892322	-0.127345	-0.00824833	0.0589902	0.454335	0.20309	0.10223	0.184374	0.224656	0.323585	0.113501	-0.687053	0.13179	RMX	0.07911	1.01266	1.86609	0.0207334	2.97859	4-hydroxyproline catabolic process;4-hydroxyproline metabolic process;amine biosynthetic process;amine catabolic process;amine metabolic process;biosynthetic process;carboxylic acid biosynthetic process;carboxylic acid catabolic process;carboxylic acid metabolic process;catabolic process;cellular amine metabolic process;cellular amino acid biosynthetic process;cellular amino acid catabolic proces…	cell part;cytoplasmic part;intracellular organelle lumen;intracellular organelle part;intracellular part;membrane-enclosed lumen;mitochondrial matrix;mitochondrial part;organelle lumen;organelle part		11	11	11	23,8	23,8	23,8	56,042	0	83,33	1	18871430	18902724	P30038-3;P30038;P30038-2	P30038-3;P30038;P30038-2	Delta-1-pyrroline-5-carboxylate dehydrogenase, mitochondrial	ENSG00000159423
PRDX6	0.467588	-0.0181885	-0.164075	-0.288614	-0.315504	-0.8805	-0.288865	0.0332355	-0.77945	0.279636	0.180935	-0.128286	0.199705	RM13;RMX	0.654424	2.52988	4.14123	0.566252	7.89178	catabolic process;cellular catabolic process;cellular lipid catabolic process;cellular lipid metabolic process;cellular metabolic process;cellular process;cellular response to chemical stimulus;cellular response to hydrogen peroxide;cellular response to oxidative stress;cellular response to reactive oxygen species;cellular response to stimulus;cellular response to stress;hydrogen peroxide catabol…	cell part;cytoplasm;cytoplasmic membrane-bounded vesicle;cytoplasmic part;cytoplasmic vesicle;cytosol;extracellular membrane-bounded organelle;extracellular organelle;extracellular region part;extracellular space;extracellular vesicular exosome;intracellular membrane-bounded organelle;intracellular organelle;intracellular part;lysosome;lytic vacuole;membrane;membrane-bounded organelle;membrane-bo…		19	19	19	70,5	70,5	70,5	25,035	0	225,92	1	173477330	173488815	P30041	P30041	Peroxiredoxin-6	ENSG00000117592
CMPK1	0.00152898	-0.0110044	-0.164582	-0.86778	-0.0460138	-0.612212	-1.42125	-0.029064	-0.552529	0.0765834	-0.140028	-0.313819	-0.74539	RM13;RMX	0.599626	3.75	3.16085	0.240392	7.75087	2'-deoxyribonucleotide biosynthetic process;2'-deoxyribonucleotide metabolic process;benzene-containing compound metabolic process;biosynthetic process;carboxylic acid metabolic process;CDP biosynthetic process;CDP metabolic process;cellular aromatic compound metabolic process;cellular biosynthetic process;cellular ketone metabolic process;cellular metabolic process;cellular nitrogen compound bio…	cell part;cytoplasm;cytoplasmic part;cytosol;extracellular membrane-bounded organelle;extracellular organelle;extracellular region part;extracellular vesicular exosome;intracellular membrane-bounded organelle;intracellular non-membrane-bounded organelle;intracellular organelle;intracellular organelle part;intracellular part;membrane-bounded organelle;membrane-bounded vesicle;non-membrane-bounded …		10	10	10	47,4	47,4	47,4	22,222	0	71,635	1	47333797	47378839	P30085;P30085-2;Q5T0D2	P30085;P30085-2;Q5T0D2	UMP-CMP kinase	ENSG00000162368
ADSS	0.394864	0.496376	-0.0805292	-0.185955	-0.293586	-0.0746298	0.21383	-0.0595537	-0.189214	-0.344858	-0.00295639	0.412575	-0.00707006	RMX	1.1403	0.901877	2.80514	0.453837	5.30115	amine metabolic process;AMP biosynthetic process;AMP metabolic process;aspartate family amino acid metabolic process;aspartate metabolic process;biosynthetic process;carboxylic acid metabolic process;cellular amine metabolic process;cellular amino acid metabolic process;cellular aromatic compound metabolic process;cellular biosynthetic process;cellular ketone metabolic process;cellular metabolic …	cell part;cytoplasm;cytoplasmic part;cytosol;extracellular membrane-bounded organelle;extracellular organelle;extracellular region part;extracellular vesicular exosome;intracellular part;membrane;membrane-bounded organelle;membrane-bounded vesicle;organelle;plasma membrane;vesicle		19	19	19	40,6	40,6	40,6	50,097	0	155,77	1	244408494	244451909	P30520	P30520	Adenylosuccinate synthetase isozyme 2	ENSG00000035687
S100A11	-0.121145	0.154415	-0.0234804	-0.0296321	-0.409179	-1.22899	0.120715	-0.120166	-0.337422	0.236444	0.168961	0.546337	0.199965	RM13;RMX	0.0943853	3.31171	2.97644	0.64461	7.02714	biological regulation;cellular process;cellular response to stimulus;negative regulation of biological process;negative regulation of biosynthetic process;negative regulation of cell proliferation;negative regulation of cellular biosynthetic process;negative regulation of cellular macromolecule biosynthetic process;negative regulation of cellular metabolic process;negative regulation of cellular …	cell part;cell projection;cytoplasm;extracellular membrane-bounded organelle;extracellular organelle;extracellular region part;extracellular space;extracellular vesicular exosome;intracellular membrane-bounded organelle;intracellular organelle;intracellular organelle part;intracellular part;membrane-bounded organelle;membrane-bounded vesicle;nuclear part;nucleoplasm;nucleus;organelle;organelle pa…		8	8	8	62,9	62,9	62,9	11,74	0	56,766	1	152032506	152047907	P31949	P31949	Protein S100-A11;Protein S100-A11, N-terminally processed	ENSG00000163191
GBP1	0.509468	0.867286	0.462344	-0.30076	0.0867896	-0.145747	-0.17645	0.122159	0.279508	0.21895	0.422356	0.551242	-0.243355	RM10;RM19p;RMX	2.9641	0.405391	2.70772	3.72047	9.79767	biological regulation;cell surface receptor linked signaling pathway;cellular process;cellular response to chemical stimulus;cellular response to cytokine stimulus;cellular response to interferon-gamma;cellular response to organic substance;cellular response to stimulus;cytokine-mediated signaling pathway;defense response;defense response to virus;immune effector process;immune system process;int…	cell part;cytoplasmic part;cytosol;extracellular region;Golgi apparatus part;Golgi membrane;intracellular organelle part;intracellular part;membrane;organelle membrane;organelle part		28	28	18	42,1	42,1	25,3	67,93	0	175,5	1	89052319	89065230	P32455	P32455	Interferon-induced guanylate-binding protein 1	ENSG00000117228
GBP2	0.655988	1.85456	0.829602	-0.189452	-0.940387	-0.794402	0.30668	0.0709332	0.420632	0.135822	0.310104	0.716563	0.0556803	RM10;RM13;RMX	3.86912	2.17086	2.05717	1.02894	9.12609	adhesion to host;adhesion to other organism involved in symbiotic interaction;biological adhesion;biological regulation;cell surface receptor linked signaling pathway;cellular process;cellular response to biotic stimulus;cellular response to chemical stimulus;cellular response to cytokine stimulus;cellular response to interferon-beta;cellular response to interferon-gamma;cellular response to lipo…	cell part;cytoplasmic part;cytoplasmic vesicle;cytosol;extracellular region part;Golgi apparatus part;Golgi membrane;host cell part;intracellular membrane-bounded organelle;intracellular organelle;intracellular organelle part;intracellular part;membrane;membrane-bounded organelle;nucleus;organelle;organelle membrane;organelle part;other organism part;symbiont-containing vacuole membrane;vacuolar …		9	8	7	19,3	17,3	16,1	67,208	0	24,143	1	89106132	89150456	P32456	P32456	Interferon-induced guanylate-binding protein 2	ENSG00000162645
RPL22	-0.650827	0.119563	-0.203599	-0.344269	-0.205699	-0.274228	0.0690749	-0.023755	-0.105866	-0.283615	0.0480537	-0.54439	0.11125	RM13;RMX	1.4648	1.59764	1.29942	0.330987	4.69285	alpha-beta T cell activation;alpha-beta T cell differentiation;biosynthetic process;catabolic process;cell activation;cell differentiation;cellular biosynthetic process;cellular catabolic process;cellular component disassembly;cellular component disassembly at cellular level;cellular component organization;cellular component organization at cellular level;cellular component organization or biogen…	adherens junction;anchoring junction;cell junction;cell part;cell-substrate adherens junction;cell-substrate junction;cytoplasm;cytoplasmic part;cytosol;cytosolic large ribosomal subunit;extracellular membrane-bounded organelle;extracellular organelle;extracellular region part;extracellular vesicular exosome;focal adhesion;intracellular membrane-bounded organelle;intracellular non-membrane-bounde…	60S ribosomal subunit, cytoplasmic;Nop56p-associated pre-rRNA complex;Ribosome, cytoplasmic	9	9	8	68,8	68,8	62,5	14,787	0	160,42	1	6185020	6209389	P35268;K7ERI7;K7EMH1;K7ELC4;K7EP65;K7EKS7	P35268;K7ERI7;K7EMH1;K7ELC4;K7EP65;K7EKS7	60S ribosomal protein L22	ENSG00000116251
AGL	0.714596	0.138184	-0.16682	-0.112542	0.237153	-0.145307	-0.18569	0.295851	-0.100038	-0.45086	-0.467087	0.409888	0.0330851	RM19p	0.799445	0.629684	0.717593	2.52001	4.66673	alcohol metabolic process;biosynthetic process;carbohydrate biosynthetic process;carbohydrate catabolic process;carbohydrate metabolic process;catabolic process;cellular biosynthetic process;cellular carbohydrate biosynthetic process;cellular carbohydrate catabolic process;cellular carbohydrate metabolic process;cellular glucan metabolic process;cellular macromolecule biosynthetic process;cellula…	cell part;cytoplasm;cytoplasmic part;cytosol;endoplasmic reticulum;inclusion body;intracellular membrane-bounded organelle;intracellular organelle;intracellular organelle part;intracellular part;isoamylase complex;macromolecular complex;membrane-bounded organelle;nuclear part;nucleoplasm;organelle;organelle part;protein complex;sarcoplasmic reticulum		20	20	20	16,3	16,3	16,3	174,76	0	55,866	1	99850361	99924023	P35573;P35573-2;P35573-3	P35573;P35573-2;P35573-3	Glycogen debranching enzyme;4-alpha-glucanotransferase;Amylo-alpha-1,6-glucosidase	ENSG00000162688
SOAT1	0.124598	0.10303	-0.062892	0.00443268	-0.0373192	0.211732	-0.0474951	-0.174187	0.377688	0.268179	-0.195995	0.133278	0.0381303	RM13;RMX	0.174038	1.76199	2.27168	0.279578	4.48728	alcohol metabolic process;biological regulation;cell differentiation;cellular component assembly;cellular component organization;cellular component organization or biogenesis;cellular developmental process;cellular lipid metabolic process;cellular metabolic process;cellular process;chemical homeostasis;cholesterol efflux;cholesterol esterification;cholesterol homeostasis;cholesterol metabolic pro…	cell part;cytoplasmic part;endoplasmic reticulum;endoplasmic reticulum membrane;endoplasmic reticulum part;integral to membrane;intracellular membrane-bounded organelle;intracellular organelle;intracellular organelle part;intracellular part;intrinsic to membrane;membrane;membrane part;membrane-bounded organelle;organelle;organelle membrane;organelle part		7	7	7	16,7	16,7	16,7	64,734	0	55,644	1	179293714	179358680	P35610;B1APM4;P35610-3;P35610-2	P35610;B1APM4;P35610-3;P35610-2	Sterol O-acyltransferase 1	ENSG00000057252
HMGCL	0.208723	0.217205	0.20964	0.207056	-0.0032177	-0.0664167	0.141985	0.198794	0.570922	-0.236152	-0.273083	-0.559705	-0.223455	RMX	1.43172	0.0370773	3.77252	0.762895	6.00421	acyl-CoA metabolic process;amine catabolic process;amine metabolic process;anatomical structure development;biosynthetic process;branched chain family amino acid catabolic process;branched chain family amino acid metabolic process;carboxylic acid catabolic process;carboxylic acid metabolic process;catabolic process;cellular amine metabolic process;cellular amino acid catabolic process;cellular am…	cell part;cytoplasmic part;intracellular membrane-bounded organelle;intracellular organelle;intracellular organelle lumen;intracellular organelle part;intracellular part;membrane;membrane-bounded organelle;membrane-enclosed lumen;microbody;mitochondrial inner membrane;mitochondrial matrix;mitochondrial membrane;mitochondrial part;mitochondrion;organelle;organelle inner membrane;organelle lumen;or…		14	14	14	39,7	39,7	39,7	34,36	0	66,253	1	23801885	23838620	P35914;P35914-3;P35914-2	P35914;P35914-3;P35914-2	Hydroxymethylglutaryl-CoA lyase, mitochondrial	ENSG00000117305
PGM1	0.406562	0.190863	0.0475512	-0.10972	0.0101337	-0.384362	-0.072165	0.177084	-0.00264645	0.0287337	-0.0798492	0.312895	-0.00850487	RM13	1.13434	3.14354	0.243889	0.562025	5.08379	alcohol biosynthetic process;alcohol catabolic process;alcohol metabolic process;biosynthetic process;carbohydrate biosynthetic process;carbohydrate catabolic process;carbohydrate metabolic process;catabolic process;cellular biosynthetic process;cellular carbohydrate biosynthetic process;cellular carbohydrate catabolic process;cellular carbohydrate metabolic process;cellular glucan metabolic proc…	actin cytoskeleton;cell part;cytoplasm;cytoplasmic part;cytoskeleton;cytosol;extracellular membrane-bounded organelle;extracellular organelle;extracellular region part;extracellular vesicular exosome;intracellular non-membrane-bounded organelle;intracellular organelle;intracellular part;membrane-bounded organelle;membrane-bounded vesicle;non-membrane-bounded organelle;organelle;vesicle		30	30	30	54,1	54,1	54,1	61,448	0	165,06	1	63593411	63660245	P36871;P36871-2;P36871-3	P36871;P36871-2;P36871-3	Phosphoglucomutase-1	ENSG00000079739
TAGLN2	-0.442307	0.0993481	-0.157233	-0.533936	0.0809536	-0.537553	-0.28132	0.0692067	-0.813041	-9.01222e-05	-0.0532341	-0.971749	0.104335	RM13;RMX	0.942701	2.52837	6.04813	0.358433	9.87763	cell differentiation;cellular developmental process;cellular process;developmental process;epithelial cell differentiation	extracellular membrane-bounded organelle;extracellular organelle;extracellular region part;extracellular vesicular exosome;membrane-bounded organelle;membrane-bounded vesicle;organelle;vesicle		22	22	21	96,5	96,5	89,4	22,391	0	292,41	1	159918107	159925732	P37802;P37802-2;X6RJP6	P37802;P37802-2;X6RJP6	Transgelin-2	ENSG00000158710
TXLNA	0.118231	-0.179748	-0.398847	-0.212057	0.217926	-0.305346	0.0461447	-0.152045	-0.351949	-0.229178	-0.289007	0.0429593	0.14201	RM10;RM13;RM19p;RMX	4.06209	2.4485	4.34137	2.71088	13.5628	B cell activation;cell activation;cell proliferation;cellular process;establishment of localization;establishment of localization in cell;exocytosis;immune system process;leukocyte activation;lymphocyte activation;secretion;secretion by cell;transport;vesicle-mediated transport	cell part;cytoplasm;extracellular region;intracellular part;membrane	TNF-alpha/NF-kappa B signaling complex 10	30	30	28	60,8	60,8	58,1	61,89	0	260,51	1	32179675	32198285	P40222	P40222	Alpha-taxilin	ENSG00000084652
EIF2D	-0.141181	-0.411023	-0.262595	-0.0194731	-0.0345964	0.522872	0.208435	0.0165244	0.028985	-0.153451	0.356712	-0.277101	0.15866	RM13	0.542622	1.61219	0.0306042	0.464385	2.6498	cap-independent translational initiation;cellular component assembly;cellular component assembly at cellular level;cellular component disassembly;cellular component disassembly at cellular level;cellular component organization;cellular component organization at cellular level;cellular component organization or biogenesis;cellular component organization or biogenesis at cellular level;cellular mac…	cell part;cytoplasm;intracellular membrane-bounded organelle;intracellular organelle;intracellular organelle part;intracellular part;membrane-bounded organelle;nuclear part;nucleoplasm;nucleus;organelle;organelle part		11	11	11	31	31	31	64,706	0	108,03	1	206571292	206612465	P41214;P41214-2	P41214;P41214-2	Eukaryotic translation initiation factor 2D	ENSG00000143486
MTOR	-0.0269158	-0.0377903	-0.000567436	0.0521579	0.216258	-0.0614481	-0.138405	0.0641527	-0.0646009	0.085094	0.110321	-0.0139109	-0.0806599		0.15391	0.0980035	0.52724	0.764623	1.54378	anatomical structure development;biological regulation;biosynthetic process;catabolic process;cell communication;cell cycle arrest;cell cycle process;cell development;cell growth;cell projection organization;cell surface receptor linked signaling pathway;cellular biosynthetic process;cellular component organization;cellular component organization at cellular level;cellular component organization …	cell body;cell part;cell projection;cytoplasm;cytoplasmic part;cytosol;cytosolic part;dendrite;endomembrane system;endoplasmic reticulum membrane;endoplasmic reticulum part;Golgi apparatus part;Golgi membrane;intracellular membrane-bounded organelle;intracellular organelle;intracellular organelle part;intracellular part;lysosomal membrane;lysosome;lytic vacuole;macromolecular complex;membrane;mem…	mTORC1 complex (mTOR/FRAP1, LST8, RAPTOR);mTORC2 complex (mTOR/FRAP1, LST8, mAVO3/RICTOR);mTORC2 complex (mTOR/FRAP1, LST8, mAVO3/RICTOR, SIN1);mTOR-RAPTOR complex;mTOR-RICTOR complex;mTOR-signaling complex;mTOR-signaling complex (FRAP1/mTOR, GBL, RAPTOR);mTOR-signaling complex (mTOR/FRAP1, RAPTOR);RAPTOR-mTOR complex;RICTOR-mTOR complex	25	25	25	11,6	11,6	11,6	288,89	0	104,21	1	11106535	11262551	P42345	P42345	Serine/threonine-protein kinase mTOR	ENSG00000198793
EPS15	0.514976	0.171543	0.0361109	-0.0384741	0.120421	0.269689	0.000264883	-0.0433323	-0.023736	0.141818	0.278292	0.329785	-0.0847201	RM13	0.274732	1.59276	0.156736	1.63573	3.65995	biological regulation;cell proliferation;cell surface receptor linked signaling pathway;cellular component assembly;cellular component assembly at cellular level;cellular component organization;cellular component organization at cellular level;cellular component organization or biogenesis;cellular component organization or biogenesis at cellular level;cellular macromolecular complex assembly;cell…	AP-2 adaptor complex;AP-type membrane coat adaptor complex;cell part;cell projection membrane;cell projection part;cilium membrane;cilium part;clathrin adaptor complex;coated pit;cytoplasm;cytoplasmic part;cytoplasmic vesicle part;cytosol;early endosome membrane;endosomal part;endosome membrane;intracellular membrane-bounded organelle;intracellular organelle;intracellular organelle part;intracell…	Eps15-stonin2 complex;PARK2-EPS15-EGFR	30	30	30	37,6	37,6	37,6	98,655	0	323,31	1	51354263	51519266	P42566;B1AUU8;P42566-2	P42566;B1AUU8;P42566-2	Epidermal growth factor receptor substrate 15	ENSG00000085832
RPS27	-0.879914	-0.361784	-0.285251	-0.138248	-0.371308	-0.569398	0.410205	0.0381764	-0.216893	-0.0948544	-0.454477	-0.313438	0.17614	RM13;RMX	0.814337	2.0858	1.4726	1.29792	5.67065	biological regulation;biosynthetic process;catabolic process;cell cycle;cell proliferation;cellular biosynthetic process;cellular catabolic process;cellular component disassembly;cellular component disassembly at cellular level;cellular component organization;cellular component organization at cellular level;cellular component organization or biogenesis;cellular component organization or biogenes…	cell part;cytoplasmic part;cytosol;cytosolic small ribosomal subunit;intracellular membrane-bounded organelle;intracellular non-membrane-bounded organelle;intracellular organelle;intracellular organelle part;intracellular part;macromolecular complex;membrane-bounded organelle;non-membrane-bounded organelle;nucleus;organelle;organelle part;ribonucleoprotein complex;ribosome;small ribosomal subunit	40S ribosomal subunit, cytoplasmic;Ribosome, cytoplasmic	6	6	3	41,7	41,7	15,5	9,461	0	32,041	1	153990762	153992155	P42677	P42677	40S ribosomal protein S27	ENSG00000177954
RBM34	0.021858	0.194672	-0.248595	0.468754	0.316022	0.0452871	0.223515	0.0236247	0.26896	-0.717785	-0.102791	-0.0230517	0.082185	RMX	1.47682	0.228099	2.27234	1.01821	4.99547		cell part;intracellular membrane-bounded organelle;intracellular non-membrane-bounded organelle;intracellular organelle;intracellular organelle part;intracellular part;membrane-bounded organelle;non-membrane-bounded organelle;nuclear part;nucleolus;nucleus;organelle;organelle part		15	15	15	36,7	36,7	36,7	48,564	0	64,464	1	235131183	235161283	P42696;A2A2V2	P42696;A2A2V2	RNA-binding protein 34	ENSG00000188739
ECE1	-0.582899	0.0233345	-0.0459814	0.145988	-0.172565	0.169574	0.0674751	0.317381	0.685948	0.123997	0.206179	-0.485098	0.114665	RM13;RM19p;RMX	0.44954	3.15742	5.3352	1.90177	10.8439	anatomical structure development;anatomical structure morphogenesis;biological regulation;bradykinin catabolic process;calcitonin catabolic process;catabolic process;cellular catabolic process;cellular hormone metabolic process;cellular metabolic process;cellular process;developmental process;ear development;embryonic digit morphogenesis;embryonic morphogenesis;endocrine process;endothelin matura…	cell part;clathrin-coated vesicle;coated vesicle;cytoplasmic membrane-bounded vesicle;cytoplasmic part;cytoplasmic vesicle;early endosome;endosomal part;endosome;external side of plasma membrane;extracellular membrane-bounded organelle;extracellular organelle;extracellular region part;extracellular vesicular exosome;integral to membrane;intracellular membrane-bounded organelle;intracellular organ…		35	35	35	43,9	43,9	43,9	85,561	0	323,31	1	21217247	21345572	P42892-3;P42892-4;P42892;P42892-2;B4DKB2	P42892-3;P42892-4;P42892;P42892-2;B4DKB2	Endothelin-converting enzyme 1	ENSG00000117298
CTSK	0.0543489	-0.166301	-0.34376	0.422217	-0.611476	-0.581744	-0.164025	-0.438202	-0.161092	-0.684724	-0.171341	-0.0117911	0.0353401	RM10;RM13	2.36192	3.22458	1.07912	1.00386	7.66948	activation of immune response;activation of innate immune response;anatomical structure homeostasis;biological regulation;bone resorption;cellular component disassembly;cellular component disassembly at cellular level;cellular component organization;cellular component organization at cellular level;cellular component organization or biogenesis;cellular component organization or biogenesis at cell…	cell part;cytoplasmic part;extracellular region;extracellular region part;extracellular space;intracellular membrane-bounded organelle;intracellular organelle;intracellular part;lysosome;lytic vacuole;membrane-bounded organelle;organelle;vacuole		7	7	6	29,8	29,8	27,7	36,966	0	50,819	1	150796208	150808260	P43235	P43235	Cathepsin K	ENSG00000143387
RPL5	0.173792	-0.0225143	-0.135655	0.139601	-0.085021	-0.348729	-0.26032	0.089557	-0.0759592	-0.00363588	-0.174955	0.135243	-0.14147	RM10;RM13;RMX	1.74642	1.7284	1.59331	0.747251	5.81539	biosynthetic process;catabolic process;cellular biosynthetic process;cellular catabolic process;cellular component biogenesis;cellular component biogenesis at cellular level;cellular component disassembly;cellular component disassembly at cellular level;cellular component organization;cellular component organization at cellular level;cellular component organization or biogenesis;cellular componen…	adherens junction;anchoring junction;cell junction;cell part;cell-substrate adherens junction;cell-substrate junction;cytoplasm;cytoplasmic part;cytosol;cytosolic large ribosomal subunit;extracellular membrane-bounded organelle;extracellular organelle;extracellular region part;extracellular vesicular exosome;focal adhesion;intracellular membrane-bounded organelle;intracellular non-membrane-bounde…	60S ribosomal subunit, cytoplasmic;Nop56p-associated pre-rRNA complex;Ribosome, cytoplasmic	28	28	28	71,4	71,4	71,4	34,362	0	253,53	1	92832013	92841924	P46777;A0A2R8Y6J3	P46777;A0A2R8Y6J3	60S ribosomal protein L5	ENSG00000122406
RABIF	NaN	-0.247138	-0.563357	NaN	-0.229324	-0.594131	NaN	-0.118566	-0.707372	0.181934	-0.342257	NaN	NaN	RM10;RM13;RMX	2.58672	3.45226	3.94528	1.28269	11.267	biological regulation;cellular component organization;cellular component organization or biogenesis;cellular process;cellular response to stimulus;establishment of localization;establishment of protein localization;intracellular signal transduction;membrane fusion;membrane organization;positive regulation of catalytic activity;positive regulation of GTPase activity;positive regulation of hydrolas…			1	1	1	8,9	8,9	8,9	13,839	0	2,9713	1	202878282	202889149	P47224	P47224	Guanine nucleotide exchange factor MSS4	ENSG00000183155
PLA2G4A	0.309795	-1.05205	-0.732055	-0.0494995	0.635187	0.60105	-0.046675	0.129399	-0.0706625	-0.33708	-0.225657	0.643734	0.00685024	RM10;RM13	2.43098	2.07342	0.0538369	1.32594	5.88417	acid secretion;alcohol metabolic process;amine metabolic process;arachidonic acid metabolic process;arachidonic acid secretion;biological regulation;biosynthetic process;blood coagulation;carboxylic acid biosynthetic process;carboxylic acid metabolic process;carboxylic acid transport;cardiolipin acyl-chain remodeling;cardiolipin metabolic process;catabolic process;cell activation;cellular amine m…	cell part;cytoplasm;cytoplasmic membrane-bounded vesicle;cytoplasmic part;cytoplasmic vesicle;cytosol;endoplasmic reticulum membrane;endoplasmic reticulum part;Golgi apparatus;intracellular membrane-bounded organelle;intracellular organelle;intracellular organelle part;intracellular part;membrane;membrane part;membrane-bounded organelle;membrane-bounded vesicle;mitochondrial inner membrane;mitoch…		11	11	11	15,2	15,2	15,2	85,238	0	27,986	1	186828949	186988981	P47712	P47712	Cytosolic phospholipase A2;Phospholipase A2;Lysophospholipase	ENSG00000116711
CAPZB	-0.227177	0.0785122	0.104753	0.0626943	0.205914	-0.0279284	0.168575	0.107636	-0.0466604	0.479295	0.154232	-0.444264	0.09763	RM10;RM19p	2.84203	0.0369389	0.659308	1.86041	5.39869	actin cytoskeleton organization;actin filament capping;actin filament-based process;anatomical structure development;barbed-end actin filament capping;biological regulation;blood coagulation;cell development;cell projection assembly;cell projection organization;cellular component assembly;cellular component assembly at cellular level;cellular component movement;cellular component organization;cel…	acrosomal vesicle;actin cytoskeleton;actin filament;cell cortex part;cell junction;cell part;cell projection;cell-cell contact zone;cell-cell junction;contractile fiber part;cortical cytoskeleton;cytoplasm;cytoplasmic membrane-bounded vesicle;cytoplasmic part;cytoplasmic vesicle;cytoskeletal part;cytoskeleton;cytosol;extracellular membrane-bounded organelle;extracellular organelle;extracellular r…	Dynactin complex (DCTN1, DCTN2, DCTN3, DCTN4, DCTN6, CAPZA1, CAPZB, ACTR1A);RICH1/AMOT polarity complex, Flag-Rich1 precipitated	26	26	25	73,9	73,9	73,9	30,628	0	269,22	1	19338775	19485539	P47756-2;B1AK87;B1AK88;P47756;B1AK85	P47756-2;B1AK87;B1AK88;P47756;B1AK85	F-actin-capping protein subunit beta	ENSG00000077549
GCLM	0.366376	0.350505	0.135955	0.211852	0.0801907	-0.158124	-0.0394552	0.163915	0.0717955	0.966351	0.24044	0.356655	-0.1358		0.693712	0.558569	0.260598	1.42196	2.93484	amine biosynthetic process;amine metabolic process;apoptotic mitochondrial changes;biological regulation;biosynthetic process;carboxylic acid biosynthetic process;carboxylic acid metabolic process;cellular amine metabolic process;cellular amino acid biosynthetic process;cellular amino acid metabolic process;cellular biosynthetic process;cellular component organization;cellular component organizat…	cell part;cytoplasmic part;cytosol;glutamate-cysteine ligase complex;intracellular part;macromolecular complex;protein complex		8	8	8	32,8	32,8	32,8	30,727	0	149,08	1	93885199	93909456	P48507;P48507-2	P48507;P48507-2	Glutamate--cysteine ligase regulatory subunit	ENSG00000023909
NES	-1.18847	0.885475	0.262338	-0.0657983	-1.86877	-0.945807	0.0109298	-1.1485	-0.618089	3.27063	0.465878	-0.746311	0.11026	RM10;RM13;RMX	2.93108	4.52388	2.79854	1.10015	11.3536	anatomical structure development;anatomical structure morphogenesis;biological regulation;brain development;camera-type eye development;cell cycle process;cell part morphogenesis;cell projection morphogenesis;cell projection organization;cell proliferation;cellular component morphogenesis;cellular component organization;cellular component organization at cellular level;cellular component organiza…	cell part;cytoplasm;cytoskeletal part;cytoskeleton;intermediate filament;intermediate filament cytoskeleton;intracellular non-membrane-bounded organelle;intracellular organelle;intracellular organelle part;intracellular part;macromolecular complex;non-membrane-bounded organelle;organelle;organelle part;protein complex		12	12	12	7,8	7,8	7,8	177,44	0	25,701	1	156668763	156677407	P48681	P48681	Nestin	ENSG00000132688
MARCKSL1	-1.49607	-0.622375	-0.336919	0.142759	-0.312775	-0.248816	-0.344025	-1.34631	-1.53566	-0.350933	-0.372162	-0.637111	-0.0937901	RM10;RM13;RMX	4.44669	2.29818	7.34063	1.79875	15.8842	biological regulation;positive regulation of biological process;positive regulation of cell proliferation;positive regulation of cellular process;regulation of biological process;regulation of cell proliferation;regulation of cellular process	cell part;cytoplasm;extracellular membrane-bounded organelle;extracellular organelle;extracellular region part;extracellular vesicular exosome;intracellular part;membrane;membrane-bounded organelle;membrane-bounded vesicle;organelle;plasma membrane;vesicle		4	4	4	36,9	36,9	36,9	19,529	0	103,97	1	32333839	32336233	P49006	P49006	MARCKS-related protein	ENSG00000175130
MAPKAPK2	-0.59168	0.293974	0.0497808	-0.147796	-0.0141001	-0.240718	0.12776	-0.0270471	-0.385037	0.0977559	-0.117075	-0.153847	0.224265	RMX	0.324943	0.790757	2.44881	0.876128	4.44064	3'-UTR-mediated mRNA stabilization;activation of immune response;activation of innate immune response;activation of MAPK activity;anatomical structure development;arachidonic acid metabolic process;biological regulation;carboxylic acid metabolic process;cell cycle checkpoint;cell surface receptor linked signaling pathway;cellular alkene metabolic process;cellular component organization;cellular c…	cell part;centrosome;cytoplasm;cytoplasmic part;cytoskeletal part;cytosol;extracellular membrane-bounded organelle;extracellular organelle;extracellular region part;extracellular vesicular exosome;intracellular membrane-bounded organelle;intracellular non-membrane-bounded organelle;intracellular organelle;intracellular organelle part;intracellular part;membrane-bounded organelle;membrane-bounded …		9	9	8	19,8	19,8	16,8	45,567	0	13,135	1	206684944	206734283	P49137;P49137-2	P49137;P49137-2	MAP kinase-activated protein kinase 2	ENSG00000162889
ALDH9A1	0.174017	NaN	0.0976	-0.143207	NaN	-0.373412	-0.10714	0.0613165	-0.212873	NaN	-0.236925	-0.0258444	-0.2258	RM10;RM13;RMX	1.96566	2.18417	2.07118	1.347	7.56801	amine biosynthetic process;amine metabolic process;anatomical structure development;betaine biosynthetic process;betaine metabolic process;biological regulation;biosynthetic process;carboxylic acid biosynthetic process;carboxylic acid metabolic process;carnitine biosynthetic process;carnitine metabolic process;cellular aldehyde metabolic process;cellular amine metabolic process;cellular amino aci…	cell part;cytoplasm;cytoplasmic part;cytosol;extracellular membrane-bounded organelle;extracellular organelle;extracellular region part;extracellular vesicular exosome;intracellular membrane-bounded organelle;intracellular organelle;intracellular part;membrane-bounded organelle;membrane-bounded vesicle;mitochondrion;organelle;vesicle		27	27	27	51	51	51	53,801	0	320,36	1	165662216	165698863	P49189;P49189-2	P49189;P49189-2	4-trimethylaminobutyraldehyde dehydrogenase	ENSG00000143149
NASP	-0.141585	-0.0769548	-0.049037	-0.127699	0.157903	-0.000546455	0.110285	-0.0199717	0.0689707	0.507279	0.231941	0.37983	-0.131665	RM19p;RMX	0.374326	0.547011	1.37886	2.15617	4.45636	anatomical structure development;ATP-dependent chromatin remodeling;biosynthetic process;blastocyst development;cell cycle;cell proliferation;cellular biosynthetic process;cellular component assembly;cellular component assembly at cellular level;cellular component organization;cellular component organization at cellular level;cellular component organization or biogenesis;cellular component organi…	cell part;chromatin;chromosomal part;cytoplasm;intracellular membrane-bounded organelle;intracellular organelle;intracellular organelle part;intracellular part;macromolecular complex;membrane-bounded organelle;nuclear chromatin;nuclear chromosome part;nuclear part;nucleoplasm;nucleus;organelle;organelle part;protein complex	ASF1-histone containing complex;Histone H3.1 complex;Histone H3.3 complex	42	42	42	57,6	57,6	57,6	85,237	0	323,31	1	45583846	45618904	P49321;P49321-3;P49321-4;P49321-2;Q5T624	P49321;P49321-3;P49321-4;P49321-2;Q5T624	Nuclear autoantigenic sperm protein	ENSG00000132780
CCT3	-0.37396	-0.149999	-0.208076	0.19426	0.0250673	-0.204656	0.153165	0.054119	-0.314679	0.217382	0.171074	-0.0211844	-0.0109801	RM10;RM13;RMX	3.58829	1.46957	5.20417	1.00285	11.2649	binding of sperm to zona pellucida;cell recognition;cell-cell recognition;cellular component assembly;cellular component assembly at cellular level;cellular component organization;cellular component organization at cellular level;cellular component organization or biogenesis;cellular component organization or biogenesis at cellular level;cellular macromolecule metabolic process;cellular metabolic…	cell body;cell part;chaperonin-containing T-complex;cytoplasm;cytoplasmic part;cytoskeletal part;cytoskeleton;cytosol;cytosolic part;extracellular membrane-bounded organelle;extracellular organelle;extracellular region part;extracellular vesicular exosome;intracellular non-membrane-bounded organelle;intracellular organelle;intracellular organelle part;intracellular part;macromolecular complex;mem…	CCT micro-complex	48	48	48	76,9	76,9	76,9	60,533	0	323,31	1	156308968	156367873	P49368;P49368-2;B4DUR8	P49368;P49368-2;B4DUR8	T-complex protein 1 subunit gamma	ENSG00000163468
CENPF	0.276734	0.343794	0.296325	0.144695	0.238729	0.0510798	0.145835	-0.120924	0.123427	0.163464	0.294121	-0.0937092	0.12948	RM10;RMX	2.55387	0.431184	1.18389	1.69798	5.86692	anatomical structure development;biological regulation;biosynthetic process;cell cycle;cell cycle checkpoint;cell cycle phase;cell cycle process;cell differentiation;cell division;cell proliferation;cellular biosynthetic process;cellular component assembly;cellular component assembly at cellular level;cellular component organization;cellular component organization at cellular level;cellular compo…	cell part;chromosomal part;chromosome, centromeric region;condensed chromosome outer kinetochore;cytoplasm;cytoplasmic part;cytoskeletal part;cytosol;envelope;intracellular membrane-bounded organelle;intracellular non-membrane-bounded organelle;intracellular organelle;intracellular organelle part;intracellular part;kinetochore;macromolecular complex;membrane-bounded organelle;midbody;non-membrane…		41	41	41	16,1	16,1	16,1	367,76	0	137,01	1	214603195	214664571	P49454	P49454	Centromere protein F	ENSG00000117724
SRP9	-0.20105	0.258531	-0.036027	0.118647	0.0934591	-0.171597	0.250225	-0.0185062	-0.199767	-0.17577	-0.067379	0.00464058	-0.0922699	RMX	0.0499287	0.493532	1.41411	0.501723	2.45929	biological regulation;biosynthetic process;cellular biosynthetic process;cellular macromolecule biosynthetic process;cellular macromolecule metabolic process;cellular metabolic process;cellular process;cellular protein metabolic process;cotranslational protein targeting to membrane;establishment of localization;establishment of localization in cell;establishment of protein localization;establishm…	cell part;cytoplasmic part;cytosol;endoplasmic reticulum part;extracellular membrane-bounded organelle;extracellular organelle;extracellular region part;extracellular vesicular exosome;intracellular organelle part;intracellular part;macromolecular complex;membrane part;membrane-bounded organelle;membrane-bounded vesicle;organelle;organelle part;protein complex;receptor complex;ribonucleoprotein c…		9	9	9	72,1	72,1	72,1	10,112	0	105,59	1	225777813	225790468	P49458	P49458	Signal recognition particle 9 kDa protein	ENSG00000143742
PSMB2	-0.0514708	-0.0434752	-0.0324545	-0.106823	-0.0685968	0.133496	-0.39035	0.0667611	0.12403	0.227005	0.388933	0.488685	-0.22684	RMX	0.10625	0.480891	1.63584	1.42404	3.64702	activation of immune response;activation of innate immune response;anaphase-promoting complex-dependent proteasomal ubiquitin-dependent protein catabolic process;antigen processing and presentation;antigen processing and presentation of exogenous antigen;antigen processing and presentation of exogenous peptide antigen;antigen processing and presentation of exogenous peptide antigen via MHC class …	cell part;cytoplasm;cytoplasmic part;cytosol;extracellular membrane-bounded organelle;extracellular organelle;extracellular region part;extracellular vesicular exosome;intracellular membrane-bounded organelle;intracellular organelle;intracellular organelle part;intracellular part;macromolecular complex;membrane;membrane-bounded organelle;membrane-bounded vesicle;nuclear part;nucleoplasm;nucleus;o…	20S proteasome;26S proteasome;PA28-20S proteasome;PA28gamma-20S proteasome;PA700-20S-PA28 complex	13	13	13	49,3	49,3	49,3	22,836	0	85,348	1	35599541	35641526	P49721	P49721	Proteasome subunit beta type-2	ENSG00000126067
PPOX	-0.610933	-0.391527	-0.22437	0.248582	-0.0499096	-0.243609	0.214635	-0.118283	-0.126954	-0.312847	-0.440109	-0.632376	0.250885	RM10;RM19p;RMX	2.07064	0.79852	1.14667	2.52227	6.53811	biosynthetic process;cellular aromatic compound metabolic process;cellular biosynthetic process;cellular metabolic process;cellular nitrogen compound biosynthetic process;cellular nitrogen compound metabolic process;cellular process;cofactor biosynthetic process;cofactor metabolic process;heme biosynthetic process;heme metabolic process;heterocycle biosynthetic process;heterocycle metabolic proce…	cell part;cytoplasmic part;integral to membrane;integral to mitochondrial inner membrane;integral to mitochondrial membrane;integral to organelle membrane;intracellular organelle part;intracellular part;intrinsic to membrane;intrinsic to mitochondrial inner membrane;intrinsic to organelle membrane;membrane;membrane part;membrane-enclosed lumen;mitochondrial intermembrane space;mitochondrial membr…		7	7	7	22	22	22	50,765	0	28,675	1	161166056	161178013	P50336;H0YFP3	P50336;H0YFP3	Protoporphyrinogen oxidase	ENSG00000143224
RAB13	-1.51287	-0.108034	-0.395673	-0.885128	0.127816	-0.687388	-0.0162451	-0.436292	-0.341292	-0.257099	-0.194141	-0.265109	-0.19201	RM10;RM13;RMX	2.8658	2.48604	2.2571	0.857019	8.46596	actin cytoskeleton organization;actin filament-based process;biological regulation;cell chemotaxis;cell junction assembly;cell junction organization;cell migration;cell motility;cell projection organization;cell-cell junction assembly;cell-cell junction organization;cellular component assembly;cellular component assembly at cellular level;cellular component movement;cellular component organizatio…	cell junction;cell part;cell projection;cell-cell junction;cytoplasm;cytoplasmic membrane-bounded vesicle;cytoplasmic part;cytoplasmic vesicle;cytoplasmic vesicle membrane;cytoplasmic vesicle part;endocytic vesicle;endosomal part;endosome;endosome membrane;extracellular membrane-bounded organelle;extracellular organelle;extracellular region part;extracellular vesicular exosome;Golgi apparatus par…		14	11	11	65,5	52,7	52,7	22,774	0	108,18	1	153981617	153986358	P51153	P51153	Ras-related protein Rab-13	ENSG00000143545
DAP3	0.0454497	-0.157359	0.0224657	-0.0506101	-0.020134	0.14689	-0.273505	0.0526832	0.45737	0.227176	0.00105476	0.198251	-0.170815	RMX	0.118553	0.966166	3.47947	0.0648977	4.62909	apoptosis;apoptotic mitochondrial changes;biosynthetic process;cell death;cellular biosynthetic process;cellular component disassembly;cellular component disassembly at cellular level;cellular component organization;cellular component organization at cellular level;cellular component organization or biogenesis;cellular component organization or biogenesis at cellular level;cellular macromolecular…	cell part;cytoplasmic part;intracellular membrane-bounded organelle;intracellular non-membrane-bounded organelle;intracellular organelle;intracellular organelle part;intracellular part;macromolecular complex;membrane;membrane-bounded organelle;mitochondrial inner membrane;mitochondrial membrane;mitochondrial part;mitochondrial ribosome;mitochondrion;non-membrane-bounded organelle;nuclear part;nuc…	28S ribosomal subunit, mitochondrial;55S ribosome, mitochondrial	15	15	15	37,2	37,2	37,2	45,566	0	96,161	1	155687960	155739010	P51398;P51398-2;P51398-3;V9GYL9;V9GZ03;V9GYJ9	P51398;P51398-2;P51398-3;V9GYL9;V9GZ03;V9GYJ9	28S ribosomal protein S29, mitochondrial	ENSG00000132676
HDGF	-0.498485	0.0687981	0.193418	0.150921	-0.140316	-0.344539	0.211525	-0.0630476	-0.250928	0.0657735	0.0156841	0.0312006	0.0339699	RMX	1.21059	0.615759	1.38906	0.280222	3.49563	biological regulation;cell proliferation;cellular macromolecule metabolic process;cellular metabolic process;cellular process;cellular protein metabolic process;cellular response to chemical stimulus;cellular response to organic substance;cellular response to stimulus;cellular response to stress;cellular response to topologically incorrect protein;cellular response to unfolded protein;endoplasmic…	cell part;cytoplasm;extracellular region part;extracellular space;intracellular organelle part;intracellular part;macromolecular complex;nuclear part;nucleoplasm;nucleoplasm part;organelle part;protein complex;transcriptional repressor complex	Emerin complex 52	19	17	17	64,6	60,4	60,4	26,788	0	251,24	1	156742109	156766925	P51858;P51858-2;P51858-3	P51858;P51858-2;P51858-3	Hepatoma-derived growth factor	ENSG00000143321
PGD	-0.529992	-0.493959	-0.442212	0.25303	0.0575628	-0.210647	-0.18466	-0.0439359	-0.0627909	0.349856	0.453815	-0.26978	-0.00909996	RM10;RM19p	4.37611	0.995254	0.469294	2.41902	8.25968	alcohol biosynthetic process;alcohol catabolic process;alcohol metabolic process;aldonic acid metabolic process;biosynthetic process;carbohydrate biosynthetic process;carbohydrate catabolic process;carbohydrate metabolic process;carboxylic acid metabolic process;catabolic process;cellular biosynthetic process;cellular carbohydrate biosynthetic process;cellular carbohydrate catabolic process;cellu…	cell part;cytoplasmic part;cytosol;extracellular membrane-bounded organelle;extracellular organelle;extracellular region part;extracellular vesicular exosome;intracellular membrane-bounded organelle;intracellular organelle;intracellular part;membrane-bounded organelle;membrane-bounded vesicle;nucleus;organelle;vesicle		33	33	33	59,6	59,6	59,6	51,872	0	323,31	1	10398592	10420511	P52209-2;P52209	P52209-2;P52209	6-phosphogluconate dehydrogenase, decarboxylating	ENSG00000142657
CAPZA1	0.407588	0.180716	0.06071	-0.131588	-0.234149	-0.308497	0.238255	0.0209498	-0.134683	0.152032	0.0733032	0.0857742	0.0921402	RM13;RMX	1.54566	2.84656	2.72414	0.733244	7.8496	actin filament capping;barbed-end actin filament capping;biological regulation;blood coagulation;cellular component assembly;cellular component movement;cellular component organization;cellular component organization or biogenesis;cellular process;coagulation;defense response;hemostasis;immune response;immune system process;innate immune response;macromolecular complex assembly;macromolecular com…	actin cytoskeleton;cell part;cytoplasmic part;cytoskeletal part;cytoskeleton;cytosol;extracellular membrane-bounded organelle;extracellular organelle;extracellular region;extracellular region part;extracellular vesicular exosome;F-actin capping protein complex;intracellular non-membrane-bounded organelle;intracellular organelle;intracellular organelle part;intracellular part;macromolecular comple…	Dynactin complex (DCTN1, DCTN2, DCTN3, DCTN4, DCTN6, CAPZA1, CAPZB, ACTR1A)	14	14	11	64	64	55,6	32,922	0	255,64	1	112619805	112671616	P52907	P52907	F-actin-capping protein subunit alpha-1	ENSG00000116489
RABGGTB	0.845936	-0.299855	-0.330325	0.23416	0.13229	-1.07887	-0.11568	0.170321	-0.51238	-0.0176396	-0.378889	0.57378	-0.0527849	RM10;RM13;RMX	1.9795	2.09612	3.8135	0.562334	8.45146	cellular macromolecule metabolic process;cellular metabolic process;cellular process;cellular protein metabolic process;macromolecule metabolic process;macromolecule modification;metabolic process;multicellular organismal process;neurological system process;primary metabolic process;protein geranylgeranylation;protein metabolic process;protein modification process;protein prenylation;sensory perc…	cell part;cytoplasmic part;intracellular part;macromolecular complex;protein complex;Rab-protein geranylgeranyltransferase complex		5	5	5	15,4	15,4	15,4	36,924	0	11,127	1	75786197	75795086	P53611;Q5T4U8	P53611;Q5T4U8	Geranylgeranyl transferase type-2 subunit beta	ENSG00000137955
COPA	0.126894	-0.0658226	-0.0921736	-0.387152	-0.0829296	-0.151034	0.0208848	0.0255512	-0.160953	0.103028	0.0793152	0.06914	0.13171	RM13;RMX	0.630217	1.46129	2.92455	0.186021	5.20207	biological regulation;body fluid secretion;cellular component organization;cellular component organization at cellular level;cellular component organization or biogenesis;cellular component organization or biogenesis at cellular level;cellular process;COPI coating of Golgi vesicle;digestive system process;establishment of localization;establishment of localization in cell;establishment of protein…	cell part;COPI vesicle coat;cytoplasm;cytoplasmic part;cytoplasmic vesicle part;cytosol;extracellular membrane-bounded organelle;extracellular organelle;extracellular region part;extracellular space;extracellular vesicular exosome;Golgi apparatus part;intracellular organelle part;intracellular part;macromolecular complex;membrane;membrane coat;membrane part;membrane-bounded organelle;membrane-bou…		78	78	78	68,5	68,5	68,5	138,34	0	323,31	1	160288594	160343273	P53621;P53621-2	P53621;P53621-2	Coatomer subunit alpha;Xenin;Proxenin	ENSG00000122218
SLC16A1	-0.0448797	0.0343342	0.0843763	NaN	0.22054	0.600411	-0.082865	0.0896362	0.604205	0.398302	0.246777	0.378516	0.0457702	RM13;RMX	1.23426	3.66305	3.48719	0.899988	9.28448	anion transport;behavioral response to nutrient;biological regulation;blood coagulation;carbohydrate homeostasis;carboxylic acid metabolic process;carboxylic acid transport;cell migration;cell motility;cellular component movement;cellular component organization;cellular component organization at cellular level;cellular component organization or biogenesis;cellular component organization or biogen…	cell part;centrosome;cytoplasmic part;cytoskeletal part;extracellular membrane-bounded organelle;extracellular organelle;extracellular region part;extracellular vesicular exosome;integral to membrane;integral to plasma membrane;intracellular membrane-bounded organelle;intracellular non-membrane-bounded organelle;intracellular organelle;intracellular organelle part;intracellular part;intrinsic to …		7	7	7	10,4	10,4	10,4	53,944	0	78,951	1	112911847	112957013	P53985;Q5T8R5;P53985-2	P53985;Q5T8R5;P53985-2	Monocarboxylate transporter 1	ENSG00000155380;ENSG00000281917
YARS	-0.381016	0.0428448	-0.0316629	0.0481129	0.722236	0.149632	0.225665	0.177232	0.247071	0.828784	0.331776	-3.81246e-05	-0.0592299	RM13;RM19p;RMX	0.212716	2.17887	3.24514	3.31025	8.94698	amine metabolic process;amino acid activation;apoptosis;biological regulation;carboxylic acid metabolic process;cell death;cellular amine metabolic process;cellular amino acid metabolic process;cellular ketone metabolic process;cellular macromolecule metabolic process;cellular metabolic process;cellular nitrogen compound metabolic process;cellular process;cellular response to stimulus;death;gene …	cell part;cytoplasm;cytoplasmic part;cytosol;extracellular region part;extracellular space;intracellular membrane-bounded organelle;intracellular organelle;intracellular part;membrane-bounded organelle;nucleus;organelle		49	49	48	78,4	78,4	75,6	59,143	0	323,31	1	32775237	32818153	P54577;A0A0C4DGZ5	P54577;A0A0C4DGZ5	Tyrosine--tRNA ligase, cytoplasmic;Tyrosine--tRNA ligase, cytoplasmic, N-terminally processed;Tyrosine--tRNA ligase	ENSG00000134684
PSMD4	-0.841727	-0.15529	-0.241822	-0.33558	0.0925779	-0.370088	0.167575	0.0817948	-0.139176	-0.0631108	-0.0842648	-0.613254	-0.11878	RM10;RM13;RMX	3.3833	3.74479	2.74066	0.96708	10.8358	activation of immune response;activation of innate immune response;anaphase-promoting complex-dependent proteasomal ubiquitin-dependent protein catabolic process;antigen processing and presentation;antigen processing and presentation of exogenous antigen;antigen processing and presentation of exogenous peptide antigen;antigen processing and presentation of exogenous peptide antigen via MHC class …	cell part;cytoplasm;cytoplasmic part;cytosol;intracellular organelle part;intracellular part;macromolecular complex;nuclear part;nucleoplasm;organelle part;proteasome accessory complex;proteasome complex;proteasome regulatory particle, base subcomplex;protein complex	26S proteasome;PA700 complex;PA700-20S-PA28 complex	16	16	2	48	48	6,9	40,736	0	280,6	1	151254703	151267479	P55036;P55036-2;A6PVX3	P55036;P55036-2;A6PVX3	26S proteasome non-ATPase regulatory subunit 4	ENSG00000159352
ADAR	0.141513	0.088747	-0.00893307	-0.0463619	-0.0933628	0.0870123	-0.191705	0.0581524	0.228765	-0.0275998	0.00469971	0.0966606	0.11185	RM13;RMX	0.561566	1.6933	3.63566	0.502857	6.39338	adenosine to inosine editing;anatomical structure development;base conversion or substitution editing;biological regulation;cell differentiation;cell surface receptor linked signaling pathway;cellular component assembly;cellular component assembly at cellular level;cellular component organization;cellular component organization at cellular level;cellular component organization or biogenesis;cellu…	cell part;cytoplasm;intracellular membrane-bounded organelle;intracellular non-membrane-bounded organelle;intracellular organelle;intracellular organelle part;intracellular part;membrane;membrane-bounded organelle;non-membrane-bounded organelle;nuclear part;nucleolus;nucleoplasm;nucleus;organelle;organelle part	ADAR1-CDK2 complex;DHX9-ADAR-vigilin-DNA-PK-Ku antigen complex	53	53	53	42,3	42,3	42,3	136,06	0	323,31	1	154582057	154628013	P55265;P55265-4;P55265-5;H0YCK3;P55265-3;P55265-2	P55265;P55265-4;P55265-5;H0YCK3;P55265-3;P55265-2	Double-stranded RNA-specific adenosine deaminase	ENSG00000160710
HSD17B7	-0.50727	0.110788	0.612999	0.392597	0.0718775	0.736357	-0.325445	0.291266	0.586627	-0.0811863	0.749284	0.190248	-0.00521994		1.28019	0.698425	1.05591	0.616338	3.65087	alcohol metabolic process;biological regulation;biosynthetic process;cellular biosynthetic process;cellular hormone metabolic process;cellular metabolic process;cellular process;cholesterol biosynthetic process;cholesterol metabolic process;estrogen biosynthetic process;estrogen metabolic process;hormone biosynthetic process;hormone metabolic process;lipid biosynthetic process;lipid metabolic pro…	cell part;cytoplasmic part;endoplasmic reticulum membrane;endoplasmic reticulum part;integral to membrane;intracellular organelle part;intracellular part;intrinsic to membrane;membrane;membrane part;organelle membrane;organelle part;plasma membrane		3	3	3	14,4	14,4	14,4	34,475	0	6,8185	1	162790702	162812817	P56937-3;P56937-2;P56937	P56937-3;P56937-2;P56937	3-keto-steroid reductase	ENSG00000132196
S100A10	0.0998018	0.319863	0.483138	0.0342865	-0.595022	-0.826179	0.213845	-0.0716836	-0.332765	-0.233344	-0.0948639	-0.1941	0.190585	RM10;RMX	1.77784	1.29391	1.20808	0.17973	4.45956	biological regulation;cellular component assembly;cellular component assembly at cellular level;cellular component organization;cellular component organization at cellular level;cellular component organization or biogenesis;cellular component organization or biogenesis at cellular level;cellular membrane organization;cellular process;establishment of localization;establishment of protein localiza…	cell part;extracellular membrane-bounded organelle;extracellular organelle;extracellular region part;extracellular vesicular exosome;extrinsic to membrane;extrinsic to plasma membrane;membrane part;membrane-bounded organelle;membrane-bounded vesicle;organelle;plasma membrane part;vesicle		8	8	8	63,9	63,9	63,9	11,203	0	121,05	1	151982915	151993859	P60903	P60903	Protein S100-A10	ENSG00000197747
CDC42	-0.166947	0.139854	-0.0453558	0.178016	-0.131716	-0.363029	-0.221385	-0.0569378	-0.133954	-0.0549178	-0.0375862	-0.034606	-0.14124	RM13;RMX	0.253397	1.86384	1.74391	0.21325	4.0744	actin cytoskeleton organization;actin filament branching;actin filament bundle assembly;actin filament organization;actin filament-based process;adherens junction organization;anatomical structure development;anatomical structure formation involved in morphogenesis;anatomical structure morphogenesis;angiogenesis;axon guidance;biological adhesion;biological regulation;blood coagulation;canonical W…	adherens junction;anchoring junction;apical part of cell;cell body;cell junction;cell part;cell projection;cell-cell junction;cell-substrate adherens junction;cell-substrate junction;cytoplasm;cytoplasmic membrane-bounded vesicle;cytoplasmic part;cytoplasmic vesicle;cytoskeletal part;cytosol;endoplasmic reticulum membrane;endoplasmic reticulum part;extracellular membrane-bounded organelle;extrace…	APC-IQGAP1-Cdc42 complex;PAR6-CDC42 complex	11	10	10	46,6	40,8	40,8	21,258	0	84,157	1	22025511	22101360	P60953;P60953-1	P60953;P60953-1	Cell division control protein 42 homolog	ENSG00000070831
TGFB2	0.245437	0.772158	0.238832	-0.000713825	1.23188	0.752782	0.0809748	0.297719	1.07112	0.385907	0.394495	0.286597	-0.00335979	RM13;RMX	0.469629	1.84069	2.23217	0.849809	5.39229	activation of protein kinase activity;alcohol biosynthetic process;alcohol metabolic process;amine biosynthetic process;amine metabolic process;anatomical structure development;anatomical structure formation involved in morphogenesis;anatomical structure morphogenesis;angiogenesis;axon guidance;benzene-containing compound metabolic process;biological adhesion;biological regulation;biosynthetic pr…	axon;cell body;cell part;cell projection;cytoplasmic membrane-bounded vesicle lumen;cytoplasmic part;cytoplasmic vesicle part;endosome;extracellular matrix;extracellular region;extracellular region part;extracellular space;intracellular membrane-bounded organelle;intracellular organelle;intracellular organelle part;intracellular part;membrane-bounded organelle;membrane-enclosed lumen;neuron proje…		4	4	4	9,9	9,9	9,9	47,747	0	15,944	1	218345336	218444619	P61812;P61812-2	P61812;P61812-2	Transforming growth factor beta-2;Latency-associated peptide	ENSG00000092969
RPS8	-0.641282	-0.220214	-0.366368	0.27863	-0.120441	-0.62531	0.080435	-0.026528	-0.353339	-0.17513	-0.171913	-0.686002	0.34315	RM10;RMX	1.84477	1.30208	2.44661	0.574054	6.16752	biosynthetic process;catabolic process;cellular biosynthetic process;cellular catabolic process;cellular component disassembly;cellular component disassembly at cellular level;cellular component organization;cellular component organization at cellular level;cellular component organization or biogenesis;cellular component organization or biogenesis at cellular level;cellular macromolecular complex…	adherens junction;anchoring junction;cell junction;cell part;cell-substrate adherens junction;cell-substrate junction;cytoplasm;cytoplasmic part;cytosol;cytosolic small ribosomal subunit;extracellular membrane-bounded organelle;extracellular organelle;extracellular region part;extracellular vesicular exosome;focal adhesion;intracellular membrane-bounded organelle;intracellular non-membrane-bounde…	40S ribosomal subunit, cytoplasmic;Nop56p-associated pre-rRNA complex;Ribosome, cytoplasmic	14	14	14	56,2	56,2	56,2	24,205	0	234,6	1	44775251	44778779	P62241;Q5JR95	P62241;Q5JR95	40S ribosomal protein S8	ENSG00000142937
SNRPE	-0.754006	0.0711555	-0.235148	-0.0169649	0.117611	-0.00477886	-0.356295	-0.165316	0.174825	0.186495	0.0609226	0.362239	-0.19198	RM10;RMX	1.83501	0.400401	2.04943	0.195547	4.48039	biosynthetic process;cellular biosynthetic process;cellular component assembly;cellular component assembly at cellular level;cellular component organization;cellular component organization at cellular level;cellular component organization or biogenesis;cellular component organization or biogenesis at cellular level;cellular macromolecular complex assembly;cellular macromolecular complex subunit o…	catalytic step 2 spliceosome;cell part;cytoplasmic part;cytosol;extracellular membrane-bounded organelle;extracellular organelle;extracellular region part;extracellular vesicular exosome;intracellular membrane-bounded organelle;intracellular organelle;intracellular organelle part;intracellular part;macromolecular complex;membrane-bounded organelle;membrane-bounded vesicle;methylosome;methyltransf…	(E.F.G) complex;12S U11 snRNP;17S U2 snRNP;18S U11/U12 snRNP;6S methyltransferase and RG-containing Sm proteins complex;C complex spliceosome;SMN complex;SMN complex, U7 snRNA specific;SMN1-SIP1-SNRP complex;Spliceosome	4	4	4	56,5	56,5	56,5	10,803	0	18,14	1	203861599	203871152	P62304;A6NHK2	P62304;A6NHK2	Small nuclear ribonucleoprotein E	ENSG00000182004
RAP1A	0.518996	0.195603	0.348487	0.0455198	-0.069787	0.531184	0.0478599	-0.0755519	0.277333	0.143767	0.179832	0.23082	-0.02914	RM10;RM13;RMX	1.73223	1.86957	1.38545	0.806054	5.79331	activation of MAPKK activity;activation of protein kinase activity;anatomical structure development;biological regulation;blood coagulation;cell activation;cell development;cell surface receptor linked signaling pathway;cellular developmental process;cellular macromolecule metabolic process;cellular metabolic process;cellular process;cellular protein metabolic process;cellular response to cAMP;ce…	cell junction;cell part;cell projection;cytoplasm;cytoplasmic part;cytosol;early endosome;endosome;extracellular membrane-bounded organelle;extracellular organelle;extracellular region part;extracellular vesicular exosome;guanyl-nucleotide exchange factor complex;intracellular;intracellular membrane-bounded organelle;intracellular organelle;intracellular part;late endosome;macromolecular complex;…	ITGB1-RAP1A-PKD1 complex;RIAM-Rap1-GTP complex;RIAM-Rap1-GTP-profilin complex	12	3	3	45,1	19	19	20,987	0	25,459	1	111542218	111716691	P62834;A0A075B6Q0	P62834;A0A075B6Q0	Ras-related protein Rap-1A	ENSG00000116473
GNB1	-0.0090312	-0.15194	0.308814	0.128339	0.26422	0.0904818	-0.0710852	-0.0497679	0.494212	0.316953	0.147663	-0.605577	-0.215895	RM10;RMX	2.23981	0.905445	3.54964	0.925153	7.62005	activation of adenylate cyclase activity;activation of adenylate cyclase activity by dopamine receptor signaling pathway;activation of adenylate cyclase activity by G-protein signaling pathway;activation of phospholipase C activity;activation of phospholipase C activity by G-protein coupled receptor protein signaling pathway coupled to IP3 second messenger;anatomical structure development;apoptos…	cell body;cell part;cell projection;cell projection part;cilium part;cytoplasmic part;dendrite;extracellular membrane-bounded organelle;extracellular organelle;extracellular region part;extracellular vesicular exosome;extrinsic to internal side of plasma membrane;extrinsic to membrane;extrinsic to plasma membrane;heterotrimeric G-protein complex;intracellular;intracellular organelle part;intracel…	G protein complex (BTK, GNG1, GNG2);G protein complex (CACNA1A, GNB1, GNG2);G protein complex (HDAC4, GNB1, GNG2);G protein complex (HDAC5, GNB1, GNG2);G protein complex (MCF2, GNB1, GNG2);G protein complex (PTHR1, GNB1, GNG2);Heterotrimeric G protein complex (GNG2, GNB1, GNAS)	16	16	10	52,1	52,1	30,9	37,377	0	323,31	1	1785285	1891117	P62873;P62873-2;F6UT28;B1AKQ8;F6X3N5	P62873;P62873-2;F6UT28;B1AKQ8;F6X3N5	Guanine nucleotide-binding protein G(I)/G(S)/G(T) subunit beta-1	ENSG00000078369
RPL11	-0.135028	-0.0558262	-0.432553	0.499222	-0.0532036	-0.422101	-0.182255	0.0363173	-0.279849	-0.153369	-0.138071	0.209056	0.16529	RM10;RM13;RMX	2.85893	2.36897	2.82846	1.01583	9.0722	biosynthetic process;catabolic process;cellular biosynthetic process;cellular catabolic process;cellular component biogenesis;cellular component biogenesis at cellular level;cellular component disassembly;cellular component disassembly at cellular level;cellular component organization;cellular component organization at cellular level;cellular component organization or biogenesis;cellular componen…	cell part;cytoplasm;cytoplasmic part;cytosol;cytosolic large ribosomal subunit;extracellular membrane-bounded organelle;extracellular organelle;extracellular region part;extracellular vesicular exosome;intracellular non-membrane-bounded organelle;intracellular organelle;intracellular organelle part;intracellular part;large ribosomal subunit;macromolecular complex;membrane;membrane-bounded organel…	60S ribosomal subunit, cytoplasmic;Nop56p-associated pre-rRNA complex;Ribosome, cytoplasmic;TRBP containing complex (DICER, RPL7A, EIF6, MOV10 and subunits of the 60S ribosomal particle)	17	17	17	71,9	71,9	71,9	20,252	0	116,89	1	23691742	23696835	P62913;Q5VVC8;P62913-2	P62913;Q5VVC8;P62913-2	60S ribosomal protein L11	ENSG00000142676
GNG5	0.141881	-0.252301	0.196507	-0.201222	-0.140877	-1.37656	0.47664	-0.216	-0.662765	0.113842	0.22072	0.48391	0.313375	RM13;RMX	0.9654	2.96697	2.87245	0.370825	7.17565	biological regulation;cell communication;cell surface receptor linked signaling pathway;cell-cell signaling;cellular metabolic process;cellular process;cellular response to chemical stimulus;cellular response to endogenous stimulus;cellular response to glucagon stimulus;cellular response to hormone stimulus;cellular response to organic substance;cellular response to peptide hormone stimulus;cellu…	cell part;extracellular membrane-bounded organelle;extracellular organelle;extracellular region part;extracellular vesicular exosome;extrinsic to internal side of plasma membrane;extrinsic to membrane;extrinsic to plasma membrane;heterotrimeric G-protein complex;intracellular part;macromolecular complex;membrane;membrane part;membrane-bounded organelle;membrane-bounded vesicle;organelle;plasma me…		4	4	4	75	75	75	7,3184	0	9,5263	1	84498325	84506581	P63218	P63218	Guanine nucleotide-binding protein G(I)/G(S)/G(O) subunit gamma-5	ENSG00000174021
YBX1	0.445163	-0.0299387	-0.175538	-0.0823746	-0.0468836	-0.0461245	-0.376615	-0.00616757	0.0558195	0.0926213	0.126137	-0.011634	-0.0409698		1.5614	0.162585	0.489402	0.614372	2.82775	biological regulation;biosynthetic process;cellular biosynthetic process;cellular macromolecule biosynthetic process;cellular macromolecule metabolic process;cellular metabolic process;cellular nitrogen compound metabolic process;cellular process;chordate embryonic development;CRD-mediated mRNA stabilization;developmental process;embryo development;embryo development ending in birth or egg hatchi…	cell part;CRD-mediated mRNA stability complex;cytoplasm;cytoplasmic part;extracellular membrane-bounded organelle;extracellular organelle;extracellular region part;extracellular vesicular exosome;histone pre-mRNA 3'end processing complex;intracellular membrane-bounded organelle;intracellular non-membrane-bounded organelle;intracellular organelle;intracellular organelle part;intracellular part;mac…	12S U11 snRNP;18S U11/U12 snRNP;Nop56p-associated pre-rRNA complex;YBX1-AKT1 complex	18	18	12	61,1	61,1	53,7	35,924	0	323,31	1	42682418	42703805	P67809;H0Y449;C9J5V9	P67809;H0Y449;C9J5V9	Nuclease-sensitive element-binding protein 1	ENSG00000065978
HIST1H3A;HIST3H3	0.044572	0.800913	0.146767	0.0543318	-0.375889	0.27055	0.471675	-0.010471	0.347528	-0.413692	0.263004	-1.61134	0.31707		0.159135	0.543064	0.476357	0.195185	1.37374	anatomical structure homeostasis;biological regulation;blood coagulation;cellular component assembly;cellular component assembly at cellular level;cellular component organization;cellular component organization at cellular level;cellular component organization or biogenesis;cellular component organization or biogenesis at cellular level;cellular macromolecular complex assembly;cellular macromolec…	cell part;chromosomal part;chromosome;extracellular membrane-bounded organelle;extracellular organelle;extracellular region;extracellular region part;extracellular vesicular exosome;intracellular membrane-bounded organelle;intracellular non-membrane-bounded organelle;intracellular organelle;intracellular organelle part;intracellular part;macromolecular complex;membrane;membrane-bounded organelle;…	ASF1-histone containing complex;ASF1-interacting protein complex;Emerin complex 24;Emerin complex 32;Emerin regulatory complex;Histone H3.1 complex;MASH1 promoter-coactivator complex;TLE-Histone H3 complex	16	1	1	72,8	23,5	23,5	15,404	0	45,414	1	228424845	228425325	P68431;Q16695	P68431;Q16695	Histone H3.1;Histone H3.1t	ENSG00000168148;ENSG00000197153;ENSG00000197409;ENSG00000273983;ENSG00000274267;ENSG00000274750;ENSG00000275379;ENSG00000275714;ENSG00000277775;ENSG00000278272;ENSG00000278828
MRPS15	-0.114817	-0.0948858	-0.0683489	0.0337391	-0.0624514	-0.0656843	-0.106555	-0.0116711	0.29963	-0.0551486	-0.523712	-0.230875	-0.10737	RM19p;RMX	0.437726	0.46491	5.87197	6.63594	13.4105	biosynthetic process;cellular biosynthetic process;cellular component disassembly;cellular component disassembly at cellular level;cellular component organization;cellular component organization at cellular level;cellular component organization or biogenesis;cellular component organization or biogenesis at cellular level;cellular macromolecular complex disassembly;cellular macromolecular complex …	cell part;cytoplasmic part;intracellular membrane-bounded organelle;intracellular organelle;intracellular organelle part;intracellular part;macromolecular complex;membrane;membrane-bounded organelle;mitochondrial inner membrane;mitochondrial membrane;mitochondrial part;mitochondrial small ribosomal subunit;mitochondrion;nuclear membrane;nuclear part;organellar small ribosomal subunit;organelle;or…	28S ribosomal subunit, mitochondrial;55S ribosome, mitochondrial	9	9	9	29,6	29,6	29,6	29,842	0	9,8295	1	36455718	36464384	P82914	P82914	28S ribosomal protein S15, mitochondrial	ENSG00000116898
MRPS21	-0.00785087	-0.00848675	0.105865	0.171056	0.0446243	-0.0829191	-0.27646	-0.00353537	0.459407	-4.93428	-1.62905	-0.62167	0.018775	RM19p;RMX	1.31869	0.228731	4.18498	3.86353	9.59593	biosynthetic process;cellular biosynthetic process;cellular component disassembly;cellular component disassembly at cellular level;cellular component organization;cellular component organization at cellular level;cellular component organization or biogenesis;cellular component organization or biogenesis at cellular level;cellular macromolecular complex disassembly;cellular macromolecular complex …	cell part;cytoplasmic part;intracellular organelle part;intracellular part;macromolecular complex;membrane;mitochondrial inner membrane;mitochondrial membrane;mitochondrial part;mitochondrial small ribosomal subunit;organellar small ribosomal subunit;organelle inner membrane;organelle membrane;organelle part;ribonucleoprotein complex;small ribosomal subunit	28S ribosomal subunit, mitochondrial;55S ribosome, mitochondrial	3	3	3	39,1	39,1	39,1	10,688	0	15,682	1	NaN	NaN	P82921	P82921	28S ribosomal protein S21, mitochondrial
HSPG2	-0.745969	0.279518	-0.432727	-0.13781	0.544821	0.423015	-0.00139523	-0.530154	0.0204935	0.194155	0.352747	-0.959461	-0.050215	RM10;RM13;RM19p	2.52711	3.548	0.0184983	2.63332	8.72693	amine metabolic process;aminoglycan biosynthetic process;aminoglycan catabolic process;aminoglycan metabolic process;anatomical structure development;anatomical structure formation involved in morphogenesis;anatomical structure morphogenesis;angiogenesis;biological regulation;biosynthetic process;brain development;carbohydrate biosynthetic process;carbohydrate catabolic process;carbohydrate metab…	adherens junction;anchoring junction;basal lamina;cell junction;cell part;cell-substrate adherens junction;cell-substrate junction;cytoplasmic part;extracellular matrix;extracellular matrix part;extracellular membrane-bounded organelle;extracellular organelle;extracellular region;extracellular region part;extracellular space;extracellular vesicular exosome;focal adhesion;Golgi apparatus part;Golg…		24	24	24	7,3	7,3	7,3	468,83	0	95,596	1	21822244	21937310	P98160	P98160	Basement membrane-specific heparan sulfate proteoglycan core protein;Endorepellin;LG3 peptide	ENSG00000142798
GTF2B	-0.036927	0.340408	-0.0501623	-0.0117755	-0.0667868	-0.0869646	0.0785248	0.155653	0.105418	-0.0204511	0.0047493	0.334292	0.0862999		0.169631	0.176755	0.540274	0.0140277	0.900688	biological regulation;biosynthetic process;cellular biosynthetic process;cellular macromolecule biosynthetic process;cellular macromolecule metabolic process;cellular metabolic process;cellular nitrogen compound metabolic process;cellular process;gene expression;macromolecule biosynthetic process;macromolecule metabolic process;metabolic process;nitrogen compound metabolic process;nucleic acid me…	cell part;intracellular membrane-bounded organelle;intracellular non-membrane-bounded organelle;intracellular organelle;intracellular organelle part;intracellular part;membrane-bounded organelle;non-membrane-bounded organelle;nuclear part;nucleolus;nucleoplasm;nucleus;organelle;organelle part	BRCA1-RNA polymerase II complex;DAB complex;RNA polymerase II (RNAPII);RNA polymerase II complex, chromatin structure modifying;RNA polymerase II holoenzyme complex;SMN-PolII-RHA complex	5	5	5	17,1	17,1	17,1	34,833	0	35,999	1	88852633	88891944	Q00403	Q00403	Transcription initiation factor IIB	ENSG00000137947
HNRNPU	0.384741	-0.0649891	0.0655661	-0.0337477	-0.0620279	-1.00732	-0.0938652	-0.159802	0.55128	0.205352	0.00254059	0.200199	-0.0904398		0.14452	1.32773	0.577651	0.172203	2.22211	biological regulation;cell differentiation;cellular developmental process;cellular macromolecule metabolic process;cellular metabolic process;cellular nitrogen compound metabolic process;cellular process;circadian regulation of gene expression;circadian rhythm;CRD-mediated mRNA stabilization;developmental process;gene expression;macromolecule metabolic process;metabolic process;mRNA metabolic pro…	catalytic step 2 spliceosome;cell part;cell surface;CRD-mediated mRNA stability complex;cytoplasmic part;intracellular membrane-bounded organelle;intracellular organelle;intracellular organelle part;intracellular part;macromolecular complex;membrane;membrane-bounded organelle;nuclear part;nucleoplasm;nucleus;organelle;organelle part;protein complex;ribonucleoprotein complex;spliceosomal complex	Actin-ribonucleoprotein complex (POLR2A, GTF2F1, HNRNPU);C complex spliceosome;DGCR8 multiprotein complex;Emerin complex 24;Emerin complex 52;GR-hnRNP U complex;Large Drosha complex;Nop56p-associated pre-rRNA complex;SNW1 complex	64	3	3	60,8	2,4	2,4	88,979	0	19,007	1	244840638	244864560	Q00839-2;A0A1W2PPS1;A0A1W2PP35	Q00839-2;A0A1W2PPS1;A0A1W2PP35	Heterogeneous nuclear ribonucleoprotein U	ENSG00000153187
HNRNPU	0.384741	-0.0649891	-0.111016	-0.0337477	-0.0620279	-0.196624	-0.0938652	-0.159802	0.135921	0.205352	-0.0237541	0.200199	-0.0904398	RMX	0.478712	0.633764	2.30614	0.345758	3.76437	biological regulation;cell differentiation;cellular developmental process;cellular macromolecule metabolic process;cellular metabolic process;cellular nitrogen compound metabolic process;cellular process;circadian regulation of gene expression;circadian rhythm;CRD-mediated mRNA stabilization;developmental process;gene expression;macromolecule metabolic process;metabolic process;mRNA metabolic pro…	catalytic step 2 spliceosome;cell part;cell surface;CRD-mediated mRNA stability complex;cytoplasmic part;intracellular membrane-bounded organelle;intracellular organelle;intracellular organelle part;intracellular part;macromolecular complex;membrane;membrane-bounded organelle;nuclear part;nucleoplasm;nucleus;organelle;organelle part;protein complex;ribonucleoprotein complex;spliceosomal complex	Actin-ribonucleoprotein complex (POLR2A, GTF2F1, HNRNPU);C complex spliceosome;DGCR8 multiprotein complex;Emerin complex 24;Emerin complex 52;GR-hnRNP U complex;Large Drosha complex;Nop56p-associated pre-rRNA complex;SNW1 complex	66	66	5	61,2	61,2	4,1	90,583	0	323,31	1	244840638	244864560	Q00839;A0A1X7SBS1;Q5RI18;A0A1W2PPL4;A0A1W2PPH7;A0A1W2PQL0;A0A1W2PP34;A0A1W2PQ74;A0A1W2PRZ7;A0A1W2PQD4	Q00839;A0A1X7SBS1;Q5RI18;A0A1W2PPL4;A0A1W2PPH7;A0A1W2PQL0;A0A1W2PP34;A0A1W2PQ74;A0A1W2PRZ7;A0A1W2PQD4	Heterogeneous nuclear ribonucleoprotein U	ENSG00000153187
AMPD2	-0.242322	0.0801163	0.138751	-0.10078	-0.193553	-0.377664	-0.110065	0.0463502	-0.176084	-0.228767	-0.0531464	-0.494561	-0.09273	RM10;RM13;RMX	2.52118	3.13643	2.84648	1.19457	9.69866	biological regulation;biosynthetic process;cellular aromatic compound metabolic process;cellular biosynthetic process;cellular metabolic compound salvage;cellular metabolic process;cellular nitrogen compound biosynthetic process;cellular nitrogen compound metabolic process;cellular process;cyclic nucleotide metabolic process;cyclic purine nucleotide metabolic process;energy homeostasis;heterocycl…	cell part;cytoplasmic part;cytosol;intracellular part		28	28	28	34,6	34,6	34,6	92,07	0	166,77	1	109616104	109632053	Q01433-2;Q01433;H0Y360;Q01433-5;Q01433-3;Q01433-4	Q01433-2;Q01433;H0Y360;Q01433-5;Q01433-3;Q01433-4	AMP deaminase 2	ENSG00000116337
CAP1	0.399468	-0.198988	-0.158067	-0.0179491	-0.15297	-0.305438	0.0421948	-0.0174795	0.078063	0.513974	0.38665	0.161533	-0.0462201	RM10;RM13;RM19p;RMX	2.05591	4.04777	1.32002	3.45283	10.8765	actin cytoskeleton organization;actin filament-based process;activation of adenylate cyclase activity;ameboidal cell migration;axon guidance;biological regulation;blood coagulation;cell activation;cell migration;cell motility;cellular component movement;cellular component organization;cellular component organization at cellular level;cellular component organization or biogenesis;cellular componen…	adherens junction;anchoring junction;cell cortex part;cell junction;cell part;cell-substrate adherens junction;cell-substrate junction;cortical actin cytoskeleton;cortical cytoskeleton;cytoplasmic part;cytoskeletal part;cytoskeleton;extracellular membrane-bounded organelle;extracellular organelle;extracellular region part;extracellular vesicular exosome;focal adhesion;intracellular non-membrane-b…	Cofilin-actin-CAP1 complex	45	45	1	70,5	70,5	4,8	51,901	0	323,31	1	40040233	40072649	Q01518	Q01518	Adenylyl cyclase-associated protein 1	ENSG00000131236
CAP1	0.399468	-0.198988	-0.214177	-0.0179491	-0.15297	-0.343087	0.0421948	-0.0174795	-0.04807	0.513974	0.322505	0.161533	-0.0462201	RM13	0.99805	1.80957	0.430038	0.981937	4.2196	actin cytoskeleton organization;actin filament-based process;activation of adenylate cyclase activity;ameboidal cell migration;axon guidance;biological regulation;blood coagulation;cell activation;cell migration;cell motility;cellular component movement;cellular component organization;cellular component organization at cellular level;cellular component organization or biogenesis;cellular componen…	adherens junction;anchoring junction;cell cortex part;cell junction;cell part;cell-substrate adherens junction;cell-substrate junction;cortical actin cytoskeleton;cortical cytoskeleton;cytoplasmic part;cytoskeletal part;cytoskeleton;extracellular membrane-bounded organelle;extracellular organelle;extracellular region part;extracellular vesicular exosome;focal adhesion;intracellular non-membrane-b…	Cofilin-actin-CAP1 complex	45	1	1	70,5	4,6	4,6	51,83	0	29,208	1	40040233	40072649	Q01518-2	Q01518-2	Adenylyl cyclase-associated protein 1	ENSG00000131236
DR1	0.77009	0.242624	0.103433	0.214849	-0.00872898	-0.407905	-0.187165	0.0118236	-0.1305	0.107658	-0.0924129	0.910329	-0.23047	RM13	0.684412	1.62723	0.501818	0.722377	3.53583	biological regulation;biosynthetic process;cellular biosynthetic process;cellular component organization;cellular component organization at cellular level;cellular component organization or biogenesis;cellular component organization or biogenesis at cellular level;cellular macromolecule biosynthetic process;cellular macromolecule metabolic process;cellular metabolic process;cellular nitrogen comp…	Ada2/Gcn5/Ada3 transcription activator complex;cell part;histone acetyltransferase complex;intracellular membrane-bounded organelle;intracellular organelle;intracellular organelle part;intracellular part;macromolecular complex;membrane-bounded organelle;nuclear part;nucleoplasm part;nucleus;organelle;organelle part;protein complex		5	5	5	31,2	31,2	31,2	19,443	0	29,75	1	93345907	93369493	Q01658	Q01658	Protein Dr1	ENSG00000117505
EXOSC10	0.0255277	-0.126562	-0.210074	-0.498971	0.0718384	0.119466	0.0804949	-0.0490805	0.215312	0.260845	0.101082	0.00320975	-0.127435	RM10;RM13;RMX	1.97692	1.44984	2.79298	0.607402	6.82714	biological regulation;catabolic process;cellular catabolic process;cellular localization;cellular macromolecule catabolic process;cellular macromolecule localization;cellular macromolecule metabolic process;cellular metabolic process;cellular nitrogen compound metabolic process;cellular process;CUT catabolic process;CUT metabolic process;dosage compensation;dosage compensation, by inactivation of…	cell part;chromatin;chromosomal part;cytoplasm;exosome (RNase complex);intracellular membrane-bounded organelle;intracellular non-membrane-bounded organelle;intracellular organelle;intracellular organelle part;intracellular part;macromolecular complex;membrane;membrane-bounded organelle;non-membrane-bounded organelle;nuclear exosome (RNase complex);nuclear part;nucleolus;nucleoplasm;nucleus;organ…	Exosome;mRNA decay complex (UPF1, UPF2, UPF3B, DCP2, XRN1, XRN2, EXOSC2, EXOSC4, EXOSC10, PARN)	35	35	35	43,1	43,1	43,1	100,83	0	166,4	1	11066618	11099869	Q01780;Q01780-2	Q01780;Q01780-2	Exosome component 10	ENSG00000171824
ID3	NaN	0.103782	-0.0849762	NaN	0.471747	0.685678	NaN	-0.0186291	-0.0715809	-0.709305	0.129028	NaN	NaN	RM13	0.0590091	2.11642	0.0199116	0.319589	2.51493	anatomical structure development;anatomical structure morphogenesis;biological regulation;biosynthetic process;cell differentiation;cellular biosynthetic process;cellular developmental process;cellular macromolecule biosynthetic process;cellular macromolecule metabolic process;cellular metabolic process;cellular nitrogen compound metabolic process;cellular process;central nervous system developme…	cell part;cytoplasm;cytoskeleton;intracellular membrane-bounded organelle;intracellular non-membrane-bounded organelle;intracellular organelle;intracellular organelle part;intracellular part;membrane-bounded organelle;microtubule cytoskeleton;non-membrane-bounded organelle;nuclear part;nucleoplasm;nucleus;organelle;organelle part		2	2	2	16,8	16,8	16,8	12,999	0	3,8743	1	23557926	23559501	Q02535	Q02535	DNA-binding protein inhibitor ID-3	ENSG00000117318
PLOD1	0.0359522	-0.00820732	-0.276143	0.181934	-0.0447826	-0.057889	-0.0395553	-0.0269586	0.162675	-0.397087	-0.263294	-0.533729	0.17811	RM10;RM19p;RMX	2.27879	0.0185437	2.45894	2.19076	6.94703	amine biosynthetic process;amine metabolic process;anatomical structure development;aspartate family amino acid biosynthetic process;aspartate family amino acid metabolic process;biosynthetic process;carboxylic acid biosynthetic process;carboxylic acid metabolic process;cellular amine metabolic process;cellular amino acid biosynthetic process;cellular amino acid metabolic process;cellular biosynt…	cell part;cytoplasmic part;endoplasmic reticulum membrane;endoplasmic reticulum part;extracellular membrane-bounded organelle;extracellular organelle;extracellular region part;extracellular vesicular exosome;intracellular organelle part;intracellular part;membrane;membrane part;membrane-bounded organelle;membrane-bounded vesicle;organelle;organelle membrane;organelle part;rough endoplasmic reticu…		29	29	29	45,3	45,3	45,3	83,549	0	242,13	1	11934205	11975538	Q02809;Q02809-2	Q02809;Q02809-2	Procollagen-lysine,2-oxoglutarate 5-dioxygenase 1	ENSG00000083444
NOTCH2	-0.427948	0.43205	0.365199	0.0372612	0.035691	0.094243	0.10939	0.292575	0.228616	0.276096	0.405397	-0.261801	0.129525	RM10;RMX	2.70262	1.16383	2.04213	1.59588	7.50446	anatomical structure development;anatomical structure morphogenesis;apoptosis;appendage morphogenesis;atrial septum morphogenesis;biological regulation;biosynthetic process;blood vessel development;bone remodeling;cardiac septum morphogenesis;cell activation;cell cycle arrest;cell cycle process;cell death;cell differentiation;cell fate determination;cell growth;cell surface receptor linked signal…	cell part;cell projection;cell surface;cilium;cytoplasmic part;endoplasmic reticulum membrane;endoplasmic reticulum part;extracellular region;Golgi apparatus part;Golgi membrane;integral to membrane;integral to plasma membrane;intracellular membrane-bounded organelle;intracellular organelle;intracellular organelle part;intracellular part;intrinsic to membrane;intrinsic to plasma membrane;macromol…	MAML2-RBP-Jkappa-Notch2 complex;MAML3-RBP-Jkappa-Notch2 complex;Notch2(N-TM)-Notch2(N-EC)-Delta complex	32	32	28	17	17	15,5	265,4	0	142,17	1	119911553	120100779	Q04721	Q04721	Neurogenic locus notch homolog protein 2;Notch 2 extracellular truncation;Notch 2 intracellular domain	ENSG00000134250
SRSF11	0.481809	0.225828	0.0173254	0.25652	0.125383	-0.3893	0.0189848	0.00584421	-0.0276251	-0.0673299	-0.282347	0.541586	0.0473552	RM13	0.2656	1.54394	0.100664	1.33173	3.24193	biosynthetic process;cellular biosynthetic process;cellular macromolecule biosynthetic process;cellular macromolecule metabolic process;cellular metabolic process;cellular nitrogen compound metabolic process;cellular process;establishment of localization;establishment of localization in cell;establishment of RNA localization;gene expression;intracellular transport;macromolecule biosynthetic proce…	cell part;intracellular membrane-bounded organelle;intracellular organelle;intracellular organelle part;intracellular part;membrane-bounded organelle;nuclear part;nucleoplasm;nucleus;organelle;organelle part	Spliceosome	15	15	15	28,6	28,6	28,6	53,413	0	115,17	1	70205682	70253052	Q05519-2;Q05519;Q5T760;Q5T757	Q05519-2;Q05519;Q5T760;Q5T757	Serine/arginine-rich splicing factor 11	ENSG00000116754
PRDX1	0.184408	-0.425732	-0.604867	-0.0876756	-0.211626	-0.677939	0.354205	-0.00203495	-0.171601	0.32132	0.139595	-0.101288	0.134675	RM10;RM13	3.43654	3.03802	1.02789	0.690252	8.1927	anatomical structure development;anatomical structure homeostasis;biological regulation;biosynthetic process;catabolic process;cell killing;cell proliferation;cellular biosynthetic process;cellular catabolic process;cellular macromolecule metabolic process;cellular metabolic process;cellular nitrogen compound metabolic process;cellular process;cellular response to chemical stimulus;cellular respo…	cell part;chromatin;chromosomal part;cytoplasm;cytoplasmic membrane-bounded vesicle;cytoplasmic part;cytoplasmic vesicle;cytosol;euchromatin;extracellular membrane-bounded organelle;extracellular organelle;extracellular region part;extracellular space;extracellular vesicular exosome;intracellular membrane-bounded organelle;intracellular non-membrane-bounded organelle;intracellular organelle;intra…	Sulphiredoxin-peroxiredoxin complex	21	21	17	67,8	67,8	52,8	22,11	0	252,34	1	45511036	45523047	Q06830;A0A0A0MSI0	Q06830;A0A0A0MSI0	Peroxiredoxin-1	ENSG00000117450
TCHH	NaN	NaN	-0.0585365	NaN	NaN	-0.456056	NaN	-0.122678	-0.366965	NaN	-0.405945	NaN	NaN	RM13;RMX	0.628361	1.4143	2.15785	0.962855	5.16337	developmental process;keratinization	cell part;cytoskeleton;intracellular non-membrane-bounded organelle;intracellular organelle;intracellular part;non-membrane-bounded organelle;organelle		1	1	1	0,4	0,4	0,4	253,92	0,0034272	1,3143	1	152106317	152115454	Q07283	Q07283	Trichohyalin	ENSG00000159450
KHDRBS1	0.249332	-0.11761	-0.0336046	0.00849986	-0.092803	0.281945	-0.000325203	-0.143767	0.127845	-0.166806	0.149426	0.173071	0.21553	RMX	0.0246425	0.915992	1.58973	0.402198	2.93256	biological regulation;biosynthetic process;cell cycle arrest;cell cycle process;cell proliferation;cell surface receptor linked signaling pathway;cellular biosynthetic process;cellular macromolecule biosynthetic process;cellular macromolecule metabolic process;cellular metabolic process;cellular nitrogen compound metabolic process;cellular process;cellular response to stimulus;G2/M transition of …	cell part;cytoplasm;Grb2-Sos complex;intracellular membrane-bounded organelle;intracellular organelle;intracellular organelle part;intracellular part;macromolecular complex;membrane;membrane part;membrane-bounded organelle;nuclear part;nucleoplasm;nucleus;organelle;organelle part;plasma membrane part;protein complex	ASPP1-SAM68 complex;Sam68-p120GAP complex;Sam68-p85 P13K-IRS-1-IR signaling complex	20	20	16	38,6	38,6	36,3	48,227	0	155,97	1	32013868	32060850	Q07666;Q07666-2;Q07666-3	Q07666;Q07666-2;Q07666-3	KH domain-containing, RNA-binding, signal transduction-associated protein 1	ENSG00000121774
MCL1	NaN	-0.175776	-0.0711784	NaN	-0.606788	-0.0252056	NaN	-0.0741418	0.161557	0.112379	0.273027	NaN	NaN	RMX	0.0365429	0.0487946	1.41722	0.873973	2.37653	apoptotic mitochondrial changes;biological regulation;cell fate determination;cellular component organization;cellular component organization at cellular level;cellular component organization or biogenesis;cellular component organization or biogenesis at cellular level;cellular developmental process;cellular homeostasis;cellular process;cellular response to stimulus;cellular response to stress;de…	Bcl-2 family protein complex;cell part;cytoplasm;cytoplasmic part;cytosol;integral to membrane;intracellular membrane-bounded organelle;intracellular organelle;intracellular organelle lumen;intracellular organelle part;intracellular part;intrinsic to membrane;macromolecular complex;membrane;membrane part;membrane-bounded organelle;membrane-enclosed lumen;mitochondrial matrix;mitochondrial membran…	MCL1-BAK1 complex;MCL1-NOXA complex	2	2	2	14	14	14	37,337	0	30,95	1	150574551	150579738	Q07820;A0A087WT64;Q07820-2	Q07820;A0A087WT64;Q07820-2	Induced myeloid leukemia cell differentiation protein Mcl-1	ENSG00000143384
SRSF4	0.158181	0.348357	0.195203	0.179609	-0.0561562	0.101605	0.073755	-0.103579	0.342029	0.20483	0.14756	0.166862	-0.17475	RM10;RMX	2.227	0.588644	3.32199	0.832771	6.9704	biological regulation;biosynthetic process;cell differentiation;cellular biosynthetic process;cellular developmental process;cellular macromolecule biosynthetic process;cellular macromolecule metabolic process;cellular metabolic process;cellular nitrogen compound metabolic process;cellular process;developmental process;establishment of localization;establishment of localization in cell;establishm…	cell part;intracellular membrane-bounded organelle;intracellular organelle;intracellular organelle part;intracellular part;membrane-bounded organelle;nuclear body;nuclear part;nuclear speck;nucleoplasm;nucleoplasm part;nucleus;organelle;organelle part	PGC-1-SRp40-SRp55-SRp75 complex;Spliceosome	10	6	6	17,8	10,7	10,7	56,678	0	11,312	1	29147743	29181900	Q08170;A0A0D9SEM4	Q08170;A0A0D9SEM4	Serine/arginine-rich splicing factor 4	ENSG00000116350
DHX9	0.44294	0.000524521	0.0398378	-0.00486279	0.0182495	0.166867	0.0667548	-0.0865153	0.236022	0.0634923	0.152346	0.17036	0.148345	RM10;RM13;RMX	2.13806	2.40166	6.14434	1.36417	12.0482	biological regulation;cell differentiation;cellular developmental process;cellular macromolecule metabolic process;cellular metabolic process;cellular nitrogen compound metabolic process;cellular process;cellular response to heat;cellular response to stimulus;cellular response to stress;circadian rhythm;CRD-mediated mRNA stabilization;defense response;developmental process;DNA conformation change…	cell part;centrosome;CRD-mediated mRNA stability complex;cytoplasm;cytoplasmic part;cytoskeletal part;cytosol;intracellular membrane-bounded organelle;intracellular non-membrane-bounded organelle;intracellular organelle;intracellular organelle part;intracellular part;macromolecular complex;membrane;membrane-bounded organelle;microtubule organizing center;non-membrane-bounded organelle;nuclear par…	DGCR8 multiprotein complex;DHX9-ADAR-vigilin-DNA-PK-Ku antigen complex;GammaH2AFX-NDHII-Ku70-DNA complex;Nop56p-associated pre-rRNA complex;PCNA complex;SMN-PolII-RHA complex;Spliceosome;STAT6-p100-RHA complex;Toposome	68	68	68	52,9	52,9	52,9	140,96	0	323,31	1	182839347	182887982	Q08211	Q08211	ATP-dependent RNA helicase A	ENSG00000135829
CRYZ	0.657325	-0.137483	0.159955	0.0838554	-0.127954	-0.103221	0.0980649	0.0451915	0.19065	-8.72612e-05	0.0425472	0.319795	-0.00139499	RM10;RMX	2.11328	0.833254	2.39552	0.0175672	5.35962	catabolic process;cellular catabolic process;cellular component assembly;cellular component organization;cellular component organization or biogenesis;cellular metabolic process;cellular process;macromolecular complex assembly;macromolecular complex subunit organization;metabolic process;multicellular organismal process;neurological system process;protein complex assembly;protein complex subunit …	cell part;cytoplasm;cytoplasmic part;cytosol;extracellular membrane-bounded organelle;extracellular organelle;extracellular region part;extracellular vesicular exosome;Golgi apparatus;intracellular membrane-bounded organelle;intracellular organelle;intracellular part;membrane-bounded organelle;membrane-bounded vesicle;organelle;vesicle		17	17	17	61,4	61,4	61,4	35,206	0	226,66	1	74705482	74733408	Q08257;Q08257-3;A6NP24;C9JH92;Q08257-2	Q08257;Q08257-3;A6NP24;C9JH92;Q08257-2	Quinone oxidoreductase	ENSG00000116791
CAMSAP2	0.413136	0.331276	-0.140718	0.210208	0.399076	-0.0765982	-0.135295	0.0720271	-0.250573	-2.7636	0.0166626	0.40915	-0.10223	RMX	1.154	0.318707	2.22188	0.12075	3.81534	biological regulation;cellular component organization;cellular component organization at cellular level;cellular component organization or biogenesis;cellular component organization or biogenesis at cellular level;cellular process;cytoskeleton organization;microtubule cytoskeleton organization;microtubule-based process;organelle organization;regulation of biological process;regulation of cellular…	cell part;cytoplasm;intracellular part		12	12	12	8,9	8,9	8,9	165,06	0	33,505	1	200739558	200860704	Q08AD1-2;Q08AD1-3;Q08AD1	Q08AD1-2;Q08AD1-3;Q08AD1	Calmodulin-regulated spectrin-associated protein 2	ENSG00000118200
RBBP4	-0.0368924	0.177017	-0.126439	0.0893946	0.0177822	0.128345	0.103545	-0.217372	0.120515	-0.0543208	0.0321007	0.151934	0.090615	RM13;RMX	1.50738	1.38331	1.91823	0.146614	4.95554	ATP-dependent chromatin remodeling;biological regulation;biosynthetic process;cell cycle;cell cycle process;cellular biosynthetic process;cellular component assembly;cellular component assembly at cellular level;cellular component organization;cellular component organization at cellular level;cellular component organization or biogenesis;cellular component organization or biogenesis at cellular l…	CAF-1 complex;cell part;chromatin;chromatin assembly complex;chromatin remodeling complex;chromosomal part;ESC/E(Z) complex;histone deacetylase complex;histone methyltransferase complex;intracellular membrane-bounded organelle;intracellular organelle;intracellular organelle part;intracellular part;ISWI complex;macromolecular complex;membrane-bounded organelle;methyltransferase complex;nuclear chr…	ALL-1 supercomplex;Anti-HDAC2 complex;BRG1-SIN3A complex;BRMS1-SIN3-HDAC complex;BRM-SIN3A complex;Chromatin assembly complex (CAF-1 complex);EED-EZH2 complex;HCF-1 complex;HDAC1-associated core complex cII;HDAC1-associated protein complex;HDAC2-asscociated core complex;Histone H3.1 complex;Histone H3.3 complex;hNURF complex;ING2 complex;LARC complex (LCR-associated remodeling complex);LINC compl…	16	16	7	50,2	50,2	36,3	46,158	0	308,88	1	32651142	32686211	Q09028-3;Q09028;Q09028-2;Q09028-4	Q09028-3;Q09028;Q09028-2;Q09028-4	Histone-binding protein RBBP4	ENSG00000162521
NEXN	0.201666	0.36281	-0.13399	0.339475	1.05316	0.865685	0.225795	0.075478	0.548438	0.344845	0.615906	0.527442	-0.0871902	RM13;RM19p;RMX	0.979513	5.37499	5.43988	5.77683	17.5712	anatomical structure development;biological regulation;cardiac muscle fiber development;cell development;cellular developmental process;cellular macromolecule metabolic process;cellular metabolic process;cellular process;cellular protein metabolic process;developmental process;macromolecule metabolic process;macromolecule modification;metabolic process;muscle cell development;muscle fiber develop…	adherens junction;anchoring junction;cell junction;cell part;cell-substrate adherens junction;cell-substrate junction;contractile fiber part;cytoplasmic part;cytoskeleton;focal adhesion;intracellular non-membrane-bounded organelle;intracellular organelle;intracellular part;non-membrane-bounded organelle;organelle;organelle part;Z disc		38	38	38	51,1	51,1	51,1	72,731	0	236,6	1	77888513	77943895	Q0ZGT2-4;Q0ZGT2;H7BXY5;Q0ZGT2-2;Q0ZGT2-3;E7EUA0;E7ETM8	Q0ZGT2-4;Q0ZGT2;H7BXY5;Q0ZGT2-2;Q0ZGT2-3;E7EUA0;E7ETM8	Nexilin	ENSG00000162614
GALNT2	-0.12405	0.45874	0.0864573	-0.109002	0.359526	0.0956964	0.13523	0.296077	0.462043	-0.311116	-0.0195332	-0.00461769	0.2242	RMX	0.46874	0.332303	2.43929	0.113123	3.35345	biosynthetic process;carbohydrate metabolic process;cellular carbohydrate metabolic process;cellular macromolecule metabolic process;cellular metabolic process;cellular process;cellular protein metabolic process;glycosylation;immunoglobulin biosynthetic process;macromolecule biosynthetic process;macromolecule glycosylation;macromolecule metabolic process;macromolecule modification;metabolic proce…	cell part;cytoplasmic part;extracellular membrane-bounded organelle;extracellular organelle;extracellular region part;extracellular vesicular exosome;Golgi apparatus;Golgi apparatus part;Golgi cisterna membrane;Golgi membrane;Golgi stack;integral to Golgi membrane;integral to membrane;integral to organelle membrane;intracellular membrane-bounded organelle;intracellular organelle;intracellular org…		31	31	30	51,8	51,8	50,1	64,732	0	194,01	1	230057990	230282122	Q10471	Q10471	Polypeptide N-acetylgalactosaminyltransferase 2;Polypeptide N-acetylgalactosaminyltransferase 2 soluble form	ENSG00000143641
CDC20	-0.432821	-0.260992	0.0239134	0.0813286	-0.0167389	-0.201316	0.206625	-0.0260811	0.0717821	0.141765	0.0873413	-0.651622	-0.229495		0.166888	0.465038	0.20141	0.166245	0.999582	activation of anaphase-promoting complex activity;anaphase-promoting complex-dependent proteasomal ubiquitin-dependent protein catabolic process;biological regulation;catabolic process;cell cycle;cell cycle checkpoint;cell cycle phase;cell cycle process;cell division;cellular catabolic process;cellular component organization;cellular component organization at cellular level;cellular component org…	cell part;centrosome;cytoplasm;cytoplasmic part;cytoskeletal part;cytosol;intracellular membrane-bounded organelle;intracellular non-membrane-bounded organelle;intracellular organelle;intracellular organelle part;intracellular part;macromolecular complex;membrane-bounded organelle;microtubule organizing center;non-membrane-bounded organelle;nuclear part;nucleoplasm;nucleus;organelle;organelle par…	MAD2-CDC20 complex;Mitotic checkpoint complex (MCC)	9	9	9	23,4	23,4	23,4	54,722	0	34,505	1	43358981	43363203	Q12834	Q12834	Cell division cycle protein 20 homolog	ENSG00000117399
NFIA	NaN	-0.766909	-0.485721	NaN	0.677858	1.2268	NaN	0.351381	0.0618696	0.606641	1.94994	NaN	NaN		0.579699	1.19612	0.726523	1.45533	3.95767	biological regulation;biosynthetic process;cellular biosynthetic process;cellular macromolecule biosynthetic process;cellular macromolecule metabolic process;cellular metabolic process;cellular nitrogen compound metabolic process;cellular process;DNA metabolic process;DNA replication;macromolecule biosynthetic process;macromolecule metabolic process;metabolic process;negative regulation of biolog…	cell junction;cell part;intracellular membrane-bounded organelle;intracellular organelle;intracellular organelle part;intracellular part;membrane-bounded organelle;nuclear part;nucleoplasm;nucleus;organelle;organelle part		6	3	2	15,2	7,2	5,2	55,037	0	20,893	1	60865259	61462788	Q12857-3;B1AKN7;B1AKN5;B1AKN8;Q12857-2;Q12857;Q12857-4;S4R3K4;B1AKN6	Q12857-3;B1AKN7;B1AKN5;B1AKN8;Q12857-2;Q12857;Q12857-4;S4R3K4;B1AKN6	Nuclear factor 1 A-type;Nuclear factor 1	ENSG00000162599
SF3A3	-0.178713	0.0332823	-0.243016	-0.182175	-0.0271587	-0.112845	0.0181248	-0.0118311	0.135985	0.247822	-0.113039	-0.220248	0.0457702	RM10;RMX	2.01757	0.205626	1.81307	1.03901	5.07527	cellular component assembly;cellular component assembly at cellular level;cellular component organization;cellular component organization at cellular level;cellular component organization or biogenesis;cellular component organization or biogenesis at cellular level;cellular macromolecular complex assembly;cellular macromolecular complex subunit organization;cellular macromolecule metabolic proces…	catalytic step 2 spliceosome;cell part;intracellular organelle part;intracellular part;macromolecular complex;nuclear body;nuclear part;nuclear speck;nucleoplasm;nucleoplasm part;organelle part;ribonucleoprotein complex;spliceosomal complex	17S U2 snRNP;C complex spliceosome;SF3A1-SF3A2-SF3A3 complex;Spliceosome	27	27	27	50,5	50,5	50,5	58,848	0	296,77	1	37956975	37990075	Q12874	Q12874	Splicing factor 3A subunit 3	ENSG00000183431
DPYD	0.660917	0.429218	-0.0823565	0.126608	-0.646821	-0.284064	0.0749848	-0.424606	-0.166612	-0.373475	-0.186823	0.503512	0.0718699	RM13;RM19p	0.883166	2.16768	1.09131	2.64245	6.7846	amine biosynthetic process;amine metabolic process;beta-alanine biosynthetic process;beta-alanine metabolic process;biosynthetic process;carboxylic acid biosynthetic process;carboxylic acid metabolic process;catabolic process;cellular amine metabolic process;cellular amino acid biosynthetic process;cellular amino acid metabolic process;cellular aromatic compound metabolic process;cellular biosynt…	cell part;cytoplasm;cytoplasmic part;cytosol;intracellular part		21	21	21	25	25	25	111,4	0	108,4	1	97077743	97995000	Q12882	Q12882	Dihydropyrimidine dehydrogenase [NADP(+)]	ENSG00000188641
PPP1R8	-0.144972	-0.0641184	-0.03584	0.328022	-0.0630188	-0.0211916	0.165875	-0.0727883	-0.0887003	0.0647531	-0.0501919	-0.148073	0.19131		0.0123658	0.205799	0.179652	0.255385	0.653202	biological regulation;biosynthetic process;catabolic process;cell proliferation;cellular biosynthetic process;cellular catabolic process;cellular macromolecule biosynthetic process;cellular macromolecule catabolic process;cellular macromolecule metabolic process;cellular metabolic process;cellular nitrogen compound metabolic process;cellular process;macromolecule biosynthetic process;macromolecul…	cell part;cytoplasm;intracellular membrane-bounded organelle;intracellular organelle;intracellular organelle part;intracellular part;macromolecular complex;membrane-bounded organelle;nuclear body;nuclear part;nuclear speck;nucleoplasm;nucleoplasm part;nucleus;organelle;organelle part;ribonucleoprotein complex;spliceosomal complex		10	10	10	37,6	37,6	37,6	38,478	0	183,96	1	27830782	27851676	Q12972;A0A0A0MT09;Q12972-2	Q12972;A0A0A0MT09;Q12972-2	Nuclear inhibitor of protein phosphatase 1;Activator of RNA decay	ENSG00000117751
PTP4A2	NaN	-0.136378	-0.1717	NaN	-0.342081	0.244992	NaN	-0.0996303	-0.0546618	0.298583	0.366501	NaN	NaN		0.46975	0.854349	0.230098	0.740792	2.29499	cellular macromolecule metabolic process;cellular metabolic process;cellular process;cellular protein metabolic process;dephosphorylation;macromolecule metabolic process;macromolecule modification;metabolic process;peptidyl-tyrosine dephosphorylation;phosphate-containing compound metabolic process;phosphorus metabolic process;primary metabolic process;protein dephosphorylation;protein metabolic p…	cell part;cytoplasm;cytoplasmic part;early endosome;endosome;extracellular membrane-bounded organelle;extracellular organelle;extracellular region part;extracellular vesicular exosome;intracellular membrane-bounded organelle;intracellular organelle;intracellular part;membrane;membrane-bounded organelle;membrane-bounded vesicle;organelle;plasma membrane;vesicle		7	7	3	47,9	47,9	21	19,127	0	11,812	1	31906421	31944856	Q12974;Q12974-4;Q12974-3;E9PMY3;E9PML8;E9PJC0;E9PRR9;Q12974-2	Q12974;Q12974-4;Q12974-3;E9PMY3;E9PML8;E9PJC0;E9PRR9;Q12974-2	Protein tyrosine phosphatase type IVA 2	ENSG00000184007
TARDBP	0.601527	0.0598059	0.109363	0.111522	0.0549383	0.267468	0.0747998	-0.00469355	0.0211973	0.108119	0.189346	0.0143162	-0.104155	RM10;RM13	1.9744	1.45963	0.416923	0.49984	4.3508	3'-UTR-mediated mRNA stabilization;biological regulation;biosynthetic process;cellular biosynthetic process;cellular component organization;cellular component organization or biogenesis;cellular macromolecule biosynthetic process;cellular macromolecule metabolic process;cellular membrane organization;cellular metabolic process;cellular nitrogen compound metabolic process;cellular process;interact…	cell part;intracellular membrane-bounded organelle;intracellular organelle;intracellular organelle part;intracellular part;membrane-bounded organelle;nuclear part;nucleoplasm;nucleus;organelle;organelle part	Large Drosha complex	14	14	14	42,8	42,8	42,8	44,739	0	126,06	1	11012344	11026420	Q13148;B1AKP7;G3V162;A0A087X260;A0A087WYY0;A0A087WX29;K7EN94;K7EJM5;A0A087WXQ5;A0A087WV68;A0A087WXV3;Q13148-4	Q13148;B1AKP7;G3V162;A0A087X260;A0A087WYY0;A0A087WX29;K7EN94;K7EJM5;A0A087WXQ5;A0A087WV68;A0A087WXV3;Q13148-4	TAR DNA-binding protein 43	ENSG00000120948;ENSG00000277726
PABPC4	0.0162348	NaN	-0.298295	0.197586	NaN	-0.26751	0.02951	0.0375891	0.142371	NaN	0.000709534	-0.82843	-0.322325	RM10;RM13;RMX	1.89718	1.51642	1.47553	0.0994945	4.98862	biological regulation;biosynthetic process;blood coagulation;catabolic process;cellular biosynthetic process;cellular catabolic process;cellular macromolecule biosynthetic process;cellular macromolecule catabolic process;cellular macromolecule metabolic process;cellular metabolic process;cellular nitrogen compound metabolic process;cellular process;cellular protein metabolic process;coagulation;h…	cell part;cytoplasm;cytoplasmic part;intracellular membrane-bounded organelle;intracellular non-membrane-bounded organelle;intracellular organelle;intracellular part;macromolecular complex;membrane-bounded organelle;non-membrane-bounded organelle;nucleus;organelle;ribonucleoprotein complex;RNA granule;stress granule		34	23	1	49,4	30	1,2	72,39	0	198,77	1	39560816	39576790	Q13310-3;Q13310-2;H0Y5F5	Q13310-3;Q13310-2;H0Y5F5	Polyadenylate-binding protein 4;Polyadenylate-binding protein	ENSG00000090621
EIF3I	-0.111609	-0.05235	-0.0222883	-0.0909433	-0.0843363	-0.0940104	0.354015	-0.0407349	0.0139074	-0.0802169	-0.101925	-0.915622	-0.12744		0.0342642	0.457587	0.0963224	0.215989	0.804163	biological regulation;biosynthetic process;cellular biosynthetic process;cellular component assembly;cellular component assembly at cellular level;cellular component organization;cellular component organization at cellular level;cellular component organization or biogenesis;cellular component organization or biogenesis at cellular level;cellular macromolecular complex assembly;cellular macromolec…	cell part;cytoplasmic part;cytosol;eukaryotic 43S preinitiation complex;eukaryotic 48S preinitiation complex;eukaryotic translation initiation factor 3 complex;eukaryotic translation initiation factor 3 complex, eIF3m;extracellular membrane-bounded organelle;extracellular organelle;extracellular region part;extracellular vesicular exosome;intracellular part;macromolecular complex;membrane-bounded…	EIF3 complex (EIF3A, EIF3B, EIF3G, EIF3I, EIF3C);EIF3 complex (EIF3A, EIF3B, EIF3G, EIF3I, EIF3J);EIF3 complex (EIF3B, EIF3G, EIF3I);EIF3 complex (EIF3B, EIF3J, EIF3I);eIF3 complex (EIF3S6, EIF3S5, EIF3S4, EIF3S3, EIF3S6IP, EIF3S2, EIF3S9, EIF3S12, EIF3S10, EIF3S8, EIF3S1, EIF3S7);eIF3 complex (EIF3S6, EIF3S5, EIF3S4, EIF3S3, EIF3S6IP, EIF3S2, EIF3S9, EIF3S12, EIF3S10, EIF3S8, EIF3S1, EIF3S7, PCI…	17	17	17	67,7	67,7	67,7	36,501	0	294,19	1	32221928	32231604	Q13347	Q13347	Eukaryotic translation initiation factor 3 subunit I	ENSG00000084623
ADAM15	-0.954501	0.00497913	0.0341558	0.0644922	-0.32918	-0.147317	0.18605	-0.075391	-0.0834799	0.274868	0.22677	-1.39392	-0.250295	RM19p;RMX	0.191494	0.791293	1.46696	1.9265	4.37624	anatomical structure development;anatomical structure formation involved in morphogenesis;anatomical structure morphogenesis;angiogenesis;biological adhesion;biological regulation;cardiac epithelial to mesenchymal transition;cell adhesion;cell morphogenesis;cell morphogenesis involved in differentiation;cell surface receptor linked signaling pathway;cell-matrix adhesion;cell-substrate adhesion;ce…	acrosomal vesicle;adherens junction;anchoring junction;cell junction;cell part;cell projection;cell surface;cytoplasmic membrane-bounded vesicle;cytoplasmic part;cytoplasmic vesicle;extracellular membrane-bounded organelle;extracellular organelle;extracellular region part;extracellular vesicular exosome;integral to membrane;intracellular membrane-bounded organelle;intracellular organelle;intracel…	ITGA5-ITGB1-ADAM15 complex;ITGA9-ITGB1-ADAM15 complex;ITGAV-ITGB3-ADAM15 complex	8	8	8	11,7	11,7	11,7	83,664	0	18,862	1	155050566	155062775	Q13444-10;Q13444-9;Q13444-8;Q13444-2;Q13444-7;Q13444-6;Q13444-12;Q13444-5;Q13444-4;Q13444-3;Q13444;Q13444-11;Q13444-13	Q13444-10;Q13444-9;Q13444-8;Q13444-2;Q13444-7;Q13444-6;Q13444-12;Q13444-5;Q13444-4;Q13444-3;Q13444;Q13444-11;Q13444-13	Disintegrin and metalloproteinase domain-containing protein 15	ENSG00000143537
MTX1	-0.611652	-0.0690565	0.0648146	-0.480082	0.0848637	0.0805025	-0.593335	0.118441	0.412402	0.0364738	0.0335903	-0.938793	-0.16576	RMX	0.748084	0.345866	2.88765	0.0434161	4.02502	cellular macromolecule metabolic process;cellular metabolic process;cellular process;cellular protein metabolic process;establishment of localization;establishment of localization in cell;establishment of protein localization;establishment of protein localization in mitochondrion;establishment of protein localization to organelle;intracellular protein transport;intracellular transport;macromolecu…	cell part;cytoplasmic part;integral to membrane;intracellular organelle part;intracellular part;intrinsic to membrane;membrane;membrane part;mitochondrial membrane;mitochondrial outer membrane;mitochondrial part;organelle membrane;organelle outer membrane;organelle part;outer membrane		9	9	9	28,1	28,1	28,1	35,777	0	88,131	1	155208699	155213824	Q13505-3;Q13505;A0A0C4DFQ1;Q13505-2	Q13505-3;Q13505;A0A0C4DFQ1;Q13505-2	Metaxin-1	ENSG00000173171
HDAC1	-0.599752	0.0793152	0.0377035	-0.142296	-0.0908718	0.236978	0.100255	-0.172872	0.433326	-0.0737853	0.370697	-0.322386	0.07443	RMX	0.361055	0.979294	3.10982	0.847568	5.29774	anatomical structure development;anatomical structure formation involved in morphogenesis;anatomical structure morphogenesis;ATP-dependent chromatin remodeling;biological regulation;biosynthetic process;blood coagulation;cell cycle;cell differentiation;cell surface receptor linked signaling pathway;cellular biosynthetic process;cellular component organization;cellular component organization at ce…	cell part;chromatin;chromatin remodeling complex;chromosomal part;cytoplasm;cytoplasmic part;cytosol;histone deacetylase complex;intracellular membrane-bounded organelle;intracellular organelle;intracellular organelle part;intracellular part;macromolecular complex;membrane-bounded organelle;nuclear chromatin;nuclear chromosome part;nuclear part;nucleoplasm;nucleoplasm part;nucleus;NuRD complex;or…	ALL-1 supercomplex;anti-BHC110 complex;Anti-HDAC2 complex;BHC complex;BHC110 complex;BRAF53-BRCA2 complex;BRCA1-HDAC1-HDAC2 complex;BRMS1-SIN3-HDAC complex;BRM-SIN3A complex;CBF1-HDAC1-SMRT complex;CoREST-HDAC complex;CtBP complex;CtBP core complex;DNMT1-RB1-HDAC1-E2F1 complex;DNMT3B complex;Emerin complex 32;Emerin regulatory complex;FE65-TSHZ3-HDAC1 complex;HCF-1 complex;HDAC1-associated core c…	16	11	11	41,5	33	33	55,102	0	62,231	1	32292083	32333635	Q13547;Q5TEE2	Q13547;Q5TEE2	Histone deacetylase 1	ENSG00000116478
TP53BP2	0.126452	NaN	-0.0481882	0.117172	NaN	0.0956011	0.350025	-0.0885981	-0.00736523	NaN	0.0289917	0.356631	0.163675		0.0345512	0.278607	0.0904206	0.0854698	0.489049	anatomical structure development;biological regulation;cell cycle;cellular process;cellular response to stimulus;central nervous system development;developmental process;embryo development;embryo development ending in birth or egg hatching;heart development;induction of apoptosis;induction of apoptosis by intracellular signals;induction of programmed cell death;intracellular signal transduction;n…	cell part;cytoplasm;cytoplasmic part;intracellular membrane-bounded organelle;intracellular organelle;intracellular part;membrane-bounded organelle;nucleus;organelle;perinuclear region of cytoplasm		9	9	9	11,5	11,5	11,5	111,43	0	18,798	1	223779893	223845954	Q13625-2;Q13625;Q13625-3	Q13625-2;Q13625;Q13625-3	Apoptosis-stimulating of p53 protein 2	ENSG00000143514
FHL3	-0.823442	-0.126313	0.0749941	0.104649	-0.186129	0.901873	-0.0487449	0.047278	-0.153036	0.0422149	1.2966	-0.460661	-0.176		0.0866047	1.13192	0.279458	1.78733	3.28531	actin cytoskeleton organization;actin filament-based process;anatomical structure development;cellular component organization;cellular component organization at cellular level;cellular component organization or biogenesis;cellular component organization or biogenesis at cellular level;cellular process;cytoskeleton organization;developmental process;muscle organ development;muscle structure develo…	actin filament bundle;actomyosin;adherens junction;anchoring junction;cell junction;cell part;cell-substrate adherens junction;cell-substrate junction;contractile fiber part;cytoplasmic part;cytoskeletal part;focal adhesion;intracellular membrane-bounded organelle;intracellular organelle;intracellular organelle part;intracellular part;membrane-bounded organelle;nucleus;organelle;organelle part;st…	FHL2-FHL3 complex;FHL3 homodimer complex;FHL3-CREB complex	4	4	4	13,9	13,9	13,9	31,192	0	9,1243	1	37996770	38005606	Q13643	Q13643	Four and a half LIM domains protein 3	ENSG00000183386
GNL2	0.152924	0.0478621	-0.428607	0.136303	0.0953255	0.55045	0.2831	0.172687	0.331922	-0.150734	0.0769653	-0.0669909	-0.0627649	RM10;RM13;RMX	1.84908	2.47659	1.43143	0.0790635	5.83616	cellular component biogenesis;cellular component biogenesis at cellular level;cellular component organization or biogenesis;cellular component organization or biogenesis at cellular level;cellular process;metabolic process;ribonucleoprotein complex biogenesis;ribosome biogenesis	cell part;intracellular membrane-bounded organelle;intracellular non-membrane-bounded organelle;intracellular organelle;intracellular organelle part;intracellular part;membrane;membrane-bounded organelle;non-membrane-bounded organelle;nuclear part;nucleolus;nucleus;organelle;organelle part		24	24	24	32,4	32,4	32,4	83,654	0	99,749	1	37566816	37595937	Q13823	Q13823	Nucleolar GTP-binding protein 2	ENSG00000134697
URB2	-0.157807	-0.0431204	-0.0897608	0.0833144	-0.0622263	0.347219	0.105595	0.10785	0.241181	0.44969	0.282234	0.00361037	-0.13768	RM13;RMX	0.177623	1.61877	1.57413	0.575019	3.94555		aggresome;cell part;inclusion body;intracellular membrane-bounded organelle;intracellular non-membrane-bounded organelle;intracellular organelle;intracellular organelle part;intracellular part;membrane-bounded organelle;non-membrane-bounded organelle;nuclear part;nucleolus;nucleus;organelle;organelle part		6	6	6	3,5	3,5	3,5	170,54	0	5,1911	1	229626247	229660200	Q14146	Q14146	Unhealthy ribosome biogenesis protein 2 homolog	ENSG00000135763
UBAP2L	-0.076669	0.0204201	-0.109706	0.175666	-0.00848293	-0.312913	-0.12172	0.00854727	-0.325185	-0.238751	-0.18125	-0.0256515	-0.15182	RM13;RMX	0.395237	2.15231	4.26634	1.50068	8.31456	binding of sperm to zona pellucida;cell recognition;cell-cell recognition;cellular process;cellular process involved in reproduction;reproductive process;sperm-egg recognition	cell part;intracellular organelle part;intracellular part;macromolecular complex;nuclear part;organelle part;PcG protein complex;protein complex	CPSF6-EWSR1-ITCH-NUDT21-POLR2A-UBAP2L complex;CPSF6-ITCH-NUDT21-POLR2A-UBAP2L complex	28	28	1	37,4	37,4	1,3	114,53	0	323,31	1	154220179	154271510	Q14157;Q14157-5;F8W726;Q14157-3;Q5VU77	Q14157;Q14157-5;F8W726;Q14157-3;Q5VU77	Ubiquitin-associated protein 2-like	ENSG00000143569
GALE	-1.0445	-0.170344	-0.0646219	-0.149366	-0.33113	-0.0556211	0.14066	-0.0672811	-0.212588	-0.0476222	0.210047	-1.21482	-0.02566	RMX	0.191745	0.0141213	1.35122	0.569924	2.12701	alcohol catabolic process;alcohol metabolic process;carbohydrate catabolic process;carbohydrate metabolic process;catabolic process;cellular carbohydrate catabolic process;cellular carbohydrate metabolic process;cellular metabolic process;cellular process;galactose catabolic process;galactose metabolic process;hexose catabolic process;hexose metabolic process;metabolic process;monosaccharide cata…	cell part;cytoplasmic part;cytosol;extracellular membrane-bounded organelle;extracellular organelle;extracellular region part;extracellular vesicular exosome;intracellular part;membrane-bounded organelle;membrane-bounded vesicle;organelle;vesicle		14	14	14	36,2	36,2	36,2	38,281	0	118,21	1	23795599	23800781	Q14376;Q5QPP1;Q5QPP4;Q14376-2;Q5QPP3	Q14376;Q5QPP1;Q5QPP4;Q14376-2;Q5QPP3	UDP-glucose 4-epimerase	ENSG00000117308
LBR	-0.106817	0.0200195	-0.0122576	-0.39154	-0.251547	-0.105338	-0.0974948	0.0411523	0.420222	0.679554	0.518709	0.14485	-0.13766	RM19p;RMX	0.126283	0.0391525	2.35081	2.37299	4.88924	alcohol metabolic process;biosynthetic process;cholesterol biosynthetic process;cholesterol metabolic process;lipid biosynthetic process;lipid metabolic process;metabolic process;primary metabolic process;small molecule metabolic process;steroid biosynthetic process;steroid metabolic process;sterol biosynthetic process;sterol metabolic process	cell part;envelope;integral to membrane;integral to nuclear inner membrane;integral to organelle membrane;intracellular organelle part;intracellular part;intrinsic to membrane;intrinsic to nuclear inner membrane;intrinsic to organelle membrane;membrane;membrane part;nuclear envelope;nuclear membrane;nuclear membrane part;nuclear part;organelle envelope;organelle membrane;organelle part		22	22	22	27,3	27,3	27,3	70,702	0	151,5	1	225401502	225428925	Q14739;C9JXK0	Q14739;C9JXK0	Lamin-B receptor	ENSG00000143815
MEF2D	-0.0833757	0.329246	-0.0984945	-0.0444837	-0.449274	-0.394857	0.0843947	0.0661261	-0.0414162	-0.352368	0.270714	-0.539786	0.0125198	RM13	0.0566874	1.8718	0.229507	0.17592	2.33392	adult heart development;anatomical structure development;apoptosis;biological regulation;biosynthetic process;cell death;cell differentiation;cellular biosynthetic process;cellular developmental process;cellular macromolecule biosynthetic process;cellular macromolecule metabolic process;cellular metabolic process;cellular nitrogen compound metabolic process;cellular process;chondrocyte differenti…	cell part;intracellular membrane-bounded organelle;intracellular organelle;intracellular organelle part;intracellular part;membrane-bounded organelle;nuclear part;nucleoplasm;nucleus;organelle;organelle part		4	3	3	8,8	6,6	6,6	55,113	0	6,9369	1	156463727	156500779	Q14814-4;Q14814;Q14814-6;Q14814-3;Q14814-5;Q14814-2;Q05BX2	Q14814-4;Q14814;Q14814-6;Q14814-3;Q14814-5;Q14814-2;Q05BX2	Myocyte-specific enhancer factor 2D	ENSG00000116604
KIF14	0.201361	0.108166	0.303748	0.0484352	0.0908909	0.0983973	-0.00381017	0.0942861	0.0137644	-0.00335169	0.29874	0.419086	-0.00801492		1.58885	0.779122	0.0359	1.19997	3.60384	activation of protein kinase activity;anatomical structure arrangement;anatomical structure development;anatomical structure morphogenesis;biological adhesion;biological regulation;catabolic process;cell adhesion;cell cycle process;cell morphogenesis;cell morphogenesis involved in differentiation;cell proliferation;cell proliferation in forebrain;cell-substrate adhesion;cellular catabolic process…	cell part;cytoplasmic part;cytoskeletal part;cytosol;intracellular membrane-bounded organelle;intracellular organelle;intracellular organelle part;intracellular part;kinesin complex;macromolecular complex;membrane;membrane-bounded organelle;microtubule;microtubule associated complex;midbody;nucleus;organelle;organelle part;protein complex;spindle midzone		15	15	15	8,5	8,5	8,5	186,49	0	21,096	1	200551497	200620751	Q15058	Q15058	Kinesin-like protein KIF14	ENSG00000118193
PEA15	-0.124767	0.309204	0.138671	0.0292258	-0.0185089	0.0662622	-0.00855517	-0.101675	-0.578921	0.420219	0.391397	-0.133336	-0.0377901	RM10;RMX	2.05446	0.00836288	4.64226	1.67616	8.38125	apoptosis;biological regulation;carbohydrate transport;cell cycle checkpoint;cell death;cellular process;cellular response to stimulus;cellular response to stress;death;DNA damage checkpoint;DNA integrity checkpoint;establishment of localization;negative regulation of biological process;negative regulation of glucose import;negative regulation of glucose transport;negative regulation of transport…	cell part;cytoplasm;cytoskeletal part;intracellular organelle part;intracellular part;macromolecular complex;microtubule associated complex;organelle part;protein complex		10	10	10	80	80	80	15,04	0	107,51	1	160205337	160215376	Q15121;Q15121-2;B1AKZ5	Q15121;Q15121-2;B1AKZ5	Astrocytic phosphoprotein PEA-15	ENSG00000162734
PMVK	-0.495484	-0.747993	-0.437182	0.0792212	0.121326	-0.299289	-0.04899	-0.115846	-0.478456	0.0608058	-0.223917	-0.0493351	-0.0906451	RMX	1.38472	0.804773	1.72034	0.43261	4.34245	acetyl-CoA metabolic process;alcohol metabolic process;biosynthetic process;cellular biosynthetic process;cellular lipid metabolic process;cellular metabolic process;cellular process;cholesterol biosynthetic process;cholesterol metabolic process;coenzyme metabolic process;cofactor metabolic process;isopentenyl diphosphate biosynthetic process;isopentenyl diphosphate biosynthetic process, mevalona…	cell part;cytoplasmic part;cytosol;extracellular membrane-bounded organelle;extracellular organelle;extracellular region part;extracellular vesicular exosome;intracellular membrane-bounded organelle;intracellular organelle;intracellular part;membrane;membrane-bounded organelle;membrane-bounded vesicle;microbody;organelle;peroxisome;vesicle		8	8	8	46,4	46,4	46,4	21,995	0	48,161	1	154924740	154936719	Q15126	Q15126	Phosphomevalonate kinase	ENSG00000163344
PPP2R5A	0.523747	-0.399448	-0.0498037	0.133675	-0.0270281	-0.0401669	0.0666449	0.149138	-0.168833	0.152205	-0.00205708	0.438987	-0.0132399		0.0687151	0.485371	1.10353	0.35639	2.01401	biological regulation;cellular process;cellular response to stimulus;negative regulation of biological process;negative regulation of catalytic activity;negative regulation of cellular component organization;negative regulation of cellular process;negative regulation of establishment of protein localization in plasma membrane;negative regulation of kinase activity;negative regulation of lipid kin…	cell part;chromosomal part;chromosome, centromeric region;contractile fiber part;cytoplasm;cytoplasmic part;intracellular membrane-bounded organelle;intracellular organelle;intracellular organelle part;intracellular part;M band;macromolecular complex;membrane-bounded organelle;nucleus;organelle;organelle part;protein complex;protein phosphatase type 2A complex;protein serine/threonine phosphatase…	Axin-PP2A A-PP2A C-GSK3-beta-beta-catenin complex	6	5	5	15	13,2	13,2	56,193	0	11,945	1	212285410	212361853	Q15172;Q15172-2	Q15172;Q15172-2	Serine/threonine-protein phosphatase 2A 56 kDa regulatory subunit alpha isoform	ENSG00000066027
RBBP5	0.291644	0.128644	0.118897	-0.221776	-0.149475	0.0776663	-0.160615	0.0102291	0.0804434	0.245471	-0.0122337	0.0681827	0.25052	RM10;RM13	2.12956	1.36912	0.443174	0.336214	4.27806	biological regulation;biosynthetic process;cellular biosynthetic process;cellular component organization;cellular component organization at cellular level;cellular component organization or biogenesis;cellular component organization or biogenesis at cellular level;cellular macromolecule biosynthetic process;cellular macromolecule metabolic process;cellular metabolic process;cellular nitrogen comp…	cell part;chromatin remodeling complex;histone methyltransferase complex;intracellular membrane-bounded organelle;intracellular non-membrane-bounded organelle;intracellular organelle;intracellular organelle part;intracellular part;macromolecular complex;membrane-bounded organelle;methyltransferase complex;MLL1 complex;non-membrane-bounded organelle;nuclear part;nucleolus;nucleoplasm;nucleoplasm p…	ALL-1 supercomplex;ASCOM complex;Menin-associated histone methyltransferase complex;MLL1-WDR5 complex;MLL-HCF complex;MOF complex;PTIP-HMT complex;Set1A complex;Set1B complex;UTX-MLL2/3 complex;WDR5-ASH2L-RBBP5-MLL2 complex	11	11	11	25,5	25,5	25,5	59,152	0	64,773	1	205086142	205122015	Q15291;Q15291-2	Q15291;Q15291-2	Retinoblastoma-binding protein 5	ENSG00000117222
TOMM20	-0.200645	-0.0487299	0.195964	-0.211286	-0.0723591	0.378137	0.116375	0.0494812	0.384425	-0.158016	0.235107	0.153453	-0.04108		0.40278	0.983438	0.860285	0.270167	2.51667	cellular macromolecule metabolic process;cellular metabolic process;cellular process;cellular protein metabolic process;establishment of localization;establishment of localization in cell;establishment of protein localization;establishment of protein localization in mitochondrion;establishment of protein localization to organelle;intracellular protein transport;intracellular transport;macromolecu…	cell part;cytoplasmic part;endoplasmic reticulum part;ER-mitochondrion membrane contact site;integral to membrane;intracellular membrane-bounded organelle;intracellular organelle;intracellular organelle part;intracellular part;intrinsic to membrane;macromolecular complex;membrane part;membrane-bounded organelle;mitochondrial membrane part;mitochondrial outer membrane translocase complex;mitochond…	Ecsit complex (ECSIT, NDUFS3, TOM20)	4	4	4	26,9	26,9	26,9	16,298	0	9,4767	1	235109341	235128837	Q15388	Q15388	Mitochondrial import receptor subunit TOM20 homolog	ENSG00000173726
DHCR24;Nbla03646	0.0261328	0.0814056	0.16261	0.0274611	0.955338	1.00011	0.336805	0.281198	0.609139	0.940125	1.19323	-0.162364	-0.22136	RM13;RM19p;RMX	0.779536	2.84233	2.16038	2.22659	8.00884	alcohol metabolic process;amyloid precursor protein catabolic process;amyloid precursor protein metabolic process;anatomical structure development;apoptosis;biological regulation;biosynthetic process;catabolic process;cell cycle arrest;cell cycle process;cell death;cellular component organization;cellular component organization or biogenesis;cellular macromolecule metabolic process;cellular metab…	cell part;cytoplasmic part;cytoskeleton;cytosol;endoplasmic reticulum;endoplasmic reticulum membrane;endoplasmic reticulum part;Golgi apparatus part;Golgi membrane;integral to membrane;intracellular membrane-bounded organelle;intracellular non-membrane-bounded organelle;intracellular organelle;intracellular organelle part;intracellular part;intrinsic to membrane;membrane;membrane part;membrane-bo…		8	8	8	16	16	16	54,75	0	8,8576	1	54849627	54887195	Q15392-2;Q15392;Q3LIE7	Q15392-2;Q15392;Q3LIE7	Delta(24)-sterol reductase	ENSG00000116133
CNN3	0.290606	0.57602	-0.0363255	0.124473	0.060976	0.662058	0.21842	-0.12799	0.2665	0.154032	0.548479	0.241051	-0.227035	RMX	0.342806	0.479525	2.11259	0.83834	3.77326	actin cytoskeleton organization;actin filament-based process;actomyosin structure organization;cell differentiation;cellular component organization;cellular component organization at cellular level;cellular component organization or biogenesis;cellular component organization or biogenesis at cellular level;cellular developmental process;cellular process;cytoskeleton organization;developmental pro…	actin cytoskeleton;adherens junction;anchoring junction;cell junction;cell part;cell-substrate adherens junction;cell-substrate junction;cytoplasm;cytoskeleton;focal adhesion;intracellular non-membrane-bounded organelle;intracellular organelle;intracellular part;non-membrane-bounded organelle;organelle	Emerin complex 1	19	1	1	65,6	3,8	3,8	31,737	0,00062044	1,9694	1	94896949	94927223	Q15417-2;E9PDU6	Q15417-2;E9PDU6	Calponin-3;Calponin	ENSG00000117519
CNN3	0.290606	1.57055	0.241176	0.124473	2.84008	-0.291804	0.21842	-0.12799	-0.326531	-0.0513206	0.367521	0.241051	-0.227035	RM10;RM13;RM19p;RMX	3.97393	3.65144	3.84932	2.3962	13.8709	actin cytoskeleton organization;actin filament-based process;actomyosin structure organization;cell differentiation;cellular component organization;cellular component organization at cellular level;cellular component organization or biogenesis;cellular component organization or biogenesis at cellular level;cellular developmental process;cellular process;cytoskeleton organization;developmental pro…	actin cytoskeleton;adherens junction;anchoring junction;cell junction;cell part;cell-substrate adherens junction;cell-substrate junction;cytoplasm;cytoskeleton;focal adhesion;intracellular non-membrane-bounded organelle;intracellular organelle;intracellular part;non-membrane-bounded organelle;organelle	Emerin complex 1	21	19	2	62	59,9	7,9	36,413	0	175,1	1	94896949	94927223	Q15417;Q15417-3	Q15417;Q15417-3	Calponin-3	ENSG00000117519
SF3B4	-0.356225	-0.0137463	0.101613	-1.01754	-0.193583	0.142118	-1.41515	-0.031224	0.387324	0.0616832	-0.015686	-0.281445	-0.65225	RM10;RM13;RMX	2.44816	2.90324	4.8199	1.15391	11.3252	biological regulation;cellular macromolecule metabolic process;cellular metabolic process;cellular nitrogen compound metabolic process;cellular process;gene expression;macromolecule metabolic process;metabolic process;mRNA metabolic process;mRNA processing;nitrogen compound metabolic process;nuclear mRNA splicing, via spliceosome;nucleic acid metabolic process;nucleobase-containing compound metab…	cell part;intracellular organelle part;intracellular part;macromolecular complex;nuclear part;nucleoplasm;organelle part;ribonucleoprotein complex;spliceosomal complex;U12-type spliceosomal complex	17S U2 snRNP;18S U11/U12 snRNP;CDC5L complex;SF3b complex;Spliceosome	6	6	6	17,9	17,9	17,9	44,385	0	84,838	1	149923317	149927803	Q15427;Q5SZ64	Q15427;Q5SZ64	Splicing factor 3B subunit 4	ENSG00000143368
PTPN14	0.0877268	0.274213	0.101888	0.12938	-0.159231	0.0640192	-0.00898004	-0.214697	-0.349517	0.136578	-0.0210361	0.293557	0.19277	RMX	1.05152	1.15378	3.13638	0.221841	5.56352	anatomical structure morphogenesis;biological regulation;biosynthetic process;cellular biosynthetic process;cellular macromolecule biosynthetic process;cellular macromolecule metabolic process;cellular metabolic process;cellular nitrogen compound metabolic process;cellular process;cellular protein metabolic process;dephosphorylation;developmental process;lymphangiogenesis;macromolecule biosynthet…	cell part;cytoplasm;cytoskeleton;intracellular membrane-bounded organelle;intracellular non-membrane-bounded organelle;intracellular organelle;intracellular organelle part;intracellular part;membrane-bounded organelle;non-membrane-bounded organelle;nuclear part;nucleoplasm;nucleus;organelle;organelle part		24	24	24	24,2	24,2	24,2	135,26	0	176,62	1	214348700	214552449	Q15678	Q15678	Tyrosine-protein phosphatase non-receptor type 14	ENSG00000152104
VAMP3	-0.259523	0.195019	0.109282	-0.41743	-0.140812	0.0939245	-0.0195601	-0.00928127	0.195334	-0.130863	0.0755892	0.0652567	0.126205	RMX	0.725636	0.861306	1.28545	0.658943	3.53133	anatomical structure morphogenesis;biological adhesion;biological regulation;calcium ion-dependent exocytosis;cell adhesion;cell morphogenesis;cell morphogenesis involved in differentiation;cell-substrate adhesion;cellular component assembly;cellular component assembly at cellular level;cellular component morphogenesis;cellular component organization;cellular component organization at cellular le…	apical plasma membrane;cell junction;cell part;cell projection;cell surface;clathrin coated vesicle membrane;clathrin-coated vesicle;coated vesicle;coated vesicle membrane;cytoplasmic membrane-bounded vesicle;cytoplasmic part;cytoplasmic vesicle;cytoplasmic vesicle membrane;cytoplasmic vesicle part;cytosol;endosome;integral to membrane;intracellular;intracellular membrane-bounded organelle;intrac…	SNARE complex (SNAP25, VAMP3, VAMP2, NAPB, STX13);SNARE complex (STX4, VAMP8, VAMP3, SNAP23);SNARE complex (VAMP3, STX6, VTI1A);SNARE complex (VAMP3, VAMP4, STX16);SNARE complex (VAMP3, VAMP4, VAMP8, STX6)	7	1	1	52	16	16	11,309	0	18,603	1	7771296	7781432	Q15836	Q15836	Vesicle-associated membrane protein 3	ENSG00000049245
UAP1	0.413086	0.26319	0.0154867	0.280743	0.460631	-0.355796	-0.07337	-0.0986177	-0.0691881	-0.176274	0.175785	-0.088856	0.232675	RM13	0.140311	1.64018	0.842727	1.37534	3.99857	alcohol biosynthetic process;alcohol metabolic process;amino sugar biosynthetic process;amino sugar metabolic process;biosynthetic process;carbohydrate biosynthetic process;carbohydrate metabolic process;cellular biosynthetic process;cellular carbohydrate biosynthetic process;cellular carbohydrate metabolic process;cellular macromolecule metabolic process;cellular metabolic process;cellular nitro…	cell part;cytoplasm;cytoplasmic part;cytosol;intracellular organelle part;intracellular part;membrane;nuclear part;nucleoplasm;organelle part;plasma membrane		24	24	23	51,1	51,1	49,5	58,681	0	264,22	1	162561506	162599842	Q16222-3;Q16222;Q16222-2	Q16222-3;Q16222;Q16222-2	UDP-N-acetylhexosamine pyrophosphorylase;UDP-N-acetylgalactosamine pyrophosphorylase;UDP-N-acetylglucosamine pyrophosphorylase	ENSG00000117143
PKN2	0.645957	-0.127438	0.147361	0.0155118	-0.000613689	-0.262424	0.14509	0.129957	0.0776205	0.262632	-0.0618687	0.693645	-0.00125003	RM10;RM13;RMX	2.13368	2.5556	1.54972	0.628475	6.86749	ameboidal cell migration;apical junction assembly;apoptosis;biological adhesion;biological regulation;biosynthetic process;cell adhesion;cell cycle;cell death;cell division;cell junction assembly;cell junction organization;cell migration;cell motility;cell-cell junction assembly;cell-cell junction organization;cellular biosynthetic process;cellular component assembly;cellular component assembly a…	apical junction complex;cell division site part;cell junction;cell part;cell projection;cell-cell junction;centrosome;cleavage furrow;cytoplasm;cytoplasmic part;cytoskeletal part;cytoskeleton;cytosol;intermediate filament cytoskeleton;intracellular membrane-bounded organelle;intracellular non-membrane-bounded organelle;intracellular organelle;intracellular organelle part;intracellular part;lamell…		23	23	21	29,2	29,2	27,6	106,22	0	193,45	1	88684222	88836255	Q16513-3;Q16513-2;Q16513;Q16513-4;B1AL79;Q16513-5	Q16513-3;Q16513-2;Q16513;Q16513-4;B1AL79;Q16513-5	Serine/threonine-protein kinase N2	ENSG00000065243
TAF12	NaN	0.0276375	-0.0837574	NaN	0.240888	-0.364509	NaN	0.120375	-0.0692501	0.186847	0.197372	NaN	NaN		0.085578	0.511877	0.322864	0.174109	1.09443	biological regulation;biosynthetic process;cellular biosynthetic process;cellular component organization;cellular component organization at cellular level;cellular component organization or biogenesis;cellular component organization or biogenesis at cellular level;cellular macromolecule biosynthetic process;cellular macromolecule metabolic process;cellular metabolic process;cellular nitrogen comp…	cell part;histone acetyltransferase complex;intracellular organelle part;intracellular part;macromolecular complex;nuclear part;nucleoplasm;nucleoplasm part;organelle part;PCAF complex;protein complex;SAGA-type complex;STAGA complex;transcription factor complex;transcription factor TFIID complex;transcription factor TFTC complex	ALL-1 supercomplex;DA complex;DAB complex;PCAF complex;STAGA complex (SPT3-TAF9-GCN5 acetyltransferase complex);TAF4-TAF12 subcomplex of TFIID complex;TFIID complex;TFIID complex, B-cell specific;TFIID subcomplex;TFIID-beta complex;TFTC complex (TATA-binding protein-free TAF-II-containing complex);Transcription initiation factor complex (TAF1, TAF5, TAF11, TAF12, TBP)	4	4	4	48,1	48,1	48,1	14,825	0,00015916	2,5672	1	28589323	28643085	Q16514-2;Q16514	Q16514-2;Q16514	Transcription initiation factor TFIID subunit 12	ENSG00000120656
ECM1	-0.855594	-0.685831	-0.190764	-0.269901	-0.383018	-0.112383	-0.22995	-0.448386	-0.224338	-0.727236	-0.212469	-0.410474	-0.10937	RMX	0.945785	0.168614	1.56842	0.693758	3.37657	anatomical structure development;anatomical structure formation involved in morphogenesis;angiogenesis;biological regulation;biomineral tissue development;cellular process;cellular response to stimulus;defense response;developmental process;inflammatory response;multicellular organismal process;negative regulation of biological process;negative regulation of biomineral tissue development;negative…	extracellular matrix;extracellular membrane-bounded organelle;extracellular organelle;extracellular region part;extracellular space;extracellular vesicular exosome;membrane-bounded organelle;membrane-bounded vesicle;organelle;proteinaceous extracellular matrix;vesicle		3	3	3	5,4	5,4	5,4	60,673	0	3,6038	1	150508062	150513789	Q16610;Q16610-4	Q16610;Q16610-4	Extracellular matrix protein 1	ENSG00000143369
IFI16	0.361595	0.328436	0.207023	-0.246902	-0.287275	0.0164156	0.0429451	-0.0458233	0.141154	-0.0816779	0.265598	0.407	0.11196	RM10;RMX	2.72412	0.264113	2.10639	1.38289	6.4775	activation of immune response;activation of innate immune response;anatomical structure development;autophagy;biological regulation;catabolic process;cell communication;cell differentiation;cell proliferation;cellular catabolic process;cellular developmental process;cellular metabolic process;cellular process;cellular response to abiotic stimulus;cellular response to external stimulus;cellular re…	cell part;cytoplasm;cytoplasmic part;cytosol;intracellular membrane-bounded organelle;intracellular non-membrane-bounded organelle;intracellular organelle;intracellular organelle part;intracellular part;membrane;membrane-bounded organelle;non-membrane-bounded organelle;nuclear body;nuclear part;nuclear speck;nucleolus;nucleoplasm;nucleoplasm part;nucleus;organelle;organelle part		37	37	37	46,4	46,4	46,4	82,095	0	235,31	1	158999968	159055155	Q16666-2;Q16666;Q16666-3;Q16666-6	Q16666-2;Q16666;Q16666-3;Q16666-6	Gamma-interferon-inducible protein 16	ENSG00000163565
DDR2	0.434324	0.0405407	-0.0173655	-0.0227334	0.136123	0.494212	-0.0240951	-0.0647442	0.251967	0.0626407	-0.0649509	0.229934	-0.112065	RM13;RMX	0.209312	4.55516	3.19802	1.10594	9.06842	anatomical structure development;biological adhesion;biological regulation;biomineral tissue development;cell adhesion;cell proliferation;cellular component organization;cellular component organization at cellular level;cellular component organization or biogenesis;cellular component organization or biogenesis at cellular level;cellular macromolecule metabolic process;cellular metabolic process;c…	adherens junction;anchoring junction;apical plasma membrane;cell junction;cell part;cell-substrate adherens junction;cell-substrate junction;extracellular membrane-bounded organelle;extracellular organelle;extracellular region part;extracellular vesicular exosome;focal adhesion;integral to membrane;integral to plasma membrane;intrinsic to membrane;intrinsic to plasma membrane;membrane;membrane pa…		13	13	13	19,8	19,8	19,8	96,735	0	81,886	1	162631373	162787405	Q16832	Q16832	Discoidin domain-containing receptor 2	ENSG00000162733
LEPRE1	NaN	-0.211411	-0.049695	NaN	0.0207987	0.0519533	NaN	NaN	0.253127	-0.300215	-0.0966187	NaN	NaN	RM13;RMX	0.41563	1.41825	3.35746	1.57703	6.76837	anatomical structure development;biological regulation;bone development;cell growth;cellular component organization;cellular component organization at cellular level;cellular component organization or biogenesis;cellular component organization or biogenesis at cellular level;cellular macromolecule metabolic process;cellular metabolic process;cellular process;cellular protein metabolic process;cha…	cell part;cytoplasmic part;endoplasmic reticulum;endoplasmic reticulum lumen;endoplasmic reticulum part;extracellular matrix;extracellular membrane-bounded organelle;extracellular organelle;extracellular region part;extracellular vesicular exosome;intracellular membrane-bounded organelle;intracellular organelle;intracellular organelle lumen;intracellular organelle part;intracellular part;macromol…		27	27	26	46,9	46,9	45,8	83,393	0	222,06	1	42746335	42767084	Q32P28;Q32P28-4;Q32P28-3	Q32P28;Q32P28-4;Q32P28-3	Prolyl 3-hydroxylase 1	ENSG00000117385
MAP7D1	-0.749669	0.110661	-0.0922213	-0.0736156	-0.0817719	-0.428313	0.0713949	-0.0300687	-0.264707	0.174368	0.150959	-0.474484	0.13211	RM13;RMX	0.642672	1.46359	2.78167	0.495073	5.38301	cellular component organization;cellular component organization at cellular level;cellular component organization or biogenesis;cellular component organization or biogenesis at cellular level;cellular process;cytoskeleton organization;microtubule cytoskeleton organization;microtubule-based process;organelle organization	cell part;cytoplasm;cytoskeletal part;intracellular non-membrane-bounded organelle;intracellular organelle;intracellular organelle part;intracellular part;macromolecular complex;microtubule;non-membrane-bounded organelle;organelle;organelle part;protein complex;spindle		38	38	38	41	41	41	92,819	0	206,27	1	36155579	36180849	Q3KQU3;Q3KQU3-4;Q3KQU3-2	Q3KQU3;Q3KQU3-4;Q3KQU3-2	MAP7 domain-containing protein 1	ENSG00000116871
ARID4B	0.163351	0.427795	0.0851994	0.0766671	-0.0619569	0.232107	-0.0822151	0.128549	0.144633	0.0429215	0.0411139	0.197997	-0.0255699		0.362578	0.859626	0.710347	0.0937417	2.02629	biological regulation;biosynthetic process;cellular biosynthetic process;cellular component organization;cellular component organization at cellular level;cellular component organization or biogenesis;cellular component organization or biogenesis at cellular level;cellular macromolecule biosynthetic process;cellular macromolecule metabolic process;cellular metabolic process;cellular nitrogen comp…	cell part;cytoplasm;intracellular membrane-bounded organelle;intracellular organelle;intracellular organelle part;intracellular part;membrane-bounded organelle;nuclear part;nucleoplasm;nucleus;organelle;organelle part	BRMS1-RBP1 complex;SAP complex (Sin3-associated protein complex);SIN3-HDAC-SAP30-ARID4 complex;SIN3-ING1b complex I;SIN3-ING1b complex II;SIN3-SAP25 complex	4	4	3	2,7	2,7	2,1	130,42	0,00016028	2,7671	1	235131634	235328219	Q4LE39-3;Q4LE39-2;Q4LE39;H0Y7Y8;H7C5R6;Q4LE39-4	Q4LE39-3;Q4LE39-2;Q4LE39;H0Y7Y8;H7C5R6;Q4LE39-4	AT-rich interactive domain-containing protein 4B	ENSG00000054267
ARHGAP29	0.506735	0.141302	0.114139	0.0907059	0.0410671	-0.0336103	0.225525	-0.293678	-0.0623102	0.676301	0.225086	0.512896	0.33592		1.16606	0.0239709	0.605187	1.54545	3.34067	biological regulation;cellular process;cellular response to stimulus;intracellular signal transduction;positive regulation of catalytic activity;positive regulation of GTPase activity;positive regulation of hydrolase activity;positive regulation of molecular function;Ras protein signal transduction;regulation of biological process;regulation of catabolic process;regulation of catalytic activity;r…	cell part;cytoplasmic part;cytosol;intracellular;intracellular part		34	34	34	28,5	28,5	28,5	142,06	0	134,71	1	94148988	94275068	Q52LW3;F8VWZ8	Q52LW3;F8VWZ8	Rho GTPase-activating protein 29	ENSG00000137962
CDCA8	-0.121344	0.0704517	0.228591	-0.028059	0.0862007	0.368526	0.12795	-0.0464857	0.201558	0.0483413	0.215059	-0.0932338	-0.0364099	RM10;RM13;RMX	2.19178	2.66	2.12209	1.06109	8.03495	biological regulation;cell cycle;cell cycle process;cell division;cellular component organization;cellular component organization at cellular level;cellular component organization or biogenesis;cellular component organization or biogenesis at cellular level;cellular process;cellular response to stimulus;chromosome organization;establishment of chromosome localization;establishment of localization…	cell part;chromocenter;chromosomal part;chromosome passenger complex;chromosome, centromeric region;cytoplasmic part;cytoskeletal part;cytosol;extracellular region part;intercellular bridge;intracellular membrane-bounded organelle;intracellular non-membrane-bounded organelle;intracellular organelle;intracellular organelle part;intracellular part;macromolecular complex;membrane-bounded organelle;m…	Chromosomal passenger complex CPC (CDCA8, AURKB, BIRC5);Chromosomal passenger complex CPC (INCENP, CDCA8, BIRC5);Chromosomal passenger complex CPC (INCENP, CDCA8, BIRC5, AURKB)	8	8	8	32,9	32,9	32,9	31,323	0	31,201	1	37692481	37709719	Q53HL2	Q53HL2	Borealin	ENSG00000134690
ZNF326	0.901937	0.321222	0.145312	-0.11834	0.0428782	-0.351607	0.0279148	0.0370886	0.16994	-0.0320544	-0.274046	1.05937	-0.0893297		0.89298	0.842155	0.770892	0.501193	3.00722	biological regulation;biosynthetic process;cellular biosynthetic process;cellular macromolecule biosynthetic process;cellular macromolecule metabolic process;cellular metabolic process;cellular nitrogen compound metabolic process;cellular process;macromolecule biosynthetic process;macromolecule metabolic process;metabolic process;mRNA metabolic process;mRNA processing;nitrogen compound metabolic …	cell part;intracellular membrane-bounded organelle;intracellular organelle;intracellular organelle part;intracellular part;membrane-bounded organelle;nuclear matrix;nuclear part;nucleoplasm;nucleus;organelle;organelle part		15	15	15	28,2	28,2	28,2	65,653	0	175,62	1	89995110	90035533	Q5BKZ1;A0A0A0MRN4;Q5BKZ1-3	Q5BKZ1;A0A0A0MRN4;Q5BKZ1-3	DBIRD complex subunit ZNF326	ENSG00000162664
UTS2	NaN	NaN	-0.27313	NaN	NaN	0.142125	NaN	-0.00103691	0.393161	NaN	-0.207899	NaN	NaN	RM10;RMX	2.11139	1.09553	2.91801	1.11492	7.23984	behavior;biological regulation;calcium ion homeostasis;cation homeostasis;cell communication;cell-cell signaling;cellular calcium ion homeostasis;cellular cation homeostasis;cellular chemical homeostasis;cellular divalent inorganic cation homeostasis;cellular homeostasis;cellular ion homeostasis;cellular metal ion homeostasis;cellular process;chemical homeostasis;circadian behavior;circadian rhyt…	extracellular region;extracellular region part;extracellular space		1	1	1	5,8	5,8	5,8	16,276	0,00062218	2,0288	1	7843083	7853512	Q5H8X8;O95399;O95399-2	Q5H8X8;O95399;O95399-2	Urotensin-2	ENSG00000049247
RHOC	-1.78349	0.0281343	0.153609	-1.01639	-0.22178	-0.23417	-0.416405	-0.085193	-0.215272	0.0419707	-0.177036	-0.924532	-0.58949	RM13;RMX	1.25662	1.54292	2.13508	1.51513	6.44975	apical junction assembly;axon guidance;biological regulation;cell junction assembly;cell junction organization;cell migration;cell motility;cell-cell junction assembly;cell-cell junction organization;cellular component assembly;cellular component assembly at cellular level;cellular component movement;cellular component organization;cellular component organization at cellular level;cellular compon…	cell division site part;cell part;cleavage furrow;cytoplasmic part;cytosol;extracellular membrane-bounded organelle;extracellular organelle;extracellular region part;extracellular vesicular exosome;intracellular;intracellular membrane-bounded organelle;intracellular organelle;intracellular part;membrane;membrane-bounded organelle;membrane-bounded vesicle;nucleus;organelle;plasma membrane;vesicle		13	5	4	75,5	31,4	31,4	21,523	0	29,492	1	112701106	112707434	Q5JR08;P08134;E9PQH6;Q5JR07;Q5JR05	Q5JR08;P08134;E9PQH6;Q5JR07;Q5JR05	Rho-related GTP-binding protein RhoC	ENSG00000155366
MIA3	0.438596	0.0954046	-0.0549021	-0.559554	0.255933	-0.088233	-0.6926	0.22454	0.379289	-0.434009	-0.316666	0.641859	-0.869505	RM19p;RMX	0.472661	0.0509007	4.9254	2.51207	7.96103	anatomical structure development;biological regulation;cell development;cellular component organization;cellular component organization at cellular level;cellular component organization or biogenesis;cellular component organization or biogenesis at cellular level;cellular developmental process;cellular process;chondrocyte development;collagen fibril organization;developmental process;establishmen…	cell part;cytoplasmic part;endoplasmic reticulum membrane;endoplasmic reticulum part;integral to membrane;intracellular membrane-bounded organelle;intracellular organelle;intracellular organelle part;intracellular part;intrinsic to membrane;membrane;membrane part;membrane-bounded organelle;organelle;organelle membrane;organelle part		49	49	49	30,4	30,4	30,4	213,7	0	323,31	1	222618097	222668007	Q5JRA6;Q5JRA6-2;A0A0A0MRH6	Q5JRA6;Q5JRA6-2;A0A0A0MRH6	Melanoma inhibitory activity protein 3	ENSG00000154305
TOR1AIP1	0.136626	0.084445	-0.020299	-0.11787	-0.168865	0.160113	-0.0931551	0.156026	0.427478	-0.23745	0.00139618	0.13128	0.00527	RM13;RMX	0.0204297	2.15652	5.52092	0.143718	7.84159	biological regulation;cellular component organization;cellular component organization or biogenesis;cellular localization;cellular macromolecule localization;cellular membrane organization;cellular process;cellular protein localization;localization;macromolecule localization;membrane organization;nuclear membrane organization;positive regulation of ATPase activity;positive regulation of catalytic…	cell part;integral to membrane;intracellular membrane-bounded organelle;intracellular organelle;intracellular organelle part;intracellular part;intrinsic to membrane;membrane;membrane part;membrane-bounded organelle;nuclear inner membrane;nuclear membrane;nuclear part;nucleus;organelle;organelle inner membrane;organelle membrane;organelle part		22	22	21	47,5	47,5	45,8	66,248	0	315,62	1	179882042	179925000	Q5JTV8;Q5JTV8-3;A0A0A0MSK5;J3KN66;H0Y4R4	Q5JTV8;Q5JTV8-3;A0A0A0MSK5;J3KN66;H0Y4R4	Torsin-1A-interacting protein 1	ENSG00000143337
DNTTIP2	0.0114257	0.120716	-0.154647	-0.0953894	0.0629025	0.127904	-0.42236	0.0367851	0.201846	-0.0370011	0.0891037	0.402637	-0.126735	RM13;RMX	1.30997	1.69903	2.38467	0.635233	6.02891	biological regulation;biosynthetic process;cellular biosynthetic process;cellular macromolecule biosynthetic process;cellular macromolecule metabolic process;cellular metabolic process;cellular nitrogen compound metabolic process;cellular process;macromolecule biosynthetic process;macromolecule metabolic process;metabolic process;nitrogen compound metabolic process;nucleic acid metabolic process;…	cell part;intracellular membrane-bounded organelle;intracellular non-membrane-bounded organelle;intracellular organelle;intracellular organelle part;intracellular part;membrane-bounded organelle;non-membrane-bounded organelle;nuclear part;nucleolus;nucleus;organelle;organelle part	TDT-TDIF2-core-histone complex	18	18	18	28	28	28	84,468	0	295,5	1	93866284	93879918	Q5QJE6;J3KP30	Q5QJE6;J3KP30	Deoxynucleotidyltransferase terminal-interacting protein 2	ENSG00000067334
PEX19	-0.542831	0.0814629	-0.0200396	-0.633574	-0.330003	-0.49611	-0.302955	0.200992	-0.25372	-0.3166	-0.160252	0.151235	-0.0869849	RM13;RMX	0.056993	3.19613	2.1112	1.54727	6.9116	biological regulation;cellular component biogenesis;cellular component biogenesis at cellular level;cellular component organization;cellular component organization at cellular level;cellular component organization or biogenesis;cellular component organization or biogenesis at cellular level;cellular macromolecule metabolic process;cellular metabolic process;cellular process;cellular protein metab…	brush border membrane;cell part;cell projection membrane;cell projection part;cytoplasm;cytoplasmic part;cytosol;integral to membrane;intracellular membrane-bounded organelle;intracellular organelle;intracellular organelle part;intracellular part;intrinsic to membrane;macromolecular complex;membrane;membrane part;membrane-bounded organelle;microbody;microbody membrane;microbody part;nuclear part;…		10	7	7	49,8	34,5	34,5	26,137	0	21,256	1	160276812	160286348	Q5QNY5;P40855;P40855-5;E9PS71;B7Z8B3;H0YJ60	Q5QNY5;P40855;P40855-5;E9PS71;B7Z8B3;H0YJ60	Peroxisomal biogenesis factor 19	ENSG00000162735;ENSG00000258465
ATP5F1	NaN	-0.00224209	-0.488021	NaN	-0.00595284	-0.021451	NaN	0.110434	0.285573	0.0151601	-0.0999794	NaN	NaN	RM10;RMX	2.53777	0.0281385	1.95231	0.416634	4.93485	anatomical structure development;ATP biosynthetic process;ATP metabolic process;ATP synthesis coupled proton transport;biosynthetic process;cation transport;cellular biosynthetic process;cellular metabolic process;cellular nitrogen compound biosynthetic process;cellular nitrogen compound metabolic process;cellular process;developmental process;electron transport chain;energy coupled proton transp…	cell part;cytoplasmic part;extracellular membrane-bounded organelle;extracellular organelle;extracellular region part;extracellular vesicular exosome;intracellular membrane-bounded organelle;intracellular organelle;intracellular organelle lumen;intracellular organelle part;intracellular part;macromolecular complex;membrane;membrane part;membrane-bounded organelle;membrane-bounded vesicle;membrane…	F1F0-ATP synthase (EC 3.6.3.14), mitochondrial	14	14	14	54,4	54,4	54,4	22,275	0	181,17	1	111448864	111462773	Q5QNZ2;P24539	Q5QNZ2;P24539	ATP synthase F(0) complex subunit B1, mitochondrial	ENSG00000116459
RABGAP1L	0.419461	0.124417	-0.145169	-0.108897	0.307654	-0.169188	-0.054745	-0.00737015	-0.394629	-0.1807	-0.0995464	0.327056	-0.08073	RMX	1.60808	0.895383	2.62151	0.345611	5.47058	biological regulation;positive regulation of catalytic activity;positive regulation of GTPase activity;positive regulation of hydrolase activity;positive regulation of molecular function;regulation of biological process;regulation of catabolic process;regulation of catalytic activity;regulation of cellular catabolic process;regulation of cellular metabolic process;regulation of cellular process;r…	cell part;cytoplasmic part;early endosome;endosome;Golgi apparatus;intracellular membrane-bounded organelle;intracellular organelle;intracellular part;membrane-bounded organelle;nucleus;organelle		4	4	4	5,6	5,6	5,6	90,837	0	11,26	1	174159410	174995308	Q5R372-4;Q5R372;Q5R372-3;A0A0U1RQX4;A0A0U1RQY6;A0A0C4DG54;Q5R372-2	Q5R372-4;Q5R372;Q5R372-3;A0A0U1RQX4;A0A0U1RQY6;A0A0C4DG54;Q5R372-2	Rab GTPase-activating protein 1-like	ENSG00000152061
MPC2	NaN	-0.362123	0.279119	NaN	0.163324	0.485963	NaN	-0.0677012	0.420156	-0.0984607	-0.182565	NaN	NaN	RM10;RM13;RMX	2.51238	1.75534	3.02216	0.208307	7.49818	anion transport;carboxylic acid metabolic process;carboxylic acid transport;cellular ketone metabolic process;cellular metabolic process;cellular process;establishment of localization;establishment of localization in cell;intracellular transport;ion transport;metabolic process;mitochondrial pyruvate transport;mitochondrial transport;monocarboxylic acid metabolic process;monocarboxylic acid transp…	cell part;cytoplasmic part;integral to membrane;intracellular membrane-bounded organelle;intracellular organelle;intracellular organelle part;intracellular part;intrinsic to membrane;membrane;membrane part;membrane-bounded organelle;mitochondrial inner membrane;mitochondrial membrane;mitochondrial part;mitochondrion;nucleus;organelle;organelle inner membrane;organelle membrane;organelle part		1	1	1	11,4	11,4	11,4	11,681	0,0013819	1,777	1	167916675	167937072	Q5R3B4;O95563	Q5R3B4;O95563	Mitochondrial pyruvate carrier 2	ENSG00000143158
COX20	0.0733839	-0.722692	-0.374528	-0.0550342	0.141735	-0.0774355	-0.0956001	-0.0963065	0.211066	-0.298368	-0.00769424	0.175897	-0.05443	RM10	1.97436	0.0621873	1.00016	0.0195401	3.05625		cell part;cytoplasmic part;integral to membrane;intracellular membrane-bounded organelle;intracellular organelle;intracellular organelle part;intracellular part;intrinsic to membrane;membrane;membrane part;membrane-bounded organelle;mitochondrial membrane;mitochondrial part;mitochondrion;organelle;organelle membrane;organelle part		5	5	5	29,7	29,7	29,7	13,291	0	47,446	1	244835616	244845057	Q5RI15;Q5RI15-2	Q5RI15;Q5RI15-2	Cytochrome c oxidase protein 20 homolog	ENSG00000203667
TMEM201	-0.734251	-0.268287	0.167731	0.109235	-0.0820332	0.353759	-0.346165	-0.255271	0.450231	0.677335	0.476477	-0.393615	0.0063951	RMX	0.40876	0.50677	1.54355	0.816396	3.27547	ameboidal cell migration;cell migration;cell motility;cellular component movement;cellular process;establishment of localization;establishment of localization in cell;establishment of nucleus localization;establishment of organelle localization;fibroblast migration;locomotion;nuclear migration	cell part;integral to membrane;intracellular organelle part;intracellular part;intrinsic to membrane;membrane;membrane part;nuclear inner membrane;nuclear membrane;nuclear part;organelle inner membrane;organelle membrane;organelle part		6	6	6	16,1	16,1	16,1	43,382	0	14,044	1	9588911	9614877	Q5SNT2-2;Q5SNT2;H0Y4R5	Q5SNT2-2;Q5SNT2;H0Y4R5	Transmembrane protein 201	ENSG00000188807
HP1BP3	0.00572681	0.218246	0.102424	0.267531	0.0443268	0.334592	0.305255	-0.0512683	0.38836	-0.0764899	-0.286863	0.0889524	0.1602	RM10;RM13;RM19p;RMX	2.89896	1.58783	4.77173	1.99577	11.2543	biological regulation;cellular component assembly;cellular component assembly at cellular level;cellular component organization;cellular component organization at cellular level;cellular component organization or biogenesis;cellular component organization or biogenesis at cellular level;cellular macromolecular complex assembly;cellular macromolecular complex subunit organization;cellular process;…	cell part;chromosomal part;chromosome;intracellular membrane-bounded organelle;intracellular non-membrane-bounded organelle;intracellular organelle;intracellular organelle part;intracellular part;macromolecular complex;membrane-bounded organelle;non-membrane-bounded organelle;nucleosome;nucleus;organelle;organelle part;protein-DNA complex		35	35	35	44,7	44,7	44,7	61,206	0	211,55	1	20740266	20787323	Q5SSJ5;Q5SSJ5-2;X6RGJ2;Q5SSJ5-3;B0QZK4;Q5SWC8	Q5SSJ5;Q5SSJ5-2;X6RGJ2;Q5SSJ5-3;B0QZK4;Q5SWC8	Heterochromatin protein 1-binding protein 3	ENSG00000127483
ZMYM1	-0.0434516	0.188687	0.104137	0.137699	0.215655	0.297307	-0.00514531	0.140359	0.190615	0.319582	0.345928	0.0736816	0.15758		0.0891608	0.767239	0.372463	1.35157	2.58044		cell part;intracellular membrane-bounded organelle;intracellular organelle;intracellular part;membrane-bounded organelle;nucleus;organelle		2	2	2	1,8	1,8	1,8	128,72	0,0015267	1,6904	1	35032172	35115859	Q5SVZ6	Q5SVZ6	Zinc finger MYM-type protein 1	ENSG00000197056
CEP170	-0.0975747	-1.37322	-0.937894	NaN	-0.853274	-0.624047	NaN	-0.650884	-0.646462	0.187947	0.209478	-0.0919778	NaN	RM10;RM13;RM19p;RMX	6.06534	4.93865	5.40751	2.19412	18.6056		cell part;centriole;centrosome;cytoplasm;cytoplasmic part;cytoskeletal part;intracellular non-membrane-bounded organelle;intracellular organelle;intracellular organelle part;intracellular part;macromolecular complex;membrane;microtubule;microtubule organizing center;microtubule organizing center part;non-membrane-bounded organelle;nuclear membrane;nuclear part;organelle;organelle membrane;organel…		83	83	2	55,5	55,5	3,9	175,29	0	323,31	1	243124428	243255348	Q5SW79;Q5SW79-3	Q5SW79;Q5SW79-3	Centrosomal protein of 170 kDa	ENSG00000143702;ENSG00000276725
NOL9	0.0107534	0.0708179	-0.133409	-0.113375	0.0746422	-0.223723	-0.0963852	-0.03753	-0.136762	0.487721	0.00504684	-0.23677	-0.02391		1.02399	0.46412	0.480928	0.180158	2.1492	cellular macromolecule metabolic process;cellular metabolic process;cellular nitrogen compound metabolic process;cellular process;cleavage in ITS2 between 5.8S rRNA and LSU-rRNA of tricistronic rRNA transcript (SSU-rRNA, 5.8S rRNA, LSU-rRNA);cleavage involved in rRNA processing;endonucleolytic cleavage involved in rRNA processing;endonucleolytic cleavage of tricistronic rRNA transcript (SSU-rRNA,…	cell part;intracellular non-membrane-bounded organelle;intracellular organelle;intracellular organelle part;intracellular part;membrane;non-membrane-bounded organelle;nuclear part;nucleolus;organelle;organelle part		13	13	13	21,2	21,2	21,2	79,322	0	129,1	1	6521347	6554513	Q5SY16	Q5SY16	Polynucleotide 5-hydroxyl-kinase NOL9	ENSG00000162408
CRABP2	-1.13992	0.916919	0.606215	0.366941	0.415167	-0.273963	0.25229	0.166232	-0.853555	-1.00266	-0.75835	-0.0627136	0.31202	RM10;RM19p;RMX	2.12343	0.14287	2.41507	2.68224	7.36361	anatomical structure development;anatomical structure morphogenesis;appendage morphogenesis;biological regulation;biosynthetic process;carboxylic acid metabolic process;cellular biosynthetic process;cellular hormone metabolic process;cellular ketone metabolic process;cellular lipid metabolic process;cellular metabolic process;cellular process;cellular response to stimulus;developmental process;di…	cell part;cytoplasm;cytoplasmic part;cytosol;endoplasmic reticulum;extracellular membrane-bounded organelle;extracellular organelle;extracellular region part;extracellular vesicular exosome;intracellular membrane-bounded organelle;intracellular organelle;intracellular organelle part;intracellular part;membrane-bounded organelle;membrane-bounded vesicle;nuclear part;nucleoplasm;organelle;organelle…		3	3	3	39	39	39	9,2515	0	15,499	1	156699606	156705816	Q5SYZ4;P29373	Q5SYZ4;P29373	Cellular retinoic acid-binding protein 2	ENSG00000143320
CERS2	-0.850229	-0.0548029	0.0385046	-0.228539	-0.254659	0.179114	0.221405	0.0688645	0.363673	-0.202611	0.16562	-0.862255	0.0850849		0.0581464	0.510616	0.964349	0.103671	1.63678	biosynthetic process;cellular biosynthetic process;cellular lipid metabolic process;cellular metabolic process;cellular process;ceramide biosynthetic process;ceramide metabolic process;lipid biosynthetic process;lipid metabolic process;membrane lipid biosynthetic process;membrane lipid metabolic process;metabolic process;primary metabolic process;small molecule metabolic process;sphingoid biosynt…	cell part;cytoplasmic part;endoplasmic reticulum;endoplasmic reticulum membrane;endoplasmic reticulum part;integral to membrane;intracellular membrane-bounded organelle;intracellular organelle;intracellular organelle part;intracellular part;intrinsic to membrane;membrane;membrane part;membrane-bounded organelle;nuclear membrane;nuclear part;organelle;organelle membrane;organelle part		4	4	4	13,8	13,8	13,8	36,373	0	8,7717	1	150960583	150975004	Q5SZE1;Q96G23;Q5SZE3;H0YKH6;Q5SZE4;H0YNU7;Q5SZE2	Q5SZE1;Q96G23;Q5SZE3;H0YKH6;Q5SZE4;H0YNU7;Q5SZE2	Ceramide synthase 2	ENSG00000143418
TPRG1L	-0.830789	0.189802	-0.0542307	0.22628	0.378148	0.251039	-0.0327401	0.232295	0.104312	-0.326399	0.00874329	-0.546633	0.187105	RM13;RMX	0.0957769	2.7173	1.25823	0.0431704	4.11448		cell junction;cell part;clathrin-coated vesicle;coated vesicle;cytoplasmic membrane-bounded vesicle;cytoplasmic part;cytoplasmic vesicle;extracellular membrane-bounded organelle;extracellular organelle;extracellular region part;extracellular vesicular exosome;intracellular membrane-bounded organelle;intracellular organelle;intracellular part;membrane-bounded organelle;membrane-bounded vesicle;org…		6	6	6	37,1	37,1	37,1	30,211	0	38,455	1	3625015	3630127	Q5T0D9;Q5T0D9-2	Q5T0D9;Q5T0D9-2	Tumor protein p63-regulated gene 1-like protein	ENSG00000158109
CC2D1B	-0.909736	-0.0323076	-0.15902	-0.169494	-0.0245132	-0.21387	0.196395	-0.10135	-0.120055	0.152689	0.179165	-0.310456	-0.0348997		0.522391	0.448277	0.361344	0.847738	2.17975	biological regulation;biosynthetic process;cellular biosynthetic process;cellular macromolecule biosynthetic process;cellular macromolecule metabolic process;cellular metabolic process;cellular nitrogen compound metabolic process;cellular process;macromolecule biosynthetic process;macromolecule metabolic process;metabolic process;negative regulation of biological process;negative regulation of bi…	cell part;intracellular membrane-bounded organelle;intracellular organelle;intracellular organelle part;intracellular part;membrane-bounded organelle;nuclear part;nucleoplasm;organelle;organelle part		19	19	19	29,5	29,5	29,5	93,594	0	96,874	1	52345723	52366193	Q5T0F9-2;Q5T0F9;H7C1U3;H0Y517;Q5T0F9-3	Q5T0F9-2;Q5T0F9;H7C1U3;H0Y517;Q5T0F9-3	Coiled-coil and C2 domain-containing protein 1B	ENSG00000154222
CKS1B	0.184245	0.142387	-0.18271	-0.151721	0.201343	-0.322757	-0.458935	-0.0981601	-0.482989	0.569603	0.0536366	-0.445438	-0.00254011	RM10;RM13;RMX	2.03824	2.33296	4.71131	0.155169	9.23768	biological regulation;cell cycle;cell cycle process;cell division;cell proliferation;cellular process;G1/S transition of mitotic cell cycle;mitotic cell cycle;regulation of biological process;regulation of catalytic activity;regulation of cell cycle;regulation of cellular metabolic process;regulation of cellular process;regulation of cellular protein metabolic process;regulation of cyclin-depende…	cell part;intracellular organelle part;intracellular part;nuclear part;nucleoplasm;organelle part	CDH1-CKS1B complex;p27-cyclinE-Cdk2 - Ubiquitin E3 ligase (SKP1A, SKP2, CUL1, CKS1B, RBX1) complex;Ubiquitin E3 ligase (SKP1A, SKP2, CUL1, CKS1B, RBX1)	2	2	2	38,8	38,8	38,8	8,027	0	28,335	1	154974653	154979251	Q5T179;P61024;Q9BZU3	Q5T179;P61024;Q9BZU3	Cyclin-dependent kinases regulatory subunit;Cyclin-dependent kinases regulatory subunit 1	ENSG00000173207
FLAD1	-0.457446	-0.155657	-0.0163755	-0.252576	0.0590525	0.220613	0.10346	0.0655642	0.0101442	0.0221305	-0.0722198	-0.471619	0.027	RM13	0.121182	1.73946	0.0875696	0.727099	2.67531	biosynthetic process;cellular biosynthetic process;cellular metabolic process;cellular nitrogen compound biosynthetic process;cellular nitrogen compound metabolic process;cellular process;coenzyme biosynthetic process;coenzyme metabolic process;cofactor biosynthetic process;cofactor metabolic process;FAD biosynthetic process;FAD metabolic process;flavin adenine dinucleotide biosynthetic process;f…	cell part;cytoplasm;cytoplasmic part;cytosol;intracellular organelle lumen;intracellular organelle part;intracellular part;membrane;membrane-enclosed lumen;mitochondrial matrix;mitochondrial part;organelle lumen;organelle part;plasma membrane		7	7	7	21,7	21,7	21,7	50,141	0	29,921	1	154983338	154993111	Q5T196;Q8NFF5-3;Q8NFF5-2;Q8NFF5;Q8NFF5-4;Q8NFF5-5	Q5T196;Q8NFF5-3;Q8NFF5-2;Q8NFF5;Q8NFF5-4;Q8NFF5-5	FAD synthase;Molybdenum cofactor biosynthesis protein-like region;FAD synthase region	ENSG00000160688
DDX59	0.0494494	0.166497	0.351757	-0.0739393	-0.266911	0.0842094	-0.199925	-0.0827888	0.224053	-0.197875	-0.437953	-0.0192897	0.35479		0.988998	0.323655	0.314144	1.31476	2.94156	cellular macromolecule metabolic process;cellular metabolic process;cellular nitrogen compound metabolic process;cellular process;macromolecule metabolic process;metabolic process;nitrogen compound metabolic process;nucleic acid metabolic process;nucleobase-containing compound metabolic process;primary metabolic process;RNA metabolic process;RNA secondary structure unwinding	cell part;cytoplasm;intracellular;intracellular non-membrane-bounded organelle;intracellular organelle;intracellular organelle part;intracellular part;non-membrane-bounded organelle;nuclear part;nucleolus;organelle;organelle part		3	3	3	6,6	6,6	6,6	64,571	0	3,0818	1	200623896	200669907	Q5T1V6-2;Q5T1V6;Q5T1V5	Q5T1V6-2;Q5T1V6;Q5T1V5	Probable ATP-dependent RNA helicase DDX59	ENSG00000118197
PUM1	0.052073	0.123518	-0.0316324	-0.0175819	-0.139629	-0.221908	-0.0643651	0.108688	-0.0595541	-0.00589895	-0.134853	0.437475	-0.22039		0.102789	1.18516	0.195571	0.588121	2.07164	biological regulation;cellular component organization;cellular component organization or biogenesis;cellular process;establishment of localization;establishment of localization in cell;Golgi vesicle transport;intracellular transport;membrane organization;post-Golgi vesicle-mediated transport;posttranscriptional regulation of gene expression;regulation of biological process;regulation of biosynthe…	cell part;cytoplasmic part;cytosol;intracellular part		23	23	20	25,2	25,2	22,8	126,76	0	168,29	1	30931506	31065991	Q5T1Z4;Q5T1Z8;Q14671-2;Q14671-3;Q14671;H0YEH2;Q14671-4;E9PR38;H0YDK8	Q5T1Z4;Q5T1Z8;Q14671-2;Q14671-3;Q14671;H0YEH2;Q14671-4;E9PR38;H0YDK8	Pumilio homolog 1	ENSG00000134644
LRIF1	0.776825	0.851442	0.148618	0.295428	-0.0466509	-0.291959	0.148585	0.180223	-0.0027914	0.348211	-0.0521221	-0.0956333	-0.19214		0.732919	0.445956	0.249775	0.234595	1.66324	biological regulation;biosynthetic process;cellular biosynthetic process;cellular macromolecule biosynthetic process;cellular macromolecule metabolic process;cellular metabolic process;cellular nitrogen compound metabolic process;cellular process;macromolecule biosynthetic process;macromolecule metabolic process;metabolic process;nitrogen compound metabolic process;nucleic acid metabolic process;…	actin cytoskeleton;cell part;cytoplasmic part;cytoskeletal part;cytoskeleton;intracellular membrane-bounded organelle;intracellular non-membrane-bounded organelle;intracellular organelle;intracellular organelle part;intracellular part;membrane-bounded organelle;microtubule organizing center;non-membrane-bounded organelle;nuclear matrix;nuclear part;nucleus;organelle;organelle part		8	8	8	14,2	14,2	14,2	84,567	0	38,751	1	110947190	110963965	Q5T3J3	Q5T3J3	Ligand-dependent nuclear receptor-interacting factor 1	ENSG00000121931
HECTD3	-0.343032	-0.174486	-0.0328665	-0.33443	0.0507126	-0.0448561	0.00146008	0.10962	-0.073947	-0.181062	0.172522	-0.117895	0.274995		0.0469535	0.19287	0.51535	0.498106	1.25328	catabolic process;cellular catabolic process;cellular macromolecule catabolic process;cellular macromolecule metabolic process;cellular metabolic process;cellular process;cellular protein metabolic process;macromolecule catabolic process;macromolecule metabolic process;macromolecule modification;metabolic process;modification-dependent macromolecule catabolic process;modification-dependent protei…	cell part;cytoplasm;cytoplasmic part;intracellular membrane-bounded organelle;intracellular organelle;intracellular part;membrane-bounded organelle;nucleus;organelle;perinuclear region of cytoplasm		6	6	6	7,8	7,8	7,8	97,112	0	10,388	1	45002540	45011324	Q5T447	Q5T447	E3 ubiquitin-protein ligase HECTD3	ENSG00000126107
UBR4	-0.0141316	0.113749	0.0274153	0.124852	-0.0603561	-0.110339	0.116945	-0.0778048	-0.108384	0.258606	0.254597	-0.00235114	0.21881	RM19p;RMX	1.30535	1.01656	1.75301	3.66315	7.73807	cellular macromolecule metabolic process;cellular metabolic process;cellular process;cellular protein metabolic process;macromolecule metabolic process;macromolecule modification;metabolic process;primary metabolic process;protein metabolic process;protein modification by small protein conjugation;protein modification by small protein conjugation or removal;protein modification process;protein ub…	cell part;centrosome;cytoplasm;cytoplasmic part;cytoskeletal part;integral to membrane;intracellular non-membrane-bounded organelle;intracellular organelle;intracellular organelle part;intracellular part;intrinsic to membrane;membrane;membrane part;microtubule organizing center;non-membrane-bounded organelle;nuclear part;nucleoplasm;organelle;organelle part		103	103	103	23,7	23,7	23,7	571,85	0	323,31	1	19074510	19210266	Q5T4S7-3;Q5T4S7;Q5T4S7-2;Q5T4S7-4	Q5T4S7-3;Q5T4S7;Q5T4S7-2;Q5T4S7-4	E3 ubiquitin-protein ligase UBR4	ENSG00000127481
ACADM	0.361696	0.185174	-0.0805178	-0.185707	-0.106018	-0.152377	-0.326685	0.37359	0.617503	0.0893798	0.00269699	0.538681	-0.00331974	RMX	0.100275	0.790898	3.85975	0.13047	4.88139	amine biosynthetic process;amine metabolic process;anatomical structure development;betaine biosynthetic process;betaine metabolic process;biological regulation;biosynthetic process;carbohydrate biosynthetic process;carbohydrate metabolic process;carboxylic acid biosynthetic process;carboxylic acid catabolic process;carboxylic acid metabolic process;cardiac cell differentiation;cardiac muscle cel…	axon;cell part;cell projection;cytoplasmic part;extracellular membrane-bounded organelle;extracellular organelle;extracellular region part;extracellular vesicular exosome;intracellular membrane-bounded organelle;intracellular organelle;intracellular organelle lumen;intracellular organelle part;intracellular part;membrane-bounded organelle;membrane-bounded vesicle;membrane-enclosed lumen;mitochond…		22	22	22	47,8	47,8	47,8	50,27	0	228,93	1	75724347	75787575	Q5T4U5;P11310;P11310-2;B7Z9I1	Q5T4U5;P11310;P11310-2;B7Z9I1	Medium-chain specific acyl-CoA dehydrogenase, mitochondrial	ENSG00000117054
SARS	0.0498309	0.0707388	0.00863552	0.417565	0.415495	-0.335809	0.300835	0.0437706	-0.164222	0.696263	0.214634	-0.0764678	0.23242	RM13;RMX	0.0338218	1.5763	1.21431	0.652419	3.47685	amine metabolic process;amino acid activation;biosynthetic process;carboxylic acid metabolic process;cellular amine metabolic process;cellular amino acid metabolic process;cellular biosynthetic process;cellular ketone metabolic process;cellular macromolecule biosynthetic process;cellular macromolecule metabolic process;cellular metabolic process;cellular nitrogen compound metabolic process;cellul…	cell part;cytoplasm;cytoplasmic part;cytosol;extracellular membrane-bounded organelle;extracellular organelle;extracellular region part;extracellular vesicular exosome;intracellular membrane-bounded organelle;intracellular organelle;intracellular part;membrane-bounded organelle;membrane-bounded vesicle;mitochondrion;organelle;vesicle		24	24	24	43,1	43,1	43,1	61,312	0	155,79	1	109213918	109238182	Q5T5C7;P49591	Q5T5C7;P49591	Serine--tRNA ligase, cytoplasmic	ENSG00000031698
GORAB	NaN	0.0479202	-0.228756	NaN	0.119416	-0.241957	NaN	0.154222	-0.134956	-0.103111	-0.170567	NaN	NaN		0.403054	0.822298	0.168995	0.775313	2.16966		cell part;cytoplasm;cytoplasmic part;Golgi apparatus;intracellular membrane-bounded organelle;intracellular non-membrane-bounded organelle;intracellular organelle;intracellular organelle part;intracellular part;membrane-bounded organelle;non-membrane-bounded organelle;nuclear part;nucleolus;nucleoplasm;nucleus;organelle;organelle part		3	3	3	23,5	23,5	23,5	21,54	0	26,973	1	170532129	170553446	Q5T7V8-3;Q5T7V8-4;Q5T7V8	Q5T7V8-3;Q5T7V8-4;Q5T7V8	RAB6-interacting golgin	ENSG00000120370
ATAD3B	-1.13286	-0.307021	-0.417932	0.215452	0.272733	0.573464	-0.0841153	-0.0652382	0.757598	0.680666	0.508839	-2.03865	-0.0731401	RM13;RM19p;RMX	1.27381	1.42858	2.73489	1.93049	7.36777		cell part;cytoplasmic part;intracellular organelle part;intracellular part;membrane;mitochondrial inner membrane;mitochondrial membrane;mitochondrial part;organelle inner membrane;organelle membrane;organelle part		32	8	5	45,7	14,5	8,2	72,572	0	66,353	1	1471765	1497848	Q5T9A4;Q5T9A4-3	Q5T9A4;Q5T9A4-3	ATPase family AAA domain-containing protein 3B	ENSG00000160072
WLS	0.0787685	-0.00604248	0.266587	0.248652	0.186571	0.638038	0.309635	0.0956366	0.668931	0.18153	0.340006	0.21102	0.21055	RM13;RMX	1.20943	2.1076	2.76374	1.20566	7.28643	anatomical structure formation involved in morphogenesis;anterior/posterior axis specification;axis specification;biological regulation;cell surface receptor linked signaling pathway;cellular process;cellular response to stimulus;developmental process;formation of primary germ layer;mesoderm formation;pattern specification process;positive regulation of biological process;positive regulation of c…	cell part;cell projection cytoplasm;cell projection membrane;cell projection part;cytoplasmic part;cytoplasmic vesicle membrane;cytoplasmic vesicle part;dendrite cytoplasm;dendrite membrane;early endosome membrane;endosomal part;endosome membrane;Golgi apparatus part;Golgi membrane;integral to membrane;intracellular organelle part;intracellular part;intrinsic to membrane;leading edge membrane;mem…		4	4	4	7,4	7,4	7,4	62,253	0	4,0566	1	68098473	68233120	Q5T9L3;Q5T9L3-2;Q5T9L3-3;E9PQK1;H0YCG9;E9PM62	Q5T9L3;Q5T9L3-2;Q5T9L3-3;E9PQK1;H0YCG9;E9PM62	Protein wntless homolog	ENSG00000116729
CPSF3L	NaN	0.13139	0.101122	NaN	0.0287943	0.177391	NaN	-0.112186	0.0641928	0.176038	0.0769024	NaN	NaN		0.462116	0.728825	0.175971	0.803927	2.17084	cellular macromolecule metabolic process;cellular metabolic process;cellular nitrogen compound metabolic process;cellular process;macromolecule metabolic process;metabolic process;ncRNA metabolic process;ncRNA processing;nitrogen compound metabolic process;nucleic acid metabolic process;nucleobase-containing compound metabolic process;primary metabolic process;RNA metabolic process;RNA processing…	blood microparticle;cell part;cytoplasm;extracellular region part;integrator complex;intracellular organelle part;intracellular part;macromolecular complex;nuclear part;nucleoplasm part;organelle part;protein complex	DSS1 complex;Integrator complex;Integrator-RNAPII complex	6	6	1	12,4	12,4	2,4	56,012	0	42,43	1	1311585	1324691	Q5TA45-2;Q5TA45-3;Q5TA45;C9J979	Q5TA45-2;Q5TA45-3;Q5TA45;C9J979	Integrator complex subunit 11	ENSG00000127054
AGO1	-0.0388298	-0.0334697	0.0262899	0.0680718	-0.0866885	-0.56833	-0.04076	-0.0578211	-0.401525	0.10045	-0.324352	0.176657	0.0258949		0.0631031	1.13067	0.9582	0.461299	2.61328	biological regulation;biosynthetic process;catabolic process;cell surface receptor linked signaling pathway;cellular biosynthetic process;cellular catabolic process;cellular component assembly;cellular component assembly at cellular level;cellular component organization;cellular component organization at cellular level;cellular component organization or biogenesis;cellular component organization …	cell part;cytoplasm;cytoplasmic mRNA processing body;cytoplasmic part;cytosol;intracellular membrane-bounded organelle;intracellular non-membrane-bounded organelle;intracellular organelle;intracellular organelle part;intracellular part;macromolecular complex;membrane-bounded organelle;micro-ribonucleoprotein complex;non-membrane-bounded organelle;nuclear part;nucleoplasm;nucleus;organelle;organel…		7	3	3	11,6	5,8	5,8	88,878	0	5,483	1	35869808	35930532	Q5TA58;Q9UL18	Q5TA58;Q9UL18	Protein argonaute;Protein argonaute-1	ENSG00000092847
DDI2	-0.0387704	-0.0250006	-0.189958	0.0703659	-0.184007	-0.165664	0.30315	0.00855266	0.0593538	0.139116	0.0993996	-0.0166102	0.0156453		1.48313	0.986504	0.954316	0.511035	3.93498		cell part;cytoplasm;intracellular organelle part;intracellular part;nuclear part;nucleoplasm;organelle part		9	9	9	38,6	38,6	38,6	44,522	0	118,98	1	15617458	15669044	Q5TDH0;Q5TDH0-3;Q5TDH0-2	Q5TDH0;Q5TDH0-3;Q5TDH0-2	Protein DDI1 homolog 2	ENSG00000197312
AHDC1	-0.667241	0.478285	-0.00334167	0.0538113	-0.03549	-0.177581	-0.0768001	-0.0192148	0.00341034	-0.156686	-0.128263	-0.646154	-0.080385		0.147248	0.530165	0.0438094	0.652657	1.37388				8	8	8	8,7	8,7	8,7	168,35	0	39,41	1	27534035	27604431	Q5TGY3	Q5TGY3	AT-hook DNA-binding motif-containing protein 1	ENSG00000126705
VPS13D	0.371861	0.103646	NaN	0.110058	-0.0566568	-0.493785	0.130465	0.0355689	3.75276	0.0160937	-0.400792	0.175994	-0.0401402		0.292091	0.536008	1.03304	0.0355493	1.89669	biological regulation;cellular process;establishment of localization;establishment of localization in cell;establishment of protein localization;establishment of protein localization to organelle;establishment of protein localization to vacuole;intracellular protein transport;intracellular transport;maintenance of location;maintenance of location in cell;maintenance of protein location;maintenanc…	cell part;extracellular membrane-bounded organelle;extracellular organelle;extracellular region part;extracellular vesicular exosome;extrinsic to membrane;intracellular;membrane part;membrane-bounded organelle;membrane-bounded vesicle;organelle;vesicle		3	3	3	0,6	0,6	0,6	489,05	0,00015893	2,5355	1	12230030	12512047	Q5THJ4-2;Q5THJ4;A0A2R8Y876;H3BLS7	Q5THJ4-2;Q5THJ4;A0A2R8Y876;H3BLS7	Vacuolar protein sorting-associated protein 13D	ENSG00000048707
SFT2D2	NaN	0.241674	-0.198066	NaN	0.223784	-0.0310545	NaN	-0.145601	0.178959	0.0215878	-0.141193	NaN	NaN		0.215843	0.0320506	0.822262	0.11326	1.18342	cellular process;establishment of localization;establishment of protein localization;protein transport;transport;vesicle-mediated transport	cell part;extracellular membrane-bounded organelle;extracellular organelle;extracellular region part;extracellular vesicular exosome;integral to membrane;intrinsic to membrane;membrane part;membrane-bounded organelle;membrane-bounded vesicle;organelle;vesicle		1	1	1	9,3	9,3	9,3	11,756	0	7,5292	1	168225938	168253021	Q5TIH2;O95562	Q5TIH2;O95562	Vesicle transport protein SFT2B	ENSG00000213064
CROCC	0.0057013	NaN	0.0076704	0.109213	NaN	-0.0797606	-0.0543802	-0.317654	-0.416745	NaN	0.501345	-0.0308556	0.11712	RMX	0.113978	0.223939	1.71612	1.60155	3.65559	cell cycle;cell projection organization;cellular component organization;cellular component organization at cellular level;cellular component organization or biogenesis;cellular component organization or biogenesis at cellular level;cellular localization;cellular macromolecule localization;cellular process;cellular protein localization;centriole-centriole cohesion;centrosome organization;localizat…	actin cytoskeleton;cell part;cell projection part;centriole;centrosome;ciliary rootlet;cilium part;cytoplasm;cytoplasmic part;cytoskeletal part;cytoskeleton;extracellular membrane-bounded organelle;extracellular organelle;extracellular region part;extracellular vesicular exosome;intracellular non-membrane-bounded organelle;intracellular organelle;intracellular organelle part;intracellular part;me…		3	3	3	2,1	2,1	2,1	148,25	0	6,4875	1	16740273	16972964	Q5TZA2-2;Q5TZA2;B1AKD8	Q5TZA2-2;Q5TZA2;B1AKD8	Rootletin	ENSG00000058453
STRIP1	-0.374233	0.202349	-0.0949984	0.115042	-0.129825	-0.349114	0.00988507	-0.0203821	-0.213231	0.151186	0.00260544	-0.234031	0.17992	RMX	0.484145	1.14408	2.26262	0.286524	4.17736	actin cytoskeleton organization;actin filament-based process;biological regulation;cellular component organization;cellular component organization at cellular level;cellular component organization or biogenesis;cellular component organization or biogenesis at cellular level;cellular process;cortical actin cytoskeleton organization;cortical cytoskeleton organization;cytoskeleton organization;organ…	cell part;cytoplasm;extracellular membrane-bounded organelle;extracellular organelle;extracellular region part;extracellular vesicular exosome;intracellular membrane-bounded organelle;intracellular organelle;intracellular part;membrane-bounded organelle;membrane-bounded vesicle;nucleus;organelle;vesicle		10	10	8	16,4	16,4	14,2	95,575	0	58,468	1	110031577	110074641	Q5VSL9;Q5VSL9-2	Q5VSL9;Q5VSL9-2	Striatin-interacting protein 1	ENSG00000143093
RPRD2	-0.0374694	0.0375652	-0.031003	-0.0227959	-0.0567894	-0.0208044	-0.155135	0.104462	-0.03864	-0.109557	-0.123896	-0.0448397	-0.0814598		0.221579	0.486411	0.158914	1.83659	2.7035		cell part;DNA-directed RNA polymerase II, holoenzyme;intracellular organelle part;intracellular part;macromolecular complex;nuclear part;nucleoplasm part;organelle part;protein complex		21	21	2	19,7	19,7	1,2	156,02	0	194,05	1	150363091	150476566	Q5VT52;Q5VT52-2	Q5VT52;Q5VT52-2	Regulation of nuclear pre-mRNA domain-containing protein 2	ENSG00000163125
PRPF38B	0.0139672	0.152619	-0.0890932	-0.785535	0.155236	-0.101722	-0.52956	0.011748	-0.171819	0.0609374	-0.441807	0.272184	-0.57188		0.619556	0.19642	0.859728	1.62377	3.29948	cellular macromolecule metabolic process;cellular metabolic process;cellular nitrogen compound metabolic process;cellular process;macromolecule metabolic process;metabolic process;mRNA metabolic process;mRNA processing;nitrogen compound metabolic process;nucleic acid metabolic process;nucleobase-containing compound metabolic process;primary metabolic process;RNA metabolic process;RNA processing;R…	cell part;intracellular organelle part;intracellular part;macromolecular complex;nuclear part;organelle part;precatalytic spliceosome;ribonucleoprotein complex;spliceosomal complex		8	8	8	12,1	12,1	12,1	64,467	0	5,2377	1	108692310	108702928	Q5VTL8;A0A0A0MRN0	Q5VTL8;A0A0A0MRN0	Pre-mRNA-splicing factor 38B	ENSG00000134186
PDE4DIP	-0.694655	0.111869	0.0970068	-0.324712	0.201073	0.188054	-0.293035	0.227838	0.13371	-0.432811	0.287201	-1.08975	-0.458555		0.536334	1.21749	1.08605	0.593018	3.43289	cellular component assembly;cellular component assembly at cellular level;cellular component organization;cellular component organization at cellular level;cellular component organization or biogenesis;cellular component organization or biogenesis at cellular level;cellular macromolecular complex assembly;cellular macromolecular complex subunit organization;cellular process;cellular protein compl…	cell part;centrosome;contractile fiber;cytoplasm;cytoplasmic part;cytoskeletal part;Golgi apparatus;intracellular membrane-bounded organelle;intracellular non-membrane-bounded organelle;intracellular organelle;intracellular organelle part;intracellular part;membrane-bounded organelle;microtubule organizing center;myofibril;non-membrane-bounded organelle;nucleus;organelle;organelle part		10	10	10	9,6	9,6	9,6	126,95	0	21,637	1	148808181	149048286	Q5VU43-13;Q5VU43-2;E9PQG4;A0A087WVF8;A0A0A0MRM1;A0A087WX83;A0A075B749;Q5VU43-6;Q5VU43-7;Q5VU43-3;Q5VU43;Q5VU43-4	Q5VU43-13;Q5VU43-2;E9PQG4;A0A087WVF8;A0A0A0MRM1;A0A087WX83;A0A075B749;Q5VU43-6;Q5VU43-7;Q5VU43-3;Q5VU43;Q5VU43-4	Myomegalin	ENSG00000178104
MGST3	-0.0854609	-0.36643	-0.0183001	-0.137798	0.0213785	-0.00437832	-0.231145	-0.141839	0.409083	-0.335035	-0.180676	-0.123241	-0.10393	RMX	0.152316	0.114819	2.44915	0.116306	2.83259	biological regulation;cellular metabolic process;cellular process;cellular response to stimulus;lipid metabolic process;metabolic process;oxidation-reduction process;primary metabolic process;regulation of biological process;regulation of cellular process;response to stimulus;signal transduction;small molecule metabolic process;xenobiotic metabolic process	cell part;cytoplasmic part;endoplasmic reticulum membrane;endoplasmic reticulum part;envelope;extracellular membrane-bounded organelle;extracellular organelle;extracellular region part;extracellular vesicular exosome;integral to membrane;intracellular membrane-bounded organelle;intracellular organelle;intracellular organelle part;intracellular part;intrinsic to membrane;membrane;membrane part;mem…		3	3	3	19,3	19,3	19,3	18,416	0	22,674	1	165631213	165661796	Q5VV89;O14880;Q5VV87	Q5VV89;O14880;Q5VV87	Microsomal glutathione S-transferase 3	ENSG00000143198
BROX	0.869061	0.305543	-0.0261698	0.334903	0.0153599	-0.4927	0.134645	0.144076	-0.53975	-0.274674	-0.389654	0.351628	-0.0523901	RM13;RM19p;RMX	0.107466	2.26519	3.83832	1.93715	8.14812		cell part;extracellular membrane-bounded organelle;extracellular organelle;extracellular region part;extracellular vesicular exosome;membrane;membrane-bounded organelle;membrane-bounded vesicle;organelle;vesicle		11	11	11	36,7	36,7	36,7	42,871	0	61,01	1	222712553	222735196	Q5VW32-2;Q5VW32;F5GXQ0;Q5VW33	Q5VW32-2;Q5VW32;F5GXQ0;Q5VW33	BRO1 domain-containing protein BROX	ENSG00000162819
LYPLAL1	0.66143	0.395652	0.231509	0.358932	0.643091	-0.181989	0.291595	0.0755113	-0.00093174	-0.38786	0.0240021	0.645404	0.0760403	RM10	2.75618	0.529441	0.108568	0.114197	3.50838	biological regulation;catabolic process;cellular catabolic process;cellular macromolecule catabolic process;cellular macromolecule metabolic process;cellular metabolic process;cellular process;cellular protein metabolic process;lipoprotein catabolic process;lipoprotein metabolic process;macromolecule catabolic process;macromolecule metabolic process;macromolecule modification;metabolic process;ne…	cell part;cytoplasm;cytoplasmic part;cytosol;extracellular membrane-bounded organelle;extracellular organelle;extracellular region part;extracellular vesicular exosome;intracellular part;membrane-bounded organelle;membrane-bounded vesicle;organelle;vesicle		6	6	6	27,8	27,8	27,8	26,316	0	17,636	1	219173869	219212865	Q5VWZ2;Q5VWZ2-2	Q5VWZ2;Q5VWZ2-2	Lysophospholipase-like protein 1	ENSG00000143353
	NaN	NaN	0.0767231	NaN	NaN	0.360825	NaN	NaN	0.715681	NaN	-1.23694	NaN	NaN	RMX	0.182994	0.577454	2.39581	1.43236	4.58863	activation of immune response;biological regulation;complement activation;complement activation, classical pathway;defense response;humoral immune response;immune effector process;immune response;immune system process;innate immune response;macromolecule metabolic process;metabolic process;negative regulation of biological process;negative regulation of complement activation;negative regulation o…	cell part;extracellular region;integral to membrane;intrinsic to membrane;membrane part		1	1	1	4,5	4,5	4,5	32,164	0,0051433	1,1186	1	223220819	223364178	Q5VX71-3	Q5VX71-3		ENSG00000143502
ZMYM4	0.192578	-0.0280285	0.0562391	0.0704956	-0.00409889	-0.0150881	0.121515	0.042273	0.319051	-0.0449634	0.0101662	0.502821	-0.00383997	RMX	0.589194	0.280533	2.66084	0.00943856	3.54	biological regulation;cellular component organization;cellular component organization at cellular level;cellular component organization or biogenesis;cellular component organization or biogenesis at cellular level;cellular process;cytoskeleton organization;developmental process;multicellular organismal development;multicellular organismal process;organelle organization;regulation of anatomical st…	cell part;cytoplasm;intracellular membrane-bounded organelle;intracellular non-membrane-bounded organelle;intracellular organelle;intracellular organelle part;intracellular part;membrane-bounded organelle;non-membrane-bounded organelle;nuclear part;nucleolus;nucleoplasm;nucleus;organelle;organelle part		16	16	15	11,7	11,7	11	163,19	0	47,785	1	35268709	35422058	Q5VZL5-2;Q5VZL5-4;Q5VZL5;H7C1I7;Q5VZL5-3	Q5VZL5-2;Q5VZL5-4;Q5VZL5;H7C1I7;Q5VZL5-3	Zinc finger MYM-type protein 4	ENSG00000146463
DIEXF	NaN	0.356491	0.0642729	NaN	0.153258	0.139081	NaN	0.00128978	0.263888	0.462281	0.313612	NaN	NaN	RM13;RM19p;RMX	1.34037	2.33455	3.02455	2.97421	9.67368	cellular macromolecule metabolic process;cellular metabolic process;cellular nitrogen compound metabolic process;cellular process;developmental process;macromolecule metabolic process;maturation of SSU-rRNA;maturation of SSU-rRNA from tricistronic rRNA transcript (SSU-rRNA, 5.8S rRNA, LSU-rRNA);metabolic process;multicellular organismal development;multicellular organismal process;ncRNA metabolic…	cell part;intracellular non-membrane-bounded organelle;intracellular organelle;intracellular organelle part;intracellular part;macromolecular complex;non-membrane-bounded organelle;nuclear part;nucleolus;organelle;organelle part;preribosome;ribonucleoprotein complex;small-subunit processome		6	6	6	9,4	9,4	9,4	87,054	0	24,021	1	209827972	209857565	Q68CQ4	Q68CQ4	Digestive organ expansion factor homolog	ENSG00000117597
[truncated: 5,511 more rows]

## Sheet: LFQ
Gene names	Protein RM10	Protein RM13	Protein RM 7;10	Protein RM19p	Protein IDs	Majority protein IDs	Protein names
[truncated: 5,727 more rows]

## Sheet: Outliers
Figure 4A							Figure 4B
[truncated: 14 more rows]
