# Supplementary material for: Systems approaches identify the consequences of monosomy in somatic human cells
Source: Nat Commun. 2021 Sep 22;12:5576. doi: 10.1038/s41467-021-25288-x (PMC8458293; doi:10.1038/s41467-021-25288-x)
Supplement: Supplementary file 5 — Supplementary Data 2 [file 41467_2021_25288_MOESM5_ESM.xlsx]

## Sheet: RM10_18
All chromosomes w/o chr. 10&18									Chromosome 10/18
Gene names	Protein names	Protein RM10;18	mRNA RM10;18	Chromosome/scaffold name	Median Protein	Median mRNA			Gene names	Protein names	Protein RM10;18	mRNA RM10;18	Chromosome/scaffold name	Median Protein	Median mRNA
HDGFRP3	Hepatoma-derived growth factor-related protein 3	0.172854	0.253114	15	-0.0133009	0.031055			CDC2;CDK1	Cyclin-dependent kinase 1	-0.310857	-0.784052	10	-0.279356	-0.522311
DNPEP	Aspartyl aminopeptidase	0.15416	0.144463	2					THOC1	THO complex subunit 1	-0.141294	-0.217349	18
HDLBP	Vigilin	-0.165761	-0.14871	2					RPL17;RPL17-C18orf32	60S ribosomal protein L17	-0.200885	-1.14965	18
RPS9	40S ribosomal protein S9	-0.156041	-0.127842	19					DOCK1	Dedicator of cytokinesis protein 1	0.113229	-0.146408	10
PSMA2	Proteasome subunit alpha type;Proteasome subunit alpha type-2	-0.0808439	0.25166	7					FAM21C	WASH complex subunit FAM21C	-0.221951	-0.611456	10
TCEB3	Transcription elongation factor B polypeptide 3	-0.240691	0.00935459	1					EPB41L3	Band 4.1-like protein 3;Band 4.1-like protein 3, N-terminally processed	-0.21762	-0.718169	18
BAT3;BAG6	Large proline-rich protein BAG6	-0.00675297	-0.0715799	6					SFXN3	Sideroflexin;Sideroflexin-3	-0.332913	-0.605924	10
ATP11C	Phospholipid-transporting ATPase;Phospholipid-transporting ATPase IG	0.21	0.114351	X					AKR1C3	Aldo-keto reductase family 1 member C3	0.0564718	1.63189	10
BCL2L12	Bcl-2-like protein 12	0.0619106	-0.179852	19					LIPA	Lysosomal acid lipase/cholesteryl ester hydrolase	-0.711555	-0.877596	10
NUCB2;Nucb2	Nucleobindin-2;Nesfatin-1	-0.00408268	0.472968	11					BTAF1	TATA-binding protein-associated factor 172	-0.0433798	-0.34516	10
TXNRD1	Thioredoxin reductase 1, cytoplasmic	-0.0357771	0.333956	12					CUL2	Cullin-2	-0.455819	-0.657734	10
DCAF13	DDB1- and CUL4-associated factor 13	-0.00926304	-0.0461378	8					C10orf32-ASMT;C10orf32	UPF0693 protein C10orf32	-0.30388	-0.287786	10
C12orf45	Uncharacterized protein C12orf45	-0.15386	0.0181007	12					HELLS	Lymphoid-specific helicase	-0.675218	-0.61219	10
C11orf54	Ester hydrolase C11orf54	-0.226218	0.0829296	11					CTDP1	RNA polymerase II subunit A C-terminal domain phosphatase	-0.34657	-0.791286	18
PTPRJ	Protein-tyrosine-phosphatase;Receptor-type tyrosine-protein phosphatase eta	0.452954	0.887979	11					HSPA12A	Heat shock 70 kDa protein 12A	2.37112	3.73715	10
ROBO1	Roundabout homolog 1	-0.0626516	-0.325162	3					KIAA1279	KIF1-binding protein	-0.372933	-0.578075	10
ERGIC2	Endoplasmic reticulum-Golgi intermediate compartment protein 2	0.075263	0.192745	12					IER3IP1	Immediate early response 3-interacting protein 1	0.00820923	-0.640532	18
MAGT1	Magnesium transporter protein 1	0.0896196	0.085783	X					JMJD1C	Probable JmjC domain-containing histone demethylation protein 2C	-0.263914	-0.241415	10
CTNNBL1	Beta-catenin-like protein 1	0.111846	0.202684	20					ME2	NAD-dependent malic enzyme, mitochondrial	-0.363818	-0.78977	18
SPCS2	Signal peptidase complex subunit 2	0.0767565	0.13576	11					KIAA1468	LisH domain and HEAT repeat-containing protein KIAA1468	-0.306256	-0.598616	18
HNRNPDL	Heterogeneous nuclear ribonucleoprotein D-like	-0.198869	-0.0845928	4					KIAA1598	Shootin-1	-0.538018	-0.793055	10
GPX1	Glutathione peroxidase;Glutathione peroxidase 1	0.120799	NaN	3					NUDT5	ADP-sugar pyrophosphatase	-0.636357	-0.758756	10
EIF5B	Eukaryotic translation initiation factor 5B	-0.060771	-0.0236425	2					TUBAL3	Tubulin alpha chain-like 3	-0.0563869	NaN	10
		0.147546	NaN	2					SMCHD1	Structural maintenance of chromosomes flexible hinge domain-containing protein 1	-0.0128984	-0.173649	18
MFGE8	Lactadherin;Lactadherin short form;Medin	0.021863	-0.041029	15					PIK3C3	Phosphatidylinositol 3-kinase;Phosphatidylinositol 3-kinase catalytic subunit type 3	-0.142901	-0.569097	18
MYCBP	C-Myc-binding protein	-0.00599957	0.314016	1					AKR1C2	Aldo-keto reductase family 1 member C2	-0.681281	-5.1862	10
SMAP2	Stromal membrane-associated protein 2	-0.000237465	0.177139	1					ATE1	Arginyl-tRNA--protein transferase 1	-0.363	-0.627249	10
TEX2	Testis-expressed sequence 2 protein	-0.279151	-0.337585	17					RIOK3	Serine/threonine-protein kinase RIO3	-0.297185	-0.315886	18
ITSN2	Intersectin-2	-0.0349054	0.0435677	2					ABI1	Abl interactor 1	-0.264987	-0.488325	10
COG1	Conserved oligomeric Golgi complex subunit 1	0.102901	0.140723	17					ZMYND11	Zinc finger MYND domain-containing protein 11	-0.297743	-0.588091	10
FAT1	Protocadherin Fat 1;Protocadherin Fat 1, nuclear form	0.198206	0.348091	4					ACBD5	Acyl-CoA-binding domain-containing protein 5	-0.417613	-0.796092	10
CLTC	Clathrin heavy chain;Clathrin heavy chain 1	0.0797491	0.222754	17					SMAD2	Mothers against decapentaplegic homolog;Mothers against decapentaplegic homolog 2	-0.44453	0.314439	18
UHRF1	E3 ubiquitin-protein ligase UHRF1	-0.0585032	-0.102804	19					FAM107B	Protein FAM107B	-0.240317	0.279446	10
MOB2	MOB kinase activator 2	-0.0431309	0.0197802	11					NDUFV2	NADH dehydrogenase [ubiquinone] flavoprotein 2, mitochondrial	-0.0382395	-0.238412	18
ABCB7	ATP-binding cassette sub-family B member 7, mitochondrial	0.167092	0.293316	X					PLAU	Urokinase-type plasminogen activator;Urokinase-type plasminogen activator long chain A;Urokinase-type plasminogen activator short chain A;Urokinase-type plasminogen activator chain B	-0.667922	-0.675138	10
TRAPPC3	Trafficking protein particle complex subunit 3	0.00100994	0.0442314	1					RPS24	40S ribosomal protein S24	-0.15754	-0.61333	10
RBM15	Putative RNA-binding protein 15	0.151464	0.09762	1					EXOC6	Exocyst complex component 6	-0.497365	-1.17898	10
TNS1	Tensin-1	0.0851068	0.883507	2					SIRT1	NAD-dependent protein deacetylase sirtuin-1;SirtT1 75 kDa fragment	-0.158452	-0.25321	10
NDUFA10	NADH dehydrogenase [ubiquinone] 1 alpha subcomplex subunit 10, mitochondrial	0.0416784	-0.0748568	2					PFKFB3	6-phosphofructo-2-kinase/fructose-2,6-bisphosphatase 3;6-phosphofructo-2-kinase;Fructose-2,6-bisphosphatase	-0.0979548	-0.227321	10
SLC9A7	Sodium/hydrogen exchanger;Sodium/hydrogen exchanger 7	0.404027	0.122243	X					MICU1	Calcium uptake protein 1, mitochondrial	-0.236585	-0.582925	10
RPUSD2	RNA pseudouridylate synthase domain-containing protein 2	0.0509443	-0.104678	15					METTL10	Protein-lysine N-methyltransferase METTL10	-0.368587	-0.698542	10
INTS12	Integrator complex subunit 12	0.116355	-0.0956192	4					ASCC1	Activating signal cointegrator 1 complex subunit 1	-0.0153437	-0.392677	10
ITGB6	Integrin beta;Integrin beta-6	-0.226771	1.72457	2					RUFY2	RUN and FYVE domain-containing protein 2	-0.162992	-0.532546	10
RNASEH2B	Ribonuclease H2 subunit B	-0.0515642	-0.00717258	13					DNAJB12	DnaJ homolog subfamily B member 12	-0.312585	-0.488256	10
HEATR6	HEAT repeat-containing protein 6	-0.367974	0.175706	17					POLI	DNA polymerase iota	-0.151567	-0.581153	18
VTA1	Vacuolar protein sorting-associated protein VTA1 homolog	0.0168791	0.166366	6					TRAPPC8	Trafficking protein particle complex subunit 8	-0.203465	-0.604173	18
APOOL	MICOS complex subunit MIC27	0.181583	-0.0662775	X					MYL12A;MYL12B	Myosin regulatory light chain 12A;Myosin regulatory light chain 12B	0.226041	0.161098	18
C11orf31;SELH	Selenoprotein H	-0.0710535	-0.436233	11					YES1	Non-specific protein-tyrosine kinase;Tyrosine-protein kinase Yes	0.191958	0.0296683	18
C16orf13	UPF0585 protein C16orf13	-0.0591841	-0.381123	16					SMAD4	Mothers against decapentaplegic homolog;Mothers against decapentaplegic homolog 4	-0.416661	-0.570368	18
ZCCHC17	Nucleolar protein of 40 kDa	0.110015	-0.0364113	1					FAM210A	Protein FAM210A	0.215794	-0.0865669	18
NKTR	NK-tumor recognition protein;Putative peptidyl-prolyl cis-trans isomerase	-0.122758	0.118413	3					KATNAL2	Katanin p60 ATPase-containing subunit A-like 2	-0.174096	0.253724	18
RAVER1	Ribonucleoprotein PTB-binding 1	-0.013587	-0.0736513	19					C18orf8	Uncharacterized protein C18orf8	-0.2342	-0.581533	18
PLEKHA2	Pleckstrin homology domain-containing family A member 2	-0.0268145	-0.0418625	8					FHOD3	FH1/FH2 domain-containing protein 3	-0.282174	-0.379449	18
ALG9	Alpha-1,2-mannosyltransferase ALG9	-0.0510654	-0.259708	11					KDSR	3-ketodihydrosphingosine reductase	-0.374028	-0.541314	18
TMEM120A;TMPIT	Transmembrane protein 120A	-0.192788	-0.271845	7					PDLIM1	PDZ and LIM domain protein 1	-0.540071	-0.872542	10
HMGN3	High mobility group nucleosome-binding domain-containing protein 3	-0.164247	0.134355	6					RAB27B	Ras-related protein Rab-27B	-0.24742	-0.658228	18
PEG10	Retrotransposon-derived protein PEG10	-0.0491972	0.113492	7					SCD	Acyl-CoA desaturase	-0.155478	-0.886094	10
EIF3H	Eukaryotic translation initiation factor 3 subunit H	-0.169286	0.178207	8					ABLIM1	Actin-binding LIM protein 1	-0.247408	-0.32686	10
IDH3B	Isocitrate dehydrogenase [NAD] subunit, mitochondrial;Isocitrate dehydrogenase [NAD] subunit beta, mitochondrial	0.196456	0.151617	20					NDC80	Kinetochore protein NDC80 homolog	-0.0302515	-0.115897	18
SAMD4B	Protein Smaug homolog 2	0.244737	0.139155	19					NRP1	Neuropilin-1	-0.788161	-1.02197	10
PPIP5K2	Inositol hexakisphosphate and diphosphoinositol-pentakisphosphate kinase 2	0.323855	0.0769579	5					POLR3A	DNA-directed RNA polymerase III subunit RPC1	-0.0998697	-0.339294	10
BCL9L	B-cell CLL/lymphoma 9-like protein	0.120746	0.395789	11					IFIT3	Interferon-induced protein with tetratricopeptide repeats 3	-0.0404863	-0.342546	10
ZNF2		-0.289767	0.23881	2					TIMM23;TIMM23B	Mitochondrial import inner membrane translocase subunit Tim23;Putative mitochondrial import inner membrane translocase subunit Tim23B	-0.035615	-0.672271	10
CTSH	Pro-cathepsin H;Cathepsin H mini chain;Cathepsin H;Cathepsin H heavy chain;Cathepsin H light chain	0.192134	0.173137	15					CHUK	Inhibitor of nuclear factor kappa-B kinase subunit alpha	0.00514603	-0.373743	10
TJP1	Tight junction protein ZO-1	0.116067	0.493443	15					NPC1	Niemann-Pick C1 protein	0.310004	0.0776453	18
SLC4A1AP	Kanadaptin	0.593776	-0.00206375	2					RNMT	mRNA cap guanine-N7 methyltransferase	-0.0161295	0.0385675	18
CENPE	Kinesin-like protein;Centromere-associated protein E	0.0963602	0.15933	4					TXNL1	Thioredoxin-like protein 1	-0.663726	-0.644931	18
YTHDF3	YTH domain-containing family protein 3	0.190183	0.25925	8					ATP8B1	Phospholipid-transporting ATPase IC	-0.503242	-0.34	18
SELO	Selenoprotein O	-0.255257	-0.282143	22					RGS10	Regulator of G-protein signaling 10	-0.494067	-0.717258	10
SNX12	Sorting nexin-12	-0.171088	-0.141034	X					BUB3	Mitotic checkpoint protein BUB3	-0.0898275	-0.118011	10
ACOT2;ACOT1	Acyl-coenzyme A thioesterase 1;Acyl-coenzyme A thioesterase 2, mitochondrial	0.123479	-0.133543	14					NARS	Asparagine--tRNA ligase, cytoplasmic	-0.549317	-0.629188	18
OTUD6B	OTU domain-containing protein 6B	0.00298595	0.0115232	8					MGEA5	Protein O-GlcNAcase	-0.212043	-0.216791	10
CBWD1;CBWD2;CBWD5;CBWD3;CBWD7;CBWD6	COBW domain-containing protein 1;COBW domain-containing protein 2;COBW domain-containing protein 5;COBW domain-containing protein 3;COBW domain-containing protein 6	0.064744	0.280584	2					NMT2	Glycylpeptide N-tetradecanoyltransferase 2	-0.532172	-0.730838	10
IKBKG	NF-kappa-B essential modulator	-0.126243	-0.0543776	X					KIN	DNA/RNA-binding protein KIN17	-0.436399	-0.594	10
ARFIP2	Arfaptin-2	-0.0514765	0.0506268	11					VPS4B	Vacuolar protein sorting-associated protein 4B	-0.324504	-0.2752	18
SYNJ2BP-COX16;SYNJ2BP	Synaptojanin-2-binding protein	0.00565434	0.0673819	14					VPS26A	Vacuolar protein sorting-associated protein 26A	-0.00252819	-0.362123	10
SEP15	15 kDa selenoprotein	0.151816	0.246315	1					ERLIN1	Erlin-1	-0.5815	-0.610222	10
LYPLA1	Acyl-protein thioesterase 1	-0.129125	-0.215936	8					NPM3	Nucleoplasmin-3	-0.395371	-1.2135	10
PSME2	Proteasome activator complex subunit 2	0.150432	0.296166	14					CDC123	Cell division cycle protein 123 homolog	-0.623759	-0.707566	10
KIAA1524	Protein CIP2A	0.0247774	0.0272856	3					SMNDC1	Survival of motor neuron-related-splicing factor 30	-0.0274992	0.0990849	10
KIAA1033	WASH complex subunit 7	-0.0773039	0.452444	12					GLRX3	Glutaredoxin-3	-0.29651	-0.674881	10
WDR6	WD repeat-containing protein 6	-0.0133009	0.0367632	3					NDUFB8	NADH dehydrogenase [ubiquinone] 1 beta subcomplex subunit 8, mitochondrial	0.0330973	-0.483451	10
MRPL45	39S ribosomal protein L45, mitochondrial	-0.241525	-0.657427	17					ZWINT	ZW10 interactor	-0.495817	-1.00045	10
SPAG9	C-Jun-amino-terminal kinase-interacting protein 4	0.0563517	-0.0451345	17					PAPSS2	Bifunctional 3-phosphoadenosine 5-phosphosulfate synthase 2;Sulfate adenylyltransferase;Adenylyl-sulfate kinase	-0.439393	-0.526987	10
HECTD1	E3 ubiquitin-protein ligase HECTD1	-0.0579309	0.221073	14					SVIL	Supervillin	-0.527453	-0.808177	10
GPX4	Glutathione peroxidase;Phospholipid hydroperoxide glutathione peroxidase, mitochondrial	0.326278	0.241852	19					SGPL1	Sphingosine-1-phosphate lyase 1	-0.455808	-0.320133	10
WDR20	WD repeat-containing protein 20	0.102278	0.213085	14					BAG3	BAG family molecular chaperone regulator 3	-0.245982	-0.409104	10
DOCK9	Dedicator of cytokinesis protein 9	0.0510635	0.669794	13					ECD	Protein SGT1	-0.0389833	-0.521308	10
RNF114	E3 ubiquitin-protein ligase RNF114	-0.159047	0.0713243	20					CYB5A	Cytochrome b5	-0.220483	-0.248686	18
ALG13	Putative bifunctional UDP-N-acetylglucosamine transferase and deubiquitinase ALG13	-0.081542	0.24993	X					GLUD1;GLUD2	Glutamate dehydrogenase 1, mitochondrial;Glutamate dehydrogenase 2, mitochondrial	-0.210576	-0.426981	10
AAK1	Uncharacterized protein FLJ45252	-0.0480623	0.0493717	2					OAT	Ornithine aminotransferase, mitochondrial;Ornithine aminotransferase, hepatic form;Ornithine aminotransferase, renal form	-0.629313	-0.616339	10
C21orf33	ES1 protein homolog, mitochondrial	0.215285	-0.00474787	21					TYMS	Thymidylate synthase	-0.358788	-0.506916	18
RTFDC1	Protein RTF2 homolog	0.0125093	0.223663	20					SERPINB2	Plasminogen activator inhibitor 2	0.0137854	1.14155	18
PYCRL	Pyrroline-5-carboxylate reductase;Pyrroline-5-carboxylate reductase 3	-0.182647	-0.441719	8					ITGB1	Integrin beta-1	-0.322059	-0.516496	10
CLASRP	CLK4-associating serine/arginine rich protein	0.00516224	0.0174818	19					PSAP	Prosaposin;Saposin-A;Saposin-B-Val;Saposin-B;Saposin-C;Saposin-D	-0.315656	-0.749807	10
RBP1	Retinol-binding protein 1	0.338168	0.223166	3					VIM	Vimentin	-0.841382	1.21537	10
SCLY	Selenocysteine lyase	0.127772	-0.180353	2					IFIT1	Interferon-induced protein with tetratricopeptide repeats 1	0.032361	-0.173647	10
HSD11B1	Corticosteroid 11-beta-dehydrogenase isozyme 1	3.37487	8.8505	1					UROS	Uroporphyrinogen-III synthase	-0.291789	-0.652631	10
FGF2	Fibroblast growth factor;Fibroblast growth factor 2	0.196961	0.565969	4					P4HA1	Prolyl 4-hydroxylase subunit alpha-1	-0.449283	-0.536379	10
MYEF2	Myelin expression factor 2	0.0286169	0.199392	15					IDE	Insulin-degrading enzyme	-0.306848	-0.503561	10
MYO10	Unconventional myosin-X	-0.316766	-0.286783	5					CREB1;CREM	Cyclic AMP-responsive element-binding protein 1	-0.0680323	-0.544499	10
GSTZ1		-0.224162	-0.298037	14					PPP3CB	Serine/threonine-protein phosphatase 2B catalytic subunit beta isoform;Serine/threonine-protein phosphatase	-0.329568	-0.652759	10
MADD	MAP kinase-activating death domain protein	0.113348	0.118507	11					ZNF24	Zinc finger protein 24	-0.392226	-0.14243	18
ASAP1	Arf-GAP with SH3 domain, ANK repeat and PH domain-containing protein 1	0.219005	0.451656	8					GOT1	Aspartate aminotransferase, cytoplasmic	0.0582399	0.027113	10
WDR47	WD repeat-containing protein 47	-0.0685663	0.246049	1					PTPN2	Tyrosine-protein phosphatase non-receptor type 2;Tyrosine-protein phosphatase non-receptor type;Protein-tyrosine-phosphatase	0.0770521	0.394567	18
AKAP9	A-kinase anchor protein 9	-0.0582438	0.213986	7					VCL	Vinculin	-0.0850534	-0.0552301	10
CDK5RAP2	CDK5 regulatory subunit-associated protein 2	-0.311778	-0.178592	9					PGAM1	Phosphoglycerate mutase 1	-0.514615	-0.729428	10
GPALPP1	GPALPP motifs-containing protein 1	0.153617	0.40892	13					CDH2	Cadherin-2	-0.279914	0.921325	18
SNX6	Sorting nexin-6;Sorting nexin-6, N-terminally processed	0.118655	0.628385	14					HK1	Hexokinase-1	-0.263818	-0.275624	10
CDC42BPA	Non-specific serine/threonine protein kinase;Serine/threonine-protein kinase MRCK alpha	0.111224	0.0663223	1					ANXA7	Annexin A7	-0.463878	-0.553304	10
PCMT1	Protein-L-isoaspartate O-methyltransferase;Protein-L-isoaspartate(D-aspartate) O-methyltransferase	0.0802374	0.124828	6					FECH	Ferrochelatase, mitochondrial	-0.563121	-0.800577	18
GPATCH4	G patch domain-containing protein 4	-0.279409	-0.0932541	1					PTPRE	Receptor-type tyrosine-protein phosphatase epsilon;Protein-tyrosine-phosphatase	0.333452	0.336506	10
MYO6	Unconventional myosin-VI	-0.00466061	0.042902	6					FAS	Tumor necrosis factor receptor superfamily member 6	0.0897436	0.20295	10
SNRPC	U1 small nuclear ribonucleoprotein C	0.0185194	0.108729	6					ATP5A1	ATP synthase subunit alpha, mitochondrial	-0.573297	-0.798406	18
TBC1D22A	TBC1 domain family member 22A	-0.313761	-0.311198	22					CALML3	Calmodulin-like protein 3	0.115917	NaN	10
SRCAP	Helicase SRCAP	0.147927	-0.0387564	16					PRDX3	Thioredoxin-dependent peroxide reductase, mitochondrial	-0.0969877	-0.423583	10
MYD88	Myeloid differentiation primary response protein MyD88	0.167692	0.210985	3					ECHS1	Enoyl-CoA hydratase, mitochondrial	-0.345231	-0.587744	10
PVR	Poliovirus receptor	0.019742	-0.00251293	19					PPIF	Peptidyl-prolyl cis-trans isomerase F, mitochondrial	-0.209678	-0.368492	10
EXOC7	Exocyst complex component 7	-0.088685	-0.048624	17					HNRNPH3	Heterogeneous nuclear ribonucleoprotein H3	-0.206231	-0.295485	10
EXOC5	Exocyst complex component 5	-0.0459909	0.21569	14					KIF5B	Kinesin-1 heavy chain	-0.486602	0.46218	10
RASA2	Ras GTPase-activating protein 2	0.0704966	0.3014	3					ARL3	ADP-ribosylation factor-like protein 3	-0.611773	-0.520903	10
ARHGAP5	Rho GTPase-activating protein 5	0.0914488	0.237652	14					ATP5C1	ATP synthase subunit gamma, mitochondrial	-0.402909	-0.725842	10
PITPNB	Phosphatidylinositol transfer protein beta isoform	-0.0280809	0.168095	22					ATP5C1	ATP synthase subunit gamma, mitochondrial	0.505282	NaN	10
MARK3	MAP/microtubule affinity-regulating kinase 3	-0.230973	0.238576	14					ZEB1	Zinc finger E-box-binding homeobox 1	-0.0642061	-0.146427	10
SCAF8	Protein SCAF8	-0.0715971	0.217502	6					ACAA2	3-ketoacyl-CoA thiolase, mitochondrial	-0.598847	-1.4217	18
IVD	Isovaleryl-CoA dehydrogenase, mitochondrial	-0.00477695	0.100036	15					VDAC2	Voltage-dependent anion-selective channel protein 2	-0.306424	-0.534933	10
WDR36	WD repeat-containing protein 36	0.0553198	0.182902	5					ACADSB	Short/branched chain specific acyl-CoA dehydrogenase, mitochondrial	-0.0840101	-0.125897	10
LAMA4	Laminin subunit alpha-4	-0.144401	-0.0554619	6					MKI67	Antigen KI-67	-0.314509	-0.522311	10
STAU2	Double-stranded RNA-binding protein Staufen homolog 2	-0.0979757	-0.05196	8					PIP4K2A	Phosphatidylinositol 5-phosphate 4-kinase type-2 alpha	-0.193717	-0.256089	10
ILK	Integrin-linked protein kinase	0.0663519	-0.165113	11					LMAN1	Protein ERGIC-53	-0.30366	-0.337838	18
ELOVL5	Elongation of very long chain fatty acids protein;Elongation of very long chain fatty acids protein 5	-0.0301638	-0.119903	6					NT5C2	Cytosolic purine 5-nucleotidase	-0.0837889	-0.293447	10
ROR1	Tyrosine-protein kinase transmembrane receptor;Tyrosine-protein kinase transmembrane receptor ROR1	0.252992	0.426847	1					SEPHS1	Selenide, water dikinase 1	-0.199269	-0.660074	10
NAV2	Neuron navigator 2	0.279172	0.283944	11					GDI2	Rab GDP dissociation inhibitor beta	-0.663747	-0.893371	10
FAM65A	Protein FAM65A	0.0840559	0.147671	16					SERPINB8	Serpin B8	-0.729095	-0.425936	18
GSTM3	Glutathione S-transferase Mu 3	0.229182	0.250275	1					ANXA11	Annexin A11	-0.143432	-0.280008	10
OGFOD1	Prolyl 3-hydroxylase OGFOD1	-0.0836401	-0.160945	16					UBE2D1;UBE2D4	Ubiquitin-conjugating enzyme E2 D1;Ubiquitin-conjugating enzyme E2 D4	-0.498636	-0.2453	10
RNF213	E3 ubiquitin-protein ligase RNF213	0.0878057	0.188838	17					HNRNPF	Heterogeneous nuclear ribonucleoprotein F;Heterogeneous nuclear ribonucleoprotein F, N-terminally processed	-0.51628	-0.883647	10
NCAPH2	Condensin-2 complex subunit H2	-0.122931	-0.210446	22					KIF11	Kinesin-like protein KIF11	-0.10414	-0.443236	10
C15orf38-AP3S2;ARPIN	Arpin	-0.125827	-0.0433946	15					SEC24C	Protein transport protein Sec24C	-0.171922	-0.437344	10
PPAN-P2RY11;PPAN	Suppressor of SWI4 1 homolog	-0.0901155	-0.046113	19					USP14	Ubiquitin carboxyl-terminal hydrolase 14;Ubiquitin carboxyl-terminal hydrolase	-0.117211	-0.153255	18
MACF1		0.282183	0.307652	1					ALDH18A1	Delta-1-pyrroline-5-carboxylate synthase;Glutamate 5-kinase;Gamma-glutamyl phosphate reductase	-0.408444	-0.357024	10
LUC7L2;C7orf55	UPF0562 protein C7orf55;Putative RNA-binding protein Luc7-like 2	0.00360775	NaN	7					ADK	Adenosine kinase	-0.306462	-0.427883	10
CORO7-PAM16;CORO7;PAM16	Coronin;Coronin-7;Mitochondrial import inner membrane translocase subunit TIM16	-0.089982	-0.0298715	16					PTEN	Phosphatidylinositol 3,4,5-trisphosphate 3-phosphatase and dual-specificity protein phosphatase PTEN	-0.0949249	-0.591567	10
PI4KB	Phosphatidylinositol 4-kinase beta	0.224175	0.0680914	1					ACTR1A	Alpha-centractin	-0.202001	-0.616584	10
SRSF7	Serine/arginine-rich splicing factor 7	-0.0283899	-0.0929518	2					SNRPD1	Small nuclear ribonucleoprotein Sm D1	-0.297505	-0.838465	18
C11orf98		-0.47376	0.188028	11					ACTC1;ACTA2;ACTG2;ACTA1	Actin, alpha cardiac muscle 1;Actin, aortic smooth muscle;Actin, gamma-enteric smooth muscle;Actin, alpha skeletal muscle	0.270373	-0.591988	10
CDYL2	Chromodomain Y-like protein 2	0.0628242	-0.152642	16					RPP38	Ribonuclease P protein subunit p38	-0.473205	-0.74176	10
TRPV1;SHPK	Sedoheptulokinase	-0.175028	NaN	17					RPP30	Ribonuclease P protein subunit p30	-0.156291	-0.451534	10
PWP2	Periodic tryptophan protein 2 homolog	-0.0514936	-0.0800109	21					GSTO1	Glutathione S-transferase omega-1	-0.291232	-0.581215	10
PIGBOS1		0.205471	-0.217634	15					TXNL4A	Thioredoxin-like protein 4A	-0.486369	-1.05861	18
LRRC41	Leucine-rich repeat-containing protein 41	0.0286646	-0.0389757	1					TFAM	Transcription factor A, mitochondrial	-0.497943	-0.589583	10
CYP51A1	Lanosterol 14-alpha demethylase	0.0839262	-0.222146	7					NFKB2	Nuclear factor NF-kappa-B p100 subunit;Nuclear factor NF-kappa-B p52 subunit	-0.279765	0.0419004	10
TM9SF4	Transmembrane 9 superfamily member 4	0.141307	0.162192	20					TIAL1	Nucleolysin TIAR	-0.207147	NaN	10
FDXR	NADPH:adrenodoxin oxidoreductase, mitochondrial	-0.154832	0.119184	17					TIAL1	Nucleolysin TIAR	-0.0648479	-0.369064	10
DLG1	Disks large homolog 1	0.379815	0.128402	3					PFKP	ATP-dependent 6-phosphofructokinase, platelet type	-0.656949	-0.825981	10
ZCCHC6		-0.233239	-0.0670185	9					ERCC6	DNA excision repair protein ERCC-6	-0.431016	-0.554006	10
WDR76	WD repeat-containing protein 76	-0.0368948	-0.235062	15					AKR1C1	Aldo-keto reductase family 1 member C1	0.969741	4.27917	10
ARSA	Arylsulfatase A;Arylsulfatase A component B;Arylsulfatase A component C	-0.289977	-0.182137	22					SPIRE1	Protein spire homolog 1	-0.363765	-0.155967	18
PEX1	Peroxisome biogenesis factor 1	-0.137956	-0.153246	7					HSPA14	Heat shock 70 kDa protein 14	-0.062501	-0.479674	10
PNPLA8	Calcium-independent phospholipase A2-gamma	0.210294	0.317195	7					GALNT1	Polypeptide N-acetylgalactosaminyltransferase 1;Polypeptide N-acetylgalactosaminyltransferase 1 soluble form	-0.350789	-0.222471	18
KLHL13;KLHL9	Kelch-like protein 13;Kelch-like protein 9	0.0269213	-0.31389	X					ANK3	Ankyrin-3	-0.229485	-0.821673	10
POU2F1	POU domain protein;POU domain, class 2, transcription factor 1	-0.0478935	1.42836	1					IFIT5	Interferon-induced protein with tetratricopeptide repeats 5	-0.100226	-0.44116	10
DDX46	Probable ATP-dependent RNA helicase DDX46	-0.132615	-0.0846643	5					ROCK1	Rho-associated protein kinase 1	-0.319688	-0.631365	18
ECI2	Enoyl-CoA delta isomerase 2, mitochondrial	-0.377002	-0.350289	6					EIF4EBP2	Eukaryotic translation initiation factor 4E-binding protein 2	-0.319497	-0.633029	10
HLTF	Helicase-like transcription factor	0.150479	0.258644	3					CAMK2G	Calcium/calmodulin-dependent protein kinase type II subunit gamma	-0.341968	-0.665084	10
SCOC	Short coiled-coil protein	-0.345227	-0.00510693	4					RAB31	Ras-related protein Rab-31	0.22219	-0.0168543	18
PPA2		-0.279941	-0.245489	4					IDI1	Isopentenyl-diphosphate Delta-isomerase 1	-0.0678759	-0.31168	10
STX3	Syntaxin-3	0.369088	0.717838	11					DSG2	Desmoglein-2	-0.607537	-0.834362	18
PACSIN3	Protein kinase C and casein kinase substrate in neurons protein 3	-0.0774927	-0.345372	11					EIF3A	Eukaryotic translation initiation factor 3 subunit A	-0.247338	-0.267701	10
CD276	CD276 antigen	-0.0367174	-0.468731	15					HABP2	Hyaluronan-binding protein 2;Hyaluronan-binding protein 2 50 kDa heavy chain;Hyaluronan-binding protein 2 50 kDa heavy chain alternate form;Hyaluronan-binding protein 2 27 kDa light chain;Hyaluronan-binding protein 2 27 kDa light chain alternate form	-0.338191	NaN	10
NUMBL	Numb-like protein	-0.225968	-0.508012	19					PDCD11	Protein RRP5 homolog	-0.191127	-0.628265	10
DHRS7B	Dehydrogenase/reductase SDR family member 7B	0.154481	0.0908985	17					BMS1	Ribosome biogenesis protein BMS1 homolog	-0.00232029	-0.579923	10
NDUFA6	NADH dehydrogenase [ubiquinone] 1 alpha subcomplex subunit 6	0.0224676	-0.0209389	22					NOLC1	Nucleolar and coiled-body phosphoprotein 1	-0.738027	-0.499402	10
DDOST	Dolichyl-diphosphooligosaccharide--protein glycosyltransferase 48 kDa subunit	0.0147562	0.172734	1					FAM175B	BRISC complex subunit Abro1	-0.279326	-0.353344	10
CEPT1	Choline/ethanolaminephosphotransferase 1	0.0984659	0.226519	1					PPA1	Inorganic pyrophosphatase	-0.541396	-0.802715	10
CCDC71L	Coiled-coil domain-containing protein 71L	-0.0619535	0.219739	7					RALBP1	RalA-binding protein 1	-0.164348	-0.267455	18
LIG4	DNA ligase;DNA ligase 4	0.122575	0.131094	13					RSU1	Ras suppressor protein 1	-0.203439	-0.790011	10
CUL1	Cullin-1	0.00969601	0.220355	7					TAF5	Transcription initiation factor TFIID subunit 5	-0.324288	-0.278597	10
C6orf203	Uncharacterized protein C6orf203	0.016449	-0.0831814	6					MAPRE2	Microtubule-associated protein RP/EB family member 2	-0.483851	-0.61075	18
FAM120B	Constitutive coactivator of peroxisome proliferator-activated receptor gamma	0.0621014	0.189502	6					CCDC6	Coiled-coil domain-containing protein 6	-0.832957	-1.03524	10
FAP	Prolyl endopeptidase FAP;Antiplasmin-cleaving enzyme FAP, soluble form	0.249701	0.333867	2					ARHGAP12	Rho GTPase-activating protein 12	-0.452298	-0.311501	10
DNM1	Dynamin-1	-0.100804	-0.177907	9					TYSND1	Peroxisomal leader peptide-processing protease;Peroxisomal leader peptide-processing protease, 15 kDa form;Peroxisomal leader peptide-processing protease, 45 kDa form	-0.36401	-1.15079	10
CYTH2;CYTH3;CYTH1	Cytohesin-2;Cytohesin-3;Cytohesin-1	-0.167504	0.159151	7					FUT11	Alpha-(1,3)-fucosyltransferase 11	-0.446887	-0.606644	10
MYO18A	Unconventional myosin-XVIIIa	0.147197	0.232606	17					TACC2	Transforming acidic coiled-coil-containing protein 2	-0.449801	-0.297323	10
HADH	Hydroxyacyl-coenzyme A dehydrogenase, mitochondrial	0.141772	-0.127445	4					PDCD4	Programmed cell death protein 4	-0.490483	-0.204048	10
UBAP1	Ubiquitin-associated protein 1	-0.0381498	0.155051	9					CEP55	Centrosomal protein of 55 kDa	-0.296014	-0.456593	10
SYNJ1	Synaptojanin-1	-0.0808687	-0.103175	21					HERC4	Probable E3 ubiquitin-protein ligase HERC4	-0.0867662	-0.205692	10
EHMT2	Histone-lysine N-methyltransferase EHMT2	-0.157775	-0.335725	6					PITRM1	Presequence protease, mitochondrial	-0.620797	-0.883565	10
HSPA1B;HSPA1A	Heat shock 70 kDa protein 1B;Heat shock 70 kDa protein 1A	0.103707	-0.0598736	6					RRP12	RRP12-like protein	-0.268056	-0.523731	10
ABHD16A	Abhydrolase domain-containing protein 16A	-0.0387812	0.0283613	6					CTBP2	C-terminal-binding protein 2	-0.102628	-0.566674	10
RXRB	Retinoic acid receptor RXR-beta	0.0996981	0.099761	6					CASP7	Caspase-7;Caspase-7 subunit p20;Caspase-7 subunit p11	-0.282159	-0.334747	10
NOMO1	Nodal modulator 1	-0.18014	-0.158091	16					DPYSL4	Dihydropyrimidinase-related protein 4	-0.0725231	1.71361	10
SCRIB	Protein scribble homolog	0.0554914	-0.131104	8					C10orf76	UPF0668 protein C10orf76	-0.397782	-0.519398	10
GBA	Glucosylceramidase	-0.200309	-0.425838	1					KIAA1217	Sickle tail protein homolog	-0.364938	-0.721318	10
SDCCAG8	Serologically defined colon cancer antigen 8	-0.302573	-0.21958	1					FAM171A1	Protein FAM171A1	-0.224928	-1.5639	10
PUF60	Poly(U)-binding-splicing factor PUF60	-0.0185308	-0.0665121	8					PARD3	Partitioning defective 3 homolog	-0.407849	-0.9245	10
PON2	Serum paraoxonase/arylesterase 2	0.0539656	0.0932322	7					FAM160B1	Protein FAM160B1	-0.316001	-0.569613	10
CNPY4	Protein canopy homolog 4	-0.173056	-0.360049	7					FAM21A	WASH complex subunit FAM21A	-0.14915	-0.505198	10
UBE2A	Ubiquitin-conjugating enzyme E2 A	-0.0797997	0.223739	X					PPP2R2D	Serine/threonine-protein phosphatase 2A 55 kDa regulatory subunit B delta isoform	-0.374736	-0.59587	10
		-0.323379	0.0452795						CWF19L1	CWF19-like protein 1	-0.406249	-0.814183	10
NCEH1	Neutral cholesterol ester hydrolase 1	0.239804	0.262332	3					ELP2	Elongator complex protein 2	-0.279008	-0.657816	18
ATRIP	ATR-interacting protein	-0.172879	-0.374178	3					RAB12	Ras-related protein Rab-12	-0.0590162	-0.00266933	18
EIF4G3	Eukaryotic translation initiation factor 4 gamma 3	-0.0282202	0.148457	1					REEP3	Receptor expression-enhancing protein 3	-0.179801	-0.122441	10
PROCR	Endothelial protein C receptor	-0.227006	-0.674265	20					BLOC1S2	Biogenesis of lysosome-related organelles complex 1 subunit 2	-0.305106	-0.425513	10
SCYL2	SCY1-like protein 2	0.177634	0.189299	12					ANKRD12	Ankyrin repeat domain-containing protein 12	-0.446635	0.487439	18
hCG_2043597		-0.385987	0.096138						DNMBP	Dynamin-binding protein	-0.208684	-0.663745	10
EXOC6B	Exocyst complex component 6B	0.34328	0.162945	2					FRA10AC1	Protein FRA10AC1	-0.665408	-0.604703	10
PHF14	PHD finger protein 14	-0.163852	0.0288315	7					COX15	Cytochrome c oxidase assembly protein COX15 homolog	-0.45015	-0.583536	10
SPATA20	Spermatogenesis-associated protein 20	-0.0124083	-0.20207	17					CHMP1B	Charged multivesicular body protein 1b	-0.0117388	0.149384	18
NELFB	Negative elongation factor B	0.0330725	NaN	9					CHST3	Carbohydrate sulfotransferase 3	-0.340222	-0.546251	10
COBLL1	Cordon-bleu protein-like 1	-0.0013876	-0.444093	2					DYM	Dymeclin	-0.445586	-0.871474	18
COL11A2	Collagen alpha-2(XI) chain	-0.0899057	0.941479	6					ARHGAP22	Rho GTPase-activating protein 22	-0.329141	-1.12837	10
		-0.195226	0.0343266						WAPAL	Wings apart-like protein homolog	-0.155183	-0.249434	10
TAP1	Antigen peptide transporter 1	0.310357	0.158584	6					RTTN	Rotatin	0.285325	-0.6765	18
QIL1;C19orf70	Protein QIL1	-0.0871782	-0.281363	19					PARG	Poly(ADP-ribose) glycohydrolase	-0.294849	-0.641824	10
TXNRD2	Thioredoxin reductase 2, mitochondrial	0.0844469	-0.12122	22					CACUL1	CDK2-associated and cullin domain-containing protein 1	0.365891	-0.124301	10
VIMP	Selenoprotein S	-0.016923	0.0203552	15					HPS6	Hermansky-Pudlak syndrome 6 protein	-0.09723	-0.572199	10
RYR3	Ryanodine receptor 3	-0.219346	0.146652	15					CAMK1D	Calcium/calmodulin-dependent protein kinase type 1D	-0.111135	-0.698921	10
RAB11FIP5	Rab11 family-interacting protein 5	0.293572	0.439109	2					ITPRIP	Inositol 1,4,5-trisphosphate receptor-interacting protein	-0.205541	-0.575899	10
PLEKHA7	Pleckstrin homology domain-containing family A member 7	0.126637	1.52298	11					CCAR1	Cell division cycle and apoptosis regulator protein 1	-0.05408	-0.101498	10
ACY1;ABHD14A-ACY1	Aminoacylase-1	-0.36073	0.058888	3					SUPV3L1	ATP-dependent RNA helicase SUPV3L1, mitochondrial	-0.240153	-0.338936	10
RASSF3	Ras association domain-containing protein 3	-0.244482	-0.197803	12					THNSL1	Threonine synthase-like 1	-0.251576	-0.869021	10
RALGAPA1	Ral GTPase-activating protein subunit alpha-1	-0.290553	-0.267967	14					ZCCHC24	Zinc finger CCHC domain-containing protein 24	-0.0801916	-0.518269	10
EFR3A	Protein EFR3 homolog A	-0.000658035	-0.342221	8					PYROXD2	Pyridine nucleotide-disulfide oxidoreductase domain-containing protein 2	-0.0459023	-0.581246	10
CTSD	Cathepsin D;Cathepsin D light chain;Cathepsin D heavy chain	0.341083	0.809101	11					ZADH2	Zinc-binding alcohol dehydrogenase domain-containing protein 2	-0.457593	-0.644049	18
KIF21A	Kinesin-like protein KIF21A	-0.312421	-0.422885	12					TTC39C	Tetratricopeptide repeat protein 39C	-0.00710583	-0.00598812	18
AHR	Aryl hydrocarbon receptor	0.0510569	0.0933275	7					CSGALNACT2	Chondroitin sulfate N-acetylgalactosaminyltransferase 2	-0.4481	-1.05439	10
UBE3A	Ubiquitin-protein ligase E3A	0.245406	0.342493	15					MRPL43	39S ribosomal protein L43, mitochondrial	-0.0741377	-0.691949	10
RILPL1	RILP-like protein 1	-0.0571318	-0.182076	12					NHLRC2	NHL repeat-containing protein 2	-0.226861	-0.308377	10
ZEB2	Zinc finger E-box-binding homeobox 2	-0.18135	-0.0401964	2					ATAD1	ATPase family AAA domain-containing protein 1	-0.248166	-0.0650797	10
DPY19L1	Probable C-mannosyltransferase DPY19L1	0.130553	0.266145	7					CCNY	Cyclin-Y	-0.491385	-0.786901	10
CBL	E3 ubiquitin-protein ligase CBL	-0.0084734	0.0383005	11					MCU	Calcium uniporter protein, mitochondrial	-0.105256	-0.609362	10
ASAH1	Acid ceramidase;Acid ceramidase subunit alpha;Acid ceramidase subunit beta	0.0570498	0.00479031	8					PDZD8	PDZ domain-containing protein 8	-0.412278	-0.481098	10
CLN5	Ceroid-lipofuscinosis neuronal protein 5	-0.0358906	0.283861	13					TSPAN14	Tetraspanin-14;Tetraspanin	-0.0494661	-0.847351	10
ADSL	Adenylosuccinate lyase	-0.226382	-0.189356	22					C18orf32	UPF0729 protein C18orf32	-0.420627	-0.730556	18
ELMSAN1	ELM2 and SANT domain-containing protein 1	0.0174818	0.089694	14					FAM45A;FAM45B	Protein FAM45A;Protein FAM45B	-0.141038	-0.453103	10
DPYSL2	Dihydropyrimidinase-related protein 2	-0.174207	-0.103767	8					DLG5	Disks large homolog 5	-0.0626631	-0.544322	10
MAPK15	Mitogen-activated protein kinase 15	-0.00862217	NaN	8					PPP4R1	Serine/threonine-protein phosphatase 4 regulatory subunit 1	-0.399405	-0.35589	18
PIGT	GPI transamidase component PIG-T	-0.061717	0.0470972	20					NOC3L	Nucleolar complex protein 3 homolog	-0.271703	-0.398745	10
		0.027915	-0.13688						TRUB1	Probable tRNA pseudouridine synthase 1	-0.251298	-0.246202	10
RBMX2	RNA-binding motif protein, X-linked 2	0.141236	0.145384	X					DNAJC9	DnaJ homolog subfamily C member 9	-0.637113	-0.863382	10
DPAGT1	UDP-N-acetylglucosamine--dolichyl-phosphate N-acetylglucosaminephosphotransferase	0.0291481	-0.088953	11					GBF1	Golgi-specific brefeldin A-resistance guanine nucleotide exchange factor 1	-0.333003	-0.433161	10
TRIM3	Tripartite motif-containing protein 3	-0.0966864	-0.0557556	11					LARP4B	La-related protein 4B	-0.605222	-0.645308	10
SCARB2	Lysosome membrane protein 2	0.0164824	-0.0221663	4					HTRA1	Serine protease HTRA1	-0.304126	-0.333909	10
TCEA1	Transcription elongation factor A protein 1	-0.0678644	0.145555	8					STAM	Signal transducing adapter molecule 1	-0.227925	-0.618698	10
DDX17	Probable ATP-dependent RNA helicase DDX17	0.0628424	0.204228	22					PSMG2	Proteasome assembly chaperone 2	-0.160943	-0.089736	18
RAI1	Retinoic acid-induced protein 1	0.0720968	-0.127434	17					VTI1A	Vesicle transport through interaction with t-SNAREs homolog 1A	-0.196172	-0.250647	10
RPS10;RPS10-NUDT3		-0.179704	0.153803	6					C18orf25	Uncharacterized protein C18orf25	-0.105495	-0.369982	18
GCSH	Glycine cleavage system H protein, mitochondrial	-0.130628	-0.638964	16					CHCHD1	Coiled-coil-helix-coiled-coil-helix domain-containing protein 1	-0.173306	-0.685068	10
MED17	Mediator of RNA polymerase II transcription subunit 17	0.00571728	0.311762	11					OPTN	Optineurin	-0.623757	-0.395776	10
ELP4	Elongator complex protein 4	0.103301	0.193042	11					SEH1L	Nucleoporin SEH1	-0.0202379	-0.322425	18
PAX6	Paired box protein Pax-6	0.145474	0.249795	11					NRBF2	Nuclear receptor-binding factor 2	-0.26138	-0.135708	10
GOSR2	Golgi SNAP receptor complex member 2	-0.112241	0.219345	17					STAMBPL1	AMSH-like protease	-0.844293	-0.606427	10
PHGDH	D-3-phosphoglycerate dehydrogenase	-0.055501	-0.319477	1					MASTL	Serine/threonine-protein kinase greatwall	-0.467107	-0.655899	10
RRM2	Ribonucleoside-diphosphate reductase subunit M2	0.060256	-0.0341492	2					DHTKD1	Probable 2-oxoglutarate dehydrogenase E1 component DHKTD1, mitochondrial	-0.414042	-0.790797	10
MON2	Protein MON2 homolog	0.188111	0.15426	12					RBM17	Splicing factor 45	-0.429152	-0.579596	10
PPT1	Palmitoyl-protein thioesterase 1	-0.104302	-0.0977011	1					USMG5	Up-regulated during skeletal muscle growth protein 5	-0.170945	-0.625342	10
GOLGA2	Golgin subfamily A member 2	-0.0553999	0.191124	9					TMX3	Protein disulfide-isomerase TMX3	-0.319102	-0.34171	18
HARS2	Probable histidine--tRNA ligase, mitochondrial	-0.0950518	0.0718164	5							-0.362119	-0.0158701	10
CHD4	Chromodomain-helicase-DNA-binding protein 4	-0.0106077	0.510427	12					DNAJC1	DnaJ homolog subfamily C member 1	-0.147216	0.0625143	10
DYRK1A;DYRK1B	Dual specificity tyrosine-phosphorylation-regulated kinase 1A;Dual specificity tyrosine-phosphorylation-regulated kinase 1B	0.227971	0.282841	19					CNDP2	Cytosolic non-specific dipeptidase	-0.433103	-0.657708	18
CLIC5;CLIC6	Chloride intracellular channel protein 5;Chloride intracellular channel protein 6	0.174937	3.88174	6					RPRD1A	Regulation of nuclear pre-mRNA domain-containing protein 1A	-0.283477	-0.554235	18
CDK13	Cyclin-dependent kinase 13	-0.109809	0.086833	7					NEDD4L	E3 ubiquitin-protein ligase NEDD4-like	-0.0427694	0.321877	18
CTNNB1	Catenin beta-1	-0.0245523	0.220736	3					KIF20B	Kinesin-like protein KIF20B	-0.301116	-0.422924	10
ACBD6	Acyl-CoA-binding domain-containing protein 6	-0.286172	0.0546722	1					ADO	2-aminoethanethiol dioxygenase	-0.282294	-0.205338	10
PLEKHM2	Pleckstrin homology domain-containing family M member 2	-0.11076	0.11692	1					MMS19	MMS19 nucleotide excision repair protein homolog	-0.321546	-0.714827	10
CEP78	Centrosomal protein of 78 kDa	0.209167	-0.162376	9					YME1L1	ATP-dependent zinc metalloprotease YME1L1	-0.102181	-0.585882	10
CSNK2A1;CSNK2A3	Casein kinase II subunit alpha;Casein kinase II subunit alpha 3	-0.165008	-0.142731	20					NAPG	Gamma-soluble NSF attachment protein	-0.279386	-0.160057	18
TSC2	Tuberin	0.0381021	0.127473	16					DDX50	ATP-dependent RNA helicase DDX50	-0.459018	-0.542613	10
SHROOM3	Protein Shroom3	0.0305138	0.259576	4					AIFM2	Apoptosis-inducing factor 2	-0.383425	-0.573591	10
TBCE	Tubulin-specific chaperone E	-0.276847	0.200794	1					FAM213A	Redox-regulatory protein FAM213A	0.0529737	-0.302219	10
		-0.121824	0.0226488						TUBGCP2	Gamma-tubulin complex component 2	-0.0401487	-0.642846	10
		0.280623	0.0976315						MTG1	Mitochondrial ribosome-associated GTPase 1;Mitochondrial GTPase 1	-0.335042	-1.15986	10
ATP13A3	Probable cation-transporting ATPase 13A3	-0.239514	-0.286003	3					WAC	WW domain-containing adapter protein with coiled-coil	-0.383361	-0.491642	10
UCK2	Uridine-cytidine kinase 2	-0.221454	-0.406317	1					MCMBP	Mini-chromosome maintenance complex-binding protein	-0.490603	-0.752422	10
ERCC3	TFIIH basal transcription factor complex helicase XPB subunit	0.105676	0.0644712	2					PI4K2A	Phosphatidylinositol 4-kinase type 2-alpha	-0.144563	-0.489738	10
SMARCE1	SWI/SNF-related matrix-associated actin-dependent regulator of chromatin subfamily E member 1	0.088973	0.230663	17					TUBB6	Tubulin beta-6 chain	0.00117397	-0.0838089	18
		-0.144933	-0.356711						DPCD	Protein DPCD	-0.337188	-0.710249	10
SPG7	Paraplegin	0.0130911	0.146626	16					TIMM21	Mitochondrial import inner membrane translocase subunit Tim21	-0.323108	-0.686342	18
COL4A3BP	Collagen type IV alpha-3-binding protein	-0.0255289	0.0903988	5					OSBPL1A	Oxysterol-binding protein-related protein 1	-0.643969	-1.03633	18
PPFIA1	Liprin-alpha-1	0.0537863	0.354	11					GTPBP4	Nucleolar GTP-binding protein 1	-0.357278	-0.786595	10
SMARCA4	Transcription activator BRG1	-0.0197763	-0.211134	19					WDR11	WD repeat-containing protein 11	-0.102685	-0.629077	10
NME6	Nucleoside diphosphate kinase;Nucleoside diphosphate kinase 6	-0.0613117	-0.163221	3					TWSG1	Twisted gastrulation protein homolog 1	0.192255	0.283057	18
MEA1	Male-enhanced antigen 1	-0.543468	-0.184649	6					CSTF2T	Cleavage stimulation factor subunit 2 tau variant	-0.343743	-0.789545	10
RPS14	40S ribosomal protein S14	-0.154731	-0.0625353	5					SLK	STE20-like serine/threonine-protein kinase	-0.455522	NaN	10
GRB10	Growth factor receptor-bound protein 10	-0.272178	-0.282576	7					GHITM	Growth hormone-inducible transmembrane protein	-0.246005	-0.256257	10
SPAST	Spastin	-0.09694	-0.113461	2					CUEDC2	CUE domain-containing protein 2	-0.279902	-0.734082	10
TOPBP1	DNA topoisomerase 2-binding protein 1	0.424309	0.114849	3					BICC1	Protein bicaudal C homolog 1	-0.443422	-0.490932	10
DOCK10	Dedicator of cytokinesis protein 10	0.151576	0.427099	2					ZNF703;ZNF503	Zinc finger protein 703;Zinc finger protein 503	-0.0908585	0.282992	10
ATXN2	Ataxin-2	-0.024888	0.197427	12					C10orf88	Uncharacterized protein C10orf88	0.11611	-0.123471	10
VPS33B	Vacuolar protein sorting-associated protein 33B	-0.00587177	0.0490174	15					UBTD1	Ubiquitin domain-containing protein 1	-0.449262	-0.707976	10
SUCLA2	Succinyl-CoA ligase [ADP-forming] subunit beta, mitochondrial	0.181987	0.431719	13					UPF2	Regulator of nonsense transcripts 2	-0.225392	-0.810507	10
VPS45	Vacuolar protein sorting-associated protein 45	0.17578	0.17069	1					PLEKHA1	Pleckstrin homology domain-containing family A member 1	-0.696441	-0.31284	10
EPS8	Epidermal growth factor receptor kinase substrate 8	0.121188	0.272688	12					EPG5	Ectopic P granules protein 5 homolog	-0.305446	-0.472143	18
CASK	Peripheral plasma membrane protein CASK	0.582227	0.497128	X					TM9SF3	Transmembrane 9 superfamily member 3	-0.0530386	-0.201758	10
		-0.218338	-0.121433						RAB18	Ras-related protein Rab-18	-0.617009	-0.494712	10
CCNH	Cyclin-H	-0.0959253	0.124059	5					XPNPEP1	Xaa-Pro aminopeptidase 1	-0.336774	-0.543019	10
SEC23B	Protein transport protein Sec23B	0.0528345	-0.0693083	20					DDX21	Nucleolar RNA helicase 2	-0.554372	-0.660987	10
BCAR1	Breast cancer anti-estrogen resistance protein 1	0.1289	0.085804	16					SAR1A	GTP-binding protein SAR1a	-0.109706	-0.036797	10
DDX3X;DDX3Y	ATP-dependent RNA helicase DDX3X;ATP-dependent RNA helicase DDX3Y	-0.0991049	0.0915785	X					PRTFDC1	Phosphoribosyltransferase domain-containing protein 1	0.00935459	-0.088625	10
TSC1	Hamartin	-0.0023241	0.249018	9					MTPAP	Poly(A) RNA polymerase, mitochondrial	-0.19637	-0.346892	10
TPP1	Tripeptidyl-peptidase 1	-0.108666	0.165847	11					MTPAP	Poly(A) RNA polymerase, mitochondrial	-0.451148	NaN	10
RAPGEF2	Rap guanine nucleotide exchange factor 2	-0.0687075	0.134238	4					HIF1AN	Hypoxia-inducible factor 1-alpha inhibitor	-0.155157	-0.34335	10
AP1S1	AP-1 complex subunit sigma-1A	0.131471	-0.132806	7					MARCH5	E3 ubiquitin-protein ligase MARCH5	0.000906944	-0.317378	10
UBA6	Ubiquitin-like modifier-activating enzyme 6	0.0216818	-0.0477161	4					NSMCE4A	Non-structural maintenance of chromosomes element 4 homolog A	-0.122087	-0.831236	10
UHRF1BP1L	UHRF1-binding protein 1-like	0.169223	-0.0321474	12					CISD1	CDGSH iron-sulfur domain-containing protein 1	-0.269151	-0.76735	10
ARHGAP10	Rho GTPase-activating protein 10	-0.0675192	0.430241	4					MYOF	Myoferlin	-0.175202	-0.258101	10
ILVBL	Acetolactate synthase-like protein	-0.128129	-0.246636	19					VAPA	Vesicle-associated membrane protein-associated protein A	-0.169112	-0.228433	18
PLEKHG3	Pleckstrin homology domain-containing family G member 3	0.0515556	0.193218	14					H2AFY2	Core histone macro-H2A.2;Histone H2A	-0.733207	-6.09673	10
SH3PXD2B	SH3 and PX domain-containing protein 2B	-1.17678	-2.52935	5					CXXC1	CXXC-type zinc finger protein 1	0.0319462	-0.727956	18
ACO2	Aconitate hydratase, mitochondrial	0.189845	0.144439	22					BCCIP	BRCA2 and CDKN1A-interacting protein	-0.280616	-0.620116	10
PRNP	Major prion protein	0.46329	0.558901	20					MBD2	Methyl-CpG-binding domain protein 2	-0.33059	-0.696305	18
HLA-C	HLA class I histocompatibility antigen, Cw-7 alpha chain	0.192595	0.580262	6					ADD3	Gamma-adducin	-0.400699	-0.734404	10
NBAS	Neuroblastoma-amplified sequence	-0.125796	-0.108025	2					MBD1	Methyl-CpG-binding domain protein 1	-0.239137	-0.687277	18
EXOSC2	Exosome complex component RRP4	-0.169276	-0.154644	9					ZMIZ1	Zinc finger MIZ domain-containing protein 1	-0.147183	-0.0908694	10
VWA8	von Willebrand factor A domain-containing protein 8	-0.0499773	-0.022418	13					SUFU	Suppressor of fused homolog	-0.0866013	-0.498281	10
SBNO1	Protein strawberry notch homolog 1	0.204164	0.288557	12					MINPP1	Multiple inositol polyphosphate phosphatase 1	-0.45655	-0.604584	10
GTPBP10	GTP-binding protein 10	-0.0743837	0.00454712	7					SHOC2	Leucine-rich repeat protein SHOC-2	-0.282826	-0.234912	10
TRAPPC13	Trafficking protein particle complex subunit 13	0.0933876	0.22092	5					SMC3	Structural maintenance of chromosomes protein 3	-0.24404	-0.398867	10
CNOT1	CCR4-NOT transcription complex subunit 1	0.0973139	0.00160694	16					INPP5F	Phosphatidylinositide phosphatase SAC2	-0.178632	-0.46854	10
CNTNAP3;CNTNAP3B	Contactin-associated protein-like 3;Contactin-associated protein-like 3B	-0.37824	-1.05513	9					WDR37	WD repeat-containing protein 37	-0.323321	-0.578432	10
TSSC4	Protein TSSC4	-0.101856	0.127357	11					AP3M1	AP-3 complex subunit mu-1	0.207541	-0.455839	10
PGP	Phosphoglycolate phosphatase	-0.0889502	-0.431189	16					EXOSC1	Exosome complex component CSL4	-0.20157	-0.676684	10
WBP2	WW domain-binding protein 2	0.371379	0.31574	17					MRPS16	28S ribosomal protein S16, mitochondrial	-0.0666628	-0.966464	10
HDAC8	Histone deacetylase 8	0.134428	0.162702	X					MTCL1	Microtubule cross-linking factor 1	-0.221604	-0.115929	18
YIF1A	Protein YIF1A	-0.00823307	-0.186937	11					AFG3L2	AFG3-like protein 2	-0.0425749	-0.105271	18
FBLL1	rRNA/tRNA 2-O-methyltransferase fibrillarin-like protein 1	0.0660954	NaN	5					SEC23IP	SEC23-interacting protein	-0.146136	-0.137732	10
UNC119B	Protein unc-119 homolog B	0.161746	0.073597	12					COMMD3-BMI1		-0.0985594	-0.280372	10
METTL15	Probable methyltransferase-like protein 15	0.189407	0.224284	11					ENOSF1	Mitochondrial enolase superfamily member 1	-0.512908	-0.449132	18
MRPL23	39S ribosomal protein L23, mitochondrial	-0.1836	-0.316349	11					KCNMA1	Calcium-activated potassium channel subunit alpha-1	-0.3634	-0.599205	10
2008-09-01	Septin-8	0.104129	0.0708132	5					ZSWIM8	Zinc finger SWIM domain-containing protein 8	-0.266692	-0.37503	10
DIAPH2	Protein diaphanous homolog 2	0.155171	0.0314598	X					LRRC20	Leucine-rich repeat-containing protein 20	-0.4444	-1.03149	10
PHKA1	Phosphorylase b kinase regulatory subunit alpha, skeletal muscle isoform	0.0260801	0.0228071	X
POLA1	DNA polymerase;DNA polymerase alpha catalytic subunit	-0.276158	-0.645823	X
ENSA	Alpha-endosulfine	-0.387406	-0.196662	1
OBSL1	Obscurin-like protein 1	0.0319815	-0.185899	2
CD9	Tetraspanin;CD9 antigen	0.119298	-0.46137	12
PPP2R4	Serine/threonine-protein phosphatase 2A activator	0.0443983	-0.359972	9
DNASE1L1	Deoxyribonuclease-1-like 1	0.0563602	-0.40863	X
MANF	Mesencephalic astrocyte-derived neurotrophic factor	-0.0903482	-0.235576	3
RTN1	Reticulon;Reticulon-1	0.259542	0.717731	14
CEBPZOS	Protein CEBPZOS	-0.0588808	-0.060463	2
DSCR3	Down syndrome critical region protein 3	-0.0535545	-0.0403528	21
SUMO3	Small ubiquitin-related modifier 3	-0.278245	0.0766287	21
TSSC1	Protein TSSC1	-0.0169954	-0.247406	2
BICD1	Protein bicaudal D homolog 1	-0.0613737	-0.061698	12
MATR3	Matrin-3	0.0321646	0.30069	5
NUDT19	Nucleoside diphosphate-linked moiety X motif 19, mitochondrial	0.239905	0.110938	19
RNF185	E3 ubiquitin-protein ligase RNF185	-0.370979	0.132505	22
SRRM1	Serine/arginine repetitive matrix protein 1	-0.178435	0.100633	1
CBX6	Chromobox protein homolog 6	-0.0938044	0.0566282	22
APOBEC3B	DNA dC->dU-editing enzyme APOBEC-3B	0.0685148	-0.200594	22
EWSR1	RNA-binding protein EWS	-0.179021	-0.0488949	22
CPNE1	Copine-1	0.0447817	0.307678	20
TSPO	Translocator protein	0.511315	-0.357137	22
PSMD10	26S proteasome non-ATPase regulatory subunit 10	0.354028	0.165694	X
NRD1	Nardilysin	0.0824003	0.111619	1
EIF4ENIF1	Eukaryotic translation initiation factor 4E transporter	0.0777178	0.156789	22
CDC37L1	Hsp90 co-chaperone Cdc37-like 1	-0.157442	-0.0124197	9
PRPS1	Ribose-phosphate pyrophosphokinase 1	0.113719	0.292899	X
SMG7	Protein SMG7	-0.0340672	0.219285	1
AP4B1	AP complex subunit beta;AP-4 complex subunit beta-1	0.280221	-0.483502	1
ARHGEF7	Rho guanine nucleotide exchange factor 7	0.230105	0.206321	13
TMEM9	Transmembrane protein 9	-0.156013	0.187797	1
UBE2J2	Ubiquitin-conjugating enzyme E2 J2	-0.0455341	-0.11623	1
CD58	Lymphocyte function-associated antigen 3	0.482869	0.318954	1
GUK1	Guanylate kinase	-0.0993853	-0.0950031	1
JMJD6	Bifunctional arginine demethylase and lysyl-hydroxylase JMJD6	0.123416	0.242295	17
PHC2	Polyhomeotic-like protein 2	0.155272	-0.00183678	1
PDLIM2	PDZ and LIM domain protein 2	-0.258943	-0.47768	8
CENPH	Centromere protein H	0.083312	-0.164536	5
CNN2	Calponin;Calponin-2	-0.0380774	0.286347	19
STK33	Serine/threonine-protein kinase 33	-0.138772	-0.24409	11
SLC35A2	UDP-galactose translocator	-0.0225725	0.0409307	X
RPS6KA3	Ribosomal protein S6 kinase alpha-3	0.137866	-0.00156927	X
MSI2	RNA-binding protein Musashi homolog 2	0.480597	0.552856	17
CS	Citrate synthase;Citrate synthase, mitochondrial	-0.176263	-0.399961	12
CHURC1-FNTB		0.210291	0.127982	14
		-0.218432	NaN	17
ABHD14B	Alpha/beta hydrolase domain-containing protein 14B	-0.40651	-0.569818	3
SEC61A1;SEC61A2	Protein transport protein Sec61 subunit alpha isoform 1;Protein transport protein Sec61 subunit alpha isoform 2	-0.194032	-0.164603	3
STK24	Serine/threonine-protein kinase 24;Serine/threonine-protein kinase 24 36 kDa subunit;Serine/threonine-protein kinase 24 12 kDa subunit	0.161395	-0.202014	13
ZDHHC20	Palmitoyltransferase;Probable palmitoyltransferase ZDHHC20	0.27081	0.589276	13
IXL;MED29	Mediator of RNA polymerase II transcription subunit 29	0.0446959	0.0389957	19
MTAP	S-methyl-5-thioadenosine phosphorylase;Purine nucleoside phosphorylase	-0.232871	-0.056572	9
FXR1	Fragile X mental retardation syndrome-related protein 1	0.015481	0.204253	3
ILF2	Interleukin enhancer-binding factor 2	0.0585699	0.012351	1
DERL1	Derlin-1	-0.10727	0.291481	8
GCLC	Glutamate--cysteine ligase catalytic subunit	-0.131185	0.0935717	6
USP28	Ubiquitin carboxyl-terminal hydrolase;Ubiquitin carboxyl-terminal hydrolase 28	0.130893	0.141592	11
RBPMS	RNA-binding protein with multiple splicing	0.336892	-0.978654	8
EML4	Echinoderm microtubule-associated protein-like 4	0.0855322	0.157199	2
MPV17	Protein Mpv17	0.316913	0.0651588	2
PES1	Pescadillo homolog	-0.204614	0.0415678	22
SLC30A6	Zinc transporter 6	0.239438	0.177864	2
LDAH;C2orf43	UPF0554 protein C2orf43	0.416898	0.431276	2
BRD8	Bromodomain-containing protein 8	0.185485	0.275498	5
RAN	GTP-binding nuclear protein Ran	-0.0410967	-0.151433	12
HMG20B	SWI/SNF-related matrix-associated actin-dependent regulator of chromatin subfamily E member 1-related	-0.164504	-0.141438	19
EML3	Echinoderm microtubule-associated protein-like 3	-0.322156	-0.273979	11
ATP6AP2	Renin receptor	0.0968885	0.385139	X
TTC26	Intraflagellar transport protein 56	-0.239194	0.308985	7
COG2	Conserved oligomeric Golgi complex subunit 2	-0.120254	-0.149618	1
TPCN1	Two pore calcium channel protein 1	0.0143509	0.327881	12
FGD4	FYVE, RhoGEF and PH domain-containing protein 4	-0.726506	-0.435534	12
GRAMD3	GRAM domain-containing protein 3	0.172737	0.598382	5
SLC6A9	Transporter;Sodium- and chloride-dependent glycine transporter 1	-0.018136	-0.903105	1
ARMC8	Armadillo repeat-containing protein 8	0.0431089	0.163243	3
DDX27	Probable ATP-dependent RNA helicase DDX27	-0.0744009	0.156049	20
RANBP3	Ran-binding protein 3	0.16175	0.0915775	19
VPS11	Vacuolar protein sorting-associated protein 11 homolog	-0.160348	-0.111744	11
NAP1L1	Nucleosome assembly protein 1-like 1	-0.114789	-0.084651	12
GPR89A;GPR89B	Golgi pH regulator A;Golgi pH regulator B	-0.0713806	0.226505	1
GALK2		-0.119449	0.0126839	15
GOLGA2		-0.213329	0.191124	9
SH3GLB2	Endophilin-B2	-0.466317	-0.32427	9
FNBP1	Formin-binding protein 1	0.0453215	-0.222281	9
VARS2	Valine--tRNA ligase, mitochondrial	-0.285447	-0.256561	6
SMARCA1	Probable global transcription activator SNF2L1	-0.262994	-0.340037	X
CPEB4	Cytoplasmic polyadenylation element-binding protein 4	-0.14153	-0.136338	5
SRGAP2;SRGAP2B;SRGAP2C	SLIT-ROBO Rho GTPase-activating protein 2;SLIT-ROBO Rho GTPase-activating protein 2B;SLIT-ROBO Rho GTPase-activating protein 2C	0.106729	0.187727	1
MTHFD1L	Monofunctional C1-tetrahydrofolate synthase, mitochondrial	-0.0027895	-0.156214	6
MZT2B;MZT2A	Mitotic-spindle organizing protein 2B;Mitotic-spindle organizing protein 2A	-0.234769	-0.296026	2
CNRIP1	CB1 cannabinoid receptor-interacting protein 1	0.189471	-0.0587645	2
TAX1BP1	Tax1-binding protein 1	0.2515	0.169568	7
LSM5	U6 snRNA-associated Sm-like protein LSm5	0.0220165	0.194696	7
SUMO1	Small ubiquitin-related modifier 1	0.00902462	0.10118	2
PTMA	Prothymosin alpha;Prothymosin alpha, N-terminally processed;Thymosin alpha-1	-0.194436	-0.312903	2
METTL5	Methyltransferase-like protein 5	-0.201032	-0.176766	2
USP39	U4/U6.U5 tri-snRNP-associated protein 2	-0.148967	-0.0648232	2
EIF4E2	Eukaryotic translation initiation factor 4E type 2	-0.0102549	-0.0482407	2
WDR54	WD repeat-containing protein 54	0.0177755	-0.0551729	2
WIZ	Protein Wiz	-0.14257	-0.0332632	19
HNRNPLL;HNRPLL	Heterogeneous nuclear ribonucleoprotein L-like	0.203897	0.219345	2
LMCD1	LIM and cysteine-rich domains protein 1	0.347827	0.560405	3
ZC3HC1	Nuclear-interacting partner of ALK	0.0535326	-0.124749	7
SRI	Sorcin	-0.239247	-0.23862	7
TUBA8	Tubulin alpha-8 chain	0.595414	NaN	22
MBOAT2	Lysophospholipid acyltransferase 2	0.511254	0.572683	2
POLR2B	DNA-directed RNA polymerase;DNA-directed RNA polymerase II subunit RPB2	-0.188426	-0.0395365	4
CMSS1	Protein CMSS1	-0.0256948	-0.0965643	3
CROT	Peroxisomal carnitine O-octanoyltransferase	0.185306	0.293387	7
MKRN2	Probable E3 ubiquitin-protein ligase makorin-2	-0.0852079	0.134488	3
LIN9	Protein lin-9 homolog	0.486764	0.123356	1
PTGES3L-AARSD1;AARSD1	Alanyl-tRNA editing protein Aarsd1	-0.262591	0.0894103	17
TAGLN3	Transgelin-3	-0.0194788	NaN	3
SMPD4		0.120223	-0.2203	2
NISCH	Nischarin	-0.0294142	0.0765905	3
GRAMD1C	GRAM domain-containing protein 1C	-0.140677	0.204985	3
MKLN1	Muskelin	-0.0984621	0.190628	7
PLSCR1	Phospholipid scramblase 1	0.478396	0.165748	3
MAPKAPK3	MAP kinase-activated protein kinase 3	-0.121207	-0.175973	3
ALDH5A1	Succinate-semialdehyde dehydrogenase, mitochondrial	0.192195	0.243818	6
RPSA	40S ribosomal protein SA	-0.250014	-0.176584	3
COA1	Cytochrome c oxidase assembly factor 1 homolog	0.125546	0.30055	7
NMD3	60S ribosomal export protein NMD3	-0.101417	0.146847	3
SSR3	Translocon-associated protein subunit gamma	-0.335206	0.0436878	3
EPT1	Ethanolaminephosphotransferase 1	-0.17904	-0.0736217	2
FXN	Frataxin, mitochondrial;Frataxin intermediate form;Frataxin(56-210);Frataxin(78-210);Frataxin mature form	0.145178	-0.450474	9
DRAP1	Dr1-associated corepressor	0.196595	0.179351	11
TMUB1	Transmembrane and ubiquitin-like domain-containing protein 1	-0.00635433	-0.262522	7
NCOR2	Nuclear receptor corepressor 2	-0.00854588	-0.0833969	12
PCYT1A	Choline-phosphate cytidylyltransferase A	-0.208287	-0.131375	3
TMBIM1	Protein lifeguard 3	0.493258	0.0561266	2
MTMR2	Myotubularin-related protein 2	-0.0856123	-0.301295	11
CDC42EP3	Cdc42 effector protein 3	0.340535	0.598393	2
GPS1	COP9 signalosome complex subunit 1	0.00827312	-0.0875616	17
CYCS	Cytochrome c	0.0834475	0.119135	7
AAMP	Angio-associated migratory cell protein	0.10645	0.143934	2
APEH	Acylamino-acid-releasing enzyme	-0.111337	-0.117752	3
PPM1B	Protein phosphatase 1B	0.164075	0.457337	2
DHFRL1	Dihydrofolate reductase, mitochondrial	0.0339251	0.196419	3
VPS8	Vacuolar protein sorting-associated protein 8 homolog	0.0515251	0.18523	3
TUBA4A		-0.151828	0.999294	2
CAV1	Caveolin;Caveolin-1	-1.18927	0.317203	7
OXNAD1	Oxidoreductase NAD-binding domain-containing protein 1	-0.172816	-0.175604	3
POLR2H	DNA-directed RNA polymerases I, II, and III subunit RPABC3	-0.062604	-0.0420065	3
APAF1	Apoptotic protease-activating factor 1	0.322529	0.129748	12
FARP1	FERM, RhoGEF and pleckstrin domain-containing protein 1	0.362124	0.284091	13
RPL24	60S ribosomal protein L24	-0.102015	0.00436974	3
MBNL1	Muscleblind-like protein 1	0.148128	0.14807	3
NRF1	Nuclear respiratory factor 1	0.0066843	0.0054121	7
C7orf50	Uncharacterized protein C7orf50	-0.0616522	-0.360967	7
DNAJB2	DnaJ homolog subfamily B member 2	-0.155339	0.337383	2
LIMD1	LIM domain-containing protein 1	-0.153809	-0.177787	3
CHCHD3	MICOS complex subunit MIC19	0.115037	0.0802641	7
AKR1B15;AKR1B10	Aldo-keto reductase family 1 member B15;Aldo-keto reductase family 1 member B10	0.872882	0.0892334	7
NABP2;NABP1	SOSS complex subunit B1;SOSS complex subunit B2	-0.0820971	0.277808	12
CCM2	Cerebral cavernous malformations 2 protein	0.0208635	0.0194674	7
DCUN1D1	DCN1-like protein;DCN1-like protein 1	0.156058	0.289526	3
FOXJ3;FOXN3;FOXN4;FOXN2;FOXJ1;FOXG1;FOXJ2;FOXN1	Forkhead box protein J3;Forkhead box protein N4;Forkhead box protein N2;Forkhead box protein J1;Forkhead box protein N3;Forkhead box protein G1;Forkhead box protein J2;Forkhead box protein N1	0.108874	0.254554	14
MEST	Mesoderm-specific transcript homolog protein	-0.172935	-0.425394	7
TRIM22	E3 ubiquitin-protein ligase TRIM22	-0.128873	0.555315	11
IL1B	Interleukin-1 beta	-0.455882	-0.26437	2
NUPL2	Nucleoporin-like protein 2	0.0023241	-0.145721	7
FILIP1L	Filamin A-interacting protein 1-like	-0.333668	2.41586	3
POP7	Ribonuclease P protein subunit p20	-0.331622	-0.321746	7
RPL22L1	60S ribosomal protein L22-like 1	-0.550954	-1.17052	3
KCNN4	Intermediate conductance calcium-activated potassium channel protein 4	-0.0544176	-0.453555	19
ZBTB8OS	Protein archease	-0.29448	-0.0305929	1
EIF4G2	Eukaryotic translation initiation factor 4 gamma 2	0.0025568	0.0810566	11
PPP1R9B		0.298987	0.146979	17
RPL32	60S ribosomal protein L32	-0.117366	-0.039752	3
pk;ZAK	Mitogen-activated protein kinase kinase kinase MLT	0.279778	0.632884
CAMK2D	Calcium/calmodulin-dependent protein kinase type II subunit delta	0.0984926	0.0636015	4
GSTCD	Glutathione S-transferase C-terminal domain-containing protein	-0.183443	-0.0262156	4
COX7C	Cytochrome c oxidase subunit 7C, mitochondrial	0.0645895	0.0250731	5
TMEM33	Transmembrane protein 33	0.335837	0.0645571	4
CDK7	Cyclin-dependent kinase 7	0.194106	0.252472	5
MRPL27	39S ribosomal protein L27, mitochondrial	-0.0632639	-0.0891266	17
ELMOD2	ELMO domain-containing protein 2	-0.0612078	0.0580168	4
HSD17B11	Estradiol 17-beta-dehydrogenase 11	0.117557	-0.0192423	4
TUSC3	Tumor suppressor candidate 3	0.47405	0.127335	8
RAPGEF6	Rap guanine nucleotide exchange factor 6	0.0318918	0.377712	5
PET112;GATB	Glutamyl-tRNA(Gln) amidotransferase subunit B, mitochondrial	0.00989246	0.000520706	4
SIL1	Nucleotide exchange factor SIL1	-0.210069	-0.489455	5
FBXO4	F-box only protein 4	-0.215374	-0.412362	5
SEC31A	Protein transport protein Sec31A	-0.072278	-0.0352736	4
MCC	Colorectal mutant cancer protein	-0.309291	-0.738183	5
STX18	Syntaxin-18	-0.156062	0.169402	4
DCK	Deoxycytidine kinase	-0.190936	-0.036478	4
SENP6	Sentrin-specific protease 6	0.17163	0.288041	6
COL12A1	Collagen alpha-1(XII) chain	0.0595255	0.264817	6
2011-09-01	Septin-11	0.386035	0.201338	4
COX7A2	Cytochrome c oxidase subunit 7A2, mitochondrial	0.220691	0.0685482	6
SNX14	Sorting nexin-14	0.140112	0.220205	6
ZNF131	Zinc finger protein 131	-0.168586	0.233234	5
CLASP2	CLIP-associating protein 2	-0.0366964	0.0184364	3
NSMCE2	E3 SUMO-protein ligase NSE2	-0.0999088	0.0885782	8
SARAF	Store-operated calcium entry-associated regulatory factor	0.0909376	0.0849104	8
TATDN1	Putative deoxyribonuclease TATDN1	-0.163684	-0.0744476	8
REEP4	Receptor expression-enhancing protein;Receptor expression-enhancing protein 4	0.0820341	0.0570354	8
CHRAC1	Chromatin accessibility complex protein 1	-0.231204	-0.0553207	8
STMN2	Stathmin;Stathmin-2	-0.414124	NaN	8
C1orf198	Uncharacterized protein C1orf198	-0.217975	0.507771	1
PSD3		0.13899	-0.0422249	8
TTI2	TELO2-interacting protein 2	0.0463333	-0.0999918	8
POLB	DNA polymerase beta	-0.264665	-0.567365	8
ERI1	3-5 exoribonuclease 1	0.0203505	0.222446	8
TMEM55A	Type 2 phosphatidylinositol 4,5-bisphosphate 4-phosphatase	-0.378297	0.0902977	8
PSD3	PH and SEC7 domain-containing protein 3	0.292146	-0.0422249	8
AP3M2	AP-3 complex subunit mu-2	0.26758	0.0514784	8
LYRM2	LYR motif-containing protein 2	0.00439358	0.0698948	6
ANXA6	Annexin	0.739112	0.0953903	5
TAF6	Transcription initiation factor TFIID subunit 6	-0.113526	-0.0794544	7
COPS6	COP9 signalosome complex subunit 6	-0.00511265	-0.200297	7
FLOT2	Flotillin-2	0.00363445	-0.0834732	17
KIAA0319L	Dyslexia-associated protein KIAA0319-like protein	-0.365317	-0.140959	1
ZNF143	Zinc finger protein 143	-0.144594	-0.0710812	11
CPNE8;CPNE5	Copine-8;Copine-5	0.510867	0.922447	6
RNF14	E3 ubiquitin-protein ligase RNF14	0.0997953	-0.0198612	5
PRRC2C	Protein PRRC2C	-0.0611162	0.0623417	1
SNCA	Alpha-synuclein	-0.550704	-0.294761	4
NAA50	N-alpha-acetyltransferase 50	-0.0623865	0.0118628	3
TANK	TRAF family member-associated NF-kappa-B activator	0.0168486	0.33083	2
TSEN34	tRNA-splicing endonuclease subunit Sen34	-0.286299	-0.0781546	19
INPP4B	Type II inositol 3,4-bisphosphate 4-phosphatase	-0.134002	0.41673	4
YIPF3	Protein YIPF3;Protein YIPF3, 36 kDa form III	0.0825968	0.0657797	6
DMD	Dystrophin	-0.22617	-0.187353	X
ACIN1	Apoptotic chromatin condensation inducer in the nucleus	-0.0135126	0.176626	14
MTA3	Metastasis-associated protein MTA3	0.0260201	-0.281786	2
FAM91A1	Protein FAM91A1	0.0534887	0.17468	8
ERMP1	Endoplasmic reticulum metallopeptidase 1	-0.143245	-0.344119	9
EIF2B4	Translation initiation factor eIF-2B subunit delta	-0.136989	0.0125561	2
ZC3H18	Zinc finger CCCH domain-containing protein 18	-0.0381746	0.167402	16
MAEA	Macrophage erythroblast attacher	0.0632086	0.0644464	4
SDC2	Syndecan;Syndecan-2	0.22783	0.561504	8
MRPL22	39S ribosomal protein L22, mitochondrial	-0.0570745	-0.165458	5
ITGA2		-0.496163	-0.771382	5
USP19	Ubiquitin carboxyl-terminal hydrolase;Ubiquitin carboxyl-terminal hydrolase 19	-0.182377	-0.0811615	3
WDR87	WD repeat-containing protein 87	-0.119759	-1.81687	19
MTA1	Metastasis-associated protein MTA1	-0.155164	-0.11078	14
DAGLB	Sn1-specific diacylglycerol lipase beta	0.200781	0.429905	7
OSBPL2	Oxysterol-binding protein;Oxysterol-binding protein-related protein 2	0.0857534	0.250664	20
RBMS1	RNA-binding motif, single-stranded-interacting protein 1	0.0121298	0.0906925	2
BZW2	Basic leucine zipper and W2 domain-containing protein 2	-0.184615	-0.44358	7
G6PD	Glucose-6-phosphate 1-dehydrogenase	-0.275771	-0.166177	X
PCCB	Propionyl-CoA carboxylase beta chain, mitochondrial	0.0689497	-0.326334	3
CAPN5	Calpain-5	0.394656	0.0826464	11
LTBP1	Latent-transforming growth factor beta-binding protein 1	-0.155623	-0.300534	2
MAP4	Microtubule-associated protein	0.0146933	0.00659418	3
ATG16L1	Autophagy-related protein 16-1	0.0916185	0.159913	2
CYFIP2	Cytoplasmic FMR1-interacting protein 2	0.194515	-0.499843	5
SDAD1	Protein SDA1 homolog	-0.0863199	0.313733	4
2010-09-01	Septin-10	-0.0121431	-0.127876	2
ABI2	Abl interactor 2	-0.00610065	-0.00157356	2
ASXL2	Putative Polycomb group protein ASXL2	-0.0563488	0.141256	2
NDUFB5	NADH dehydrogenase [ubiquinone] 1 beta subcomplex subunit 5, mitochondrial	0.146386	0.0251598	3
PIGG	GPI ethanolamine phosphate transferase 2	-0.120444	0.109541	4
GSTM1;GSTM4	Glutathione S-transferase Mu 1;Glutathione S-transferase Mu 4	0.175889	-0.210271	1
EIF4B	Eukaryotic translation initiation factor 4B	-0.282203	0.0506916	12
EIF4G1		-0.0410948	0.0172434	3
DCTN1;DKFZp686E0752	Dynactin subunit 1	-0.250787	-0.0355177	2
CHTF18	Chromosome transmission fidelity protein 18 homolog	-0.196555	-0.199147	16
ALYREF		0.0486212	-0.0505934	17
HK2	Hexokinase;Hexokinase-2	-0.260135	-0.165888	2
AGK	Acylglycerol kinase, mitochondrial	0.255448	0.0558939	7
MARK2	Serine/threonine-protein kinase MARK2	0.0216398	-0.0568748	11
TNC	Tenascin	0.633384	1.76648	9
CCNB1	G2/mitotic-specific cyclin-B1	0.309171	0.300345	5
BDH1	D-beta-hydroxybutyrate dehydrogenase, mitochondrial	0.0392361	-0.176177	3
GOSR1	Golgi SNAP receptor complex member 1	0.127448	0.367702	17
LRCH3	Leucine-rich repeat and calponin homology domain-containing protein 3	0.0861063	0.0144281	3
CDCA2	Cell division cycle-associated protein 2	0.0670624	0.154399	8
PPIE	Peptidyl-prolyl cis-trans isomerase;Peptidyl-prolyl cis-trans isomerase E	0.118747	0.19628	1
PDPK1;PDPK2P	3-phosphoinositide-dependent protein kinase 1;Putative 3-phosphoinositide-dependent protein kinase 2	-0.0668392	0.157058	16
CUL9	Cullin-9	-0.374513	-0.236662	6
ACSF2	Acyl-CoA synthetase family member 2, mitochondrial	0.650477	0.734678	17
RABGEF1	Rab5 GDP/GTP exchange factor	-0.0702028	-0.272614	7
PHLDB2	Pleckstrin homology-like domain family B member 2	0.161271	0.824162	3
PPP2R5D	Serine/threonine-protein phosphatase 2A 56 kDa regulatory subunit delta isoform	0.0621138	-0.0742998	6
MANBA	Beta-mannosidase	-0.192243	0.0416718	4
FCHSD2	F-BAR and double SH3 domains protein 2	0.407559	0.632743	11
CEP97	Centrosomal protein of 97 kDa	0.0498686	0.229337	3
RASA1	Ras GTPase-activating protein 1	0.319114	0.202659	5
MAP1A	Microtubule-associated protein 1A;MAP1A heavy chain;MAP1 light chain LC2	-0.703849	-1.03919	15
EIF4G1		-0.390844	0.0172434	3
PRKAG2	5-AMP-activated protein kinase subunit gamma-2	0.365088	0.304274	7
TSN	Translin	0.0743246	0.0878534	2
RPS6KA1	Ribosomal protein S6 kinase;Ribosomal protein S6 kinase alpha-1	0.312381	0.456628	1
COPS8	COP9 signalosome complex subunit 8	-0.164124	0.0782671	2
MED22	Mediator of RNA polymerase II transcription subunit 22	-0.118279	-0.144777	9
NDUFB9	NADH dehydrogenase [ubiquinone] 1 beta subcomplex subunit 9	0.0870619	-0.0987654	8
ZNF451	Zinc finger protein 451	0.207096	0.563413	6
MCCC1	Methylcrotonoyl-CoA carboxylase subunit alpha, mitochondrial	0.190114	0.275597	3
POLR3C	DNA-directed RNA polymerase III subunit RPC3	-0.0901976	-0.00145626	1
GSTM2	Glutathione S-transferase Mu 2	0.00230312	0.445861	1
ACP2	Lysosomal acid phosphatase	0.09093	-0.0769739	11
EPB41L2	Band 4.1-like protein 2	0.123274	-0.303553	6
MKNK1;DKFZp686E14208	MAP kinase-interacting serine/threonine-protein kinase 1	-0.298684	0.0442877	1
THY1	Thy-1 membrane glycoprotein	1.00696	1.55943	11
TCP11L1	T-complex protein 11-like protein 1	-0.066433	0.179171	11
CD81	Tetraspanin;CD81 antigen	0.414804	0.143613	11
RPS6KA4	Ribosomal protein S6 kinase;Ribosomal protein S6 kinase alpha-4	0.0903883	0.355181	11
C2CD2L	C2 domain-containing protein 2-like	-0.140465	-0.0682364	11
HSPA8		0.175031	-0.237008	11
MOCS2	Molybdopterin synthase sulfur carrier subunit	0.0212069	0.101194	5
NEDD8-MDP1		-0.337794	-0.438449	14
NPEPPS	Puromycin-sensitive aminopeptidase	0.055953	0.178675	17
RNF141	RING finger protein 141	-0.189645	-0.273921	11
MACF1		-0.132155	0.307652	1
SIRT3	NAD-dependent protein deacetylase sirtuin-3, mitochondrial	0.0252342	0.0800581	11
C11orf58;SMAP	Small acidic protein	0.0275259	0.193692	11
C11orf30;EMSY	Protein EMSY	-0.235982	0.0399122	11
BIRC2	Baculoviral IAP repeat-containing protein 2	-0.0926094	1.26639	11
CLNS1A	Methylosome subunit pICln	-0.30148	0.0261145	11
FAM118B	Protein FAM118B	-0.234736	-0.000739098	11
HSF1	Heat shock factor protein 1	-0.106648	-0.0715456	8
ARHGEF12	Rho guanine nucleotide exchange factor 12	0.199708	0.384175	11
KCTD21	BTB/POZ domain-containing protein KCTD21	-0.171159	-0.0130882	11
LMO7		0.0837774	0.506225	13
ATP5L	ATP synthase subunit g, mitochondrial	-0.417016	0.0227089	11
TSPAN4	Tetraspanin;Tetraspanin-4	0.749984	0.10211	11
CSRP1		-0.0620661	0.276486	1
SNX15	Sorting nexin-15	0.0450182	0.2191	11
TPD52L1	Tumor protein D53	0.225058	0.735051	6
DGKZ	Diacylglycerol kinase;Diacylglycerol kinase zeta	0.307799	0.178811	11
AAMDC	Mth938 domain-containing protein	-0.319108	-0.463378	11
CD59	CD59 glycoprotein	0.539697	0.117274	11
FAR1	Fatty acyl-CoA reductase 1	-0.21506	0.196334	11
POLR2M	DNA-directed RNA polymerase II subunit GRINL1A, isoforms 4/5	0.104628	0.479629	15
LRP8	Low-density lipoprotein receptor-related protein 8	-0.335963	-0.214415	1
NDUFS8	NADH dehydrogenase [ubiquinone] iron-sulfur protein 8, mitochondrial	0.0730867	-0.189422	11
EIF1AD	Probable RNA-binding protein EIF1AD	0.301221	0.554229	11
UVRAG	UV radiation resistance-associated gene protein	0.0436287	-0.00558662	11
SETDB1	Histone-lysine N-methyltransferase SETDB1	0.0732727	0.0386047	1
EEF1D	Elongation factor 1-delta	-0.125688	-0.143033	8
FADS3	Fatty acid desaturase 3	-0.0305443	0.535409	11
SCYL1	N-terminal kinase-like protein	-0.0292826	0.139603	11
RABGAP1L	Rab GTPase-activating protein 1-like, isoform 10;Rab GTPase-activating protein 1-like	-0.0177698	0.124417	1
CHMP4A		-0.150846	0.0823801	14
NR2F1	COUP transcription factor 1	-0.265434	-0.576961	5
TRMT2A	tRNA (uracil-5-)-methyltransferase homolog A	0.0936956	-0.122975	22
XPO4	Exportin-4	0.11947	0.204466	13
BCL7B	B-cell CLL/lymphoma 7 protein family member B	-0.0507021	0.0572557	7
GTF2H3	General transcription factor IIH subunit 3	0.147766	-0.0476141	12
ADA	Adenosine deaminase	0.659927	0.182862	20
CCDC53	WASH complex subunit CCDC53	-0.142514	-0.175692	12
WNK1	Serine/threonine-protein kinase WNK1	0.0849981	0.100129	12
MPI	Mannose-6-phosphate isomerase	-0.40096	-0.395227	15
ANAPC15	Anaphase-promoting complex subunit 15	-0.206017	-0.211014	11
SH2B1	SH2B adapter protein 1	-0.208791	0.0232382	16
DAD1	Dolichyl-diphosphooligosaccharide--protein glycosyltransferase subunit DAD1	0.0767241	-0.0473289	14
UNG	Uracil-DNA glycosylase	NaN	0.279412	12
NECAP1	Adaptin ear-binding coat-associated protein 1	-0.102155	0.198097	12
ATP6V0D1	V-type proton ATPase subunit d 1	0.146585	0.123992	16
ARL6IP4	ADP-ribosylation factor-like protein 6-interacting protein 4	-0.153239	0.254853	12
DTL	Denticleless protein homolog	-0.150018	0.0986729	1
C17orf70;FAAP100	Fanconi anemia-associated protein of 100 kDa	0.00942135	-0.242405	17
SLC3A2	4F2 cell-surface antigen heavy chain	0.396342	0.611412	11
GPHN	Gephyrin;Molybdopterin adenylyltransferase;Molybdopterin molybdenumtransferase	-0.281306	-0.546758	14
ANAPC5	Anaphase-promoting complex subunit 5	-0.0758162	-0.240562	12
TCP1	T-complex protein 1 subunit alpha	-0.247727	-0.112507	6
POLE	DNA polymerase;DNA polymerase epsilon catalytic subunit A	-0.287868	-0.158059	12
DMXL1	DmX-like protein 1	0.106215	-0.0427046	5
TSPAN11	Tetraspanin;Tetraspanin-11	0.264284	2.48097	12
HMGA2	High mobility group protein HMGI-C	0.209382	0.0894213	12
HMBS	Porphobilinogen deaminase	-0.279572	-0.488143	11
SEC23A	Protein transport protein Sec23A	-0.0575743	0.0399561	14
TSG101	Tumor susceptibility gene 101 protein	-0.0885	0.0444212	11
PXMP2	Peroxisomal membrane protein 2	-0.0799494	-0.504939	12
MAP3K4	Mitogen-activated protein kinase kinase kinase 4	0.0533829	0.216665	6
TUBA1C	Tubulin alpha-1C chain	0.210048	-0.139727	12
NDUFS7	NADH dehydrogenase [ubiquinone] iron-sulfur protein 7, mitochondrial	-0.180881	-0.347063	19
BCKDHA	2-oxoisovalerate dehydrogenase subunit alpha, mitochondrial	0.0288877	-0.0593171	19
DDX55	ATP-dependent RNA helicase DDX55	-0.0711937	0.0634317	12
CPSF7	Cleavage and polyadenylation specificity factor subunit 7	-0.0316381	0.127048	11
ATL3		0.581995	0.419784	11
CDK17	Cyclin-dependent kinase 17	-0.52773	-0.311834	12
TLE3	Transducin-like enhancer protein 3	0.122001	-1.52542	15
MED21	Mediator of RNA polymerase II transcription subunit 21	-0.18296	0.256603	12
TRPT1	tRNA 2-phosphotransferase 1	-0.403571	-0.28322	11
ASH2L	Set1/Ash2 histone methyltransferase complex subunit ASH2	-0.0174952	0.0251856	8
MVK	Mevalonate kinase	0.10745	-0.0755939	12
EPN2	Epsin-2	-0.182918	-0.436997	17
DDX19A;DDX19B	ATP-dependent RNA helicase DDX19B;ATP-dependent RNA helicase DDX19A	-0.149352	0.00362921	16
DST	Dystonin	0.0369501	0.63419	6
PDE12	2,5-phosphodiesterase 12	-0.116742	-0.0945444	3
PPP3R1	Calcineurin subunit B type 1	0.035018	0.0555773	2
HYI	Putative hydroxypyruvate isomerase;Hydroxypyruvate isomerase	-0.158244	NaN	1
LGALS8	Galectin;Galectin-8	0.038517	0.124739	1
RBM38;RBM24	RNA-binding protein 38;RNA-binding protein 24	0.0119858	-0.0903382	6
CAD	CAD protein;Glutamine-dependent carbamoyl-phosphate synthase;Aspartate carbamoyltransferase;Dihydroorotase	0.0601835	-0.038681	2
C12orf75;OCC1	Overexpressed in colon carcinoma 1 protein	0.473426	0.159739	12
CSRP2	Cysteine and glycine-rich protein 2	-0.508788	-0.57778	12
TMBIM6	Bax inhibitor 1	0.467814	0.349259	12
FKBP11	Peptidyl-prolyl cis-trans isomerase;Peptidyl-prolyl cis-trans isomerase FKBP11	-0.290158	-0.255064	12
CHMP1A	Charged multivesicular body protein 1a	-0.0805864	0.0616026	16
CNOT2	CCR4-NOT transcription complex subunit 2	-0.0885105	0.263708	12
ELK3	ETS domain-containing protein Elk-3	-0.0891161	-0.120986	12
POC1B-GALNT4;GALNT4	Polypeptide N-acetylgalactosaminyltransferase;Polypeptide N-acetylgalactosaminyltransferase 4	-0.38234	-0.454883	12
CD63	Tetraspanin;CD63 antigen	0.251407	0.0852613	12
TNS2	Tensin-2	0.203147	0.142397	12
COPZ1	Coatomer subunit zeta-1	-0.312346	0.0074625	12
BRF1	Transcription factor IIIB 90 kDa subunit	-0.0592489	-0.20587	14
SPRYD3	SPRY domain-containing protein 3	-0.13201	-0.226782	12
SCAF11	Protein SCAF11	-0.134358	0.368215	12
VPS29	Vacuolar protein sorting-associated protein 29	-0.033988	0.0155773	12
PPP1CC	Serine/threonine-protein phosphatase;Serine/threonine-protein phosphatase PP1-gamma catalytic subunit	-0.0876865	-0.14767	12
NACA	Nascent polypeptide-associated complex subunit alpha;Nascent polypeptide-associated complex subunit alpha, muscle-specific form	-0.250398	-0.0294533	12
C17orf49;RNASEK-C17orf49;BAP18	Chromatin complexes subunit BAP18	-0.174625	-0.055275	17
PPHLN1	Periphilin-1	-0.0613108	-0.0264702	12
AK2	Adenylate kinase 2, mitochondrial;Adenylate kinase 2, mitochondrial;Adenylate kinase 2, mitochondrial, N-terminally processed	-0.0378771	-0.093606	1
ACAD10	Acyl-CoA dehydrogenase family member 10	0.0662336	-0.0161772	12
RBMS2	RNA-binding motif, single-stranded-interacting protein 2	-0.0177145	0.315805	12
SDHAF2	Succinate dehydrogenase assembly factor 2, mitochondrial	-0.182349	0.176808	11
APTX	Aprataxin	0.116677	-0.0292578	9
MYO5A	Unconventional myosin-Va	-0.115216	-1.68679	15
HNRNPA1	Heterogeneous nuclear ribonucleoprotein A1;Heterogeneous nuclear ribonucleoprotein A1, N-terminally processed	-0.17327	-0.0550497	12
EML1	Echinoderm microtubule-associated protein-like 1	-0.0660162	0.0411024	14
RPL10		-0.0213375	-0.271184	X
FAM162A	Protein FAM162A	-0.307004	-0.262945	3
BSCL2	Seipin	-0.0541534	-0.0513415	11
MRE11A	Double-strand break repair protein MRE11A	-0.00683498	-0.0192709	11
VEZT	Vezatin	-0.0574503	-0.147005	12
TIA1	Nucleolysin TIA-1 isoform p40	0.231467	0.0406752	2
POLD2	DNA polymerase delta subunit 2	-0.085948	-0.34878	7
IGF2BP2	Insulin-like growth factor 2 mRNA-binding protein 2	0.25928	0.20962	3
AIMP2		-0.205873	-0.248281	7
EPHA5;EPHA3	Receptor protein-tyrosine kinase;Ephrin type-A receptor 5;Ephrin type-A receptor 3	-0.0965509	0.568823	3
CCDC93	Coiled-coil domain-containing protein 93	0.0908747	0.377405	2
ARPC4-TTLL3;ARPC4	Actin-related protein 2/3 complex subunit 4	-0.115407	-0.0389509	3
CCDC115	Coiled-coil domain-containing protein 115	0.0429039	-0.0895567	2
LMO7	LIM domain only protein 7	0.305812	0.506225	13
COX19	Cytochrome c oxidase assembly protein COX19	0.149201	0.230438	7
TM4SF1	Transmembrane 4 L6 family member 1	0.0130215	0.174027	3
STIM1	Stromal interaction molecule 1	0.184369	0.166581	11
NDUFV1	NADH dehydrogenase [ubiquinone] flavoprotein 1, mitochondrial	0.0670004	-0.0594692	11
GSDMD	Gasdermin-D	-0.136689	0.111187	8
TJP1	Tight junction protein ZO-1	0.248477	0.493443	15
LOH12CR1	Loss of heterozygosity 12 chromosomal region 1 protein	-0.266833	-0.60101	12
MED15	Mediator of RNA polymerase II transcription subunit 15	-0.123249	0.0399342	22
ZCRB1	Zinc finger CCHC-type and RNA-binding motif-containing protein 1	-0.160066	0.0548315	12
TMCC3	Transmembrane and coiled-coil domains protein 3	-0.229686	-0.632056	12
TDP1	Tyrosyl-DNA phosphodiesterase 1	-0.117133	-0.248507	14
ATP5J2-PTCD1;ATP5J2	ATP synthase subunit f, mitochondrial	-0.323194	-0.0473378	7
DCAF8	DDB1- and CUL4-associated factor 8	0.0698538	0.221394	1
KLC1	Kinesin light chain 1	-0.336564	-0.172453	14
OTX2	Homeobox protein OTX2	-0.669086	-0.514885	14
GNG2	Guanine nucleotide-binding protein subunit gamma;Guanine nucleotide-binding protein G(I)/G(S)/G(O) subunit gamma-2	0.0920849	-0.561919	14
GALT	Galactose-1-phosphate uridylyltransferase	-0.0126944	0.164714	9
MED6	Mediator of RNA polymerase II transcription subunit 6	0.0328693	0.230666	14
VIPAS39	Spermatogenesis-defective protein 39 homolog	0.0692568	-0.0195875	14
FRMD6	FERM domain-containing protein 6	0.129604	0.656786	14
ATXN3	Ataxin-3	0.129293	0.221916	14
HNRNPC	Heterogeneous nuclear ribonucleoproteins C1/C2	-0.168561	0.111164	14
DDX24	ATP-dependent RNA helicase DDX24	0.0439901	0.0161839	14
SYNE3	Nesprin-3	0.124883	-0.123293	14
ITPK1	Inositol-tetrakisphosphate 1-kinase	-0.0949736	-0.166515	14
MIA2;CTAGE5	Melanoma inhibitory activity protein 2;cTAGE family member 5	-0.00525761	0.135626
FCF1	rRNA-processing protein FCF1 homolog	0.181077	0.145733	14
CDK2	Cyclin-dependent kinase 2	0.204741	-0.170855	12
TEP1	Telomerase protein component 1	0.182855	0.236863	14
PSMA6	Proteasome subunit alpha type;Proteasome subunit alpha type-6	-0.0661917	0.0769873	14
ZNF512	Zinc finger protein 512	0.0610418	0.276862	2
PAPOLA	Poly(A) polymerase alpha	0.14994	0.12534	14
LAMB1	Laminin subunit beta-1	-0.163039	-0.0931568	7
INTS9	Integrator complex subunit 9	0.14581	-0.0892458	8
TRAM1	Translocating chain-associated membrane protein 1	0.158556	0.232032	8
TIMM8B	Mitochondrial import inner membrane translocase subunit Tim8 B	0.0253859	-0.323152	11
GPR107	Protein GPR107	0.075325	0.280502	9
USP11	Ubiquitin carboxyl-terminal hydrolase;Ubiquitin carboxyl-terminal hydrolase 11	0.0743647	0.155589	X
PDE5A	cGMP-specific 3,5-cyclic phosphodiesterase	-0.237939	-0.130664	4
SOS1	Son of sevenless homolog 1	-0.0721521	0.0500088	2
ARFGAP2	ADP-ribosylation factor GTPase-activating protein 2	-0.260776	-0.0310278	11
NKIRAS1	NF-kappa-B inhibitor-interacting Ras-like protein 1	-0.106532	0.278397	3
PFN2	Profilin;Profilin-2	-0.0952845	-0.240179	3
HPS3	Hermansky-Pudlak syndrome 3 protein	-0.0664272	-0.0496054	3
CHPF2	Chondroitin sulfate glucuronyltransferase	-0.121621	-0.00610352	7
MRPS22	28S ribosomal protein S22, mitochondrial	-0.0747042	0.143305	3
CLPTM1L	Cleft lip and palate transmembrane protein 1-like protein	-0.0127535	-0.0891542	5
PI4K2B	Phosphatidylinositol 4-kinase type 2-beta	0.106676	-0.0837965	4
CELF1	CUGBP Elav-like family member 1	-0.108632	1.56542	11
PUS1	tRNA pseudouridine synthase;tRNA pseudouridine synthase A, mitochondrial	0.00863552	-0.163116	12
HNRNPH1	Heterogeneous nuclear ribonucleoprotein H;Heterogeneous nuclear ribonucleoprotein H, N-terminally processed	0.176744	0.120692	5
BLOC1S1	Biogenesis of lysosome-related organelles complex 1 subunit 1	-0.0921068	-0.129454	12
ZFAND3	AN1-type zinc finger protein 3	-0.0913696	0.258254	6
DAB2IP	Disabled homolog 2-interacting protein	-0.0165043	0.0463018	9
NELFA	Negative elongation factor A	-0.117406	-0.0928822	4
ERI3	ERI1 exoribonuclease 3	0.32341	-0.0776119	1
IMPDH2	Inosine-5-monophosphate dehydrogenase 2	-0.378108	-0.53319	3
TRRAP	Transformation/transcription domain-associated protein	0.00985813	0.0966387	7
NFKBIE	NF-kappa-B inhibitor epsilon	0.369682	0.663796	6
RPL36A;RPL36A-HNRNPH2	60S ribosomal protein L36a	-0.108926	-0.116904	X
CIZ1	Cip1-interacting zinc finger protein	-0.0297699	0.0158253	9
ERGIC3	Endoplasmic reticulum-Golgi intermediate compartment protein 3	-0.0789976	0.130096	20
BRD2	Bromodomain-containing protein 2	0.0690813	0.445419	6
SP3	Transcription factor Sp3	-0.145794	0.274376	2
IMP4	U3 small nucleolar ribonucleoprotein protein IMP4	0.00689411	-0.301755	2
PISD	Phosphatidylserine decarboxylase proenzyme;Phosphatidylserine decarboxylase alpha chain;Phosphatidylserine decarboxylase beta chain	0.0105047	0.103868	22
MLH1	DNA mismatch repair protein Mlh1	-0.330895	-0.137014	3
TMEM222	Transmembrane protein 222	0.393217	0.127663	1
FOXP1	Forkhead box protein P1	-0.125725	0.22864	3
CHIC2	Cysteine-rich hydrophobic domain-containing protein 2	0.101215	0.0634403	4
TBC1D1	TBC1 domain family member 1	0.208542	0.229647	4
MRPL3	39S ribosomal protein L3, mitochondrial	0.018899	-0.172898	3
TMA16	Translation machinery-associated protein 16	-0.17632	0.0844765	4
PCBD2	Pterin-4-alpha-carbinolamine dehydratase 2	-0.234281	-0.320845	5
MAN2B2	Alpha-mannosidase;Epididymis-specific alpha-mannosidase	-0.0157423	0.0994167	4
UBE2B	Ubiquitin-conjugating enzyme E2 B	-0.349938	0.152014	5
MRPS18C	28S ribosomal protein S18c, mitochondrial	0.13053	0.0599155	4
APBB2	Amyloid beta A4 precursor protein-binding family B member 2	0.382467	0.0263405	4
GRSF1	G-rich sequence factor 1	-0.273324	-0.0583344	4
ARHGEF10	Rho guanine nucleotide exchange factor 10	0.0530691	0.625812	8
RRM2B	Ribonucleoside-diphosphate reductase subunit M2 B	0.138325	0.662329	8
STC2	Stanniocalcin-2	0.150832	0.085063	5
TRAPPC9	Trafficking protein particle complex subunit 9	-0.0364552	-0.0961304	8
TNIP1	TNFAIP3-interacting protein 1	0.09235	0.217161	5
TPD52	Tumor protein D52	1.89298	4.01936	8
GEMIN2	Gem-associated protein 2	-0.189829	-0.00865936	14
PPP5C	Serine/threonine-protein phosphatase;Serine/threonine-protein phosphatase 5	-0.0312681	0.293978	19
MTMR1	Myotubularin-related protein 1	0.115252	0.0342283	X
CWF19L2	CWF19-like protein 2	-0.104463	0.310551	11
RNASEH2C	Ribonuclease H2 subunit C	-0.0300455	-0.205529	11
PICALM		0.157268	NaN	11
HADHA	Trifunctional enzyme subunit alpha, mitochondrial;Long-chain enoyl-CoA hydratase;Long chain 3-hydroxyacyl-CoA dehydrogenase	0.0642385	-0.0624418	2
REXO2	Oligoribonuclease, mitochondrial	0.00491238	0.101276	11
RASSF8	Ras association domain-containing protein 8	-0.0934267	-0.061923	12
LRP6	Low-density lipoprotein receptor-related protein 6	-0.0729017	0.151292	12
ETNK1	Ethanolamine kinase 1	-0.144069	0.361244	12
PRKD1	Serine/threonine-protein kinase;Serine/threonine-protein kinase D1	0.279691	0.181072	14
FBXO21	F-box only protein 21	-0.490567	0.133749	12
GATC	Glutamyl-tRNA(Gln) amidotransferase subunit C, mitochondrial	-0.0942869	-0.00381184	12
EMC4	ER membrane protein complex subunit 4	0.1923	-0.108239	15
RNF31	E3 ubiquitin-protein ligase RNF31	-0.117017	0.0819554	14
ZNF280D	Zinc finger protein 280D	-0.199651	0.256482	15
MAN2A2	Alpha-mannosidase;Alpha-mannosidase 2x	-0.138726	-0.532696	15
IL16	Pro-interleukin-16;Interleukin-16	-0.0628824	NaN	15
ZNF592	Zinc finger protein 592	-0.0145273	0.129626	15
DCAF11	DDB1- and CUL4-associated factor 11	0.188546	0.138319	14
GMPR2	GMP reductase;GMP reductase 2	0.104262	0.297064	14
MORF4L1	Mortality factor 4-like protein 1	-0.00604916	0.0961847	15
RPS27L	40S ribosomal protein S27;40S ribosomal protein S27-like	0.318011	0.449203	15
C15orf57	Uncharacterized protein C15orf57	-0.110072	0.00987244	15
SEC11A	Signal peptidase complex catalytic subunit SEC11;Signal peptidase complex catalytic subunit SEC11A;Signal peptidase I	0.146682	0.0839825	15
BLM	Bloom syndrome protein	0.225949	-0.273862	15
AKR7A2	Aflatoxin B1 aldehyde reductase member 2	-0.0766363	-0.265385	1
CD55	Complement decay-accelerating factor	0.352267	0.430115	1
NUB1	NEDD8 ultimate buster 1	0.115932	0.316496	7
NOL3	Nucleolar protein 3	-0.0139704	-0.0501213	16
MAN2C1	Alpha-mannosidase 2C1	-0.0615149	0.218255	15
VPS33A	Vacuolar protein sorting-associated protein 33A	-0.170936	0.0526628	12
RNPS1	RNA-binding protein with serine-rich domain 1	-0.0675344	-0.0425653	16
ATG101	Autophagy-related protein 101	-0.206934	0.0308094	12
RAB27A	Ras-related protein Rab-27A	0.330672	0.566338	15
ZFYVE19	Abscission/NoCut checkpoint regulator	-0.283166	-0.0301428	15
RPS15A		-0.0524569	0.170845	16
PRMT7	Protein arginine N-methyltransferase 7	-0.0511475	-0.183414	16
RPS17	40S ribosomal protein S17	-0.210658	-0.0597134	15
MPHOSPH6	M-phase phosphoprotein 6	-0.00986576	0.377839	16
TBC1D24	TBC1 domain family member 24	0.0142641	-0.201329	16
HEXA	Beta-hexosaminidase;Beta-hexosaminidase subunit alpha	-0.0376787	0.112672	15
TK2	Thymidine kinase 2, mitochondrial	-0.159794	-0.176552	16
MACF1	Microtubule-actin cross-linking factor 1, isoforms 1/2/3/5	0.00954723	0.307652	1
NDUFB10	NADH dehydrogenase [ubiquinone] 1 beta subcomplex subunit 10	0.224637	-0.0913982	16
SNX33	Sorting nexin-33	0.0692549	0.295348	15
METTL9;PAP1	Methyltransferase-like protein 9	-0.140691	-0.0331888	16
PAPD5	Non-canonical poly(A) RNA polymerase PAPD5	-0.0850859	0.28937	16
CCNDBP1	Cyclin-D1-binding protein 1	-0.0281115	-0.149924	15
C16orf58	RUS1 family protein C16orf58	-0.0759439	-0.124235	16
ARHGAP11A;ARHGAP11B	Rho GTPase-activating protein 11B;Rho GTPase-activating protein 11A	0.106837	0.119544	15
DCTN5	Dynactin subunit 5	-0.169566	0.0340729	16
KIF22	Kinesin-like protein;Kinesin-like protein KIF22	0.14849	-0.207487	16
GFER	Sulfhydryl oxidase;FAD-linked sulfhydryl oxidase ALR	0.146435	-0.123838	16
UBFD1	Ubiquitin domain-containing protein UBFD1	0.256608	0.161842	16
VWA9	von Willebrand factor A domain-containing protein 9	0.224584	0.0417385	15
CIRH1A	Cirhin	-0.080678	-0.319933	16
POLR3E	DNA-directed RNA polymerase III subunit RPC5	-0.00541878	-0.161809	16
GABARAPL2	Gamma-aminobutyric acid receptor-associated protein-like 2	0.106634	0.210243	16
CTU2	Cytoplasmic tRNA 2-thiolation protein 2	0.116761	-0.107272	16
EARS2	Probable glutamate--tRNA ligase, mitochondrial	0.097064	-0.0575991	16
MAP1LC3B;MAP1LC3B2;MAP1LC3A	Microtubule-associated proteins 1A/1B light chain 3B;Microtubule-associated proteins 1A/1B light chain 3 beta 2;Microtubule-associated proteins 1A/1B light chain 3A	-0.108872	-0.114259	20
ARL2BP	ADP-ribosylation factor-like protein 2-binding protein	0.0156775	-0.323865	16
STX16-NPEPL1;STX16	Syntaxin-16	0.474479	0.738627	20
MTHFSD	Methenyltetrahydrofolate synthase domain-containing protein	-0.050046	0.0622311	16
SAP130	Histone deacetylase complex subunit SAP130	0.0745153	-0.0775986	2
PPP6R3	Serine/threonine-protein phosphatase 6 regulatory subunit 3	0.0910349	0.194495	11
ESYT2	Extended synaptotagmin-2	0.0203695	0.0187006	7
TMEM41A	Transmembrane protein 41A	0.109689	-0.0131922	3
SORBS2	Sorbin and SH3 domain-containing protein 2	0.436265	0.676729	4
RNF34	E3 ubiquitin-protein ligase RNF34	-0.17393	0.01015	12
IFITM2;IFITM3;IFITM1	Interferon-induced transmembrane protein 1;Interferon-induced transmembrane protein 2;Interferon-induced transmembrane protein 3	0.299385	0.331378	11
PRKAR1B;PRKAR1A	cAMP-dependent protein kinase type I-beta regulatory subunit	-0.20412	0.331882	17
TPM1	Tropomyosin alpha-1 chain	-0.440629	1.00097	15
PDIA3		-0.119061	0.099494	15
USP46;USP12	Ubiquitin carboxyl-terminal hydrolase 46;Ubiquitin carboxyl-terminal hydrolase 12	0.136395	0.246624	4
YIPF4	Protein YIPF4	0.199477	0.200151	2
NHEJ1	Non-homologous end-joining factor 1	0.0558443	0.206959	2
PARL	Presenilins-associated rhomboid-like protein, mitochondrial;P-beta	-0.242327	0.0968289	3
ALG3	Dol-P-Man:Man(5)GlcNAc(2)-PP-Dol alpha-1,3-mannosyltransferase	0.0980463	-0.270948	3
TMEM87B	Transmembrane protein 87B	0.177663	-0.0351973	2
BET1	BET1 homolog	0.0634184	0.0188589	7
APOO	Apolipoprotein O	0.111329	-0.265397	X
IRAK1	Interleukin-1 receptor-associated kinase 1	-0.0153084	-0.475845	X
CTDSP1;CTDSPL	Carboxy-terminal domain RNA polymerase II polypeptide A small phosphatase 1;CTD small phosphatase-like protein	-0.0462866	-0.156967	2
HUS1	Checkpoint protein HUS1	0.179589	0.262561	7
EBNA1BP2	Probable rRNA-processing protein EBP2	-0.0721254	-0.409592	1
GTF3A	Transcription factor IIIA	-0.326766	-0.0520048	13
		0.256215	0.107983	22
SLBP	Histone RNA hairpin-binding protein	-0.137397	0.0348873	4
ZMYND8	Protein kinase C-binding protein 1	0.0339003	0.379187	20
SF1		-0.181093	0.0413303	11
MGLL	Monoglyceride lipase	0.534268	0.218752	3
STIM2	Stromal interaction molecule 2	-0.0436697	-0.3456	4
ACOT8	Acyl-coenzyme A thioesterase 8	0.186963	0.239521	20
PARP14	Poly [ADP-ribose] polymerase 14	0.126487	0.3992	3
MFSD1	Major facilitator superfamily domain-containing protein 1	0.499693	4.43261	3
SEPN1	Selenoprotein N	0.00219727	-0.195776	1
hCG_1984214;MRPS17	28S ribosomal protein S17, mitochondrial	-0.109708	-0.0281591	7
DDX19A	ATP-dependent RNA helicase DDX19A	-0.0744219	0.162632	16
NSF	Vesicle-fusing ATPase	0.237926	0.438995	17
FOPNL	LisH domain-containing protein FOPNL	-0.127188	-0.115965	16
CCDC137	Coiled-coil domain-containing protein 137	-0.0204248	0.0751715	17
PHF23	PHD finger protein 23	-0.175505	0.146041	17
ATP5G1;ATP5G2;ATP5G3	ATP synthase F(0) complex subunit C1, mitochondrial;ATP synthase F(0) complex subunit C2, mitochondrial;ATP synthase F(0) complex subunit C3, mitochondrial	-0.151708	-0.155096	12
SLC25A11	Mitochondrial 2-oxoglutarate/malate carrier protein	0.00249004	-0.250356	17
DERL2;DERL3	Derlin-2;Derlin-3	-0.173137	-0.199731	17
FLYWCH2	FLYWCH family member 2	-0.117879	-0.165833	16
CLUH		-0.216966	-0.193206	17
GEMIN4	Gem-associated protein 4	0.07306	-0.26107	17
CEP131	Centrosomal protein of 131 kDa	-0.0875864	-0.0961819	17
FAM195B	Protein FAM195B	-0.443282	-0.355514	17
RUNX2;RUNX3	Runt-related transcription factor 2;Runt-related transcription factor 3	0.116	0.645029	1
ATPAF1	ATP synthase mitochondrial F1 complex assembly factor 1	0.264745	-0.109609	1
RNF167	E3 ubiquitin-protein ligase RNF167	-0.0955715	-0.246435	17
ABCC1	Multidrug resistance-associated protein 1	-0.0212908	-0.0879202	16
GPS2	G protein pathway suppressor 2	0.367479	0.076704	17
TMEM256-PLSCR3;PLSCR3	Phospholipid scramblase 3	0.108104	0.0299859	17
DHODH	Dihydroorotate dehydrogenase (quinone), mitochondrial	0.175035	-0.151012	16
SMARCD2	SWI/SNF-related matrix-associated actin-dependent regulator of chromatin subfamily D member 2	-0.0324144	-0.18872	17
NPC2	Epididymal secretory protein E1	-0.173425	-0.234842	14
DPF2	Zinc finger protein ubi-d4	0.0962276	0.205111	11
LDLR	Low-density lipoprotein receptor	-0.213284	-0.272337	19
MLLT4	Afadin	0.0411119	0.086585	6
KIAA0368;ECM29	Proteasome-associated protein ECM29 homolog	-0.337966	-0.279976	9
PSMD9	26S proteasome non-ATPase regulatory subunit 9	-0.271962	-0.250022	12
TPM3		0.216084	-0.11861	1
TBC1D8B	TBC1 domain family member 8B	-0.196111	-0.27828	X
CHEK1	Serine/threonine-protein kinase Chk1	-0.401784	-0.181143	11
RGPD3	RanBP2-like and GRIP domain-containing protein 3	-0.199512	NaN	2
CCS	Copper chaperone for superoxide dismutase;Superoxide dismutase [Cu-Zn]	-0.203216	0.1059	11
CEP290	Centrosomal protein of 290 kDa	0.0455618	-0.0760164	12
CYB5B		-0.114442	-0.20653	16
COG4	Conserved oligomeric Golgi complex subunit 4	-0.00365734	-0.0407629	16
SEC16A	Protein transport protein Sec16A	-0.0892305	-0.0463676	9
DDX41	Probable ATP-dependent RNA helicase DDX41	-0.0905447	-0.0699768	5
BRAP	BRCA1-associated protein	-0.0581856	0.174376	12
SEMA4B	Semaphorin-4B	-0.23693	0.113075	15
PARVA	Alpha-parvin	0.259557	0.0917211	11
INTS8	Integrator complex subunit 8	0.252467	-0.221533	8
FHL2	Four and a half LIM domains protein 2	0.305816	0.609192	2
SRSF2	Serine/arginine-rich splicing factor 2	-0.0617437	-0.0247974	17
PHACTR2	Phosphatase and actin regulator;Phosphatase and actin regulator 2	0.200166	0.444232	6
RBM7	RNA-binding protein 7	-0.402865	0.435415	11
KIF3A	Kinesin-like protein;Kinesin-like protein KIF3A	0.172465	0.723247	5
HDAC7	Histone deacetylase;Histone deacetylase 7	0.162211	0.283853	12
MRPL42	39S ribosomal protein L42, mitochondrial	-0.136437	-0.0813665	12
LUC7L3	Luc7-like protein 3	0.104007	0.311521	17
DPP8	Dipeptidyl peptidase 8	0.331256	0.257619	15
TRABD	TraB domain-containing protein	-0.0764103	-0.282044	22
C1D	Nuclear nucleic acid-binding protein C1D	-0.165778	0.1092	2
OLA1	Obg-like ATPase 1	0.0918283	0.040884	2
COPS7B	COP9 signalosome complex subunit 7b	0.112727	-0.062396	2
PTRH2	Peptidyl-tRNA hydrolase 2, mitochondrial	0.065568	0.145501	17
SYT1	Synaptotagmin-1	0.650069	-0.343031	12
SUMF2	Sulfatase-modifying factor 2	-0.442952	-0.541946	7
TOM1L1	TOM1-like protein 1	-0.166843	-0.171898	17
CCDC12	Coiled-coil domain-containing protein 12	-0.139493	0.0566378	3
OTUB1	Ubiquitin thioesterase OTUB1	-0.203681	-0.0467548	11
TBCD	Tubulin-specific chaperone D	-0.129758	-0.383195	17
SMG1	Serine/threonine-protein kinase SMG1	0.144773	0.254226	16
NT5C	5(3)-deoxyribonucleotidase, cytosolic type	-0.228951	-0.390795	17
CYLD	Ubiquitin carboxyl-terminal hydrolase CYLD	0.0846901	0.570931	16
CBX1	Chromobox protein homolog 1	-0.0694609	0.2649	17
ICT1	Peptidyl-tRNA hydrolase ICT1, mitochondrial	0.0332022	-0.193631	17
DCXR	L-xylulose reductase	-0.115737	-0.284034	17
MIF4GD	MIF4G domain-containing protein	-0.216797	-0.810285	17
MPDU1	Mannose-P-dolichol utilization defect 1 protein	-0.754203	-0.735091	17
FBXL20	F-box/LRR-repeat protein 20	0.319255	0.0865364	17
DDX5	Probable ATP-dependent RNA helicase DDX5	0.00610447	0.180095	17
SRSF1	Serine/arginine-rich splicing factor 1	-0.103065	-0.0943651	17
CHERP	Calcium homeostasis endoplasmic reticulum protein	-0.230451	0.0537424	19
SCO1	Protein SCO1 homolog, mitochondrial	0.162704	0.315423	17
MRPS7	28S ribosomal protein S7, mitochondrial	-0.0414324	-0.164984	17
RPL18	60S ribosomal protein L18	-0.332623	-0.179676	19
SAP30BP	SAP30-binding protein	-0.0128508	0.0931072	17
SUZ12	Polycomb protein SUZ12	-0.135858	0.19433	17
MSL1	Male-specific lethal 1 homolog	0.00770378	0.0409603	17
PNPO	Pyridoxine-5-phosphate oxidase	0.196231	0.1329	17
RPL19	Ribosomal protein L19;60S ribosomal protein L19	-0.352412	-0.124283	17
STRA13	Centromere protein X	0.167285	-0.374295	17
ALDH3A2	Fatty aldehyde dehydrogenase	0.121398	0.277028	17
OGFOD3	2-oxoglutarate and iron-dependent oxygenase domain-containing protein 3	-0.100816	-0.0521879	17
ZNF207	BUB3-interacting and GLEBS motif-containing protein ZNF207	0.242042	0.179259	17
VAMP2;VAMP3	Vesicle-associated membrane protein 2	-0.247443	0.195019	1
HELZ	Probable helicase with zinc finger domain	-0.066721	0.1591	17
VEZF1;MAZ	Vascular endothelial zinc finger 1;Myc-associated zinc finger protein	0.0206032	-0.0552073	16
CRBN	Protein cereblon	0.151158	0.330288	3
CHCHD6	MICOS complex subunit MIC25	0.0343904	0.14248	3
C17orf75	Protein Njmu-R1	-0.0316305	0.041441	17
GPRC5C	G-protein coupled receptor family C group 5 member C	-0.398339	-0.649889	17
TMCO1	Transmembrane and coiled-coil domain-containing protein 1	-0.102801	0.254286	1
RWDD4	RWD domain-containing protein 4	0.110053	-0.0214672	4
CUL4B	Cullin-4B	0.0380659	0.0817127	X
CD151	Tetraspanin;CD151 antigen	0.0126486	0.0278845	11
FAM32A	Protein FAM32A	-0.357049	0.0382843	19
ROGDI	Protein rogdi homolog	-0.151255	0.0245094	16
H3F3B;H3F3A;H3F3C	Histone H3;Histone H3.3;Histone H3.3C	-0.160369	0.0893059	17
C19orf25	UPF0449 protein C19orf25	-0.160705	0.0813427	19
LONP1	Lon protease homolog, mitochondrial	0.0204992	-0.205489	19
POLR2I	DNA-directed RNA polymerase II subunit RPB9	-0.00573349	-0.122684	19
PRKCSH	Glucosidase 2 subunit beta	-0.159369	0.098855	19
ATF7	Cyclic AMP-dependent transcription factor ATF-7	-0.000254631	-0.0077877	12
BLOC1S3	Biogenesis of lysosome-related organelles complex 1 subunit 3	-0.18101	0.253896	19
TMEM205	Transmembrane protein 205	0.00550747	-0.102874	19
EIF1	Eukaryotic translation initiation factor 1	-0.128461	0.0540075	17
RBM42	RNA-binding protein 42	-0.240491	0.0399923	19
MGRN1	E3 ubiquitin-protein ligase MGRN1	0.0128736	0.079484	16
C19orf12	Protein C19orf12	0.265702	0.133605	19
DAZAP1	DAZ-associated protein 1	-0.0277891	-0.315902	19
QPCTL	Glutaminyl-peptide cyclotransferase-like protein	-0.226158	-0.619228	19
RPS15	40S ribosomal protein S15	-0.297736	-0.131769	19
EIF3G		-0.188542	-0.010354	19
NKIRAS2	NF-kappa-B inhibitor-interacting Ras-like protein 2	-0.173933	-0.0296106	17
MFSD11	UNC93-like protein MFSD11	NaN	-0.0400915	17
MRPL4	39S ribosomal protein L4, mitochondrial	-0.0108309	-0.0763121	19
GHDC	GH3 domain-containing protein	-0.051199	-0.155565	17
DCAKD	Dephospho-CoA kinase domain-containing protein	-0.116843	-0.0672846	17
SLC35A4		0.0559244	-0.141261	5
ASNSD1		0.348706	NaN	2
SARS2	Serine--tRNA ligase, mitochondrial	0.0116377	-0.201898	19
USF2	Upstream stimulatory factor 2	0.184972	-0.0296297	19
ZC3H4	Zinc finger CCCH domain-containing protein 4	-0.0988436	-0.0129642	19
CCDC9	Coiled-coil domain-containing protein 9	-0.203542	0.126979	19
PTOV1	Prostate tumor-overexpressed gene 1 protein	-0.116845	-0.137564	19
ATP5SL	ATP synthase subunit s-like protein	-0.352154	-0.126606	19
ARHGEF1	Rho guanine nucleotide exchange factor 1	0.0433264	0.104843	19
ARHGEF18	Rho guanine nucleotide exchange factor 18	-0.18537	NaN	19
RPS5	40S ribosomal protein S5;40S ribosomal protein S5, N-terminally processed	-0.162219	-0.266285	19
AP2S1	AP-2 complex subunit sigma	0.220056	-0.0482178	19
KDELR1;KDELR2	ER lumen protein-retaining receptor;ER lumen protein-retaining receptor 2;ER lumen protein-retaining receptor 1	-0.189631	0.0540838	19
RPS16	40S ribosomal protein S16	-0.185006	-0.182641	19
MRPL34	Ribosomal protein L34;39S ribosomal protein L34, mitochondrial	0.0322809	-0.0933542	19
EMC10	ER membrane protein complex subunit 10	2.2575	7.90413	19
POLD1	DNA polymerase;DNA polymerase delta catalytic subunit	-0.109834	-0.195194	19
SUGP2	SURP and G-patch domain-containing protein 2	0.301959	0.356891	19
MYO9B	Unconventional myosin-IXb	0.101199	0.0342484	19
FSD1	Fibronectin type III and SPRY domain-containing protein 1	0.161591	0.546763	19
RABAC1	Prenylated Rab acceptor protein 1	0.0433054	-0.118306	19
DNASE2	Deoxyribonuclease-2-alpha	-0.392667	-0.104871	19
AGPS	Alkyldihydroxyacetonephosphate synthase, peroxisomal	0.0273104	0.149843	2
KIF2A	Kinesin-like protein KIF2A	-0.0181837	0.113652	5
DDX39A	ATP-dependent RNA helicase DDX39A	-0.0998163	-0.0146194	19
ACOT7	Cytosolic acyl coenzyme A thioester hydrolase	-0.402448	-0.704857	1
MYO1C	Unconventional myosin-Ic	0.169827	0.0350094	17
SNAP23	Synaptosomal-associated protein 23;Synaptosomal-associated protein	0.225423	0.376959	15
HAX1	HCLS1-associated protein X-1	-0.0827045	-0.210526	1
AIP	AH receptor-interacting protein	-0.250455	-0.148849	11
GTPBP1	GTP-binding protein 1	-0.0264902	0.0214348	22
STXBP3	Syntaxin-binding protein 3	0.309947	0.397169	1
AP3B1	AP-3 complex subunit beta-1	0.0340223	-0.380815	5
PSMD11	26S proteasome non-ATPase regulatory subunit 11	-0.130061	-0.196328	17
PSMD12	26S proteasome non-ATPase regulatory subunit 12	0.00893307	0.251219	17
ATOX1	Copper transport protein ATOX1	0.0238638	-0.13394	5
MEN1	Menin	0.243761	0.0201416	11
PGRMC1	Membrane-associated progesterone receptor component 1	0.370025	0.6428	X
SUPT5H	Transcription elongation factor SPT5	-0.0250597	0.0844231	19
TAF4	Transcription initiation factor TFIID subunit 4	-0.205626	-0.0297251	20
DFFA	DNA fragmentation factor subunit alpha	-0.0554113	0.0598822	1
HIP1	Huntingtin-interacting protein 1	0.320479	0.534797	7
EIF3F	Eukaryotic translation initiation factor 3 subunit F	-0.11073	0.238746	11
PDHX	Pyruvate dehydrogenase protein X component, mitochondrial	0.0847464	0.270562	11
QSOX1	Sulfhydryl oxidase 1	-0.0628481	0.0592642	1
DCTN6	Dynactin subunit 6	-0.255569	0.238589	8
SLC33A1	Acetyl-coenzyme A transporter 1	0.194255	0.17289	3
WASL	Neural Wiskott-Aldrich syndrome protein	0.160134	0.528975	7
IPO5	Importin-5	0.0156813	0.0664082	13
IGF2BP3	Insulin-like growth factor 2 mRNA-binding protein 3	-0.0328035	-0.226159	7
DNM1L	Dynamin-1-like protein	-0.0789509	NaN	12
DNM1L	Dynamin-1-like protein	-0.0419855	-0.0241222	12
RTCA	RNA 3-terminal phosphate cyclase	0.145238	0.113951	1
PIK3C2A	Phosphatidylinositol 4-phosphate 3-kinase C2 domain-containing subunit alpha	0.0933008	0.221363	11
PIK3R2	Phosphatidylinositol 3-kinase regulatory subunit beta	-0.0197229	NaN	19
GOLIM4	Golgi integral membrane protein 4	-0.0563364	0.225084	3
AGRN	Agrin;Agrin N-terminal 110 kDa subunit;Agrin C-terminal 110 kDa subunit;Agrin C-terminal 90 kDa fragment;Agrin C-terminal 22 kDa fragment	-0.152223	0.0748262	1
PLOD2	Procollagen-lysine,2-oxoglutarate 5-dioxygenase 2	0.348496	0.545742	3
HMGN4	High mobility group nucleosome-binding domain-containing protein 4	0.210505	0.268221	6
NDUFA4	Cytochrome c oxidase subunit NDUFA4	0.24791	0.0779505	7
PSMD14	26S proteasome non-ATPase regulatory subunit 14	-0.142024	0.0152369	2
ZNF593	Zinc finger protein 593	-0.43702	NaN	1
BIN1	Myc box-dependent-interacting protein 1	-0.107509	-0.122232	2
KPNA3	Importin subunit alpha-4	0.406898	0.211824	13
STK25	Serine/threonine-protein kinase 25	-0.364566	-0.144906	2
KRIT1	Krev interaction trapped protein 1	0.272408	0.53115	7
SDCBP	Syntenin-1	0.223662	0.312413	8
PITPNM1	Membrane-associated phosphatidylinositol transfer protein 1	-0.101493	-0.06145	11
MPHOSPH10	U3 small nucleolar ribonucleoprotein protein MPP10	-0.0640554	0.181123	2
NOP56	Nucleolar protein 56	-0.0739641	-0.169748	20
PODXL	Podocalyxin	1.0749	0.81701	7
CYR61	Protein CYR61	-0.0729609	-0.214106	1
PIR	Pirin	-0.488196	-0.642449	X
KPNA4	Importin subunit alpha-3	0.196515	0.211694	3
TRIM38	E3 ubiquitin-protein ligase TRIM38	0.0353842	0.123327	6
PPP6C	Serine/threonine-protein phosphatase 6 catalytic subunit;Serine/threonine-protein phosphatase 6 catalytic subunit, N-terminally processed	0.0169363	0.240197	9
MAN2B1	Lysosomal alpha-mannosidase;Lysosomal alpha-mannosidase A peptide;Lysosomal alpha-mannosidase B peptide;Lysosomal alpha-mannosidase C peptide;Lysosomal alpha-mannosidase D peptide;Lysosomal alpha-mannosidase E peptide	-0.317658	-0.25722	19
UBE2C	Ubiquitin-conjugating enzyme E2 C	-0.150474	-0.134394	20
PDXK	Pyridoxal kinase	-0.160899	0.0919886	21
PPAP2B	Lipid phosphate phosphohydrolase 3	0.841485	1.49161	1
ARID1A	AT-rich interactive domain-containing protein 1A	0.00604916	-0.0121088	1
SDHD	Succinate dehydrogenase [ubiquinone] cytochrome b small subunit, mitochondrial	0.188463	0.363802	11
TMEM194A	Transmembrane protein 194A	0.582301	0.347069	12
TXNDC9	Thioredoxin domain-containing protein 9	-0.00219822	-0.0787439	2
TRAFD1	TRAF-type zinc finger domain-containing protein 1	-0.176733	0.355523	12
COX7A2L	Cytochrome c oxidase subunit 7A-related protein, mitochondrial	-0.132163	-0.0421228	2
NDUFAB1	Acyl carrier protein, mitochondrial;Acyl carrier protein	0.331504	0.0695524	16
CIT	Citron Rho-interacting kinase	0.181775	0.283775	12
COPE	Coatomer subunit epsilon	-0.157954	-0.0561562	19
AP3D1	AP-3 complex subunit delta-1	0.18422	0.0887747	19
DVL2	Segment polarity protein dishevelled homolog DVL-2	0.00379086	0.0969343	17
CHD1	Chromodomain-helicase-DNA-binding protein 1	-0.134131	0.316812	5
CHD2	Chromodomain-helicase-DNA-binding protein 2	0.10876	0.372737	15
TOR1A	Torsin-1A	0.109395	0.107429	9
TOR1B	Torsin-1B	-0.0426283	-0.194448	9
ADAM10	Disintegrin and metalloproteinase domain-containing protein 10	0.214458	0.0793591	15
EI24	Etoposide-induced protein 2.4 homolog	-0.112762	-0.120205	11
KMT2D	Histone-lysine N-methyltransferase 2D	-0.00859451	0.154481	12
ITGB1BP1	Integrin beta-1-binding protein 1	0.112123	-0.218139	2
CDIPT	CDP-diacylglycerol--inositol 3-phosphatidyltransferase	-0.0157499	-0.241393	16
PDCD5	Programmed cell death protein 5	-0.402623	-0.312463	19
PRMT5	Protein arginine N-methyltransferase 5;Protein arginine N-methyltransferase 5, N-terminally processed	0.0284681	-0.119491	14
SLC9A3R1	Na(+)/H(+) exchange regulatory cofactor NHE-RF1	0.136889	0.37123	17
TNFRSF10B	Tumor necrosis factor receptor superfamily member 10B	0.195834	0.297463	8
TCERG1	Transcription elongation regulator 1	-0.0979395	-0.164095	5
TNPO2	Transportin-2	0.159328	-0.000640869	19
PSMA7	Proteasome subunit alpha type-7	-0.0826559	-0.116361	20
SCAMP3	Secretory carrier-associated membrane protein 3	-0.14775	-0.23164	1
BCKDK	[3-methyl-2-oxobutanoate dehydrogenase [lipoamide]] kinase, mitochondrial	-0.128667	-0.33829	16
TAX1BP3	Tax1-binding protein 3	0.103131	0.0430841	17
GIPC1	PDZ domain-containing protein GIPC1	0.0316133	-0.0565271	19
IKBKB	Inhibitor of nuclear factor kappa-B kinase subunit beta	-0.117339	-0.0752211	8
HAT1	Histone acetyltransferase type B catalytic subunit	-0.115155	-0.106722	2
UBE2L6	Ubiquitin/ISG15-conjugating enzyme E2 L6	0.105906	0.35233	11
UQCRQ	Cytochrome b-c1 complex subunit 8	0.105655	0.0328054	5
HGS	Hepatocyte growth factor-regulated tyrosine kinase substrate	-0.216832	-0.0173769	17
RAB29	Ras-related protein Rab-7L1	0.109038	0.233482	1
CLGN	Calmegin	0.0939817	-0.0045805	4
PPP1R12A	Protein phosphatase 1 regulatory subunit 12A	0.0904589	0.139761	12
GAK	Cyclin-G-associated kinase	-0.165414	-0.0130911	4
HNRNPDL	Heterogeneous nuclear ribonucleoprotein D-like	-0.244378	-0.0845928	4
XPO1	Exportin-1	0.149135	0.0861597	2
ZNF609	Zinc finger protein 609	-0.119378	-0.0235777	15
SPTBN2	Spectrin beta chain, non-erythrocytic 2	0.217811	0.434522	11
MAST4	Microtubule-associated serine/threonine-protein kinase 4	-0.180966	0.131831	5
PLXNB2	Plexin-B2	0.0285482	0.146623	22
U2SURP	U2 snRNP-associated SURP motif-containing protein	-0.251298	0.254132	3
SYNJ2	Synaptojanin-2	0.17283	0.320825	6
SYNM	Synemin	0.0769014	0.240328	15
KIF3B	Kinesin-like protein KIF3B;Kinesin-like protein KIF3B, N-terminally processed	-0.148805	-0.0583963	20
PFAS	Phosphoribosylformylglycinamidine synthase	-0.112952	-0.333384	17
ANKRD28	Serine/threonine-protein phosphatase 6 regulatory ankyrin repeat subunit A	0.0406466	0.479484	3
ARHGEF11	Rho guanine nucleotide exchange factor 11	0.0696936	0.100281	1
KIAA0391	Mitochondrial ribonuclease P protein 3	-0.146018	-0.0474491	14
LSM1	U6 snRNA-associated Sm-like protein LSm1	0.0665941	0.0738554	8
DEGS1	Sphingolipid delta(4)-desaturase DES1	-0.0849133	0.107419	1
SCAMP1	Secretory carrier-associated membrane protein 1	0.0266523	0.196066	5
SCAMP2	Secretory carrier-associated membrane protein 2	0.0225019	-0.0795031	15
ARPC1B	Actin-related protein 2/3 complex subunit 1B	0.0800009	-0.442154	7
ARPC2	Actin-related protein 2/3 complex subunit 2	0.0437002	-0.0647764	2
ARPC3	Actin-related protein 2/3 complex subunit 3	0.00340939	0.112669	12
POLR1C	DNA-directed RNA polymerases I and III subunit RPAC1	-0.214911	-0.0756311	6
TRIM24	Transcription intermediary factor 1-alpha	-0.135056	-0.162182	7
PGRMC2	Membrane-associated progesterone receptor component 2	0.192931	0.284977	4
PFDN6	Prefoldin subunit 6	-0.226781	-0.0665216	6
NKRF	NF-kappa-B-repressing factor	-0.136941	-0.000669479	X
GNPAT	Dihydroxyacetone phosphate acyltransferase	0.183795	-0.130584	1
CASC3	Protein CASC3	-0.0354013	0.062211	17
MRPS12	28S ribosomal protein S12, mitochondrial	-0.140588	-0.293133	19
ACOX3	Peroxisomal acyl-coenzyme A oxidase 3	-0.116898	-0.260735	4
RER1	Protein RER1	0.0928526	0.0222778	1
SPTLC1	Serine palmitoyltransferase 1	0.078229	0.303299	9
SPTLC2	Serine palmitoyltransferase 2	-0.134007	-0.0157404	14
OGT	UDP-N-acetylglucosamine--peptide N-acetylglucosaminyltransferase 110 kDa subunit	-0.0951395	0.150043	X
PMM2	Phosphomannomutase 2;Phosphomannomutase	-0.05165	0.0642405	16
MID1	E3 ubiquitin-protein ligase Midline-1	0.0761747	0.302818	X
HMGB3	High mobility group protein B3	0.0247946	-0.107393	X
PPM1G	Protein phosphatase 1G	-0.0523024	-0.214722	2
INPPL1	Phosphatidylinositol 3,4,5-trisphosphate 5-phosphatase 2	0.0914145	0.318034	11
EIF3D	Eukaryotic translation initiation factor 3 subunit D	-0.145823	0.213614	22
HDAC3	Histone deacetylase 3	0.106774	0.131413	5
NVL	Nuclear valosin-containing protein-like	-0.181237	-0.0145216	1
BCAT2	Branched-chain-amino-acid aminotransferase, mitochondrial;Branched-chain-amino-acid aminotransferase	-0.0475187	-0.0678043	19
YY2	Transcription factor YY2	0.071106	0.940503	X
BIRC5	Baculoviral IAP repeat-containing protein 5	0.242694	0.0173359	17
IPO8	Importin-8	-0.0713472	-0.100192	12
STX7	Syntaxin-7	0.0712748	0.281766	6
SLC16A3	Monocarboxylate transporter 4	0.488231	0.161913	17
ABCC4	Multidrug resistance-associated protein 4	0.381831	0.189255	13
CD3EAP	DNA-directed RNA polymerase I subunit RPA34	-0.193448	-0.0436897	19
P4HA2	Prolyl 4-hydroxylase subunit alpha-2	-0.101182	-0.0877943	5
YKT6	Synaptobrevin homolog YKT6	0.0630693	-0.0290461	7
ARPC5	Actin-related protein 2/3 complex subunit 5	0.125251	-0.0372162	1
POLR2D	DNA-directed RNA polymerase II subunit RPB4	0.0980492	0.0564556	2
RNF113A	RING finger protein 113A	-0.175864	-0.0538177	X
HLA-C		0.328457	0.452191	6
DHX15	Pre-mRNA-splicing factor ATP-dependent RNA helicase DHX15	0.0421667	0.171949	4
ZZEF1	Zinc finger ZZ-type and EF-hand domain-containing protein 1	-0.20805	0.150908	17
ASAP2	Arf-GAP with SH3 domain, ANK repeat and PH domain-containing protein 2	0.327708	0.448068	2
TTI1	TELO2-interacting protein 1 homolog	-0.0581608	-0.127793	20
RRP8	Ribosomal RNA-processing protein 8	-0.12139	-0.0570726	11
PJA2	E3 ubiquitin-protein ligase Praja-2	-0.305723	0.140292	5
SIPA1L1	Signal-induced proliferation-associated 1-like protein 1	0.00131321	0.913379	14
CYB5B	Cytochrome b5 type B	-0.238501	-0.20653	16
PRPF4	U4/U6 small nuclear ribonucleoprotein Prp4	-0.109862	0.167703	9
NDUFS4	NADH dehydrogenase [ubiquinone] iron-sulfur protein 4, mitochondrial	0.171353	0.0372171	5
DYNC1LI2	Cytoplasmic dynein 1 light intermediate chain 2	-0.141026	0.153127	16
PSMD3	26S proteasome non-ATPase regulatory subunit 3	-0.0641031	-0.0658073	17
RBFOX2;RBFOX1	RNA binding protein fox-1 homolog 2;RNA binding protein fox-1 homolog;RNA binding protein fox-1 homolog 1	0.0295668	0.252668	16
PAPSS1	Bifunctional 3-phosphoadenosine 5-phosphosulfate synthase 1;Sulfate adenylyltransferase;Adenylyl-sulfate kinase	-0.193551	-0.190886	4
ZW10	Centromere/kinetochore protein zw10 homolog	-0.00930882	-0.0955858	11
SART1	U4/U6.U5 tri-snRNP-associated protein 1	-0.19464	0.376705	11
GPAA1	Glycosylphosphatidylinositol anchor attachment 1 protein	-0.145158	-0.746335	8
DAPK3	Death-associated protein kinase 3	0.150809	0.0371695	19
TGFB1I1	Transforming growth factor beta-1-induced transcript 1 protein	-0.182172	-0.340602	16
AP5Z1	AP-5 complex subunit zeta-1	0.0395784	0.0717926	7
MAP3K7;DKFZp586F0420	Mitogen-activated protein kinase kinase kinase 7	0.10669	0.38422	6
EEF1E1;EEF1E1-BLOC1S5	Eukaryotic translation elongation factor 1 epsilon-1	-0.065362	0.0473385	6
RIPK2	Receptor-interacting serine/threonine-protein kinase 2	-0.0880079	-0.273734	8
WDR62	WD repeat-containing protein 62	0.495963	0.141219	19
HNRNPR	Heterogeneous nuclear ribonucleoprotein R	0.0202074	0.0558701	1
PRPF3	U4/U6 small nuclear ribonucleoprotein Prp3	-0.0997839	0.98388	1
TPD52L2	Tumor protein D54	0.0609579	0.0949154	20
EMC8	ER membrane protein complex subunit 8	0.000466347	0.036994	16
FIBP	Acidic fibroblast growth factor intracellular-binding protein	-0.062356	-0.213841	11
PPIH	Peptidyl-prolyl cis-trans isomerase H;Peptidyl-prolyl cis-trans isomerase	0.126861	0.0363102	1
HTRA2	Serine protease HTRA2, mitochondrial	-0.24857	0.359221	2
EPB41L2	Band 4.1-like protein 2	0.0480032	0.111063	6
TGOLN2	Trans-Golgi network integral membrane protein 2	-0.15022	0.27577	2
LAMTOR5	Ragulator complex protein LAMTOR5	-0.0764475	0.0321274	1
B4GAT1	Beta-1,4-glucuronyltransferase 1	-0.27996	-0.1387	11
DENR	Density-regulated protein	0.147212	0.0705881	12
XPOT	Exportin-T	0.0969343	-0.251675	12
TIMM44	Mitochondrial import inner membrane translocase subunit TIM44	-0.0815172	-0.181122	19
CHMP2A	Charged multivesicular body protein 2a	0.0430288	0.190469	19
PLRG1	Pleiotropic regulator 1	-0.031888	0.0187254	4
PRC1	Protein regulator of cytokinesis 1	0.223163	-0.00551033	15
NDUFB3	NADH dehydrogenase [ubiquinone] 1 beta subcomplex subunit 3	-0.0443354	-0.114356	2
NDUFC1	NADH dehydrogenase [ubiquinone] 1 subunit C1, mitochondrial	-0.0353889	-0.0204115	4
NDUFA2	NADH dehydrogenase [ubiquinone] 1 alpha subcomplex subunit 2	0.0215693	-0.100194	5
ASNA1	ATPase ASNA1	0.0579386	-0.0756025	19
BUB1	Mitotic checkpoint serine/threonine-protein kinase BUB1	0.172579	0.132598	2
ACTN4	Alpha-actinin-4	0.297259	0.481447	19
WBSCR22	Probable 18S rRNA (guanine-N(7))-methyltransferase	0.0706949	0.154075	7
TRIAP1	TP53-regulated inhibitor of apoptosis 1	0.0128927	0.202096	12
HTATSF1	HIV Tat-specific factor 1	0.0818529	0.0421124	X
AP1G1	AP-1 complex subunit gamma-1	0.291301	0.148634	16
STX6	Syntaxin-6	0.0507002	0.0820417	1
SYNGR2	Synaptogyrin-2	-0.120347	-0.407089	17
SGTA	Small glutamine-rich tetratricopeptide repeat-containing protein alpha	0.145802	-0.0282011	19
SLC25A20	Mitochondrial carnitine/acylcarnitine carrier protein	0.404721	-0.0823746	3
MYO1B	Unconventional myosin-Ib	0.3187	0.478658	2
SSNA1	Sjoegren syndrome nuclear autoantigen 1	-0.274034	-0.249882	9
NUDT21	Cleavage and polyadenylation specificity factor subunit 5	0.0182638	0.26703	16
LANCL1	LanC-like protein 1	-0.168292	-0.138636	2
STRN	Striatin	-0.111201	-0.111498	2
RRP9	U3 small nucleolar RNA-interacting protein 2	-0.0652456	-0.16188	3
SCO2	Protein SCO2 homolog, mitochondrial	-0.333901	NaN	22
		-0.380147	NaN	3
AKAP8	A-kinase anchor protein 8	-0.0187521	-0.0355692	19
GTPBP6	Putative GTP-binding protein 6	0.0234976	-0.448747	X
CALU	Calumenin	0.378761	NaN	7
CALU	Calumenin	0.057847	0.283952	7
EDIL3	EGF-like repeat and discoidin I-like domain-containing protein 3	0.0190458	-0.0562601	5
AHCYL1	Putative adenosylhomocysteinase 2	0.0580339	0.132345	1
KIF1C	Kinesin-like protein KIF1C	-0.0476522	-0.0932484	17
ORC5	Origin recognition complex subunit 5	-0.0187197	-0.00934887	7
NDUFS5	NADH dehydrogenase [ubiquinone] iron-sulfur protein 5	0.150819	0.0927038	1
PDE6D	Retinal rod rhodopsin-sensitive cGMP 3,5-cyclic phosphodiesterase subunit delta	-0.409411	-0.179072	2
ORC4	Origin recognition complex subunit 4	0.143622	0.148254	2
RAD21	Double-strand-break repair protein rad21 homolog	0.143802	0.4032	8
TIMM8A	Mitochondrial import inner membrane translocase subunit Tim8 A	0.0199308	-0.123928	X
DHX16	Putative pre-mRNA-splicing factor ATP-dependent RNA helicase DHX16	-0.087863	0.0499516	6
SSSCA1	Sjoegren syndrome/scleroderma autoantigen 1	-0.178954	-0.149733	11
MED14	Mediator of RNA polymerase II transcription subunit 14	0.0889444	-0.0154924	X
PCDH7	Protocadherin-7	0.128756	0.188652	4
PRPSAP2	Phosphoribosyl pyrophosphate synthase-associated protein 2	-0.168075	-0.104736	17
SMARCA5	SWI/SNF-related matrix-associated actin-dependent regulator of chromatin subfamily A member 5	-0.00872135	0.339304	4
SUSD5	Sushi domain-containing protein 5	-0.220869	-0.766347	3
URB1	Nucleolar pre-ribosomal-associated protein 1	-0.0440445	-0.16507	21
SIPA1L3	Signal-induced proliferation-associated 1-like protein 3	0.0724573	-0.060792	19
ZFC3H1	Zinc finger C3H1 domain-containing protein	0.0842638	0.12389	12
LCMT2	tRNA wybutosine-synthesizing protein 4	-0.318982	-0.205116	15
AQR	Intron-binding protein aquarius	0.0266504	0.398642	15
OPA1	Dynamin-like 120 kDa protein, mitochondrial;Dynamin-like 120 kDa protein, form S1	0.260123	0.274624	3
MCM3AP	Germinal-center associated nuclear protein	-0.0118723	-0.0617104	21
KIF1B;KIF1Bbeta	Kinesin-like protein KIF1B;Kinesin-like protein	-0.311324	-0.243211	1
KIF1B	Kinesin-like protein KIF1B	0.0662804	NaN	1
MAPKBP1	Mitogen-activated protein kinase-binding protein 1	0.385029	-0.0182943	15
KDM1A	Lysine-specific histone demethylase 1A	0.0362101	-0.0807438	1
TBC1D4	TBC1 domain family member 4	0.153115	0.281311	13
FZD6	Frizzled-6	0.62033	1.2007	8
NME2P1	Putative nucleoside diphosphate kinase	0.0598736	NaN	12
FADS1	Fatty acid desaturase 1	-0.263164	-0.115051	11
DFNA5	Non-syndromic hearing impairment protein 5	0.159566	0.227896	7
EVI5	Ecotropic viral integration site 5 protein homolog	-0.269696	0.0818014	1
NRP2	Neuropilin-2	0.660176	1.37373	2
MAN1A2	Mannosyl-oligosaccharide 1,2-alpha-mannosidase IB;alpha-1,2-Mannosidase	0.165801	0.122874	1
ACSL4	Long-chain-fatty-acid--CoA ligase 4	0.223056	0.609356	X
SNX3	Sorting nexin-3	-0.119075	0.0615187	6
SORBS3	Vinexin	-0.0830164	-0.365826	8
SYNCRIP	Heterogeneous nuclear ribonucleoprotein Q	-0.336085	0.0232935	6
SYNCRIP	Heterogeneous nuclear ribonucleoprotein Q	-0.0142012	0.0232935	6
RANBP6	Ran-binding protein 6	-0.0486898	0.203486	9
NEMF	Nuclear export mediator factor NEMF	-0.049798	0.214787	14
GMDS	GDP-mannose 4,6 dehydratase	0.0212545	-0.0636921	6
CCNT1	Cyclin-T1	-0.0959024	0.249905	12
BUB1B	Mitotic checkpoint serine/threonine-protein kinase BUB1 beta	0.0638838	-0.0671997	15
PLOD3	Procollagen-lysine,2-oxoglutarate 5-dioxygenase 3	-0.305781	-0.104601	7
CCNT2	Cyclin-T2	-0.323241	0.422657	2
DIAPH1	Protein diaphanous homolog 1	0.066432	0.0354986	5
TSPAN3	Tetraspanin-3	-0.132674	0.0462198	15
EXOC3	Exocyst complex component 3	0.0340414	0.0363159	5
PLIN3	Perilipin-3	-0.0407839	-0.0299892	19
SLC16A7	Monocarboxylate transporter 2	-0.120134	0.507558	12
PRMT3	Protein arginine N-methyltransferase 3	-0.0935068	-0.0223007	11
KPNA6	Importin subunit alpha-7	-0.0705423	0.0749159	1
UGDH	UDP-glucose 6-dehydrogenase	-0.375884	-0.24786	4
LPXN	Leupaxin	0.313356	1.20421	11
CTNND1	Catenin delta-1	-0.129655	0.118997	11
ICMT	Protein-S-isoprenylcysteine O-methyltransferase	-0.119365	-0.0425692	1
EIF1B	Eukaryotic translation initiation factor 1b	0.0282326	0.136468	3
SNX2	Sorting nexin-2	0.191546	0.379798	5
USO1	General vesicular transport factor p115	-0.0803461	0.0687771	4
MRPS14	28S ribosomal protein S14, mitochondrial	0.00562191	0.033802	1
TOM1	Target of Myb protein 1	0.0294123	0.198161	22
HIST1H2BK;H2BFS	Histone H2B type 1-K;Histone H2B type F-S	-0.307389	1.44157	6
CCDC22	Coiled-coil domain-containing protein 22	0.00719929	-0.0619917	X
PQBP1	Polyglutamine-binding protein 1	-0.0617037	-0.0418673	X
PRAF2	PRA1 family protein 2	0.0043726	-0.132998	X
DKC1	H/ACA ribonucleoprotein complex subunit 4	-0.0496702	-0.0183001	X
EDF1	Endothelial differentiation-related factor 1	-0.218003	0.0832748	9
DNAJA2	DnaJ homolog subfamily A member 2	0.0941687	0.192651	16
BRD4	Bromodomain-containing protein 4	-0.0633059	0.215965	19
CUTA	Protein CutA	-0.207944	-0.0667601	6
OPHN1	Oligophrenin-1	-0.0500479	-0.771151	X
SMPD2	Sphingomyelin phosphodiesterase 2	0.00245285	-0.208817	6
PFDN1	Prefoldin subunit 1	-0.320424	0.0123482	5
PPP1R11	Protein phosphatase 1 regulatory subunit 11	-0.125849	-0.00340462	6
RNASEH1	Ribonuclease H1	-0.192987	0.16465	2
NBN	Nibrin	-0.0064249	0.132808	8
RNGTT	mRNA-capping enzyme;Polynucleotide 5-triphosphatase;mRNA guanylyltransferase	-0.0218821	0.122546	6
MITF;TFEC	Microphthalmia-associated transcription factor;Transcription factor EC	-0.19252	0.473524	7
KIF21B	Kinesin-like protein KIF21B	-0.204186	-0.208299	1
FAM20B	Glycosaminoglycan xylosylkinase	-0.184272	-0.12973	1
WDR1	WD repeat-containing protein 1	0.0614977	0.197539	4
ROCK2	Rho-associated protein kinase 2	0.289744	0.325974	2
CPNE3	Copine-3	0.0663462	-0.0177784	8
ATG13	Autophagy-related protein 13	0.0451908	0.0470867	11
HIP1R	Huntingtin-interacting protein 1-related protein	-0.119239	-0.0846453	12
RNF40	E3 ubiquitin-protein ligase BRE1B	-0.2914	0.128369	16
PHF2	Lysine-specific demethylase PHF2	0.14726	0.183634	9
ZC3H11A	Zinc finger CCCH domain-containing protein 11A	-0.0737505	-0.180828	1
TSC22D2	TSC22 domain family protein 2	0.651345	0.330927	3
DNAJC13	DnaJ homolog subfamily C member 13	0.0278883	0.104091	3
PPP6R2	Serine/threonine-protein phosphatase 6 regulatory subunit 2	-0.0863466	-0.0193205	22
CNOT3	CCR4-NOT transcription complex subunit 3	0.0173082	-0.0641356	19
ANKRD17	Ankyrin repeat domain-containing protein 17	-0.114181	0.0111933	4
DNAJB6	DnaJ homolog subfamily B member 6	0.232036	0.333718	7
COQ9	Ubiquinone biosynthesis protein COQ9, mitochondrial	-0.148396	-0.0944681	16
GGCT	Gamma-glutamylcyclotransferase	-0.347661	-0.620487	7
NDUFS2	NADH dehydrogenase [ubiquinone] iron-sulfur protein 2, mitochondrial	0.043191	-0.170427	1
ZPR1	Zinc finger protein ZPR1	0.00767612	0.406709	11
DUSP11	RNA/RNP complex-1-interacting phosphatase	-0.158137	0.243941	2
GBAS	Protein NipSnap homolog 2	-0.247163	-0.323457	7
SEMA7A	Semaphorin-7A	0.561736	0.445405	15
HMMR	Hyaluronan mediated motility receptor	0.264283	0.0203915	5
PDCD6	Programmed cell death protein 6	0.0976439	0.23061	5
TBCA	Tubulin-specific chaperone A	-0.399184	0.140721	5
ATP6V1G1	V-type proton ATPase subunit G 1	0.0653696	-0.00751352	9
H2AFY	Core histone macro-H2A.1	0.411517	NaN	5
H2AFY	Core histone macro-H2A.1;Histone H2A	0.0226526	-0.144821	5
SH3BGRL	SH3 domain-binding glutamic acid-rich-like protein	0.117784	0.338087	X
FLNB	Filamin-B	0.412053	0.457022	3
NCOR1	Nuclear receptor corepressor 1	-0.0879946	-0.00726509	17
VAMP4	Vesicle-associated membrane protein 4	0.26506	0.317308	1
NDUFS6	NADH dehydrogenase [ubiquinone] iron-sulfur protein 6, mitochondrial	-0.0773172	-0.273053	5
PEX14	Peroxisomal membrane protein PEX14	0.110663	0.208879	1
SPAG7	Sperm-associated antigen 7	-0.130504	0.0730247	17
MRPL33	39S ribosomal protein L33, mitochondrial	0.0814228	0.06143	2
SEC22B	Vesicle-trafficking protein SEC22b	0.0610552	0.294066	1
PRPF40A	Pre-mRNA-processing factor 40 homolog A	0.0461111	0.275303	2
TACC1	Transforming acidic coiled-coil-containing protein 1	-0.0150537	0.324761	8
LRCH4	Leucine-rich repeat and calponin homology domain-containing protein 4	0.0071106	-0.0356846	7
MTX2	Metaxin-2	0.224523	0.361326	2
NDUFB1	NADH dehydrogenase [ubiquinone] 1 beta subcomplex subunit 1	-0.0750017	-0.121996	14
PMPCB	Mitochondrial-processing peptidase subunit beta	-0.0438681	0.136612	7
SAP30	Histone deacetylase complex subunit SAP30	0.0745897	-0.27647	4
PSIP1	PC4 and SFRS1-interacting protein	0.0683527	0.22615	9
NDUFS3	NADH dehydrogenase [ubiquinone] iron-sulfur protein 3, mitochondrial	-0.12666	-0.0775404	11
SRSF10	Serine/arginine-rich splicing factor 10	-0.193181	0.149796	1
HSBP1	Heat shock factor-binding protein 1	-0.0715075	0.235388	16
KHDRBS3	KH domain-containing, RNA-binding, signal transduction-associated protein 3	0.249898	0.0826283	8
TADA3	Transcriptional adapter 3	-0.110731	-0.0525131	3
EED	Polycomb protein EED	-0.0145864	0.0439425	11
BANF1	Barrier-to-autointegration factor;Barrier-to-autointegration factor, N-terminally processed	0.40681	0.093811	11
SF3B1	Splicing factor 3B subunit 1	0.0463972	0.232388	2
CSDE1	Cold shock domain-containing protein E1	0.0465994	0.239772	1
WBP4	WW domain-binding protein 4	-0.0921679	0.0884161	13
PRKRA	Interferon-inducible double-stranded RNA-dependent protein kinase activator A	0.288299	0.101538	2
MYCBP2	E3 ubiquitin-protein ligase MYCBP2	0.171657	0.28079	13
GCAT	2-amino-3-ketobutyrate coenzyme A ligase, mitochondrial	-0.0801859	-0.31214	22
ERAL1	GTPase Era, mitochondrial	-0.231271	0.0144043	17
SNRNP200	U5 small nuclear ribonucleoprotein 200 kDa helicase	-0.0266695	0.407654	2
TIPRL	TIP41-like protein	0.0337954	0.0664606	1
SURF6	Surfeit locus protein 6	-0.0894842	0.14135	9
UTP20	Small subunit processome component 20 homolog	-0.0389471	0.192576	12
NUP155	Nuclear pore complex protein Nup155	0.0656767	-0.0702944	5
RP2	Protein XRP2	0.316798	0.193929	X
WDHD1	WD repeat and HMG-box DNA-binding protein 1	-0.0539484	0.0975227	14
CRTAP	Cartilage-associated protein	-0.0975542	-0.18542	3
SLC25A12	Calcium-binding mitochondrial carrier protein Aralar1	-0.0630388	-0.107548	2
RNASEH2A	Ribonuclease H2 subunit A	0.10875	-0.820112	19
BCAR3	Breast cancer anti-estrogen resistance protein 3	0.0205402	0.522708	1
EIF3G	Eukaryotic translation initiation factor 3 subunit G	-0.182237	-0.010354	19
EIF3J	Eukaryotic translation initiation factor 3 subunit J	0.00521946	0.106745	15
CBR3	Carbonyl reductase [NADPH] 3	-0.120517	-0.54081	21
ZMPSTE24	CAAX prenyl protease 1 homolog	0.0600576	0.091033	1
IDH1	Isocitrate dehydrogenase [NADP] cytoplasmic	-0.0663805	-0.149843	2
RBBP9	Putative hydrolase RBBP9	0.00320339	-0.273378	20
STAM2	Signal transducing adapter molecule 2	-0.162837	-0.00145054	2
TUSC2	Tumor suppressor candidate 2	0.108518	0.120226	3
CCNK	Cyclin-K	0.0326166	0.195991	14
DHRS3	Short-chain dehydrogenase/reductase 3	-0.165937	-0.889071	1
ARL6IP5	PRA1 family protein 3	0.0682325	0.284913	3
DYSF	Dysferlin	0.133601	-0.231812	2
BCAS2	Pre-mRNA-splicing factor SPF27	-0.029151	0.0810947	1
DCTN3	Dynactin subunit 3	-0.188916	-0.112842	9
DNAJC8	DnaJ homolog subfamily C member 8	0.140626	0.114812	1
ATP5H	ATP synthase subunit d, mitochondrial	-0.407748	0.0738678	17
FLOT1	Flotillin-1	0.0336714	0.113994	6
TRIO	Triple functional domain protein	0.179566	0.876935	5
MPDZ	Multiple PDZ domain protein	-0.0313406	0.156408	9
CPD	Carboxypeptidase D	-0.179437	0.0655088	17
RSL1D1	Ribosomal L1 domain-containing protein 1	-0.0415888	0.126185	16
WFS1	Wolframin	-0.0690222	-0.0743542	4
CLPX	ATP-dependent Clp protease ATP-binding subunit clpX-like, mitochondrial	-0.11518	0.0568018	15
SEC14L2	SEC14-like protein 2	-0.519017	-0.740054	22
CIAO1	Probable cytosolic iron-sulfur protein assembly protein CIAO1	-0.182593	0.202099	2
ZFAND5	AN1-type zinc finger protein 5	0.0924768	0.409442	9
RGS20	Regulator of G-protein signaling 20	-0.0408115	-0.0134974	8
SRP72	Signal recognition particle subunit SRP72	0.0850973	-0.0979347	4
JTB	Protein JTB	0.104487	-0.110688	1
DDAH1	N(G),N(G)-dimethylarginine dimethylaminohydrolase 1	-0.0187349	0.322057	1
URI1	Unconventional prefoldin RPB5 interactor 1	0.151364	0.17529	19
B3GAT3	Galactosylgalactosylxylosylprotein 3-beta-glucuronosyltransferase 3	-0.35896	-0.317034	11
MTA2	Metastasis-associated protein MTA2	-0.143846	0.0786133	11
STK10	Serine/threonine-protein kinase 10	0.157935	-0.0494623	5
PRKD3	Serine/threonine-protein kinase D3	0.00576496	0.117126	2
GFPT2	Glutamine--fructose-6-phosphate aminotransferase [isomerizing] 2	-0.0766897	-0.314536	5
LTN1	E3 ubiquitin-protein ligase listerin	0.285443	0.152977	21
TOMM70A	Mitochondrial import receptor subunit TOM70	0.149968	0.106149	3
TOX4;TOX3	TOX high mobility group box family member 4;TOX high mobility group box family member 3	-0.0594645	0.872852	14
MICAL2	Protein-methionine sulfoxide oxidase MICAL2	0.059413	0.367511	11
SEC24D	Protein transport protein Sec24D	0.109345	-0.0187473	4
UFL1	E3 UFM1-protein ligase 1	0.00823689	0.240462	6
SASH1	SAM and SH3 domain-containing protein 1	-0.0605631	0.00367451	6
UBXN7	UBX domain-containing protein 7	0.164741	0.00590134	3
SUN1	SUN domain-containing protein 1	0.0840559	0.132391	7
PROSC	Proline synthase co-transcribed bacterial homolog protein	0.0706339	-0.159603	8
ERLIN2	Erlin-2	-0.253222	-0.0828352	8
PRPF6	Pre-mRNA-processing factor 6	-0.280473	0.360772	20
PCF11	Pre-mRNA cleavage complex 2 protein Pcf11	-0.122621	0.157267	11
FRYL	Protein furry homolog-like	-0.0368586	0.113223	4
NFAT5	Nuclear factor of activated T-cells 5	0.0759954	0.290953	16
ENDOD1	Endonuclease domain-containing 1 protein	-0.0311842	-0.418459	11
GLS	Glutaminase kidney isoform, mitochondrial	0.744966	1.05893	2
GLS	Glutaminase kidney isoform, mitochondrial	0.469901	1.05893	2
ABLIM3	Actin-binding LIM protein 3	0.226253	0.0645218	5
RHOBTB3	Rho-related BTB domain-containing protein 3	0.121289	0.48352	5
SOGA1	Protein SOGA1;N-terminal form;C-terminal 80 kDa form	0.170194	0.0570097	20
AP2A2	AP-2 complex subunit alpha-2	0.227305	NaN	11
CLSTN1	Calsyntenin-1;Soluble Alc-alpha;CTF1-alpha	-0.069808	-0.0215721	1
HEXIM1	Protein HEXIM1	0.0720758	0.49183	17
UBR5	E3 ubiquitin-protein ligase UBR5	-0.129346	0.137403	8
AGFG2	Arf-GAP domain and FG repeat-containing protein 2	0.0330553	-0.126233	7
PRSS23	Serine protease 23	-0.101197	-0.0159998	11
SCAF4	Splicing factor, arginine/serine-rich 15	0.00961781	0.327174	21
NDUFB6	NADH dehydrogenase [ubiquinone] 1 beta subcomplex subunit 6	0.16336	-0.0873928	9
MFN2	Mitofusin-2	0.092555	0.119335	1
UBE4B	Ubiquitin conjugation factor E4 B	-0.135402	-0.123027	1
ZFPL1	Zinc finger protein-like 1	0.0929842	-0.021112	11
IKBKAP	Elongator complex protein 1	-0.239606	-0.413276	9
NDUFB4	NADH dehydrogenase [ubiquinone] 1 beta subcomplex subunit 4	-0.0971498	0.0239115	3
NDUFA7	NADH dehydrogenase [ubiquinone] 1 alpha subcomplex subunit 7	-0.0708952	-0.140638	19
VAMP5	Vesicle-associated membrane protein 5	0.188989	-0.0713377	2
RTN3	Reticulon-3	0.330831	-0.0636559	11
RTN3	Reticulon-3	0.0941725	-0.0636559	11
LETM1	LETM1 and EF-hand domain-containing protein 1, mitochondrial	-0.0743189	-0.0184956	4
STBD1	Starch-binding domain-containing protein 1	0.327436	0.119435	4
ZRANB2	Zinc finger Ran-binding domain-containing protein 2	0.105037	0.191784	1
SNX4	Sorting nexin-4	0.160897	0.203902	3
KIF20A	Kinesin-like protein KIF20A	0.265006	0.191533	5
KIF4A	Chromosome-associated kinesin KIF4A	0.122184	0.162092	X
SBF1	Myotubularin-related protein 5	0.0508013	-0.0463266	22
KAT7	Histone acetyltransferase KAT7;Histone acetyltransferase	0.124991	0.286942	17
VAPB	Vesicle-associated membrane protein-associated protein B/C	0.0944395	0.169482	20
SNAPIN	SNARE-associated protein Snapin	-0.130294	-0.251446	1
MPZL1	Myelin protein zero-like protein 1	0.0369215	-0.15615	1
NDUFC2;KCTD14;NDUFC2-KCTD14	NADH dehydrogenase [ubiquinone] 1 subunit C2;NADH dehydrogenase [ubiquinone] 1 subunit C2, isoform 2	0.052495	0.161277	11
FKBP9	Peptidyl-prolyl cis-trans isomerase FKBP9	0.0679808	-0.0633392	7
PGLS	6-phosphogluconolactonase	-0.337285	-0.408975	19
SIX3;SIX6	Homeobox protein SIX3;Homeobox protein SIX6	-0.124299	-0.237058	2
SMC2	Structural maintenance of chromosomes protein 2	-0.0531912	-0.0139084	9
ATG7	Ubiquitin-like modifier-activating enzyme ATG7	0.0580549	0.00156593	3
TRIM16	Tripartite motif-containing protein 16	-0.144235	0.106535	17
FARS2	Phenylalanine--tRNA ligase, mitochondrial	-0.286933	-0.227613	6
ZBTB7A	Zinc finger and BTB domain-containing protein 7A	0.0516291	0.219247	19
LYPLA2	Acyl-protein thioesterase 2	-0.14939	-0.301616	1
IPO7	Importin-7	0.00640583	-0.0548162	11
ARIH2	E3 ubiquitin-protein ligase ARIH2	-0.107821	0.144616	3
TNFAIP8	Tumor necrosis factor alpha-induced protein 8	-0.276766	-0.36661	5
SLU7	Pre-mRNA-splicing factor SLU7	-0.11716	0.282417	5
PGM3	Phosphoacetylglucosamine mutase	-0.101275	0.0912142	6
MOCS3	Adenylyltransferase and sulfurtransferase MOCS3;Molybdopterin-synthase adenylyltransferase;Molybdopterin-synthase sulfurtransferase	-0.240044	-0.0314426	20
CD2BP2	CD2 antigen cytoplasmic tail-binding protein 2	-0.168679	0.190823	16
ZFYVE9	Zinc finger FYVE domain-containing protein 9	0.0237808	0.142455	1
BAG4	BAG family molecular chaperone regulator 4	-0.0147619	0.315257	8
AHSA1	Activator of 90 kDa heat shock protein ATPase homolog 1	0.00699711	0.037919	14
PARN	Poly(A)-specific ribonuclease PARN	-0.0729895	0.154513	16
PSMG1	Proteasome assembly chaperone 1	-0.303479	-0.222866	21
FMNL1	Formin-like protein 1	0.201686	0.186242	17
NSA2	Ribosome biogenesis protein NSA2 homolog	-0.157557	0.0426064	5
SEC24A	Protein transport protein Sec24A	-0.031064	0.0719528	5
SEC24B	Protein transport protein Sec24B	0.0609274	0.213609	4
NADK	NAD kinase	-0.323411	-0.307961	1
TDP2	Tyrosyl-DNA phosphodiesterase 2	0.0841074	0.0563354	6
ETHE1	Persulfide dioxygenase ETHE1, mitochondrial	-0.208741	-0.300263	19
ACSL3	Long-chain-fatty-acid--CoA ligase 3	0.106166	0.0590496	2
POLR1A	DNA-directed RNA polymerase I subunit RPA1;DNA-directed RNA polymerase	-0.0765085	-0.0188036	2
PCNT	Pericentrin	0.0459852	-0.0831699	21
YEATS4	YEATS domain-containing protein 4	-0.135278	-1.20123	12
CNOT4	CCR4-NOT transcription complex subunit 4	-0.325931	0.172446	7
STAMBP	STAM-binding protein	0.383641	0.574811	2
CPSF4	Cleavage and polyadenylation specificity factor subunit 4	-0.00656319	-0.168077	7
ASMTL	N-acetylserotonin O-methyltransferase-like protein	0.138038	0.018404	X
CDS2	Phosphatidate cytidylyltransferase 2	-0.0131998	-0.093751	20
FGFR1OP	FGFR1 oncogene partner	-0.0140371	0.393534	6
POP4	Ribonuclease P protein subunit p29	-0.199574	-0.0220642	19
HERC2	E3 ubiquitin-protein ligase HERC2	-0.125941	0.179533	15
RAB3D	Ras-related protein Rab-3D	-0.436372	-0.968318	19
SNAP29	Synaptosomal-associated protein 29;Synaptosomal-associated protein	0.032546	0.160573	22
OXSR1	Serine/threonine-protein kinase OSR1	0.175063	0.28545	3
HSPA4L	Heat shock 70 kDa protein 4L	-0.037467	0.0352631	4
PTBP3	Polypyrimidine tract-binding protein 3	-0.113278	0.170295	9
STARD3NL	MLN64 N-terminal domain homolog	-0.00324249	0.0778236	7
LSM8	U6 snRNA-associated Sm-like protein LSm8	0.0275488	0.0617399	7
AP2A1	AP-2 complex subunit alpha-1	-0.0103235	-0.203175	19
DDX58	Probable ATP-dependent RNA helicase DDX58	-0.0797739	0.367066	9
STAU1	Double-stranded RNA-binding protein Staufen homolog 1	-0.0438814	0.0898523	20
TTC4	Tetratricopeptide repeat protein 4	-0.219367	0.117651	1
TMEM50A	Transmembrane protein 50A	0.337168	0.385032	1
SDPR	Serum deprivation-response protein	-0.323089	-1.52517	2
BAG2	BAG family molecular chaperone regulator 2	0.1351	-0.0618582	6
MAP4K4	Mitogen-activated protein kinase kinase kinase kinase 4	0.0473928	-0.030426	2
CRYZL1	Quinone oxidoreductase-like protein 1	-0.292993	-0.224874	21
AIFM1	Apoptosis-inducing factor 1, mitochondrial	0.111117	-0.0377579	X
GNA14	Guanine nucleotide-binding protein subunit alpha-14	0.844501	0.00129271	9
BPNT1	3(2),5-bisphosphate nucleotidase 1	-0.0775633	-0.146597	1
FADS2	Fatty acid desaturase 2	0.433661	0.171883	11
TXNDC12	Thioredoxin domain-containing protein 12	-0.0171213	0.161683	1
TRUB2	Probable tRNA pseudouridine synthase 2	-0.123476	-0.080842	9
SYF2	Pre-mRNA-splicing factor SYF2	-0.0815506	0.577914	1
MBD3	Methyl-CpG-binding domain protein 3	0.114003	-0.137856	19
NUDT3	Diphosphoinositol polyphosphate phosphohydrolase 1	0.101456	-0.203442	6
BCL10	B-cell lymphoma/leukemia 10	-0.138959	0.193706	1
CLPTM1	Cleft lip and palate transmembrane protein 1	0.0168753	0.0473804	19
MOCS2	Molybdopterin synthase catalytic subunit	0.291559	0.101194	5
TOMM40	Mitochondrial import receptor subunit TOM40 homolog	0.260283	-0.0292978	19
PEX11B	Peroxisomal membrane protein 11B	0.0736933	0.0770903	1
PAK4	Serine/threonine-protein kinase PAK 4	0.160102	1.10904	19
CHEK2	Serine/threonine-protein kinase Chk2	0.0719585	-0.14119	22
ACTL6A	Actin-like protein 6A	0.0499258	-0.0794344	3
WHSC1	Histone-lysine N-methyltransferase NSD2	-0.0356798	0.0146856	4
LDHA	L-lactate dehydrogenase A chain	0.336274	0.622341	11
DHFR	Dihydrofolate reductase	-0.126834	-0.153221	5
CYB5R3	NADH-cytochrome b5 reductase 3;NADH-cytochrome b5 reductase 3 membrane-bound form;NADH-cytochrome b5 reductase 3 soluble form	0.137176	0.00656891	22
GSR	Glutathione reductase, mitochondrial	0.0919104	-0.134648	8
SOD1	Superoxide dismutase [Cu-Zn]	-0.308946	-0.012558	21
PNP	Purine nucleoside phosphorylase	0.074729	-0.189143	14
HPRT1	Hypoxanthine-guanine phosphoribosyltransferase	-0.260156	-0.285733	X
GOT2	Aspartate aminotransferase, mitochondrial	0.135072	-0.0964212	16
ABL1	Tyrosine-protein kinase ABL1	-0.011673	0.160426	9
EGFR	Epidermal growth factor receptor;Receptor protein-tyrosine kinase	0.10892	0.104185	7
PGK1	Phosphoglycerate kinase 1	-0.123929	0.175488	X
PLAT	Tissue-type plasminogen activator;Tissue-type plasminogen activator chain A;Tissue-type plasminogen activator chain B	-0.963387	-1.10892	8
CST3	Cystatin-C	0.0251799	-0.0638342	20
HRAS	GTPase HRas;GTPase HRas, N-terminally processed	0.151168	-0.0623636	11
KRAS	GTPase KRas;GTPase KRas, N-terminally processed	0.059659	0.0313692	12
TGFB1	Transforming growth factor beta-1;Latency-associated peptide	-0.155232	NaN	19
COL4A1;COL4A5	Collagen alpha-1(IV) chain;Arresten;Collagen alpha-5(IV) chain	-0.0267334	-0.0558872	13
LMNA	Prelamin-A/C;Lamin-A/C	0.0333986	0.0935364	1
FN1	Fibronectin;Anastellin;Ugl-Y1;Ugl-Y2;Ugl-Y3	-0.320065	-0.136391	2
TFRC	Transferrin receptor protein 1;Transferrin receptor protein 1, serum form	0.0991583	0.0048461	3
FTH1	Ferritin heavy chain;Ferritin heavy chain, N-terminally processed;Ferritin	-0.048501	-0.154688	11
MT2A;MT1G;MT1M	Metallothionein-2;Metallothionein-1G;Metallothionein-1M	0.161769	0.181999	16
CAT	Catalase	-0.206824	-0.208335	11
RAF1	RAF proto-oncogene serine/threonine-protein kinase	0.0606794	0.187071	3
FUCA1	Tissue alpha-L-fucosidase	-0.0914469	0.495745	1
ALDOA	Fructose-bisphosphate aldolase A;Fructose-bisphosphate aldolase	-0.25744	-0.0996139	16
CSTB	Cystatin-B	-0.306308	-0.219961	21
ANXA1	Annexin A1	0.0498037	0.316106	9
APOB	Apolipoprotein B-100;Apolipoprotein B-48	-0.131974	NaN	2
NR3C1	Glucocorticoid receptor	0.0333509	0.131898	5
SOD2	Superoxide dismutase [Mn], mitochondrial	0.608245	0.930546	6
TK1	Thymidine kinase, cytosolic;Thymidine kinase	-0.119323	-0.573275	17
GAPDH	Glyceraldehyde-3-phosphate dehydrogenase	-0.108012	-0.0474319	12
ASL	Argininosuccinate lyase	-0.178611	-0.272462	7
ERBB2	Receptor tyrosine-protein kinase erbB-2;Receptor protein-tyrosine kinase	-0.173433	-0.622171	17
CAPNS1	Calpain small subunit 1	-0.0926828	0.41091	19
TP53	Cellular tumor antigen p53	0.731686	1.28619	17
HSPB1	Heat shock protein beta-1	-0.148562	-0.327292	7
RPN1	Dolichyl-diphosphooligosaccharide--protein glycosyltransferase subunit 1	0.0310335	-0.086256	3
RPN2	Dolichyl-diphosphooligosaccharide--protein glycosyltransferase subunit 2	0.0856543	-0.00704002	20
GNAI2	Guanine nucleotide-binding protein G(i) subunit alpha-2	0.0931444	0.222899	3
SLC4A2	Anion exchange protein 2	-0.284862	-0.298569	7
ATP1A1	Sodium/potassium-transporting ATPase subunit alpha-1	0.185626	0.34828	1
ATP1B1	Sodium/potassium-transporting ATPase subunit beta-1	0.187673	0.155105	1
APP	Amyloid beta A4 protein;N-APP;Soluble APP-alpha;Soluble APP-beta;C99;Beta-amyloid protein 42;Beta-amyloid protein 40;C83;P3(42);P3(40);C80;Gamma-secretase C-terminal fragment 59;Gamma-secretase C-terminal fragment 57;Gamma-secretase C-terminal fragment 50;C31	0.160382	0.128586	21
ALDH2	Aldehyde dehydrogenase, mitochondrial	-1.08486	-0.35514	12
HMGN1	Non-histone chromosomal protein HMG-14	-0.178035	-0.126398	21
SERPINE1	Plasminogen activator inhibitor 1	0.456903	0.614431	7
SLC25A5	ADP/ATP translocase 2;ADP/ATP translocase 2, N-terminally processed	-0.0905218	-0.405057	X
ISG15	Ubiquitin-like protein ISG15	0.18097	0.25656	1
PCCA	Propionyl-CoA carboxylase alpha chain, mitochondrial	0.138688	0.118526	13
EIF2S1	Eukaryotic translation initiation factor 2 subunit 1	-0.0121279	0.138846	14
HMGN2	Non-histone chromosomal protein HMG-17	-0.0891848	-0.244325	1
RPLP1	60S acidic ribosomal protein P1	-0.236749	-0.308892	15
RPLP2	60S acidic ribosomal protein P2	-0.0348692	-0.103507	11
RPLP0;RPLP0P6	60S acidic ribosomal protein P0;60S acidic ribosomal protein P0-like	-0.0741682	-0.331561	12
JUN	Transcription factor AP-1	-0.187819	0.0819483	1
SSB	Lupus La protein	-0.125077	0.064703	2
KRT18	Keratin, type I cytoskeletal 18	0.0576429	0.0954037	12
UROD	Uroporphyrinogen decarboxylase	0.0551443	-0.246241	1
GLA	Alpha-galactosidase A	-0.445439	-0.116434	X
GSN	Gelsolin	-0.284348	-0.370547	9
RB1	Retinoblastoma-associated protein	0.157615	0.21235	13
ATP5B	ATP synthase subunit beta, mitochondrial;ATP synthase subunit beta	-0.557298	-0.0722694	12
EIF4E	Eukaryotic translation initiation factor 4E	-0.0392351	-0.0560799	4
ENO1	Alpha-enolase	0.0322733	-0.0519772	1
PYGL	Glycogen phosphorylase, liver form;Alpha-1,4 glucan phosphorylase	0.32977	0.179939	14
GPI	Glucose-6-phosphate isomerase	-0.160558	-0.18217	19
NPM1	Nucleophosmin	-1.01062	NaN	5
NPM1	Nucleophosmin	-0.31319	-0.158575	5
TPM3;DKFZp686J1372		-0.265828	-0.11861	1
ITGAV	Integrin alpha-V;Integrin alpha-V heavy chain;Integrin alpha-V light chain	0.0817213	0.278561	2
HIST1H2BJ	Histone H2B type 1-J	0.0148191	1.95727	6
SERPINE2	Glia-derived nexin	0.275821	0.689671	2
EPHX1	Epoxide hydrolase 1	0.0928469	-0.0817013	1
DBI	Acyl-CoA-binding protein	-0.211089	0.0854464	2
LDHB	L-lactate dehydrogenase B chain;L-lactate dehydrogenase	-0.299546	-0.078373	12
CENPB	Major centromere autoantigen B	0.0466051	-0.0886621	20
P4HB	Protein disulfide-isomerase	-0.364831	-0.140373	17
ACYP1	Acylphosphatase-1;Acylphosphatase	0.0808649	-0.128196	14
ANXA2;ANXA2P2	Annexin A2;Annexin;Putative annexin A2-like protein	0.0592566	0.223213	15
CAPN1	Calpain-1 catalytic subunit	0.0127668	-0.0956316	11
HEXB	Beta-hexosaminidase subunit beta;Beta-hexosaminidase subunit beta chain B;Beta-hexosaminidase subunit beta chain A	-0.00977802	0.117192	5
CTSL;CTSL3P	Cathepsin L1;Cathepsin L1 heavy chain;Cathepsin L1 light chain;Putative inactive cathepsin L-like protein CTSL3P	-0.295197	0.125036	9
PFN1	Profilin-1	0.0174189	-0.0875216	17
BPGM	Bisphosphoglycerate mutase	-0.415154	-0.171372	7
APRT	Adenine phosphoribosyltransferase	-0.34484	-0.555882	16
EPRS	Bifunctional glutamate/proline--tRNA ligase;Glutamate--tRNA ligase;Proline--tRNA ligase	-0.19023	-0.281147	1
CTSB	Cathepsin B;Cathepsin B light chain;Cathepsin B heavy chain	0.233682	0.114856	8
HSP90AA1	Heat shock protein HSP 90-alpha	0.140655	0.218439	14
HNRNPC	Heterogeneous nuclear ribonucleoproteins C1/C2	-0.172369	0.111164	14
UQCRH;UQCRHL	Cytochrome b-c1 complex subunit 6, mitochondrial;Cytochrome b-c1 complex subunit 6	-0.0134497	-0.227665	1
LYN	Tyrosine-protein kinase Lyn	0.221067	0.120543	8
		-0.285676	NaN	9
FH	Fumarate hydratase, mitochondrial	-0.107945	-0.144626	1
ERCC1	DNA excision repair protein ERCC-1	0.12684	-0.26345	19
THBS1	Thrombospondin-1	0.543546	0.628685	15
SP1	Transcription factor Sp1	0.105369	0.0934153	12
ANXA6	Annexin A6;Annexin	0.0592871	0.0953903	5
GUSB	Beta-glucuronidase	-0.32031	-0.224019	7
PFKM	ATP-dependent 6-phosphofructokinase, muscle type	-0.0704241	-0.210355	12
HSP90AB1	Heat shock protein HSP 90-beta	-0.292302	-0.231218	6
SRPR	Signal recognition particle receptor subunit alpha	-0.219556	-0.0589581	11
ASNS	Asparagine synthetase [glutamine-hydrolyzing]	-0.438325	0.264438	7
MMP2	72 kDa type IV collagenase;PEX	0.199111	1.54554	16
MME	Neprilysin	-0.245896	-0.624407	3
PDHA1	Pyruvate dehydrogenase E1 component subunit alpha, somatic form, mitochondrial	0.125236	-0.00723362	X
COL4A2	Collagen alpha-2(IV) chain;Canstatin	-0.0222654	0.0171385	13
CYC1	Cytochrome c1, heme protein, mitochondrial	0.0986052	-0.255564	8
SNRPB2	U2 small nuclear ribonucleoprotein B	0.075038	0.228022	20
MET	Hepatocyte growth factor receptor	0.133431	0.202822	7
SNRNP70	U1 small nuclear ribonucleoprotein 70 kDa	-0.0553827	0.043417	19
ITGA5	Integrin alpha-5;Integrin alpha-5 heavy chain;Integrin alpha-5 light chain	-0.187833	-0.0854559	12
NFIC	Nuclear factor 1 C-type	0.00871181	-0.100492	19
GNAI3	Guanine nucleotide-binding protein G(k) subunit alpha	0.0929918	-0.0418434	1
ANXA5	Annexin A5;Annexin	-0.12444	0.0632944	4
SNRPA	U1 small nuclear ribonucleoprotein A	-0.0706968	-0.301783	19
ENO2	Gamma-enolase;Enolase	-0.55623	-0.200781	12
ACAA1	3-ketoacyl-CoA thiolase, peroxisomal	0.110412	0.140028	3
SRP19	Signal recognition particle 19 kDa protein	0.0915041	0.139091	5
GSTP1	Glutathione S-transferase P	-0.332274	-0.311786	11
LGALS1	Galectin-1	-0.571645	-0.188333	22
QDPR	Dihydropteridine reductase	0.00472164	-0.304284	4
HMGB1;HMGB1P1	High mobility group protein B1;Putative high mobility group protein B1-like 1	-0.105016	0.0837927	13
SPARC	SPARC	-0.347085	-0.420937	5
TPM1	Tropomyosin alpha-1 chain	-0.0160246	1.00097	15
TPM1	Tropomyosin alpha-1 chain	0.353801	1.00097	15
CLTA	Clathrin light chain A	-0.246575	-0.0326338	9
CLTB	Clathrin light chain B	0.0454111	0.0893183	5
ANXA4	Annexin A4;Annexin	0.00847721	-0.0638304	2
CNP	2,3-cyclic-nucleotide 3-phosphodiesterase	0.0500059	-0.0682344	17
HMOX1	Heme oxygenase 1	-0.279572	0.372786	22
PDGFRB	Platelet-derived growth factor receptor beta	0.0981283	0.16273	5
DLD	Dihydrolipoyl dehydrogenase, mitochondrial;Dihydrolipoyl dehydrogenase	0.0684919	0.0824776	7
SNRPA1	U2 small nuclear ribonucleoprotein A	-0.00726795	0.620281	15
COX6C	Cytochrome c oxidase subunit 6C	0.20543	0.258717	8
PARP1	Poly [ADP-ribose] polymerase 1	-0.00580311	-0.104671	1
UCHL1	Ubiquitin carboxyl-terminal hydrolase isozyme L1;Ubiquitin carboxyl-terminal hydrolase	-0.428439	-0.213361	4
LTA4H	Leukotriene A-4 hydrolase	-0.125813	-0.0235386	12
ALDOC	Fructose-bisphosphate aldolase C;Fructose-bisphosphate aldolase	-0.171357	0.487823	17
POLR2M;GCOM1;GCOM2	DNA-directed RNA polymerase II subunit GRINL1A;Putative GRINL1B complex locus protein 2	-0.0946932	0.598138	15
TMSB15B;TMSB15A	Thymosin beta-15B;Thymosin beta-15A	-0.610515	-0.155331	X
SMIM13	Small integral membrane protein 13	-0.0207014	0.170335	6
U2AF1	Splicing factor U2AF 35 kDa subunit	0.228574	0.0337429	21
CBS	Cystathionine beta-synthase	-0.789405	-1.17421	21
CALM2;CALM1;CALM3		0.0480146	0.0101829	2
		-0.560285	-0.554006
FDX1	Adrenodoxin, mitochondrial	-0.256627	-0.207147	11
TROVE2	60 kDa SS-A/Ro ribonucleoprotein	-0.0323076	0.370779	1
GAA	Lysosomal alpha-glucosidase;76 kDa lysosomal alpha-glucosidase;70 kDa lysosomal alpha-glucosidase	-0.133153	0.00718117	17
RRAS	Ras-related protein R-Ras	0.161635	0.203936	19
ARAF	Serine/threonine-protein kinase A-Raf	-0.0351162	-0.211267	X
HIST1H1E	Histone H1.4	-0.303475	-0.638056	6
DLAT	Dihydrolipoyllysine-residue acetyltransferase component of pyruvate dehydrogenase complex, mitochondrial;Acetyltransferase component of pyruvate dehydrogenase complex	0.0430307	-0.121395	11
PTPRF	Receptor-type tyrosine-protein phosphatase F	-0.183437	-0.594713	1
TXN	Thioredoxin	0.00103664	-0.0161219	9
COX5B	Cytochrome c oxidase subunit 5B, mitochondrial	0.0755339	0.189163	2
MGST1	Microsomal glutathione S-transferase 1	0.244786	-0.163989	12
PRKAR1A	cAMP-dependent protein kinase type I-alpha regulatory subunit;cAMP-dependent protein kinase type I-alpha regulatory subunit, N-terminally processed	0.118415	0.523314	17
ESD	S-formylglutathione hydrolase	0.117213	0.0673561	13
HSPD1	60 kDa heat shock protein, mitochondrial	-0.0723429	-0.170487	2
HSPA5	78 kDa glucose-regulated protein	-0.291699	-0.176065	9
LAMC1	Laminin subunit gamma-1	0.0846701	0.212406	1
MAP2	Microtubule-associated protein 2	-0.119098	0.494558	2
HSPA8	Heat shock cognate 71 kDa protein	-0.179879	-0.237008	11
SLC2A1	Solute carrier family 2, facilitated glucose transporter member 1	0.385352	0.561254	1
UMPS	Uridine 5-monophosphate synthase;Orotate phosphoribosyltransferase;Orotidine 5-phosphate decarboxylase	-0.0564737	0.00516987	3
PDHB	Pyruvate dehydrogenase E1 component subunit beta, mitochondrial	0.113967	0.0896235	3
DBT	Lipoamide acyltransferase component of branched-chain alpha-keto acid dehydrogenase complex, mitochondrial	0.280204	0.343104	1
PYGB	Glycogen phosphorylase, brain form	-0.304708	-0.632411	20
RALA	Ras-related protein Ral-A	0.119538	0.208537	7
RALB	Ras-related protein Ral-B	0.154527	0.110133	2
BCR	Breakpoint cluster region protein	-0.0948515	-0.205164	22
LAMP1	Lysosome-associated membrane glycoprotein 1	-0.236299	0.179935	13
TOP1	DNA topoisomerase 1	0.0621996	0.0688882	20
TOP2A	DNA topoisomerase 2-alpha	0.667535	0.510335	17
G6PD	Glucose-6-phosphate 1-dehydrogenase	-0.27077	-0.166177	X
UBL4A	Ubiquitin-like protein 4A	-0.153787	-0.119875	X
PC	Pyruvate carboxylase, mitochondrial	-0.0918474	-0.0729446	11
MTHFD1	C-1-tetrahydrofolate synthase, cytoplasmic;Methylenetetrahydrofolate dehydrogenase;Methenyltetrahydrofolate cyclohydrolase;Formyltetrahydrofolate synthetase;C-1-tetrahydrofolate synthase, cytoplasmic, N-terminally processed	-0.261676	NaN	14
IGF2R	Cation-independent mannose-6-phosphate receptor	-0.138698	-0.227427	6
ADH5	Alcohol dehydrogenase class-3	-0.00870228	0.0270119	4
CDK4	Cyclin-dependent kinase 4	-0.329312	-0.264929	12
PRPS2	Ribose-phosphate pyrophosphokinase 2	0.130393	-0.127503	X
PABPC1	Polyadenylate-binding protein 1;Polyadenylate-binding protein	-0.257766	-0.0532198	8
PCNA	Proliferating cell nuclear antigen	-0.301419	-0.201545	20
HARS	Histidine--tRNA ligase, cytoplasmic	-0.0895243	0.0098381	5
SLC25A4	ADP/ATP translocase 1	0.118543	-0.328068	4
SLC25A6	ADP/ATP translocase 3;ADP/ATP translocase 3, N-terminally processed	0.03543	-0.11558	X
TPR	Nucleoprotein TPR	-0.040761	0.151726	1
ANXA3	Annexin A3;Annexin	-0.215695	-0.231356	4
ACTN1	Alpha-actinin-1	-0.000736237	0.270438	14
ACTN1	Alpha-actinin-1	0.258906	0.270438	14
SRC	Proto-oncogene tyrosine-protein kinase Src	0.267676	0.070076	20
PEPD	Xaa-Pro dipeptidase	0.130778	0.0755224	19
XRCC6	X-ray repair cross-complementing protein 6	0.120448	0.142497	22
XRCC5	X-ray repair cross-complementing protein 5	0.141423	-0.0361757	2
COX4I1	Cytochrome c oxidase subunit 4 isoform 1, mitochondrial	0.062747	-0.0443554	16
LAMP2	Lysosome-associated membrane glycoprotein 2	0.213668	-0.00770092	X
RNH1	Ribonuclease inhibitor	0.0262327	-0.10367	11
BMP1	Bone morphogenetic protein 1;Metalloendopeptidase	-0.258565	-0.177699	8
VCAN	Versican core protein	-0.117293	-0.153508	5
ITGA4	Integrin alpha-4	0.191335	0.302222	2
EEF2	Elongation factor 2	-0.307105	-0.176285	19
PDIA4	Protein disulfide-isomerase A4	-0.172214	-0.191429	7
ALAD	Delta-aminolevulinic acid dehydratase	-0.040967	-0.0246992	9
F3	Tissue factor	0.129663	0.728329	1
PLS3	Plastin-3	0.110755	0.193375	X
ETFA	Electron transfer flavoprotein subunit alpha, mitochondrial	-0.108207	-0.0223341	15
GYS1	Glycogen [starch] synthase, muscle	-0.011075	-0.0909557	19
PRKAR2A	cAMP-dependent protein kinase type II-alpha regulatory subunit	0.0738707	-0.108916	3
GTF2F2	General transcription factor IIF subunit 2	0.227241	0.505989	13
MTHFD2	Bifunctional methylenetetrahydrofolate dehydrogenase/cyclohydrolase, mitochondrial;NAD-dependent methylenetetrahydrofolate dehydrogenase;Methenyltetrahydrofolate cyclohydrolase	-0.339501	-0.24665	2
MIF	Macrophage migration inhibitory factor	-0.114785	-0.24615	22
CD99	CD99 antigen	0.454515	0.0472412	X
FDPS	Farnesyl pyrophosphate synthase	-0.198123	-0.263279	1
AKR1A1	Alcohol dehydrogenase [NADP(+)]	-0.214713	-0.418471	1
PKM	Pyruvate kinase PKM;Pyruvate kinase	0.256986	0.441029	15
PKM	Pyruvate kinase PKM;Pyruvate kinase	0.104037	0.441029	15
HSP90B1	Endoplasmin	-0.0505152	0.140175	12
MYL6B	Myosin light chain 6B	-0.080699	0.0019598	12
SNRPB	Small nuclear ribonucleoprotein-associated proteins B and B	-0.220273	-0.103945	20
COX6B1	Cytochrome c oxidase subunit 6B1	-0.00229359	0.0592813	19
HNRNPL	Heterogeneous nuclear ribonucleoprotein L	-0.00246906	-0.100239	19
DARS	Aspartate--tRNA ligase, cytoplasmic	0.138125	0.318512	2
JUP	Junction plakoglobin	-0.597144	-0.693361	17
UQCRB	Cytochrome b-c1 complex subunit 7	0.0183115	0.0203161	8
GLUL	Glutamine synthetase	0.0997915	0.418648	1
AKR1B1	Aldose reductase	0.754462	1.16722	7
GSPT1	Eukaryotic peptide chain release factor GTP-binding subunit ERF3A	0.0779753	0.133532	16
B4GALT1	Beta-1,4-galactosyltransferase 1;Lactose synthase A protein;N-acetyllactosamine synthase;Beta-N-acetylglucosaminylglycopeptide beta-1,4-galactosyltransferase;Beta-N-acetylglucosaminyl-glycolipid beta-1,4-galactosyltransferase;Processed beta-1,4-galactosyltransferase 1	-0.0844374	0.600873	9
EZR	Ezrin	-0.01929	0.19275	6
UCHL3	Ubiquitin carboxyl-terminal hydrolase isozyme L3;Ubiquitin carboxyl-terminal hydrolase	-0.084693	-0.156867	13
FOSL1	Fos-related antigen 1	0.0153341	0.109806	11
CD46	Membrane cofactor protein	0.501483	0.407732	1
NME1	Nucleoside diphosphate kinase A	0.066967	-0.406965	17
NQO1	NAD(P)H dehydrogenase [quinone] 1	0.0482759	0.157848	16
GNS	N-acetylglucosamine-6-sulfatase	0.143371	0.253342	12
ARSB	Arylsulfatase B	-0.174335	-0.0086422	5
RPS2	40S ribosomal protein S2	-0.0942163	-0.339256	16
DSP	Desmoplakin	-0.0641108	0.286187	6
RPA2	Replication protein A 32 kDa subunit	0.0103769	-0.0286102	1
TIMP2	Metalloproteinase inhibitor 2	-0.0881319	0.0849771	17
CD44	CD44 antigen	0.0737696	0.0804176	11
H2AFX	Histone H2AX	-0.120652	-0.231803	11
CBR1	Carbonyl reductase [NADPH] 1	0.0658922	0.0894318	21
GLB1	Beta-galactosidase	0.0754862	0.0795755	3
NCK1	Cytoplasmic protein NCK1	-0.00627804	0.131672	3
GCFC2	GC-rich sequence DNA-binding factor 2	-0.100923	-0.00537205	2
HIST1H1B	Histone H1.5	-0.304021	-0.00637579	6
HIST1H1D	Histone H1.3	0.462606	NaN	6
HIST1H1C	Histone H1.2	-0.472787	0.74757	6
POR	NADPH--cytochrome P450 reductase	-0.0914812	-0.0720434	7
ATP2A2	Sarcoplasmic/endoplasmic reticulum calcium ATPase 2	0.196675	0.372575	12
FAH	Fumarylacetoacetase	0.135207	-0.0409613	15
STMN1	Stathmin	-0.446212	-0.455786	1
YBX3	Y-box-binding protein 3	0.130698	0.24877	12
NAGA	Alpha-N-acetylgalactosaminidase	-0.25088	-0.715548	22
HSPA6	Heat shock 70 kDa protein 6	-0.0609293	0.401717	1
HMGA1	High mobility group protein HMG-I/HMG-Y	-0.114898	NaN	6
HMGA1	High mobility group protein HMG-I/HMG-Y	-0.346869	0.178765	6
TMEM11	Transmembrane protein 11, mitochondrial	0.346789	0.0242825	17
PRKCA	Protein kinase C alpha type	0.295302	-0.421941	17
JUNB	Transcription factor jun-B	0.00930882	0.734652	19
ITGA2	Integrin alpha-2	-0.78486	NaN	5
GJA1	Gap junction alpha-1 protein	-0.053628	-0.246808	6
SMPD1	Sphingomyelin phosphodiesterase	-0.112711	-0.093545	11
UBTF	Nucleolar transcription factor 1	-0.021966	0.0653677	17
JUND	Transcription factor jun-D	-0.181687	-0.252077	19
NDUFB7	NADH dehydrogenase [ubiquinone] 1 beta subcomplex subunit 7	0.0744753	-0.131698	19
PRKACA;KIN27	cAMP-dependent protein kinase catalytic subunit alpha	0.0164976	-0.0298786	19
CAPN2	Calpain-2 catalytic subunit	0.0371752	-0.139907	1
DES	Desmin	-1.03496	NaN	2
CEBPB	CCAAT/enhancer-binding protein beta	-0.021575	0.343942	20
CTPS1	CTP synthase 1	-0.120698	-0.074996	1
PFKL	ATP-dependent 6-phosphofructokinase, liver type	-0.0912294	-0.130963	21
GM2A	Ganglioside GM2 activator;Ganglioside GM2 activator isoform short	0.118936	-0.156054	5
LGALS3	Galectin-3;Galectin	-0.108073	-0.0915594	14
TCP1	T-complex protein 1 subunit alpha	-0.157928	-0.112507	6
PTPN1	Tyrosine-protein phosphatase non-receptor type 1;Tyrosine-protein phosphatase non-receptor type	0.0471392	0.172276	20
ERCC2	TFIIH basal transcription factor complex helicase XPD subunit	0.140231	-0.0571756	19
RPL35A	60S ribosomal protein L35a	-0.0622339	-0.0919495	3
ITGB5	Integrin beta-5;Integrin beta	0.122565	0.0466852	3
ARF4	ADP-ribosylation factor 4	0.293735	0.371395	3
RPL7	60S ribosomal protein L7	-0.161119	0.0393577	8
SON	Protein SON	-0.0634985	0.205492	21
NELFE	Negative elongation factor E	-0.125392	-0.172761	6
RCC1	Regulator of chromosome condensation	-0.074502	-0.409769	1
SDC1	Syndecan-1	0.462981	0.249618	2
ATF6	Cyclic AMP-dependent transcription factor ATF-6 alpha;Processed cyclic AMP-dependent transcription factor ATF-6 alpha	-0.249839	-0.0414114	1
LIG1	DNA ligase 1;DNA ligase	-0.181445	-0.404	19
ATP5J	ATP synthase-coupling factor 6, mitochondrial	-0.876414	-0.0333395	21
XRCC1	DNA repair protein XRCC1	-0.0176859	0.0416088	19
PAM	Peptidyl-glycine alpha-amidating monooxygenase;Peptidylglycine alpha-hydroxylating monooxygenase;Peptidyl-alpha-hydroxyglycine alpha-amidating lyase	-0.404799	0.147408	5
PLCG1	1-phosphatidylinositol 4,5-bisphosphate phosphodiesterase gamma-1	-0.0132818	0.0118017	20
NCL	Nucleolin	-0.187125	-0.0314846	2
POLR2C	DNA-directed RNA polymerase II subunit RPB3	-0.093482	0.189923	16
POLR2E	DNA-directed RNA polymerases I, II, and III subunit RPABC1	0.0241823	-0.0399513	19
TRIM21	E3 ubiquitin-protein ligase TRIM21	0.130254	0.36983	11
EIF2AK2	Interferon-induced, double-stranded RNA-activated protein kinase	0.0339708	0.146168	2
SRM	Spermidine synthase	-0.115331	-0.63123	1
CSNK2A2	Casein kinase II subunit alpha	-0.129415	0.193364	16
RXRA;RXRG	Retinoic acid receptor RXR-alpha;Retinoic acid receptor RXR-gamma	0.140731	0.343035	1
NFKB1	Nuclear factor NF-kappa-B p105 subunit;Nuclear factor NF-kappa-B p50 subunit	0.0785265	0.407449	4
ATP2B1	Plasma membrane calcium-transporting ATPase 1;Calcium-transporting ATPase	0.464116	1.70908	12
EIF2S2	Eukaryotic translation initiation factor 2 subunit 2	-0.00516796	-0.0230722	20
CCNA2	Cyclin-A2	0.0237284	-0.192026	4
BTF3	Transcription factor BTF3	-0.219811	0.111434	5
BTF3	Transcription factor BTF3	-0.73155	0.111434	5
RAB3A	Ras-related protein Rab-3A	-0.22375	-0.21215	19
RAB3B	Ras-related protein Rab-3B	-0.099761	-0.0162706	1
RAB4A	Ras-related protein Rab-4A	0.218768	0.341161	1
RAB5A	Ras-related protein Rab-5A	-0.0212107	0.156978	3
RAB6A	Ras-related protein Rab-6A	-0.062706	1.11781	11
RAB6A	Ras-related protein Rab-6A	-0.00600719	NaN	11
MSH3	DNA mismatch repair protein Msh3	0.0373335	0.0178766	5
PSMB1	Proteasome subunit beta type-1	0.000658989	0.00709915	6
M6PR	Cation-dependent mannose-6-phosphate receptor	0.104217	-0.0860348	12
COX5A	Cytochrome c oxidase subunit 5A, mitochondrial	-0.0146399	-0.172529	15
LMNB1	Lamin-B1	0.061799	-0.156142	5
CAST	Calpastatin	-0.198016	-0.0293303	5
IMPDH1	Inosine-5-monophosphate dehydrogenase 1;Inosine-5-monophosphate dehydrogenase	-0.16694	-0.566888	7
PTMS	Parathymosin	-0.079011	0.165362	12
CDK11B	Cyclin-dependent kinase 11B	0.0463037	0.201318	1
ATP6V1B2	V-type proton ATPase subunit B, brain isoform	-0.00222683	0.222916	8
ATP6V1C1	V-type proton ATPase subunit C 1	0.138923	0.272304	8
CSRP1	Cysteine and glycine-rich protein 1	0.223765	0.276486	1
FLNA	Filamin-A	0.126969	0.1257	X
NF1	Neurofibromin;Neurofibromin truncated	0.242541	0.289991	17
ACO1	Cytoplasmic aconitate hydratase	0.268806	0.248569	9
NT5E	5-nucleotidase	1.16157	1.12875	6
VDAC1	Voltage-dependent anion-selective channel protein 1	0.095603	-0.0304041	5
SDHB	Succinate dehydrogenase [ubiquinone] iron-sulfur subunit, mitochondrial	0.181119	-0.0172062	1
BCKDHB	2-oxoisovalerate dehydrogenase subunit beta, mitochondrial	-0.0494423	-0.182652	6
COMT	Catechol O-methyltransferase	-0.026948	0.0440779	22
TGM2	Protein-glutamine gamma-glutamyltransferase 2	-0.0180941	0.0501852	20
MUT	Methylmalonyl-CoA mutase, mitochondrial	-0.179435	-0.0562506	6
OSBP	Oxysterol-binding protein 1	0.207149	-0.173839	11
FBL	rRNA 2-O-methyltransferase fibrillarin	-0.0762491	-0.395578	19
GART	Trifunctional purine biosynthetic protein adenosine-3;Phosphoribosylamine--glycine ligase;Phosphoribosylformylglycinamidine cyclo-ligase;Phosphoribosylglycinamide formyltransferase	-0.19278	-0.190155	21
PAICS	Multifunctional protein ADE2;Phosphoribosylaminoimidazole-succinocarboxamide synthase;Phosphoribosylaminoimidazole carboxylase	-0.21724	-0.268211	4
IDS	Iduronate 2-sulfatase;Iduronate 2-sulfatase 42 kDa chain;Iduronate 2-sulfatase 14 kDa chain	-0.140324	0.236963	X
SCP2	Non-specific lipid-transfer protein	0.0873137	0.158046	1
UBA1	Ubiquitin-like modifier-activating enzyme 1	-0.0124903	-0.150973	X
PRKACG	cAMP-dependent protein kinase catalytic subunit gamma	0.109716	NaN	9
HNRNPA2B1	Heterogeneous nuclear ribonucleoproteins A2/B1	0.063899	0.116536	7
RFX1	MHC class II regulatory factor RFX1	-0.0130701	-0.150938	19
UQCRC2	Cytochrome b-c1 complex subunit 2, mitochondrial	0.0211229	0.00661564	16
ITGA6	Integrin alpha-6;Integrin alpha-6 heavy chain;Integrin alpha-6 light chain;Processed integrin alpha-6	-0.397796	-0.667155	2
SFPQ	Splicing factor, proline- and glutamine-rich	-0.180364	-0.144051	1
TUBG1;TUBG2	Tubulin gamma-1 chain;Tubulin gamma-2 chain;Tubulin gamma chain	0.0164518	0.271071	17
PPIB	Peptidyl-prolyl cis-trans isomerase B	-0.293286	-0.0712948	15
WARS	Tryptophan--tRNA ligase, cytoplasmic;T1-TrpRS;T2-TrpRS	-0.0934515	-0.205336	14
RPS3	40S ribosomal protein S3	-0.170728	-0.26018	11
RPS6KB1	Ribosomal protein S6 kinase beta-1	0.0795736	0.149193	17
JAK1	Tyrosine-protein kinase JAK1	0.0176592	0.269361	1
SP100	Nuclear autoantigen Sp-100	0.101256	0.298376	2
NFYA	Nuclear transcription factor Y subunit alpha	0.000294685	-0.314679	6
AHCY	Adenosylhomocysteinase	-0.22582	-0.411822	20
CFL1	Cofilin-1	-0.0391626	0.0252266	11
F8A1	Factor VIII intron 22 protein	0.00103855	0.456704	X
ATP2B4	Plasma membrane calcium-transporting ATPase 4	0.17537	NaN	1
DGKA	Diacylglycerol kinase alpha;Diacylglycerol kinase	0.443723	0.637733	12
CPT2	Carnitine O-palmitoyltransferase 2, mitochondrial	-0.0287714	-0.0228491	1
DTYMK	Thymidylate kinase	0.120383	-0.324154	2
RRM1	Ribonucleoside-diphosphate reductase large subunit	-0.309705	-0.0381107	11
COX7B	Cytochrome c oxidase subunit 7B, mitochondrial	0.427148	0.0892792	X
CCND1	G1/S-specific cyclin-D1	-0.181071	-0.217448	11
CHM	Rab proteins geranylgeranyltransferase component A 1	-0.0880365	0.278075	X
NR2F2	COUP transcription factor 2	-0.017909	-0.0203753	15
EEF1B2	Elongation factor 1-beta	-0.214528	-0.222907	2
ACP1	Low molecular weight phosphotyrosine protein phosphatase	-0.109052	0.0904608	2
ACP1	Low molecular weight phosphotyrosine protein phosphatase	-0.0248594	0.0904608	2
ACAT1	Acetyl-CoA acetyltransferase, mitochondrial	-0.0486994	-0.308846	11
MYL9	Myosin regulatory light polypeptide 9	0.477687	0.885321	20
POLR2A	DNA-directed RNA polymerase II subunit RPB1	-0.155259	NaN	17
[truncated: 3,531 more rows]

## Sheet: RM13
All chromosomes w/o chr.13									Chromosome 13
Gene names	Protein names	Protein RM13	mRNA RM13	Chromosome/scaffold name	Median Protein	Median mRNA			Gene names	Protein names	Protein RM13	mRNA RM13	Chromosome/scaffold name	Median Protein	Median mRNA
CDC2;CDK1	Cyclin-dependent kinase 1	0.0385408	0.18786	10	-0.0431566	-0.0128613			RNASEH2B	Ribonuclease H2 subunit B	-0.627765	-0.833145	13	-0.372008	-0.746506
HDGFRP3	Hepatoma-derived growth factor-related protein 3	0.575818	-0.153788	15					DOCK9	Dedicator of cytokinesis protein 9	-0.51517	-0.413489	13
DNPEP	Aspartyl aminopeptidase	-0.0140429	-0.0573378	2					GPALPP1	GPALPP motifs-containing protein 1	-0.701791	-0.691197	13
HDLBP	Vigilin	-0.224452	-0.00126362	2					LIG4	DNA ligase;DNA ligase 4	-0.342931	-0.825767	13
RPS9	40S ribosomal protein S9	-0.0754671	-0.191142	19					CLN5	Ceroid-lipofuscinosis neuronal protein 5	-0.316389	-0.826601	13
PSMA2	Proteasome subunit alpha type;Proteasome subunit alpha type-2	-0.264974	0.211401	7					SUCLA2	Succinyl-CoA ligase [ADP-forming] subunit beta, mitochondrial	-0.36716	-0.652009	13
TCEB3	Transcription elongation factor B polypeptide 3	0.129668	0.0882845	1					VWA8	von Willebrand factor A domain-containing protein 8	-0.478995	-0.558339	13
BAT3;BAG6	Large proline-rich protein BAG6	-0.0909777	-0.116922	6					ARHGEF7	Rho guanine nucleotide exchange factor 7	-0.491677	-0.735154	13
ATP11C	Phospholipid-transporting ATPase;Phospholipid-transporting ATPase IG	-0.0523024	-0.158665	X					STK24	Serine/threonine-protein kinase 24;Serine/threonine-protein kinase 24 36 kDa subunit;Serine/threonine-protein kinase 24 12 kDa subunit	-0.295529	-1.23193	13
BCL2L12	Bcl-2-like protein 12	0.421229	-0.0322504	19					ZDHHC20	Palmitoyltransferase;Probable palmitoyltransferase ZDHHC20	-0.578495	-1.00185	13
NUCB2;Nucb2	Nucleobindin-2;Nesfatin-1	0.0322962	-0.158912	11					FARP1	FERM, RhoGEF and pleckstrin domain-containing protein 1	-0.36501	-1.04118	13
TXNRD1	Thioredoxin reductase 1, cytoplasmic	-0.43064	0.604969	12					LMO7		-0.375369	-0.629019	13
DCAF13	DDB1- and CUL4-associated factor 13	-0.0783377	-0.0126743	8					XPO4	Exportin-4	-0.17381	-0.746303	13
C12orf45	Uncharacterized protein C12orf45	-0.0501375	-0.0633869	12					LMO7	LIM domain only protein 7	-0.317962	-0.629019	13
C11orf54	Ester hydrolase C11orf54	-0.187727	0.0603418	11					GTF3A	Transcription factor IIIA	-0.955215	-0.963615	13
PTPRJ	Protein-tyrosine-phosphatase;Receptor-type tyrosine-protein phosphatase eta	0.0404768	-0.0985289	11					IPO5	Importin-5	-0.447095	-0.71269	13
ROBO1	Roundabout homolog 1	-0.0392752	0.0716934	3					KPNA3	Importin subunit alpha-4	0.108291	-0.688563	13
ERGIC2	Endoplasmic reticulum-Golgi intermediate compartment protein 2	-0.0908346	-0.040699	12					ABCC4	Multidrug resistance-associated protein 4	-0.173835	-0.0159302	13
MAGT1	Magnesium transporter protein 1	-0.0322866	0.209055	X					TBC1D4	TBC1 domain family member 4	-0.533523	-0.737814	13
CTNNBL1	Beta-catenin-like protein 1	0.0438128	0.0368404	20					WBP4	WW domain-binding protein 4	-0.347482	-0.599506	13
SPCS2	Signal peptidase complex subunit 2	-0.0706892	0.0822096	11					MYCBP2	E3 ubiquitin-protein ligase MYCBP2	-0.533558	-0.84784	13
HNRNPDL	Heterogeneous nuclear ribonucleoprotein D-like	-0.194304	0.0213041	4					COL4A1;COL4A5	Collagen alpha-1(IV) chain;Arresten;Collagen alpha-5(IV) chain	0.87634	0.933222	13
GPX1	Glutathione peroxidase;Glutathione peroxidase 1	-0.589116	NaN	3					PCCA	Propionyl-CoA carboxylase alpha chain, mitochondrial	-0.231811	-0.705603	13
EIF5B	Eukaryotic translation initiation factor 5B	-0.0327044	0.111273	2					RB1	Retinoblastoma-associated protein	-0.117103	-1.02926	13
		-1.35183	NaN	2					COL4A2	Collagen alpha-2(IV) chain;Canstatin	0.954326	0.868197	13
MFGE8	Lactadherin;Lactadherin short form;Medin	0.111396	0.23983	15					HMGB1;HMGB1P1	High mobility group protein B1;Putative high mobility group protein B1-like 1	-1.26309	-0.322513	13
MYCBP	C-Myc-binding protein	-0.189677	0.020875	1					ESD	S-formylglutathione hydrolase	-0.578313	-0.83918	13
SMAP2	Stromal membrane-associated protein 2	-0.38342	-0.176484	1					LAMP1	Lysosome-associated membrane glycoprotein 1	-0.852817	-0.795343	13
TEX2	Testis-expressed sequence 2 protein	0.348281	0.530145	17					GTF2F2	General transcription factor IIF subunit 2	-0.132905	-0.74671	13
ITSN2	Intersectin-2	-0.084548	-0.0966988	2					UCHL3	Ubiquitin carboxyl-terminal hydrolase isozyme L3;Ubiquitin carboxyl-terminal hydrolase	-0.567403	-1.01388	13
COG1	Conserved oligomeric Golgi complex subunit 1	-0.322408	-0.158902	17					ERCC5;BIVM-ERCC5	DNA repair protein complementing XP-G cells	-0.792038	-0.654101	13
FAT1	Protocadherin Fat 1;Protocadherin Fat 1, nuclear form	0.106261	0.270553	4					TPP2	Tripeptidyl-peptidase 2	-0.544312	-0.876393	13
CLTC	Clathrin heavy chain;Clathrin heavy chain 1	0.288865	0.350091	17					SLC7A1	High affinity cationic amino acid transporter 1	-0.0712805	-0.334383	13
UHRF1	E3 ubiquitin-protein ligase UHRF1	0.089879	-0.116587	19					RFC3	Replication factor C subunit 3	0.0271826	-0.398586	13
MOB2	MOB kinase activator 2	-0.28334	0.0103283	11					RPL21	60S ribosomal protein L21	-0.634389	-0.613497	13
ABCB7	ATP-binding cassette sub-family B member 7, mitochondrial	-0.12942	-0.11723	X					UFM1	Ubiquitin-fold modifier 1	-0.336381	-0.387006	13
TRAPPC3	Trafficking protein particle complex subunit 3	0.205613	0.0847807	1					MZT1	Mitotic-spindle organizing protein 1	-0.983403	-0.659194	13
RBM15	Putative RNA-binding protein 15	0.261312	0.184018	1					CDC16	Cell division cycle protein 16 homolog	-0.299695	-0.753404	13
THOC1	THO complex subunit 1	0.356917	0.0256176	18					DNAJC3	DnaJ homolog subfamily C member 3	-0.712359	-0.687194	13
TNS1	Tensin-1	-0.182225	-0.130356	2					MAB21L1;MAB21L2	Protein mab-21-like 1;Protein mab-21-like 2	-1.32586	-1.19432	13
NDUFA10	NADH dehydrogenase [ubiquinone] 1 alpha subcomplex subunit 10, mitochondrial	-0.0209398	-0.00558186	2					CUL4A	Cullin-4A	-0.601216	-0.956556	13
SLC9A7	Sodium/hydrogen exchanger;Sodium/hydrogen exchanger 7	-0.154943	-0.761787	X					RASA3	Ras GTPase-activating protein 3	-0.523931	-1.28252	13
RPUSD2	RNA pseudouridylate synthase domain-containing protein 2	-0.220998	-0.0843725	15					TSC22D1	TSC22 domain family protein 1	-0.985269	-0.561675	13
RPL17;RPL17-C18orf32	60S ribosomal protein L17	-0.206067	0.0585356	18					ALG11	GDP-Man:Man(3)GlcNAc(2)-PP-Dol alpha-1,2-mannosyltransferase	-0.114614	-0.408492	13
INTS12	Integrator complex subunit 12	-0.579093	0.0452166	4					NUPL1	Nucleoporin p58/p45	-0.252246	-0.850022	13
ITGB6	Integrin beta;Integrin beta-6	-0.586339	-0.4269	2					PCID2	PCI domain-containing protein 2	-0.750749	-0.619309	13
HEATR6	HEAT repeat-containing protein 6	-0.957755	0.0176363	17					ZC3H13	Zinc finger CCCH domain-containing protein 13	-0.0198812	-0.800519	13
VTA1	Vacuolar protein sorting-associated protein VTA1 homolog	0.131185	0.150924	6					NBEA	Neurobeachin	-0.678138	-1.15043	13
APOOL	MICOS complex subunit MIC27	-0.0573845	0.0730944	X					RBM26	RNA-binding protein 26	-0.315021	-0.616296	13
C11orf31;SELH	Selenoprotein H	-0.533628	-0.437127	11					RNF219	RING finger protein 219	-0.874685	-0.734734	13
C16orf13	UPF0585 protein C16orf13	-0.201017	-0.183621	16					TPT1	Translationally-controlled tumor protein	-0.972615	-1.07218	13
ZCCHC17	Nucleolar protein of 40 kDa	0.2192	0.316038	1					SPRYD7	SPRY domain-containing protein 7	0.0834074	-0.964668	13
NKTR	NK-tumor recognition protein;Putative peptidyl-prolyl cis-trans isomerase	-0.406114	0.0837097	3					KDELC1	KDEL motif-containing protein 1	-0.326459	-0.620697	13
RAVER1	Ribonucleoprotein PTB-binding 1	-0.104457	-0.294604	19					TMCO3	Transmembrane and coiled-coil domain-containing protein 3	-0.452132	-0.804071	13
PLEKHA2	Pleckstrin homology domain-containing family A member 2	-0.104316	-0.0562687	8					B3GALTL	Beta-1,3-glucosyltransferase	-0.284604	-0.646343	13
ALG9	Alpha-1,2-mannosyltransferase ALG9	-0.104235	-0.0714176	11					COMMD6	COMM domain-containing protein 6	-0.34661	-0.695559	13
TMEM120A;TMPIT	Transmembrane protein 120A	-0.143007	-0.160769	7					VPS36	Vacuolar protein-sorting-associated protein 36	-0.28008	-0.516294	13
HMGN3	High mobility group nucleosome-binding domain-containing protein 3	0.0256472	0.124427	6					CARKD	ATP-dependent (S)-NAD(P)H-hydrate dehydratase	-0.59365	NaN	13
PEG10	Retrotransposon-derived protein PEG10	-0.704659	0.431894	7					MICU2	Calcium uptake protein 2, mitochondrial	-0.0105295	-0.894463	13
EIF3H	Eukaryotic translation initiation factor 3 subunit H	-0.24928	-0.079277	8					SPG20	Spartin	-0.861432	-0.86973	13
IDH3B	Isocitrate dehydrogenase [NAD] subunit, mitochondrial;Isocitrate dehydrogenase [NAD] subunit beta, mitochondrial	0.521106	0.0511312	20					UBAC2	Ubiquitin-associated domain-containing protein 2	-0.368647	-0.674804	13
SAMD4B	Protein Smaug homolog 2	-0.0454226	-0.361606	19					KCTD4	BTB/POZ domain-containing protein KCTD4	-0.671297	-5.08763	13
PPIP5K2	Inositol hexakisphosphate and diphosphoinositol-pentakisphosphate kinase 2	0.117974	0.28371	5					CKAP2	Cytoskeleton-associated protein 2	-0.63944	-0.618914	13
BCL9L	B-cell CLL/lymphoma 9-like protein	-0.205735	-0.386116	11					PSPC1	Paraspeckle component 1	-0.0812483	0.231989	13
ZNF2		0.526865	-0.0534253	2					PIBF1	Progesterone-induced-blocking factor 1	-0.0479441	-0.859272	13
CTSH	Pro-cathepsin H;Cathepsin H mini chain;Cathepsin H;Cathepsin H heavy chain;Cathepsin H light chain	-0.720525	-0.953151	15					HSPH1	Heat shock protein 105 kDa	-0.555478	-0.48064	13
TJP1	Tight junction protein ZO-1	-0.33397	0.0468369	15					MRPS31	28S ribosomal protein S31, mitochondrial	-0.223672	-0.563242	13
SLC4A1AP	Kanadaptin	0.27406	0.170363	2					EXOSC8	Exosome complex component RRP43	0.161895	-0.521468	13
CENPE	Kinesin-like protein;Centromere-associated protein E	0.023138	0.108373	4					TUBGCP3	Gamma-tubulin complex component 3	-0.747663	-0.7657	13
YTHDF3	YTH domain-containing family protein 3	-0.0662317	-0.220832	8					KCTD12	BTB/POZ domain-containing protein KCTD12	-2.04595	-2.00567	13
SELO	Selenoprotein O	0.0241594	0.572883	22					COG3	Conserved oligomeric Golgi complex subunit 3	-0.408563	-0.849223	13
SNX12	Sorting nexin-12	-0.522191	-0.205773	X					CHAMP1	Chromosome alignment-maintaining phosphoprotein 1	-0.452109	-0.909781	13
ACOT2;ACOT1	Acyl-coenzyme A thioesterase 1;Acyl-coenzyme A thioesterase 2, mitochondrial	0.43484	0.151192	14					MPHOSPH8	M-phase phosphoprotein 8	-0.276155	0.140696	13
OTUD6B	OTU domain-containing protein 6B	-0.0848761	-0.066905	8					MIPEP	Mitochondrial intermediate peptidase	-0.491586	-0.764711	13
CBWD1;CBWD2;CBWD5;CBWD3;CBWD7;CBWD6	COBW domain-containing protein 1;COBW domain-containing protein 2;COBW domain-containing protein 5;COBW domain-containing protein 3;COBW domain-containing protein 6	-0.286466	0.269098	2					TM9SF2	Transmembrane 9 superfamily member 2	-0.021718	-0.557017	13
IKBKG	NF-kappa-B essential modulator	-0.0235014	0.231133	X					KATNAL1	Katanin p60 ATPase-containing subunit A-like 1	-0.251159	-0.190601	13
ARFIP2	Arfaptin-2	-0.0084219	0.045228	11					MTIF3	Translation initiation factor IF-3, mitochondrial	-0.38725	-0.781001	13
SYNJ2BP-COX16;SYNJ2BP	Synaptojanin-2-binding protein	0.104354	0.082468	14					CARS2	Probable cysteine--tRNA ligase, mitochondrial	-0.491778	-0.798522	13
2015-09-01	15 kDa selenoprotein	0.235402	-0.153717	1					MED4	Mediator of RNA polymerase II transcription subunit 4	-0.336038	-0.749104	13
LYPLA1	Acyl-protein thioesterase 1	-0.403859	-0.321056	8					DIAPH3	Protein diaphanous homolog 3	-0.439769	-0.313211	13
PSME2	Proteasome activator complex subunit 2	-0.243327	-0.0809526	14					PDS5B	Sister chromatid cohesion protein PDS5 homolog B	-0.234454	-0.596073	13
KIAA1524	Protein CIP2A	-0.26019	-0.071229	3					NUDT15	Probable 8-oxo-dGTP diphosphatase NUDT15	-0.57965	-0.890044	13
KIAA1033	WASH complex subunit 7	0.201415	-0.259115	12					ARGLU1	Arginine and glutamate-rich protein 1	-0.594836	-0.841981	13
WDR6	WD repeat-containing protein 6	0.0978785	0.220648	3					UGGT2	UDP-glucose:glycoprotein glucosyltransferase 2	-0.460006	-0.77009	13
MRPL45	39S ribosomal protein L45, mitochondrial	-0.246577	-0.255494	17					SACS	Sacsin	-0.154811	-0.0909557	13
SPAG9	C-Jun-amino-terminal kinase-interacting protein 4	0.0561056	0.176503	17					AKAP11	A-kinase anchor protein 11	-0.302035	-0.709508	13
HECTD1	E3 ubiquitin-protein ligase HECTD1	-0.0585966	-0.0242987	14					PARP4	Poly [ADP-ribose] polymerase 4	-0.727178	-1.24542	13
GPX4	Glutathione peroxidase;Phospholipid hydroperoxide glutathione peroxidase, mitochondrial	-0.646464	-0.380926	19					INTS6	Integrator complex subunit 6	-0.403443	-0.874201	13
WDR20	WD repeat-containing protein 20	-0.0129061	-0.0997772	14					MTMR6	Myotubularin-related protein 6	-0.391738	-0.893128	13
DOCK1	Dedicator of cytokinesis protein 1	-0.142253	0.0647888	10					POMP	Proteasome maturation protein	-0.163152	-0.783714	13
RNF114	E3 ubiquitin-protein ligase RNF114	-0.11476	0.310296	20					ITM2B	Integral membrane protein 2B;BRI2, membrane form;BRI2 intracellular domain;BRI2C, soluble form;Bri23 peptide	-0.464444	-1.30489	13
ALG13	Putative bifunctional UDP-N-acetylglucosamine transferase and deubiquitinase ALG13	0.215955	0.0728378	X					FNDC3A	Fibronectin type-III domain-containing protein 3A	-0.430699	-0.870371	13
AAK1	Uncharacterized protein FLJ45252	-0.392722	0.164569	2					DIS3	Exosome complex exonuclease RRP44	-0.295527	-0.935918	13
C21orf33	ES1 protein homolog, mitochondrial	0.447358	-0.0259969	21					LRCH1	Leucine-rich repeat and calponin homology domain-containing protein 1	-0.135966	-0.670477	13
RTFDC1	Protein RTF2 homolog	0.1365	0.104664	20					COG6	Conserved oligomeric Golgi complex subunit 6	-0.119823	-1.00618	13
PYCRL	Pyrroline-5-carboxylate reductase;Pyrroline-5-carboxylate reductase 3	0.00379658	0.170956	8					SUGT1	Suppressor of G2 allele of SKP1 homolog	0.463462	-0.737497	13
CLASRP	CLK4-associating serine/arginine rich protein	0.207969	0.0344257	19					SUGT1	Suppressor of G2 allele of SKP1 homolog	-0.364009	NaN	13
RBP1	Retinol-binding protein 1	-0.00219059	0.177265	3					STARD13	StAR-related lipid transfer protein 13	-0.236754	-0.799184	13
SCLY	Selenocysteine lyase	0.20008	0.128192	2					IRS2	Insulin receptor substrate 2	0.0471401	-0.932611	13
HSD11B1	Corticosteroid 11-beta-dehydrogenase isozyme 1	-1.65043	-1.23272	1					GPC6	Glypican-6;Secreted glypican-6	-0.486278	-1.41001	13
FGF2	Fibroblast growth factor;Fibroblast growth factor 2	0.0835676	0.146106	4					ALG5	Dolichyl-phosphate beta-glucosyltransferase	-0.154311	-0.66512	13
MYEF2	Myelin expression factor 2	0.193175	0.103016	15					SAP18	Histone deacetylase complex subunit SAP18	0.560189	-0.734516	13
MYO10	Unconventional myosin-X	-0.0248098	0.423991	5
GSTZ1		0.189984	0.277601	14
FAM21C	WASH complex subunit FAM21C	-0.314395	0.208913	10
EPB41L3	Band 4.1-like protein 3;Band 4.1-like protein 3, N-terminally processed	-1.21819	-2.63124	18
MADD	MAP kinase-activating death domain protein	-0.109464	-0.077446	11
ASAP1	Arf-GAP with SH3 domain, ANK repeat and PH domain-containing protein 1	-0.262542	-0.180431	8
WDR47	WD repeat-containing protein 47	-0.298031	-0.141806	1
AKAP9	A-kinase anchor protein 9	-0.164443	0.284408	7
CDK5RAP2	CDK5 regulatory subunit-associated protein 2	-0.256976	0.122745	9
SNX6	Sorting nexin-6;Sorting nexin-6, N-terminally processed	-0.479045	0.153451	14
CDC42BPA	Non-specific serine/threonine protein kinase;Serine/threonine-protein kinase MRCK alpha	-0.0987158	-0.0945807	1
PCMT1	Protein-L-isoaspartate O-methyltransferase;Protein-L-isoaspartate(D-aspartate) O-methyltransferase	-0.658488	-0.022274	6
GPATCH4	G patch domain-containing protein 4	0.143332	0.193247	1
MYO6	Unconventional myosin-VI	-0.117581	0.157744	6
SNRPC	U1 small nuclear ribonucleoprotein C	0.489469	0.00205612	6
TBC1D22A	TBC1 domain family member 22A	-0.00308418	0.519376	22
SFXN3	Sideroflexin;Sideroflexin-3	-0.113383	-0.18322	10
SRCAP	Helicase SRCAP	0.132529	-0.153951	16
MYD88	Myeloid differentiation primary response protein MyD88	-0.495275	-0.368513	3
PVR	Poliovirus receptor	0.200011	0.553485	19
EXOC7	Exocyst complex component 7	-0.3543	-0.125892	17
EXOC5	Exocyst complex component 5	0.00352955	-0.0776501	14
RASA2	Ras GTPase-activating protein 2	0.236877	0.0179958	3
ARHGAP5	Rho GTPase-activating protein 5	-0.404061	-0.688304	14
AKR1C3	Aldo-keto reductase family 1 member C3	-2.10509	-1.05406	10
PITPNB	Phosphatidylinositol transfer protein beta isoform	-0.242827	-0.0061636	22
MARK3	MAP/microtubule affinity-regulating kinase 3	-0.189506	-0.0343204	14
LIPA	Lysosomal acid lipase/cholesteryl ester hydrolase	1.99494	0.197845	10
SCAF8	Protein SCAF8	0.292596	-0.184887	6
IVD	Isovaleryl-CoA dehydrogenase, mitochondrial	-0.298379	-0.242474	15
WDR36	WD repeat-containing protein 36	0.666835	0.29813	5
LAMA4	Laminin subunit alpha-4	-0.712333	-2.04438	6
STAU2	Double-stranded RNA-binding protein Staufen homolog 2	-0.313455	-0.0436411	8
ILK	Integrin-linked protein kinase	-0.121367	-0.0186505	11
BTAF1	TATA-binding protein-associated factor 172	0.0904989	0.334979	10
ELOVL5	Elongation of very long chain fatty acids protein;Elongation of very long chain fatty acids protein 5	0.454148	0.361027	6
ROR1	Tyrosine-protein kinase transmembrane receptor;Tyrosine-protein kinase transmembrane receptor ROR1	0.759719	1.62973	1
NAV2	Neuron navigator 2	0.398749	0.0969529	11
FAM65A	Protein FAM65A	-0.15878	0.0309639	16
CUL2	Cullin-2	0.0653925	1.04894	10
GSTM3	Glutathione S-transferase Mu 3	-0.305495	-0.33574	1
OGFOD1	Prolyl 3-hydroxylase OGFOD1	0.0563097	-0.0182257	16
RNF213	E3 ubiquitin-protein ligase RNF213	-0.15132	0.331399	17
NCAPH2	Condensin-2 complex subunit H2	0.334008	0.697041	22
C15orf38-AP3S2;ARPIN	Arpin	0.0807829	0.435081	15
PPAN-P2RY11;PPAN	Suppressor of SWI4 1 homolog	0.360467	0.0622458	19
MACF1		0.192947	0.29227	1
LUC7L2;C7orf55	UPF0562 protein C7orf55;Putative RNA-binding protein Luc7-like 2	-0.191945	NaN	7
CORO7-PAM16;CORO7;PAM16	Coronin;Coronin-7;Mitochondrial import inner membrane translocase subunit TIM16	0.0414667	0.0806525	16
C10orf32-ASMT;C10orf32	UPF0693 protein C10orf32	-0.0733633	-0.283049	10
PI4KB	Phosphatidylinositol 4-kinase beta	-0.21629	-0.112598	1
HELLS	Lymphoid-specific helicase	0.126142	0.205441	10
SRSF7	Serine/arginine-rich splicing factor 7	0.446965	-0.0467215	2
C11orf98		-0.0785284	0.124239	11
CDYL2	Chromodomain Y-like protein 2	-0.800005	-1.01342	16
TRPV1;SHPK	Sedoheptulokinase	-0.327092	NaN	17
PWP2	Periodic tryptophan protein 2 homolog	0.227365	0.0691624	21
PIGBOS1		0.811524	-0.022584	15
LRRC41	Leucine-rich repeat-containing protein 41	-0.211099	-0.160151	1
CYP51A1	Lanosterol 14-alpha demethylase	-0.00370312	0.290011	7
TM9SF4	Transmembrane 9 superfamily member 4	-0.153214	-0.0210056	20
FDXR	NADPH:adrenodoxin oxidoreductase, mitochondrial	-0.194666	-0.861859	17
DLG1	Disks large homolog 1	-0.0852327	-0.0451632	3
ZCCHC6		-0.690385	-0.680193	9
WDR76	WD repeat-containing protein 76	0.485119	0.00883293	15
ARSA	Arylsulfatase A;Arylsulfatase A component B;Arylsulfatase A component C	0.61659	0.491593	22
PEX1	Peroxisome biogenesis factor 1	-0.0836821	0.16529	7
PNPLA8	Calcium-independent phospholipase A2-gamma	-0.0247774	0.19321	7
KLHL13;KLHL9	Kelch-like protein 13;Kelch-like protein 9	0.708941	0.295872	X
POU2F1	POU domain protein;POU domain, class 2, transcription factor 1	-0.162305	-0.122981	1
DDX46	Probable ATP-dependent RNA helicase DDX46	-0.00626469	-0.0553741	5
ECI2	Enoyl-CoA delta isomerase 2, mitochondrial	0.382047	0.321622	6
HLTF	Helicase-like transcription factor	0.156627	0.139819	3
SCOC	Short coiled-coil protein	-1.08917	-0.052083	4
PPA2		-0.146485	-0.265528	4
STX3	Syntaxin-3	-0.457425	-0.232542	11
PACSIN3	Protein kinase C and casein kinase substrate in neurons protein 3	0.192857	0.516271	11
CD276	CD276 antigen	0.208747	0.111807	15
NUMBL	Numb-like protein	0.130654	0.19572	19
DHRS7B	Dehydrogenase/reductase SDR family member 7B	0.434293	0.223513	17
NDUFA6	NADH dehydrogenase [ubiquinone] 1 alpha subcomplex subunit 6	-0.259978	0.65222	22
DDOST	Dolichyl-diphosphooligosaccharide--protein glycosyltransferase 48 kDa subunit	0.113358	-0.237967	1
CEPT1	Choline/ethanolaminephosphotransferase 1	0.246581	0.0364761	1
CCDC71L	Coiled-coil domain-containing protein 71L	-0.228243	-0.60575	7
CUL1	Cullin-1	-0.0138464	0.129832	7
C6orf203	Uncharacterized protein C6orf203	-0.421936	0.0651865	6
FAM120B	Constitutive coactivator of peroxisome proliferator-activated receptor gamma	-0.0424681	-0.146562	6
FAP	Prolyl endopeptidase FAP;Antiplasmin-cleaving enzyme FAP, soluble form	-0.36626	-0.45474	2
DNM1	Dynamin-1	-0.246217	0.419083	9
CYTH2;CYTH3;CYTH1	Cytohesin-2;Cytohesin-3;Cytohesin-1	-0.303586	0.261478	7
MYO18A	Unconventional myosin-XVIIIa	-0.0191679	0.142388	17
HADH	Hydroxyacyl-coenzyme A dehydrogenase, mitochondrial	0.144284	0.101171	4
UBAP1	Ubiquitin-associated protein 1	-0.212455	0.109804	9
SYNJ1	Synaptojanin-1	0.0394545	0.444144	21
EHMT2	Histone-lysine N-methyltransferase EHMT2	0.112201	-0.201291	6
HSPA1B;HSPA1A	Heat shock 70 kDa protein 1B;Heat shock 70 kDa protein 1A	-0.33229	0.0195441	6
ABHD16A	Abhydrolase domain-containing protein 16A	-0.202502	0.0539837	6
RXRB	Retinoic acid receptor RXR-beta	0.0726519	0.0950441	6
NOMO1	Nodal modulator 1	-0.557192	-0.236035	16
SCRIB	Protein scribble homolog	-0.275477	-0.0460253	8
GBA	Glucosylceramidase	-0.103923	-0.111507	1
SDCCAG8	Serologically defined colon cancer antigen 8	-0.337197	-0.656926	1
PUF60	Poly(U)-binding-splicing factor PUF60	0.0494356	-0.031024	8
CTDP1	RNA polymerase II subunit A C-terminal domain phosphatase	-0.316472	-0.177988	18
PON2	Serum paraoxonase/arylesterase 2	-0.137864	-0.00256157	7
CNPY4	Protein canopy homolog 4	-0.0987787	0.0417299	7
UBE2A	Ubiquitin-conjugating enzyme E2 A	-0.0433626	-0.00323772	X
		-0.208994	-0.566986
NCEH1	Neutral cholesterol ester hydrolase 1	0.213735	-0.125755	3
ATRIP	ATR-interacting protein	-0.310954	0.194422	3
EIF4G3	Eukaryotic translation initiation factor 4 gamma 3	-0.121491	-0.186563	1
PROCR	Endothelial protein C receptor	-0.123178	0.011795	20
SCYL2	SCY1-like protein 2	0.149226	-0.0871983	12
hCG_2043597		-0.323258	0.343852
EXOC6B	Exocyst complex component 6B	-0.0549784	0.315926	2
PHF14	PHD finger protein 14	0.216787	0.121485	7
SPATA20	Spermatogenesis-associated protein 20	0.254642	0.342219	17
NELFB	Negative elongation factor B	0.382463	NaN	9
COBLL1	Cordon-bleu protein-like 1	0.306247	0.250487	2
COL11A2	Collagen alpha-2(XI) chain	0.0257044	-0.0711198	6
		-0.304215	0.0466156
TAP1	Antigen peptide transporter 1	0.00839138	-0.357993	6
QIL1;C19orf70	Protein QIL1	-0.530396	-0.0346031	19
TXNRD2	Thioredoxin reductase 2, mitochondrial	0.0505629	0.0689878	22
VIMP	Selenoprotein S	-0.0187368	0.036706	15
RYR3	Ryanodine receptor 3	-0.0674047	0.902609	15
HSPA12A	Heat shock 70 kDa protein 12A	0.461283	1.26247	10
RAB11FIP5	Rab11 family-interacting protein 5	0.146171	0.0381737	2
PLEKHA7	Pleckstrin homology domain-containing family A member 7	0.0821838	0.977334	11
ACY1;ABHD14A-ACY1	Aminoacylase-1	-0.363982	0.602619	3
KIAA1279	KIF1-binding protein	0.195764	-0.029315	10
RASSF3	Ras association domain-containing protein 3	0.0531006	0.137995	12
RALGAPA1	Ral GTPase-activating protein subunit alpha-1	0.0461378	0.0515223	14
EFR3A	Protein EFR3 homolog A	-0.295076	-0.136685	8
CTSD	Cathepsin D;Cathepsin D light chain;Cathepsin D heavy chain	-0.239871	-0.119987	11
KIF21A	Kinesin-like protein KIF21A	0.0291605	0.351436	12
AHR	Aryl hydrocarbon receptor	0.633796	0.598564	7
UBE3A	Ubiquitin-protein ligase E3A	-0.00108814	-0.0132608	15
RILPL1	RILP-like protein 1	0.148541	-0.0732584	12
ZEB2	Zinc finger E-box-binding homeobox 2	-0.0453339	-0.144429	2
DPY19L1	Probable C-mannosyltransferase DPY19L1	0.10883	-0.296457	7
CBL	E3 ubiquitin-protein ligase CBL	-0.316272	-0.258437	11
ASAH1	Acid ceramidase;Acid ceramidase subunit alpha;Acid ceramidase subunit beta	0.0704699	-0.167054	8
ADSL	Adenylosuccinate lyase	0.454515	0.684416	22
ELMSAN1	ELM2 and SANT domain-containing protein 1	0.330041	-0.116561	14
DPYSL2	Dihydropyrimidinase-related protein 2	-0.155021	0.0758438	8
MAPK15	Mitogen-activated protein kinase 15	-0.168262	NaN	8
PIGT	GPI transamidase component PIG-T	0.203448	-0.113667	20
IER3IP1	Immediate early response 3-interacting protein 1	0.756077	0.0275116	18
		0.274495	-0.54816
JMJD1C	Probable JmjC domain-containing histone demethylation protein 2C	0.050827	-0.045145	10
RBMX2	RNA-binding motif protein, X-linked 2	0.534974	-0.0225487	X
DPAGT1	UDP-N-acetylglucosamine--dolichyl-phosphate N-acetylglucosaminephosphotransferase	0.229853	0.0747309	11
ME2	NAD-dependent malic enzyme, mitochondrial	0.20371	0.0449848	18
TRIM3	Tripartite motif-containing protein 3	0.0747204	0.222393	11
SCARB2	Lysosome membrane protein 2	0.00583744	-0.36237	4
TCEA1	Transcription elongation factor A protein 1	-0.297048	0.148275	8
DDX17	Probable ATP-dependent RNA helicase DDX17	0.12758	0.465665	22
RAI1	Retinoic acid-induced protein 1	0.464842	-0.276614	17
RPS10;RPS10-NUDT3		-0.237067	0.509277	6
GCSH	Glycine cleavage system H protein, mitochondrial	0.243342	0.560506	16
MED17	Mediator of RNA polymerase II transcription subunit 17	-0.152404	0.0354142	11
ELP4	Elongator complex protein 4	0.243466	0.113084	11
PAX6	Paired box protein Pax-6	-0.308481	-0.265054	11
GOSR2	Golgi SNAP receptor complex member 2	-0.277276	-0.0860806	17
PHGDH	D-3-phosphoglycerate dehydrogenase	-0.477616	0.42467	1
RRM2	Ribonucleoside-diphosphate reductase subunit M2	0.181682	0.221886	2
MON2	Protein MON2 homolog	0.0669699	0.000567436	12
PPT1	Palmitoyl-protein thioesterase 1	0.215852	0.0896378	1
GOLGA2	Golgin subfamily A member 2	0.182681	0.0995655	9
HARS2	Probable histidine--tRNA ligase, mitochondrial	0.0427179	0.170184	5
CHD4	Chromodomain-helicase-DNA-binding protein 4	0.266742	0.172308	12
DYRK1A;DYRK1B	Dual specificity tyrosine-phosphorylation-regulated kinase 1A;Dual specificity tyrosine-phosphorylation-regulated kinase 1B	-0.100787	0.102417	19
CLIC5;CLIC6	Chloride intracellular channel protein 5;Chloride intracellular channel protein 6	-0.199616	0.241495	6
CDK13	Cyclin-dependent kinase 13	-0.196237	-0.104015	7
CTNNB1	Catenin beta-1	0.445264	-0.0252638	3
ACBD6	Acyl-CoA-binding domain-containing protein 6	-0.126521	0.0159922	1
KIAA1468	LisH domain and HEAT repeat-containing protein KIAA1468	-0.160243	-0.139988	18
PLEKHM2	Pleckstrin homology domain-containing family M member 2	-0.157404	-0.0856533	1
CEP78	Centrosomal protein of 78 kDa	-0.247815	0.0533304	9
CSNK2A1;CSNK2A3	Casein kinase II subunit alpha;Casein kinase II subunit alpha 3	-0.117095	0.0551844	20
TSC2	Tuberin	-0.384608	0.086235	16
SHROOM3	Protein Shroom3	0.428144	0.51365	4
TBCE	Tubulin-specific chaperone E	-0.1687	0.225054	1
		-0.244994	0.235985
		0.294046	-0.0148897
ATP13A3	Probable cation-transporting ATPase 13A3	0.216299	0.50077	3
UCK2	Uridine-cytidine kinase 2	-0.0730886	0.0801277	1
ERCC3	TFIIH basal transcription factor complex helicase XPB subunit	0.26711	-0.027813	2
SMARCE1	SWI/SNF-related matrix-associated actin-dependent regulator of chromatin subfamily E member 1	0.244338	0.160007	17
		-0.229639	-0.303048
SPG7	Paraplegin	0.0393457	-0.122167	16
COL4A3BP	Collagen type IV alpha-3-binding protein	-0.073638	-0.153405	5
PPFIA1	Liprin-alpha-1	0.133164	0.150203	11
SMARCA4	Transcription activator BRG1	-0.0279646	-0.0881643	19
NME6	Nucleoside diphosphate kinase;Nucleoside diphosphate kinase 6	0.0140228	-0.146351	3
MEA1	Male-enhanced antigen 1	-0.511493	-0.0430727	6
RPS14	40S ribosomal protein S14	-0.0477667	-0.123798	5
GRB10	Growth factor receptor-bound protein 10	0.0168066	-0.0444765	7
SPAST	Spastin	-0.0783567	0.100822	2
TOPBP1	DNA topoisomerase 2-binding protein 1	-0.882317	0.0524464	3
DOCK10	Dedicator of cytokinesis protein 10	0.0273237	0.310653	2
ATXN2	Ataxin-2	-0.101516	-0.0628252	12
VPS33B	Vacuolar protein sorting-associated protein 33B	-0.113158	0.246354	15
VPS45	Vacuolar protein sorting-associated protein 45	0.107575	0.306744	1
EPS8	Epidermal growth factor receptor kinase substrate 8	0.249419	0.33274	12
CASK	Peripheral plasma membrane protein CASK	-0.172763	-0.264361	X
		0.508698	0.0750799
CCNH	Cyclin-H	-0.128174	-0.22176	5
SEC23B	Protein transport protein Sec23B	-0.231061	-0.165276	20
BCAR1	Breast cancer anti-estrogen resistance protein 1	-0.436921	-0.0328064	16
DDX3X;DDX3Y	ATP-dependent RNA helicase DDX3X;ATP-dependent RNA helicase DDX3Y	-0.0504827	-0.0914097	X
TSC1	Hamartin	-0.29434	-0.0256386	9
TPP1	Tripeptidyl-peptidase 1	0.287257	-0.0707388	11
RAPGEF2	Rap guanine nucleotide exchange factor 2	-0.346301	0.00770187	4
AP1S1	AP-1 complex subunit sigma-1A	-0.118289	-0.149199	7
UBA6	Ubiquitin-like modifier-activating enzyme 6	-0.139625	-0.376642	4
UHRF1BP1L	UHRF1-binding protein 1-like	0.103402	-0.00697994	12
KIAA1598	Shootin-1	0.316369	0.577783	10
ARHGAP10	Rho GTPase-activating protein 10	0.123239	-0.00799894	4
ILVBL	Acetolactate synthase-like protein	0.151406	0.087635	19
PLEKHG3	Pleckstrin homology domain-containing family G member 3	-0.188836	-0.482927	14
SH3PXD2B	SH3 and PX domain-containing protein 2B	-0.10171	0.178581	5
ACO2	Aconitate hydratase, mitochondrial	0.541873	0.548348	22
PRNP	Major prion protein	0.302627	-1.17276	20
HLA-C	HLA class I histocompatibility antigen, Cw-7 alpha chain	-0.315896	-0.337714	6
NBAS	Neuroblastoma-amplified sequence	-0.116244	0.194672	2
EXOSC2	Exosome complex component RRP4	0.0591269	0.106811	9
SBNO1	Protein strawberry notch homolog 1	-0.238612	-0.0992632	12
GTPBP10	GTP-binding protein 10	0.0938616	-0.119073	7
TRAPPC13	Trafficking protein particle complex subunit 13	0.122075	0.0423717	5
CNOT1	CCR4-NOT transcription complex subunit 1	-0.0219145	-0.13695	16
CNTNAP3;CNTNAP3B	Contactin-associated protein-like 3;Contactin-associated protein-like 3B	-0.11185	-0.144424	9
TSSC4	Protein TSSC4	-0.402748	0.0592842	11
PGP	Phosphoglycolate phosphatase	-0.0939379	-0.0171375	16
NUDT5	ADP-sugar pyrophosphatase	-0.45328	-0.17146	10
WBP2	WW domain-binding protein 2	-0.248008	-0.0716267	17
HDAC8	Histone deacetylase 8	-0.197776	0.33604	X
YIF1A	Protein YIF1A	0.766356	0.1777	11
TUBAL3	Tubulin alpha chain-like 3	0.832135	NaN	10
FBLL1	rRNA/tRNA 2-O-methyltransferase fibrillarin-like protein 1	0.37908	NaN	5
SMCHD1	Structural maintenance of chromosomes flexible hinge domain-containing protein 1	-0.0188169	-0.0413275	18
UNC119B	Protein unc-119 homolog B	-0.35291	0.0328293	12
METTL15	Probable methyltransferase-like protein 15	0.245553	0.145342	11
MRPL23	39S ribosomal protein L23, mitochondrial	0.0624418	-0.274252	11
2008-09-01	Septin-8	-0.0445852	-0.151719	5
DIAPH2	Protein diaphanous homolog 2	0.0564928	0.0180073	X
PHKA1	Phosphorylase b kinase regulatory subunit alpha, skeletal muscle isoform	-0.259376	-0.0220079	X
POLA1	DNA polymerase;DNA polymerase alpha catalytic subunit	0.357221	0.150152	X
ENSA	Alpha-endosulfine	-0.358579	-0.00657845	1
OBSL1	Obscurin-like protein 1	0.0799685	0.155417	2
CD9	Tetraspanin;CD9 antigen	0.242188	-0.315011	12
PPP2R4	Serine/threonine-protein phosphatase 2A activator	0.187268	-0.138773	9
DNASE1L1	Deoxyribonuclease-1-like 1	0.023097	-0.0221663	X
MANF	Mesencephalic astrocyte-derived neurotrophic factor	0.245093	0.0461254	3
RTN1	Reticulon;Reticulon-1	1.18206	-0.268488	14
CEBPZOS	Protein CEBPZOS	-0.383277	-0.134027	2
DSCR3	Down syndrome critical region protein 3	-0.128186	-0.111977	21
SUMO3	Small ubiquitin-related modifier 3	-0.93603	0.137476	21
TSSC1	Protein TSSC1	-0.220042	-0.153315	2
BICD1	Protein bicaudal D homolog 1	-0.438539	-0.239207	12
MATR3	Matrin-3	0.232602	0.204406	5
NUDT19	Nucleoside diphosphate-linked moiety X motif 19, mitochondrial	0.0593729	-0.0821505	19
PIK3C3	Phosphatidylinositol 3-kinase;Phosphatidylinositol 3-kinase catalytic subunit type 3	0.0087328	-0.202601	18
RNF185	E3 ubiquitin-protein ligase RNF185	-0.0662489	-0.0198488	22
SRRM1	Serine/arginine repetitive matrix protein 1	0.216634	-0.0628538	1
CBX6	Chromobox protein homolog 6	0.521956	1.00804	22
APOBEC3B	DNA dC->dU-editing enzyme APOBEC-3B	0.82618	0.604742	22
EWSR1	RNA-binding protein EWS	-0.167874	0.0265589	22
CPNE1	Copine-1	-0.285621	-0.0670843	20
TSPO	Translocator protein	1.00247	0.0882635	22
PSMD10	26S proteasome non-ATPase regulatory subunit 10	0.437192	0.204512	X
NRD1	Nardilysin	0.190026	0.0745201	1
EIF4ENIF1	Eukaryotic translation initiation factor 4E transporter	-0.00370693	-0.156659	22
CDC37L1	Hsp90 co-chaperone Cdc37-like 1	-0.145829	0.235316	9
PRPS1	Ribose-phosphate pyrophosphokinase 1	-0.0260782	0.282027	X
SMG7	Protein SMG7	-0.50894	-0.222414	1
AP4B1	AP complex subunit beta;AP-4 complex subunit beta-1	0.372873	-0.0761509	1
TMEM9	Transmembrane protein 9	-0.152184	-0.0689325	1
UBE2J2	Ubiquitin-conjugating enzyme E2 J2	0.0285921	-0.0118475	1
CD58	Lymphocyte function-associated antigen 3	-0.902381	-1.05206	1
GUK1	Guanylate kinase	-0.185557	-0.380774	1
JMJD6	Bifunctional arginine demethylase and lysyl-hydroxylase JMJD6	-0.277741	-0.0954247	17
PHC2	Polyhomeotic-like protein 2	0.916738	-0.514579	1
PDLIM2	PDZ and LIM domain protein 2	-0.144322	-0.106657	8
CENPH	Centromere protein H	0.639386	0.0212488	5
CNN2	Calponin;Calponin-2	-0.378432	-0.0266256	19
STK33	Serine/threonine-protein kinase 33	0.48146	0.32372	11
SLC35A2	UDP-galactose translocator	-0.159177	-0.182544	X
RPS6KA3	Ribosomal protein S6 kinase alpha-3	-0.0160322	-0.0406001	X
MSI2	RNA-binding protein Musashi homolog 2	0.13622	-0.231672	17
CS	Citrate synthase;Citrate synthase, mitochondrial	0.538362	-0.0429869	12
AKR1C2	Aldo-keto reductase family 1 member C2	-1.11987	-4.66786	10
CHURC1-FNTB		0.378584	-0.249301	14
		-0.101663	NaN	17
ABHD14B	Alpha/beta hydrolase domain-containing protein 14B	-0.542659	-0.338966	3
SEC61A1;SEC61A2	Protein transport protein Sec61 subunit alpha isoform 1;Protein transport protein Sec61 subunit alpha isoform 2	0.519856	0.228823	3
IXL;MED29	Mediator of RNA polymerase II transcription subunit 29	0.0646162	-0.197936	19
MTAP	S-methyl-5-thioadenosine phosphorylase;Purine nucleoside phosphorylase	-0.677701	-0.281229	9
FXR1	Fragile X mental retardation syndrome-related protein 1	0.0683088	-0.0438833	3
ILF2	Interleukin enhancer-binding factor 2	0.041585	0.0367031	1
ATE1	Arginyl-tRNA--protein transferase 1	-0.507796	-0.286922	10
DERL1	Derlin-1	-0.158759	0.0544386	8
RIOK3	Serine/threonine-protein kinase RIO3	-0.0810432	-0.150807	18
GCLC	Glutamate--cysteine ligase catalytic subunit	1.14731	0.504274	6
USP28	Ubiquitin carboxyl-terminal hydrolase;Ubiquitin carboxyl-terminal hydrolase 28	0.164852	0.0658236	11
RBPMS	RNA-binding protein with multiple splicing	0.694369	1.39403	8
EML4	Echinoderm microtubule-associated protein-like 4	0.0965681	0.123189	2
MPV17	Protein Mpv17	0.410766	0.0584917	2
PES1	Pescadillo homolog	0.409757	-0.0176153	22
SLC30A6	Zinc transporter 6	0.204272	0.00535297	2
LDAH;C2orf43	UPF0554 protein C2orf43	0.0414371	-0.136929	2
BRD8	Bromodomain-containing protein 8	0.297292	0.194696	5
RAN	GTP-binding nuclear protein Ran	-0.360671	0.0517139	12
HMG20B	SWI/SNF-related matrix-associated actin-dependent regulator of chromatin subfamily E member 1-related	-0.346351	0.0879135	19
ABI1	Abl interactor 1	-0.203101	-0.186282	10
EML3	Echinoderm microtubule-associated protein-like 3	-0.455991	0.0380697	11
ATP6AP2	Renin receptor	0.0697851	0.0127048	X
ZMYND11	Zinc finger MYND domain-containing protein 11	0.351984	0.0422888	10
ACBD5	Acyl-CoA-binding domain-containing protein 5	0.196946	-0.0127754	10
TTC26	Intraflagellar transport protein 56	0.224968	0.191199	7
COG2	Conserved oligomeric Golgi complex subunit 2	-0.786759	-0.0746489	1
TPCN1	Two pore calcium channel protein 1	0.0219507	0.167889	12
FGD4	FYVE, RhoGEF and PH domain-containing protein 4	1.1984	1.78677	12
GRAMD3	GRAM domain-containing protein 3	0.15725	0.419712	5
SLC6A9	Transporter;Sodium- and chloride-dependent glycine transporter 1	0.53917	0.444793	1
SMAD2	Mothers against decapentaplegic homolog;Mothers against decapentaplegic homolog 2	0.295609	0.105265	18
ARMC8	Armadillo repeat-containing protein 8	0.15231	0.0102386	3
DDX27	Probable ATP-dependent RNA helicase DDX27	0.140195	0.00377083	20
RANBP3	Ran-binding protein 3	0.165738	-0.0682068	19
VPS11	Vacuolar protein sorting-associated protein 11 homolog	-0.330321	-0.000967979	11
NAP1L1	Nucleosome assembly protein 1-like 1	-0.159623	0.0975552	12
GPR89A;GPR89B	Golgi pH regulator A;Golgi pH regulator B	-0.224323	0.29463	1
GALK2		-0.0539999	0.367301	15
GOLGA2		-0.370921	0.0995655	9
SH3GLB2	Endophilin-B2	0.0342951	0.0699778	9
FNBP1	Formin-binding protein 1	0.478719	0.262173	9
VARS2	Valine--tRNA ligase, mitochondrial	-0.0244341	0.265833	6
SMARCA1	Probable global transcription activator SNF2L1	0.270259	-0.363312	X
CPEB4	Cytoplasmic polyadenylation element-binding protein 4	0.482159	0.186007	5
SRGAP2;SRGAP2B;SRGAP2C	SLIT-ROBO Rho GTPase-activating protein 2;SLIT-ROBO Rho GTPase-activating protein 2B;SLIT-ROBO Rho GTPase-activating protein 2C	-0.0219469	0.00503254	1
MTHFD1L	Monofunctional C1-tetrahydrofolate synthase, mitochondrial	0.118377	-0.16035	6
MZT2B;MZT2A	Mitotic-spindle organizing protein 2B;Mitotic-spindle organizing protein 2A	-0.314907	-0.195184	2
CNRIP1	CB1 cannabinoid receptor-interacting protein 1	-0.183009	-0.09832	2
TAX1BP1	Tax1-binding protein 1	0.16966	0.157795	7
LSM5	U6 snRNA-associated Sm-like protein LSm5	-0.183557	0.167817	7
SUMO1	Small ubiquitin-related modifier 1	0.311463	0.109815	2
PTMA	Prothymosin alpha;Prothymosin alpha, N-terminally processed;Thymosin alpha-1	-0.58491	-0.0684547	2
METTL5	Methyltransferase-like protein 5	-0.112638	0.190486	2
USP39	U4/U6.U5 tri-snRNP-associated protein 2	0.112376	-0.131323	2
EIF4E2	Eukaryotic translation initiation factor 4E type 2	-0.260943	0.05369	2
WDR54	WD repeat-containing protein 54	0.15898	-0.155649	2
WIZ	Protein Wiz	0.205859	-0.030838	19
HNRNPLL;HNRPLL	Heterogeneous nuclear ribonucleoprotein L-like	0.130315	-0.0593901	2
LMCD1	LIM and cysteine-rich domains protein 1	0.433184	0.383368	3
ZC3HC1	Nuclear-interacting partner of ALK	0.0461302	0.0762997	7
SRI	Sorcin	-0.244773	-0.396832	7
TUBA8	Tubulin alpha-8 chain	0.98883	NaN	22
MBOAT2	Lysophospholipid acyltransferase 2	0.209075	-0.0334539	2
POLR2B	DNA-directed RNA polymerase;DNA-directed RNA polymerase II subunit RPB2	-0.104985	-0.0650215	4
CMSS1	Protein CMSS1	0.155749	0.262973	3
CROT	Peroxisomal carnitine O-octanoyltransferase	0.0736742	0.00718784	7
FAM107B	Protein FAM107B	-0.360271	-0.00984001	10
MKRN2	Probable E3 ubiquitin-protein ligase makorin-2	-0.163301	-0.0329504	3
LIN9	Protein lin-9 homolog	0.937857	-0.0250053	1
PTGES3L-AARSD1;AARSD1	Alanyl-tRNA editing protein Aarsd1	-0.31318	0.30237	17
TAGLN3	Transgelin-3	0.535113	NaN	3
SMPD4		-0.0244875	0.0598488	2
NISCH	Nischarin	-0.222609	0.0081749	3
GRAMD1C	GRAM domain-containing protein 1C	0.200793	0.296683	3
MKLN1	Muskelin	-0.0967817	-0.246235	7
PLSCR1	Phospholipid scramblase 1	0.767173	-0.454964	3
MAPKAPK3	MAP kinase-activated protein kinase 3	-1.05807	-1.07361	3
ALDH5A1	Succinate-semialdehyde dehydrogenase, mitochondrial	1.31441	1.45434	6
RPSA	40S ribosomal protein SA	-0.27443	-0.135607	3
COA1	Cytochrome c oxidase assembly factor 1 homolog	-0.380134	-0.212265	7
NMD3	60S ribosomal export protein NMD3	0.0729246	-0.200416	3
SSR3	Translocon-associated protein subunit gamma	-0.677957	-0.0948381	3
EPT1	Ethanolaminephosphotransferase 1	-0.663856	0.0380592	2
FXN	Frataxin, mitochondrial;Frataxin intermediate form;Frataxin(56-210);Frataxin(78-210);Frataxin mature form	1.34608	-0.18945	9
DRAP1	Dr1-associated corepressor	0.356891	-0.0372248	11
TMUB1	Transmembrane and ubiquitin-like domain-containing protein 1	0.231254	-0.236198	7
NCOR2	Nuclear receptor corepressor 2	-0.328788	-0.367071	12
PCYT1A	Choline-phosphate cytidylyltransferase A	-0.606448	-0.1205	3
TMBIM1	Protein lifeguard 3	0.934304	-0.129964	2
MTMR2	Myotubularin-related protein 2	-0.297334	0.316636	11
CDC42EP3	Cdc42 effector protein 3	-0.0238867	-0.0503292	2
GPS1	COP9 signalosome complex subunit 1	-0.0965414	-0.0375566	17
CYCS	Cytochrome c	-0.150496	0.130349	7
AAMP	Angio-associated migratory cell protein	-0.641425	-0.0697784	2
APEH	Acylamino-acid-releasing enzyme	-0.290606	-0.0679874	3
PPM1B	Protein phosphatase 1B	-0.140468	0.308177	2
DHFRL1	Dihydrofolate reductase, mitochondrial	-0.225601	0.194664	3
VPS8	Vacuolar protein sorting-associated protein 8 homolog	-0.226042	0.0667238	3
TUBA4A		-0.601162	1.07738	2
CAV1	Caveolin;Caveolin-1	-2.62105	-0.0919752	7
OXNAD1	Oxidoreductase NAD-binding domain-containing protein 1	0.198033	0.247708	3
POLR2H	DNA-directed RNA polymerases I, II, and III subunit RPABC3	0.524018	-0.0267859	3
APAF1	Apoptotic protease-activating factor 1	-0.257304	-0.249784	12
RPL24	60S ribosomal protein L24	-0.194867	-0.0870142	3
MBNL1	Muscleblind-like protein 1	0.224418	0.0410004	3
NRF1	Nuclear respiratory factor 1	-0.0274382	-0.0583601	7
C7orf50	Uncharacterized protein C7orf50	0.524545	-0.0467014	7
DNAJB2	DnaJ homolog subfamily B member 2	0.0420942	0.192547	2
LIMD1	LIM domain-containing protein 1	-0.319536	0.0489397	3
CHCHD3	MICOS complex subunit MIC19	0.137765	0.208673	7
AKR1B15;AKR1B10	Aldo-keto reductase family 1 member B15;Aldo-keto reductase family 1 member B10	-0.514585	0.525049	7
NABP2;NABP1	SOSS complex subunit B1;SOSS complex subunit B2	-0.241457	0.339179	12
CCM2	Cerebral cavernous malformations 2 protein	-0.0664921	-0.120164	7
DCUN1D1	DCN1-like protein;DCN1-like protein 1	0.479852	-0.370006	3
FOXJ3;FOXN3;FOXN4;FOXN2;FOXJ1;FOXG1;FOXJ2;FOXN1	Forkhead box protein J3;Forkhead box protein N4;Forkhead box protein N2;Forkhead box protein J1;Forkhead box protein N3;Forkhead box protein G1;Forkhead box protein J2;Forkhead box protein N1	0.0225458	-0.0537729	14
MEST	Mesoderm-specific transcript homolog protein	1.00495	1.76741	7
TRIM22	E3 ubiquitin-protein ligase TRIM22	-1.14063	-1.94693	11
IL1B	Interleukin-1 beta	-1.22787	-1.88095	2
NUPL2	Nucleoporin-like protein 2	-0.0410414	-0.214901	7
FILIP1L	Filamin A-interacting protein 1-like	0.685066	3.24216	3
POP7	Ribonuclease P protein subunit p20	-0.33479	-0.000376701	7
RPL22L1	60S ribosomal protein L22-like 1	-0.248204	-0.760309	3
KCNN4	Intermediate conductance calcium-activated potassium channel protein 4	0.000227928	-0.714419	19
ZBTB8OS	Protein archease	-0.237184	0.0993614	1
EIF4G2	Eukaryotic translation initiation factor 4 gamma 2	0.598931	0.0305948	11
PPP1R9B		0.134997	0.0322628	17
RPL32	60S ribosomal protein L32	0.142226	-0.00741959	3
pk;ZAK	Mitogen-activated protein kinase kinase kinase MLT	0.0329409	0.253971
CAMK2D	Calcium/calmodulin-dependent protein kinase type II subunit delta	-0.237931	-0.546263	4
GSTCD	Glutathione S-transferase C-terminal domain-containing protein	-0.134607	-0.0206594	4
COX7C	Cytochrome c oxidase subunit 7C, mitochondrial	0.122382	0.0318184	5
TMEM33	Transmembrane protein 33	0.70173	-0.347405	4
CDK7	Cyclin-dependent kinase 7	0.304437	0.210474	5
MRPL27	39S ribosomal protein L27, mitochondrial	0.0394573	0.0389891	17
ELMOD2	ELMO domain-containing protein 2	-0.0208197	0.177707	4
HSD17B11	Estradiol 17-beta-dehydrogenase 11	0.452207	-0.136433	4
TUSC3	Tumor suppressor candidate 3	0.0141745	-0.149076	8
RAPGEF6	Rap guanine nucleotide exchange factor 6	-0.0930901	-0.0136414	5
PET112;GATB	Glutamyl-tRNA(Gln) amidotransferase subunit B, mitochondrial	0.0715303	0.12934	4
SIL1	Nucleotide exchange factor SIL1	-0.362741	-0.106826	5
FBXO4	F-box only protein 4	0.191143	0.420719	5
SEC31A	Protein transport protein Sec31A	0.198695	-0.0191851	4
MCC	Colorectal mutant cancer protein	-0.416348	-0.280531	5
STX18	Syntaxin-18	-0.0311403	0.0290775	4
DCK	Deoxycytidine kinase	-0.264211	-0.0697393	4
SENP6	Sentrin-specific protease 6	0.404396	-0.011816	6
COL12A1	Collagen alpha-1(XII) chain	0.2597	0.312922	6
2011-09-01	Septin-11	0.0482073	-0.168983	4
COX7A2	Cytochrome c oxidase subunit 7A2, mitochondrial	-0.401877	0.00361919	6
SNX14	Sorting nexin-14	-0.121485	0.0156193	6
ZNF131	Zinc finger protein 131	-0.197228	-0.0276079	5
CLASP2	CLIP-associating protein 2	0.196006	0.0451527	3
NSMCE2	E3 SUMO-protein ligase NSE2	-0.0598125	0.0596352	8
SARAF	Store-operated calcium entry-associated regulatory factor	0.0731421	-0.137322	8
TATDN1	Putative deoxyribonuclease TATDN1	-0.115733	0.0739145	8
REEP4	Receptor expression-enhancing protein;Receptor expression-enhancing protein 4	0.230165	0.141185	8
CHRAC1	Chromatin accessibility complex protein 1	0.3602	0.728378	8
STMN2	Stathmin;Stathmin-2	-0.704553	NaN	8
C1orf198	Uncharacterized protein C1orf198	-0.159331	0.813608	1
PSD3		-0.517626	-0.517412	8
TTI2	TELO2-interacting protein 2	0.212995	0.0130758	8
POLB	DNA polymerase beta	0.0572958	0.0954762	8
ERI1	3-5 exoribonuclease 1	-0.267978	-0.190209	8
TMEM55A	Type 2 phosphatidylinositol 4,5-bisphosphate 4-phosphatase	-0.602376	-0.421457	8
PSD3	PH and SEC7 domain-containing protein 3	0.0542822	-0.517412	8
AP3M2	AP-3 complex subunit mu-2	-0.390649	0.148198	8
LYRM2	LYR motif-containing protein 2	0.41256	-0.0118103	6
ANXA6	Annexin	-0.02637	-0.256098	5
TAF6	Transcription initiation factor TFIID subunit 6	0.608947	0.0954437	7
COPS6	COP9 signalosome complex subunit 6	-0.0797129	-0.15099	7
FLOT2	Flotillin-2	-0.280631	-0.100772	17
KIAA0319L	Dyslexia-associated protein KIAA0319-like protein	-0.224681	-0.23092	1
ZNF143	Zinc finger protein 143	-0.340204	-0.170349	11
CPNE8;CPNE5	Copine-8;Copine-5	0.139384	0.181259	6
RNF14	E3 ubiquitin-protein ligase RNF14	-0.397447	-0.0546026	5
PRRC2C	Protein PRRC2C	0.155129	-0.00512886	1
NDUFV2	NADH dehydrogenase [ubiquinone] flavoprotein 2, mitochondrial	0.190652	-0.339176	18
SNCA	Alpha-synuclein	-1.5408	-1.18075	4
NAA50	N-alpha-acetyltransferase 50	0.0778246	0.000142097	3
TANK	TRAF family member-associated NF-kappa-B activator	-0.423879	-0.162809	2
TSEN34	tRNA-splicing endonuclease subunit Sen34	-0.0701399	-0.180053	19
INPP4B	Type II inositol 3,4-bisphosphate 4-phosphatase	-0.0792608	0.023942	4
YIPF3	Protein YIPF3;Protein YIPF3, 36 kDa form III	0.332074	-0.062376	6
DMD	Dystrophin	0.441051	0.98812	X
ACIN1	Apoptotic chromatin condensation inducer in the nucleus	-0.195991	0.0545845	14
MTA3	Metastasis-associated protein MTA3	0.820526	-0.169221	2
FAM91A1	Protein FAM91A1	-0.149985	0.0102215	8
ERMP1	Endoplasmic reticulum metallopeptidase 1	-0.106862	-0.874312	9
EIF2B4	Translation initiation factor eIF-2B subunit delta	-0.105353	0.0247135	2
ZC3H18	Zinc finger CCCH domain-containing protein 18	-0.144984	-0.013423	16
MAEA	Macrophage erythroblast attacher	-0.176129	-0.158819	4
SDC2	Syndecan;Syndecan-2	0.816407	1.39618	8
MRPL22	39S ribosomal protein L22, mitochondrial	0.0737638	-0.0536175	5
ITGA2		-0.739057	-1.25963	5
USP19	Ubiquitin carboxyl-terminal hydrolase;Ubiquitin carboxyl-terminal hydrolase 19	-0.424961	-0.717216	3
WDR87	WD repeat-containing protein 87	0.115294	0.540864	19
MTA1	Metastasis-associated protein MTA1	-0.0532637	-0.10657	14
PLAU	Urokinase-type plasminogen activator;Urokinase-type plasminogen activator long chain A;Urokinase-type plasminogen activator short chain A;Urokinase-type plasminogen activator chain B	-0.944386	-1.2755	10
DAGLB	Sn1-specific diacylglycerol lipase beta	0.0905972	0.561607	7
OSBPL2	Oxysterol-binding protein;Oxysterol-binding protein-related protein 2	-0.673901	0.0414257	20
RPS24	40S ribosomal protein S24	-0.402385	0.232873	10
RBMS1	RNA-binding motif, single-stranded-interacting protein 1	-0.169518	-0.0339985	2
BZW2	Basic leucine zipper and W2 domain-containing protein 2	0.471322	0.165776	7
G6PD	Glucose-6-phosphate 1-dehydrogenase	-1.00202	0.0557585	X
PCCB	Propionyl-CoA carboxylase beta chain, mitochondrial	-0.509181	-0.032937	3
CAPN5	Calpain-5	-0.0517874	-0.131271	11
LTBP1	Latent-transforming growth factor beta-binding protein 1	1.03352	0.349905	2
MAP4	Microtubule-associated protein	-0.226996	0.5877	3
ATG16L1	Autophagy-related protein 16-1	-0.123469	0.0446091	2
CYFIP2	Cytoplasmic FMR1-interacting protein 2	1.49884	-0.613556	5
SDAD1	Protein SDA1 homolog	0.276803	-0.0413961	4
2010-09-01	Septin-10	-0.602798	-0.0543938	2
ABI2	Abl interactor 2	-0.199077	-0.0881491	2
EXOC6	Exocyst complex component 6	-0.0144911	-0.0642567	10
ASXL2	Putative Polycomb group protein ASXL2	-0.263214	-0.293985	2
NDUFB5	NADH dehydrogenase [ubiquinone] 1 beta subcomplex subunit 5, mitochondrial	-0.150205	0.0208168	3
PIGG	GPI ethanolamine phosphate transferase 2	0.234979	0.117065	4
GSTM1;GSTM4	Glutathione S-transferase Mu 1;Glutathione S-transferase Mu 4	0.49824	0.266499	1
EIF4B	Eukaryotic translation initiation factor 4B	-0.211307	-0.281648	12
EIF4G1		0.145259	0.040144	3
DCTN1;DKFZp686E0752	Dynactin subunit 1	-0.175529	0.183572	2
CHTF18	Chromosome transmission fidelity protein 18 homolog	0.0206938	0.286532	16
ALYREF		0.515206	-0.277981	17
HK2	Hexokinase;Hexokinase-2	-0.221171	-0.467087	2
AGK	Acylglycerol kinase, mitochondrial	0.370131	0.0938988	7
SIRT1	NAD-dependent protein deacetylase sirtuin-1;SirtT1 75 kDa fragment	0.0452871	0.00667953	10
MARK2	Serine/threonine-protein kinase MARK2	0.0919466	-0.0220485	11
TNC	Tenascin	0.531619	0.515677	9
CCNB1	G2/mitotic-specific cyclin-B1	0.329154	0.664088	5
BDH1	D-beta-hydroxybutyrate dehydrogenase, mitochondrial	0.368771	0.276767	3
GOSR1	Golgi SNAP receptor complex member 1	0.084775	-0.123517	17
LRCH3	Leucine-rich repeat and calponin homology domain-containing protein 3	-0.164742	-0.350524	3
CDCA2	Cell division cycle-associated protein 2	-0.125545	0.23692	8
PPIE	Peptidyl-prolyl cis-trans isomerase;Peptidyl-prolyl cis-trans isomerase E	0.0293226	-0.359118	1
PDPK1;PDPK2P	3-phosphoinositide-dependent protein kinase 1;Putative 3-phosphoinositide-dependent protein kinase 2	-0.29661	-0.292516	16
CUL9	Cullin-9	-1.39524	-0.51629	6
ACSF2	Acyl-CoA synthetase family member 2, mitochondrial	0.236356	0.657018	17
RABGEF1	Rab5 GDP/GTP exchange factor	-0.306708	0.248384	7
PHLDB2	Pleckstrin homology-like domain family B member 2	-0.191062	0.398497	3
PPP2R5D	Serine/threonine-protein phosphatase 2A 56 kDa regulatory subunit delta isoform	0.215358	0.11095	6
MANBA	Beta-mannosidase	0.364463	-0.0146351	4
FCHSD2	F-BAR and double SH3 domains protein 2	0.347527	-0.408497	11
CEP97	Centrosomal protein of 97 kDa	0.120475	0.116842	3
RASA1	Ras GTPase-activating protein 1	-0.200036	-0.280048	5
MAP1A	Microtubule-associated protein 1A;MAP1A heavy chain;MAP1 light chain LC2	-0.560575	-0.321728	15
EIF4G1		-0.230689	0.040144	3
PRKAG2	5-AMP-activated protein kinase subunit gamma-2	-0.333953	-0.10273	7
TSN	Translin	-0.29989	-0.123129	2
RPS6KA1	Ribosomal protein S6 kinase;Ribosomal protein S6 kinase alpha-1	-0.339583	0.0390091	1
COPS8	COP9 signalosome complex subunit 8	-0.264113	-0.13553	2
MED22	Mediator of RNA polymerase II transcription subunit 22	-0.109926	0.1265	9
NDUFB9	NADH dehydrogenase [ubiquinone] 1 beta subcomplex subunit 9	-0.120856	0.157972	8
ZNF451	Zinc finger protein 451	-0.143396	0.0620317	6
MCCC1	Methylcrotonoyl-CoA carboxylase subunit alpha, mitochondrial	-0.111091	0.243061	3
POLR3C	DNA-directed RNA polymerase III subunit RPC3	-0.106688	0.0246811	1
GSTM2	Glutathione S-transferase Mu 2	-0.107526	0.140049	1
ACP2	Lysosomal acid phosphatase	0.612409	0.341616	11
EPB41L2	Band 4.1-like protein 2	-0.0129728	-1.10104	6
MKNK1;DKFZp686E14208	MAP kinase-interacting serine/threonine-protein kinase 1	-0.217791	0.0816011	1
THY1	Thy-1 membrane glycoprotein	1.47994	1.52542	11
TCP11L1	T-complex protein 11-like protein 1	-0.321705	0.0679197	11
CD81	Tetraspanin;CD81 antigen	0.290359	-0.11289	11
RPS6KA4	Ribosomal protein S6 kinase;Ribosomal protein S6 kinase alpha-4	-0.0843229	0.0965118	11
C2CD2L	C2 domain-containing protein 2-like	-0.547103	-0.155202	11
HSPA8		0.733716	-0.0230827	11
MOCS2	Molybdopterin synthase sulfur carrier subunit	-0.108132	0.206057	5
NEDD8-MDP1		-0.47029	0.110744	14
NPEPPS	Puromycin-sensitive aminopeptidase	-0.667476	-0.344705	17
RNF141	RING finger protein 141	0.273194	0.722721	11
MACF1		-0.601548	0.29227	1
SIRT3	NAD-dependent protein deacetylase sirtuin-3, mitochondrial	-0.0765543	0.145533	11
C11orf58;SMAP	Small acidic protein	-0.708114	0.00919342	11
C11orf30;EMSY	Protein EMSY	-0.0316229	0.0634995	11
BIRC2	Baculoviral IAP repeat-containing protein 2	-0.189232	0.141535	11
CLNS1A	Methylosome subunit pICln	-0.55939	-0.00595284	11
FAM118B	Protein FAM118B	-0.443642	0.240268	11
HSF1	Heat shock factor protein 1	-0.373827	-0.098958	8
ARHGEF12	Rho guanine nucleotide exchange factor 12	-0.053977	0.02672	11
KCTD21	BTB/POZ domain-containing protein KCTD21	0.0795898	0.226102	11
ATP5L	ATP synthase subunit g, mitochondrial	0.0352812	-0.0875912	11
TSPAN4	Tetraspanin;Tetraspanin-4	1.53253	-0.221577	11
CSRP1		0.0048914	0.355779	1
SNX15	Sorting nexin-15	-0.299825	0.47033	11
TPD52L1	Tumor protein D53	0.243034	0.793861	6
DGKZ	Diacylglycerol kinase;Diacylglycerol kinase zeta	-0.463933	-0.285921	11
AAMDC	Mth938 domain-containing protein	0.102063	0.429286	11
CD59	CD59 glycoprotein	0.470706	-0.470536	11
FAR1	Fatty acyl-CoA reductase 1	-0.0400457	0.0513659	11
POLR2M	DNA-directed RNA polymerase II subunit GRINL1A, isoforms 4/5	0.244815	-0.358442	15
LRP8	Low-density lipoprotein receptor-related protein 8	0.635863	0.174095	1
NDUFS8	NADH dehydrogenase [ubiquinone] iron-sulfur protein 8, mitochondrial	0.305125	-0.113834	11
EIF1AD	Probable RNA-binding protein EIF1AD	0.106509	0.0514088	11
UVRAG	UV radiation resistance-associated gene protein	-0.32725	0.738849	11
SETDB1	Histone-lysine N-methyltransferase SETDB1	-0.0498543	0.0575657	1
EEF1D	Elongation factor 1-delta	-0.159486	0.108219	8
FADS3	Fatty acid desaturase 3	-0.407804	0.431703	11
SCYL1	N-terminal kinase-like protein	-0.0692854	0.0540648	11
RABGAP1L	Rab GTPase-activating protein 1-like, isoform 10;Rab GTPase-activating protein 1-like	-0.176951	0.307654	1
CHMP4A		-0.272124	0.0451608	14
NR2F1	COUP transcription factor 1	-0.362945	-0.747557	5
PFKFB3	6-phosphofructo-2-kinase/fructose-2,6-bisphosphatase 3;6-phosphofructo-2-kinase;Fructose-2,6-bisphosphatase	0.198582	0.0893426	10
TRMT2A	tRNA (uracil-5-)-methyltransferase homolog A	0.0952082	0.101588	22
BCL7B	B-cell CLL/lymphoma 7 protein family member B	0.127972	-0.275913	7
GTF2H3	General transcription factor IIH subunit 3	0.618823	-0.172818	12
ADA	Adenosine deaminase	0.0333519	0.785285	20
CCDC53	WASH complex subunit CCDC53	-0.0362272	0.0359449	12
WNK1	Serine/threonine-protein kinase WNK1	-0.56663	-0.217661	12
MPI	Mannose-6-phosphate isomerase	-0.590686	0.115071	15
ANAPC15	Anaphase-promoting complex subunit 15	-0.309999	0.137834	11
SH2B1	SH2B adapter protein 1	-0.246878	0.0365524	16
DAD1	Dolichyl-diphosphooligosaccharide--protein glycosyltransferase subunit DAD1	0.70477	-0.0422134	14
UNG	Uracil-DNA glycosylase	NaN	0.176681	12
NECAP1	Adaptin ear-binding coat-associated protein 1	-0.416018	-0.0662355	12
ATP6V0D1	V-type proton ATPase subunit d 1	0.456296	-0.0827932	16
ARL6IP4	ADP-ribosylation factor-like protein 6-interacting protein 4	-0.922317	0.390066	12
DTL	Denticleless protein homolog	0.151719	0.0381975	1
C17orf70;FAAP100	Fanconi anemia-associated protein of 100 kDa	0.152632	0.101707	17
SLC3A2	4F2 cell-surface antigen heavy chain	0.642295	0.903575	11
GPHN	Gephyrin;Molybdopterin adenylyltransferase;Molybdopterin molybdenumtransferase	-0.122777	0.258213	14
ANAPC5	Anaphase-promoting complex subunit 5	-0.158021	0.0912933	12
TCP1	T-complex protein 1 subunit alpha	0.511846	0.0360308	6
POLE	DNA polymerase;DNA polymerase epsilon catalytic subunit A	0.073904	0.291988	12
DMXL1	DmX-like protein 1	0.112757	0.0541592	5
TSPAN11	Tetraspanin;Tetraspanin-11	1.58759	-0.509561	12
HMGA2	High mobility group protein HMGI-C	-1.20261	-0.569112	12
HMBS	Porphobilinogen deaminase	0.0235052	0.124396	11
SEC23A	Protein transport protein Sec23A	-0.0801363	0.0709705	14
TSG101	Tumor susceptibility gene 101 protein	-0.271737	-0.0741501	11
PXMP2	Peroxisomal membrane protein 2	0.767398	0.0307574	12
MAP3K4	Mitogen-activated protein kinase kinase kinase 4	-0.469769	0.00237942	6
TUBA1C	Tubulin alpha-1C chain	-0.126803	-0.0452814	12
NDUFS7	NADH dehydrogenase [ubiquinone] iron-sulfur protein 7, mitochondrial	-0.420033	-0.148417	19
BCKDHA	2-oxoisovalerate dehydrogenase subunit alpha, mitochondrial	-0.00798988	-0.265014	19
DDX55	ATP-dependent RNA helicase DDX55	-0.228718	0.146364	12
CPSF7	Cleavage and polyadenylation specificity factor subunit 7	-0.085412	0.169295	11
ATL3		0.410682	0.0481949	11
CDK17	Cyclin-dependent kinase 17	-0.473685	-0.824136	12
TLE3	Transducin-like enhancer protein 3	0.0544767	1.02374	15
MED21	Mediator of RNA polymerase II transcription subunit 21	0.0887747	0.138832	12
TRPT1	tRNA 2-phosphotransferase 1	-0.498814	-0.189504	11
ASH2L	Set1/Ash2 histone methyltransferase complex subunit ASH2	-0.114436	0.00228119	8
MVK	Mevalonate kinase	-0.207913	0.324535	12
EPN2	Epsin-2	0.0034399	0.0880556	17
DDX19A;DDX19B	ATP-dependent RNA helicase DDX19B;ATP-dependent RNA helicase DDX19A	-0.846263	0.182177	16
DST	Dystonin	0.072196	0.377218	6
PDE12	2,5-phosphodiesterase 12	-0.287986	-0.286508	3
PPP3R1	Calcineurin subunit B type 1	1.24543	-0.0223389	2
HYI	Putative hydroxypyruvate isomerase;Hydroxypyruvate isomerase	-0.420012	NaN	1
LGALS8	Galectin;Galectin-8	0.206681	0.0966253	1
RBM38;RBM24	RNA-binding protein 38;RNA-binding protein 24	0.471532	0.380641	6
MICU1	Calcium uptake protein 1, mitochondrial	0.0962687	0.166729	10
CAD	CAD protein;Glutamine-dependent carbamoyl-phosphate synthase;Aspartate carbamoyltransferase;Dihydroorotase	-0.0369215	0.264252	2
C12orf75;OCC1	Overexpressed in colon carcinoma 1 protein	0.499326	0.445052	12
CSRP2	Cysteine and glycine-rich protein 2	1.99845	1.20337	12
TMBIM6	Bax inhibitor 1	0.805526	-0.2933	12
FKBP11	Peptidyl-prolyl cis-trans isomerase;Peptidyl-prolyl cis-trans isomerase FKBP11	0.570973	0.601448	12
CHMP1A	Charged multivesicular body protein 1a	-0.552497	-0.138205	16
CNOT2	CCR4-NOT transcription complex subunit 2	-0.055994	0.0110598	12
ELK3	ETS domain-containing protein Elk-3	-0.209896	-0.464414	12
POC1B-GALNT4;GALNT4	Polypeptide N-acetylgalactosaminyltransferase;Polypeptide N-acetylgalactosaminyltransferase 4	-0.510718	-0.3465	12
CD63	Tetraspanin;CD63 antigen	0.446683	-0.27102	12
TNS2	Tensin-2	-0.474876	-0.439918	12
COPZ1	Coatomer subunit zeta-1	-0.76311	-0.150128	12
BRF1	Transcription factor IIIB 90 kDa subunit	-0.0431566	-0.118638	14
SPRYD3	SPRY domain-containing protein 3	-0.744999	-0.226556	12
SCAF11	Protein SCAF11	0.188848	0.113147	12
VPS29	Vacuolar protein sorting-associated protein 29	0.196027	-0.0575485	12
PPP1CC	Serine/threonine-protein phosphatase;Serine/threonine-protein phosphatase PP1-gamma catalytic subunit	-0.0853558	-0.190051	12
NACA	Nascent polypeptide-associated complex subunit alpha;Nascent polypeptide-associated complex subunit alpha, muscle-specific form	-0.011445	-0.00755596	12
C17orf49;RNASEK-C17orf49;BAP18	Chromatin complexes subunit BAP18	-0.27068	0.161462	17
PPHLN1	Periphilin-1	0.0792227	0.0169325	12
AK2	Adenylate kinase 2, mitochondrial;Adenylate kinase 2, mitochondrial;Adenylate kinase 2, mitochondrial, N-terminally processed	-0.232371	0.0518837	1
ACAD10	Acyl-CoA dehydrogenase family member 10	0.0954332	0.135834	12
RBMS2	RNA-binding motif, single-stranded-interacting protein 2	-0.18644	-0.0841064	12
SDHAF2	Succinate dehydrogenase assembly factor 2, mitochondrial	-0.88658	0.0522301	11
APTX	Aprataxin	0.47788	0.0859909	9
MYO5A	Unconventional myosin-Va	-0.101245	0.0637176	15
HNRNPA1	Heterogeneous nuclear ribonucleoprotein A1;Heterogeneous nuclear ribonucleoprotein A1, N-terminally processed	0.343766	0.0284677	12
EML1	Echinoderm microtubule-associated protein-like 1	0.298326	0.788939	14
RPL10		0.10532	-0.0906305	X
FAM162A	Protein FAM162A	-0.0236158	-0.0639877	3
BSCL2	Seipin	0.18085	0.315243	11
MRE11A	Double-strand break repair protein MRE11A	0.0400553	0.359015	11
VEZT	Vezatin	-0.438121	-0.0447121	12
TIA1	Nucleolysin TIA-1 isoform p40	-0.249028	0.08601	2
POLD2	DNA polymerase delta subunit 2	0.0157881	-0.169244	7
IGF2BP2	Insulin-like growth factor 2 mRNA-binding protein 2	-0.174449	-0.205349	3
AIMP2		0.35299	0.0635204	7
EPHA5;EPHA3	Receptor protein-tyrosine kinase;Ephrin type-A receptor 5;Ephrin type-A receptor 3	-0.224161	0.838512	3
CCDC93	Coiled-coil domain-containing protein 93	-0.0995417	-0.0539408	2
ARPC4-TTLL3;ARPC4	Actin-related protein 2/3 complex subunit 4	-0.293773	-0.142199	3
CCDC115	Coiled-coil domain-containing protein 115	-0.231753	0.0414686	2
COX19	Cytochrome c oxidase assembly protein COX19	0.154763	-0.281127	7
TM4SF1	Transmembrane 4 L6 family member 1	0.442669	-0.0754328	3
STIM1	Stromal interaction molecule 1	0.648061	0.219298	11
NDUFV1	NADH dehydrogenase [ubiquinone] flavoprotein 1, mitochondrial	0.0256205	0.126481	11
GSDMD	Gasdermin-D	0.0650969	0.274567	8
TJP1	Tight junction protein ZO-1	0.0751696	0.0468369	15
LOH12CR1	Loss of heterozygosity 12 chromosomal region 1 protein	0.102086	-0.101294	12
MED15	Mediator of RNA polymerase II transcription subunit 15	-0.229473	-0.239122	22
ZCRB1	Zinc finger CCHC-type and RNA-binding motif-containing protein 1	0.0602865	0.0616169	12
TMCC3	Transmembrane and coiled-coil domains protein 3	-0.564927	-1.58525	12
METTL10	Protein-lysine N-methyltransferase METTL10	-1.26113	0.105119	10
TDP1	Tyrosyl-DNA phosphodiesterase 1	-0.18736	0.020607	14
ATP5J2-PTCD1;ATP5J2	ATP synthase subunit f, mitochondrial	-0.628282	0.111375	7
DCAF8	DDB1- and CUL4-associated factor 8	-0.0407839	0.127091	1
KLC1	Kinesin light chain 1	0.185861	-0.295222	14
OTX2	Homeobox protein OTX2	-0.505844	-0.265195	14
GNG2	Guanine nucleotide-binding protein subunit gamma;Guanine nucleotide-binding protein G(I)/G(S)/G(O) subunit gamma-2	0.597234	-0.626155	14
GALT	Galactose-1-phosphate uridylyltransferase	-0.353827	0.2315	9
MED6	Mediator of RNA polymerase II transcription subunit 6	0.0229816	-0.174199	14
VIPAS39	Spermatogenesis-defective protein 39 homolog	0.163013	0.231799	14
FRMD6	FERM domain-containing protein 6	-0.144388	-0.00879002	14
ATXN3	Ataxin-3	0.2145	-0.00091362	14
HNRNPC	Heterogeneous nuclear ribonucleoproteins C1/C2	-0.143119	-0.0261383	14
DDX24	ATP-dependent RNA helicase DDX24	0.509007	0.195388	14
SYNE3	Nesprin-3	-0.555066	-0.252901	14
ITPK1	Inositol-tetrakisphosphate 1-kinase	-0.370354	0.00581074	14
MIA2;CTAGE5	Melanoma inhibitory activity protein 2;cTAGE family member 5	0.0283937	-0.718623
FCF1	rRNA-processing protein FCF1 homolog	0.606278	0.162639	14
CDK2	Cyclin-dependent kinase 2	-0.0528479	-0.0967915	12
TEP1	Telomerase protein component 1	0.103846	0.267566	14
PSMA6	Proteasome subunit alpha type;Proteasome subunit alpha type-6	-0.277404	0.0224581	14
ZNF512	Zinc finger protein 512	-0.159192	-0.429516	2
PAPOLA	Poly(A) polymerase alpha	0.166966	-0.0221615	14
LAMB1	Laminin subunit beta-1	0.285104	-0.364301	7
INTS9	Integrator complex subunit 9	-0.0724201	-0.00856686	8
TRAM1	Translocating chain-associated membrane protein 1	1.192	0.0867825	8
TIMM8B	Mitochondrial import inner membrane translocase subunit Tim8 B	0.446721	0.264905	11
GPR107	Protein GPR107	0.162063	-0.136652	9
USP11	Ubiquitin carboxyl-terminal hydrolase;Ubiquitin carboxyl-terminal hydrolase 11	0.196624	0.0825186	X
PDE5A	cGMP-specific 3,5-cyclic phosphodiesterase	0.219488	0.494709	4
SOS1	Son of sevenless homolog 1	0.0413332	-0.0691652	2
ARFGAP2	ADP-ribosylation factor GTPase-activating protein 2	-0.336379	0.120832	11
NKIRAS1	NF-kappa-B inhibitor-interacting Ras-like protein 1	-0.325665	0.303683	3
PFN2	Profilin;Profilin-2	-0.454377	-0.14325	3
HPS3	Hermansky-Pudlak syndrome 3 protein	0.678979	-0.164742	3
CHPF2	Chondroitin sulfate glucuronyltransferase	-0.0171118	-0.178907	7
MRPS22	28S ribosomal protein S22, mitochondrial	-0.105802	-0.111207	3
CLPTM1L	Cleft lip and palate transmembrane protein 1-like protein	0.431417	-0.0455685	5
PI4K2B	Phosphatidylinositol 4-kinase type 2-beta	-0.384349	-0.275002	4
CELF1	CUGBP Elav-like family member 1	-0.097043	0.0953698	11
PUS1	tRNA pseudouridine synthase;tRNA pseudouridine synthase A, mitochondrial	-0.232408	-0.204046	12
HNRNPH1	Heterogeneous nuclear ribonucleoprotein H;Heterogeneous nuclear ribonucleoprotein H, N-terminally processed	-0.11486	0.0324907	5
BLOC1S1	Biogenesis of lysosome-related organelles complex 1 subunit 1	-0.122054	-0.093966	12
ZFAND3	AN1-type zinc finger protein 3	-0.339478	-0.142507	6
DAB2IP	Disabled homolog 2-interacting protein	-0.0653038	0.508758	9
NELFA	Negative elongation factor A	-0.459266	-0.0857306	4
ERI3	ERI1 exoribonuclease 3	0.338089	0.185537	1
IMPDH2	Inosine-5-monophosphate dehydrogenase 2	-0.0905447	0.0673828	3
TRRAP	Transformation/transcription domain-associated protein	0.170777	-0.124618	7
NFKBIE	NF-kappa-B inhibitor epsilon	-0.481874	-0.18701	6
RPL36A;RPL36A-HNRNPH2	60S ribosomal protein L36a	0.364202	0.436137	X
CIZ1	Cip1-interacting zinc finger protein	0.0711613	-0.16737	9
ERGIC3	Endoplasmic reticulum-Golgi intermediate compartment protein 3	-0.24237	-0.153939	20
BRD2	Bromodomain-containing protein 2	-0.123601	-0.192503	6
SP3	Transcription factor Sp3	0.0389767	-0.151796	2
IMP4	U3 small nucleolar ribonucleoprotein protein IMP4	0.368672	-0.0554028	2
PISD	Phosphatidylserine decarboxylase proenzyme;Phosphatidylserine decarboxylase alpha chain;Phosphatidylserine decarboxylase beta chain	0.157974	0.0879087	22
MLH1	DNA mismatch repair protein Mlh1	-0.314216	0.191767	3
TMEM222	Transmembrane protein 222	1.06571	-0.0991955	1
FOXP1	Forkhead box protein P1	-0.384941	0.203376	3
CHIC2	Cysteine-rich hydrophobic domain-containing protein 2	-0.176811	-0.235249	4
TBC1D1	TBC1 domain family member 1	-0.332652	-0.0936232	4
MRPL3	39S ribosomal protein L3, mitochondrial	0.202151	0.033639	3
TMA16	Translation machinery-associated protein 16	-0.65552	-0.201108	4
PCBD2	Pterin-4-alpha-carbinolamine dehydratase 2	0.242429	0.00272131	5
MAN2B2	Alpha-mannosidase;Epididymis-specific alpha-mannosidase	0.0458841	-0.425411	4
UBE2B	Ubiquitin-conjugating enzyme E2 B	-0.379012	-0.050415	5
MRPS18C	28S ribosomal protein S18c, mitochondrial	0.33407	-0.0176706	4
APBB2	Amyloid beta A4 precursor protein-binding family B member 2	-0.209241	0.0879412	4
GRSF1	G-rich sequence factor 1	-0.0154257	-0.223679	4
ARHGEF10	Rho guanine nucleotide exchange factor 10	-0.0322638	-0.0222321	8
RRM2B	Ribonucleoside-diphosphate reductase subunit M2 B	-0.322839	-0.27188	8
STC2	Stanniocalcin-2	1.15373	0.828075	5
TRAPPC9	Trafficking protein particle complex subunit 9	-0.316016	0.055378	8
TNIP1	TNFAIP3-interacting protein 1	-0.528308	-0.608207	5
TPD52	Tumor protein D52	1.34244	3.8456	8
ASCC1	Activating signal cointegrator 1 complex subunit 1	0.116441	0.107828	10
RUFY2	RUN and FYVE domain-containing protein 2	-0.227807	0.0444307	10
GEMIN2	Gem-associated protein 2	-0.0235806	0.398127	14
PPP5C	Serine/threonine-protein phosphatase;Serine/threonine-protein phosphatase 5	-0.240752	0.324065	19
MTMR1	Myotubularin-related protein 1	-0.217593	-0.0627861	X
CWF19L2	CWF19-like protein 2	-0.116011	0.0486002	11
RNASEH2C	Ribonuclease H2 subunit C	-0.69101	-0.0228624	11
PICALM		-0.0667925	NaN	11
HADHA	Trifunctional enzyme subunit alpha, mitochondrial;Long-chain enoyl-CoA hydratase;Long chain 3-hydroxyacyl-CoA dehydrogenase	-0.0628767	-0.0436449	2
REXO2	Oligoribonuclease, mitochondrial	-0.28686	0.0928116	11
RASSF8	Ras association domain-containing protein 8	-0.153852	-0.172841	12
LRP6	Low-density lipoprotein receptor-related protein 6	0.51356	0.63039	12
ETNK1	Ethanolamine kinase 1	-0.162557	-0.177213	12
PRKD1	Serine/threonine-protein kinase;Serine/threonine-protein kinase D1	-0.302838	-0.318071	14
FBXO21	F-box only protein 21	-2.12387	0.00404072	12
GATC	Glutamyl-tRNA(Gln) amidotransferase subunit C, mitochondrial	0.0292673	0.0163784	12
EMC4	ER membrane protein complex subunit 4	0.362506	-0.033143	15
RNF31	E3 ubiquitin-protein ligase RNF31	-0.265323	0.209299	14
ZNF280D	Zinc finger protein 280D	-0.22708	0.072506	15
MAN2A2	Alpha-mannosidase;Alpha-mannosidase 2x	-0.163388	-0.277709	15
IL16	Pro-interleukin-16;Interleukin-16	-0.528026	NaN	15
ZNF592	Zinc finger protein 592	-0.0211401	-0.33594	15
DCAF11	DDB1- and CUL4-associated factor 11	0.316224	0.0393105	14
GMPR2	GMP reductase;GMP reductase 2	-0.498908	0.0811548	14
MORF4L1	Mortality factor 4-like protein 1	-0.456004	0.132221	15
RPS27L	40S ribosomal protein S27;40S ribosomal protein S27-like	0.826943	-0.0583239	15
C15orf57	Uncharacterized protein C15orf57	-0.0858488	0.168811	15
SEC11A	Signal peptidase complex catalytic subunit SEC11;Signal peptidase complex catalytic subunit SEC11A;Signal peptidase I	0.361819	-0.15428	15
BLM	Bloom syndrome protein	-0.421969	0.013814	15
AKR7A2	Aflatoxin B1 aldehyde reductase member 2	-0.300792	0.499437	1
CD55	Complement decay-accelerating factor	1.21959	0.659588	1
NUB1	NEDD8 ultimate buster 1	-0.288016	0.00416279	7
NOL3	Nucleolar protein 3	-0.454928	-0.0348663	16
MAN2C1	Alpha-mannosidase 2C1	1.09032	0.152279	15
VPS33A	Vacuolar protein sorting-associated protein 33A	0.145843	-0.105561	12
RNPS1	RNA-binding protein with serine-rich domain 1	-0.0931234	-0.166739	16
ATG101	Autophagy-related protein 101	-0.29041	0.154174	12
RAB27A	Ras-related protein Rab-27A	0.166766	-0.355203	15
ZFYVE19	Abscission/NoCut checkpoint regulator	-0.49492	-0.0314541	15
RPS15A		-0.325635	-0.171483	16
PRMT7	Protein arginine N-methyltransferase 7	-0.398428	0.0608253	16
RPS17	40S ribosomal protein S17	-0.518653	0.22178	15
MPHOSPH6	M-phase phosphoprotein 6	0.574208	-0.146564	16
TBC1D24	TBC1 domain family member 24	-0.269063	0.213677	16
HEXA	Beta-hexosaminidase;Beta-hexosaminidase subunit alpha	0.177793	-0.0660048	15
TK2	Thymidine kinase 2, mitochondrial	-0.0459385	-0.106428	16
MACF1	Microtubule-actin cross-linking factor 1, isoforms 1/2/3/5	0.105676	0.29227	1
NDUFB10	NADH dehydrogenase [ubiquinone] 1 beta subcomplex subunit 10	0.181726	-0.271007	16
SNX33	Sorting nexin-33	-0.218541	-0.00816536	15
METTL9;PAP1	Methyltransferase-like protein 9	-0.846454	-0.62652	16
PAPD5	Non-canonical poly(A) RNA polymerase PAPD5	0.562314	-0.0794315	16
CCNDBP1	Cyclin-D1-binding protein 1	0.00262547	-0.218386	15
C16orf58	RUS1 family protein C16orf58	0.292748	0.288132	16
ARHGAP11A;ARHGAP11B	Rho GTPase-activating protein 11B;Rho GTPase-activating protein 11A	0.452701	0.266978	15
DCTN5	Dynactin subunit 5	0.523078	-0.0655069	16
KIF22	Kinesin-like protein;Kinesin-like protein KIF22	-0.00644207	0.150975	16
GFER	Sulfhydryl oxidase;FAD-linked sulfhydryl oxidase ALR	0.168882	-0.181321	16
UBFD1	Ubiquitin domain-containing protein UBFD1	-0.0543947	-0.188411	16
VWA9	von Willebrand factor A domain-containing protein 9	0.122669	-0.0773888	15
CIRH1A	Cirhin	0.0157957	-0.22503	16
POLR3E	DNA-directed RNA polymerase III subunit RPC5	-0.193912	-0.167549	16
GABARAPL2	Gamma-aminobutyric acid receptor-associated protein-like 2	0.59234	-0.00885057	16
CTU2	Cytoplasmic tRNA 2-thiolation protein 2	0.305465	0.036788	16
EARS2	Probable glutamate--tRNA ligase, mitochondrial	0.0194864	-0.102398	16
MAP1LC3B;MAP1LC3B2;MAP1LC3A	Microtubule-associated proteins 1A/1B light chain 3B;Microtubule-associated proteins 1A/1B light chain 3 beta 2;Microtubule-associated proteins 1A/1B light chain 3A	0.345902	0.0152159	20
ARL2BP	ADP-ribosylation factor-like protein 2-binding protein	-0.0355082	-0.302131	16
STX16-NPEPL1;STX16	Syntaxin-16	0.0387545	0.0841141	20
MTHFSD	Methenyltetrahydrofolate synthase domain-containing protein	0.0602732	-0.0174007	16
SAP130	Histone deacetylase complex subunit SAP130	-0.175773	-0.0999079	2
PPP6R3	Serine/threonine-protein phosphatase 6 regulatory subunit 3	0.678676	-0.0108099	11
ESYT2	Extended synaptotagmin-2	-0.10452	-0.600592	7
TMEM41A	Transmembrane protein 41A	0.407031	-0.159902	3
SORBS2	Sorbin and SH3 domain-containing protein 2	0.501437	0.908151	4
RNF34	E3 ubiquitin-protein ligase RNF34	-0.586289	-0.0681467	12
IFITM2;IFITM3;IFITM1	Interferon-induced transmembrane protein 1;Interferon-induced transmembrane protein 2;Interferon-induced transmembrane protein 3	0.63952	-0.433386	11
PRKAR1B;PRKAR1A	cAMP-dependent protein kinase type I-beta regulatory subunit	0.038393	0.374426	17
TPM1	Tropomyosin alpha-1 chain	-0.820335	1.16532	15
PDIA3		-0.0689955	-0.126575	15
USP46;USP12	Ubiquitin carboxyl-terminal hydrolase 46;Ubiquitin carboxyl-terminal hydrolase 12	0.514567	-0.335427	4
YIPF4	Protein YIPF4	0.458358	-0.17591	2
NHEJ1	Non-homologous end-joining factor 1	0.32903	0.553828	2
PARL	Presenilins-associated rhomboid-like protein, mitochondrial;P-beta	0.00488949	-0.24508	3
ALG3	Dol-P-Man:Man(5)GlcNAc(2)-PP-Dol alpha-1,3-mannosyltransferase	0.834928	-0.0608807	3
TMEM87B	Transmembrane protein 87B	1.05492	-0.218105	2
BET1	BET1 homolog	0.0891008	-0.110793	7
APOO	Apolipoprotein O	0.593768	-0.0715055	X
IRAK1	Interleukin-1 receptor-associated kinase 1	-0.047821	-0.128581	X
CTDSP1;CTDSPL	Carboxy-terminal domain RNA polymerase II polypeptide A small phosphatase 1;CTD small phosphatase-like protein	-0.445278	-0.321439	2
HUS1	Checkpoint protein HUS1	-0.0546751	-0.0590057	7
EBNA1BP2	Probable rRNA-processing protein EBP2	0.188241	0.198101	1
		0.537981	0.240058	22
SLBP	Histone RNA hairpin-binding protein	-0.160259	-0.260925	4
ZMYND8	Protein kinase C-binding protein 1	-0.293445	-0.148765	20
SF1		-0.699558	-0.110878	11
MGLL	Monoglyceride lipase	0.432278	-0.0527487	3
STIM2	Stromal interaction molecule 2	0.0464792	0.192318	4
ACOT8	Acyl-coenzyme A thioesterase 8	0.40104	0.0823555	20
PARP14	Poly [ADP-ribose] polymerase 14	-0.234099	-0.280433	3
MFSD1	Major facilitator superfamily domain-containing protein 1	0.390594	3.95058	3
SEPN1	Selenoprotein N	-0.0198097	0.00696278	1
hCG_1984214;MRPS17	28S ribosomal protein S17, mitochondrial	-0.00127316	0.125986	7
DDX19A	ATP-dependent RNA helicase DDX19A	-0.276027	0.0533752	16
NSF	Vesicle-fusing ATPase	0.0435724	0.0718699	17
FOPNL	LisH domain-containing protein FOPNL	0.135702	-0.0175219	16
CCDC137	Coiled-coil domain-containing protein 137	-0.0607672	-0.0061512	17
PHF23	PHD finger protein 23	-0.00901508	-0.112289	17
ATP5G1;ATP5G2;ATP5G3	ATP synthase F(0) complex subunit C1, mitochondrial;ATP synthase F(0) complex subunit C2, mitochondrial;ATP synthase F(0) complex subunit C3, mitochondrial	-0.3558	-0.0929489	12
SLC25A11	Mitochondrial 2-oxoglutarate/malate carrier protein	0.0568781	-0.0706882	17
DERL2;DERL3	Derlin-2;Derlin-3	0.693948	0.301739	17
FLYWCH2	FLYWCH family member 2	-0.171179	-0.250814	16
CLUH		-0.0868368	-0.113524	17
GEMIN4	Gem-associated protein 4	0.518485	0.15376	17
CEP131	Centrosomal protein of 131 kDa	0.122899	0.388788	17
FAM195B	Protein FAM195B	-2.41838	-0.198589	17
RUNX2;RUNX3	Runt-related transcription factor 2;Runt-related transcription factor 3	-0.239131	-0.20273	1
ATPAF1	ATP synthase mitochondrial F1 complex assembly factor 1	0.0638342	-0.216414	1
RNF167	E3 ubiquitin-protein ligase RNF167	0.425138	0.299836	17
ABCC1	Multidrug resistance-associated protein 1	0.321132	0.470212	16
GPS2	G protein pathway suppressor 2	0.755941	-0.007689	17
TMEM256-PLSCR3;PLSCR3	Phospholipid scramblase 3	0.314515	0.419516	17
DHODH	Dihydroorotate dehydrogenase (quinone), mitochondrial	0.202227	0.1741	16
SMARCD2	SWI/SNF-related matrix-associated actin-dependent regulator of chromatin subfamily D member 2	0.0877008	-0.353486	17
NPC2	Epididymal secretory protein E1	0.337167	0.0315294	14
DPF2	Zinc finger protein ubi-d4	0.204118	-0.0610485	11
LDLR	Low-density lipoprotein receptor	0.300382	0.323209	19
MLLT4	Afadin	-0.476293	-0.3801	6
KIAA0368;ECM29	Proteasome-associated protein ECM29 homolog	0.0037241	0.00815964	9
PSMD9	26S proteasome non-ATPase regulatory subunit 9	-0.403609	-0.0472584	12
TPM3		-0.217791	-0.0815773	1
TBC1D8B	TBC1 domain family member 8B	-0.892196	-0.250345	X
CHEK1	Serine/threonine-protein kinase Chk1	-0.353212	0.00535583	11
RGPD3	RanBP2-like and GRIP domain-containing protein 3	-0.178905	NaN	2
CCS	Copper chaperone for superoxide dismutase;Superoxide dismutase [Cu-Zn]	0.0421305	0.276606	11
CEP290	Centrosomal protein of 290 kDa	0.302236	0.066597	12
CYB5B		0.0339155	-0.117582	16
COG4	Conserved oligomeric Golgi complex subunit 4	-0.40549	0.0115776	16
SEC16A	Protein transport protein Sec16A	-0.0771551	-0.123056	9
DDX41	Probable ATP-dependent RNA helicase DDX41	0.021594	-0.213832	5
BRAP	BRCA1-associated protein	-0.57005	-0.0474653	12
SEMA4B	Semaphorin-4B	-0.925387	-0.848738	15
PARVA	Alpha-parvin	0.581237	0.152739	11
INTS8	Integrator complex subunit 8	0.0929337	0.0868988	8
FHL2	Four and a half LIM domains protein 2	0.882951	0.550882	2
SRSF2	Serine/arginine-rich splicing factor 2	-0.292567	-0.310147	17
PHACTR2	Phosphatase and actin regulator;Phosphatase and actin regulator 2	0.590548	0.416624	6
RBM7	RNA-binding protein 7	-0.0961876	0.149087	11
KIF3A	Kinesin-like protein;Kinesin-like protein KIF3A	0.112559	-0.314837	5
HDAC7	Histone deacetylase;Histone deacetylase 7	0.234252	0.142687	12
MRPL42	39S ribosomal protein L42, mitochondrial	0.175382	0.194226	12
LUC7L3	Luc7-like protein 3	0.125291	0.023036	17
DNAJB12	DnaJ homolog subfamily B member 12	-0.0828753	-0.0883913	10
DPP8	Dipeptidyl peptidase 8	0.488842	-0.0775976	15
TRABD	TraB domain-containing protein	0.421462	0.569036	22
C1D	Nuclear nucleic acid-binding protein C1D	0.304116	-0.0417433	2
OLA1	Obg-like ATPase 1	-0.166385	-0.124971	2
COPS7B	COP9 signalosome complex subunit 7b	0.320889	0.0540609	2
PTRH2	Peptidyl-tRNA hydrolase 2, mitochondrial	0.457917	0.14115	17
SYT1	Synaptotagmin-1	0.126988	-0.304944	12
SUMF2	Sulfatase-modifying factor 2	-0.50698	-0.0876694	7
TOM1L1	TOM1-like protein 1	-0.21992	-0.204627	17
CCDC12	Coiled-coil domain-containing protein 12	-0.198279	-0.158256	3
OTUB1	Ubiquitin thioesterase OTUB1	-0.322793	-0.0542574	11
TBCD	Tubulin-specific chaperone D	0.0489206	0.0097456	17
SMG1	Serine/threonine-protein kinase SMG1	-0.0894804	0.00833321	16
NT5C	5(3)-deoxyribonucleotidase, cytosolic type	-0.18589	-0.0361357	17
CYLD	Ubiquitin carboxyl-terminal hydrolase CYLD	0.290483	0.295549	16
CBX1	Chromobox protein homolog 1	-0.349494	0.243324	17
ICT1	Peptidyl-tRNA hydrolase ICT1, mitochondrial	0.304074	-0.0293608	17
DCXR	L-xylulose reductase	0.250079	0.239342	17
MIF4GD	MIF4G domain-containing protein	0.0409517	-0.0564394	17
MPDU1	Mannose-P-dolichol utilization defect 1 protein	-0.366131	-0.118546	17
POLI	DNA polymerase iota	0.109161	0.0653028	18
FBXL20	F-box/LRR-repeat protein 20	0.584788	-0.0258064	17
DDX5	Probable ATP-dependent RNA helicase DDX5	0.0274096	0.0477476	17
SRSF1	Serine/arginine-rich splicing factor 1	-0.116828	0.00198269	17
CHERP	Calcium homeostasis endoplasmic reticulum protein	0.206428	-0.234823	19
SCO1	Protein SCO1 homolog, mitochondrial	0.251154	0.0822992	17
MRPS7	28S ribosomal protein S7, mitochondrial	0.0597906	-0.0392609	17
RPL18	60S ribosomal protein L18	-0.579026	-0.243138	19
SAP30BP	SAP30-binding protein	-0.00580502	-0.0340996	17
TRAPPC8	Trafficking protein particle complex subunit 8	-0.027606	-0.0468073	18
SUZ12	Polycomb protein SUZ12	0.0633192	-0.0679541	17
MSL1	Male-specific lethal 1 homolog	-0.0358639	-0.129967	17
PNPO	Pyridoxine-5-phosphate oxidase	-0.113803	-0.141103	17
RPL19	Ribosomal protein L19;60S ribosomal protein L19	-0.657132	-0.0682259	17
STRA13	Centromere protein X	0.0573931	0.107079	17
ALDH3A2	Fatty aldehyde dehydrogenase	0.170125	0.191865	17
OGFOD3	2-oxoglutarate and iron-dependent oxygenase domain-containing protein 3	-0.0234938	-0.193638	17
MYL12A;MYL12B	Myosin regulatory light chain 12A;Myosin regulatory light chain 12B	0.346892	-0.0351324	18
ZNF207	BUB3-interacting and GLEBS motif-containing protein ZNF207	0.627116	-0.0634604	17
YES1	Non-specific protein-tyrosine kinase;Tyrosine-protein kinase Yes	0.336473	-0.0916009	18
VAMP2;VAMP3	Vesicle-associated membrane protein 2	-0.649068	-0.140812	1
HELZ	Probable helicase with zinc finger domain	-0.219421	-0.012435	17
VEZF1;MAZ	Vascular endothelial zinc finger 1;Myc-associated zinc finger protein	0.310641	-0.0724554	16
CRBN	Protein cereblon	-0.373863	0.0425673	3
CHCHD6	MICOS complex subunit MIC25	0.0677137	0.0180254	3
C17orf75	Protein Njmu-R1	0.336467	0.266328	17
GPRC5C	G-protein coupled receptor family C group 5 member C	0.195199	-0.0334644	17
TMCO1	Transmembrane and coiled-coil domain-containing protein 1	-0.332948	0.0601387	1
RWDD4	RWD domain-containing protein 4	0.487151	0.0741329	4
CUL4B	Cullin-4B	0.654052	0.0352383	X
CD151	Tetraspanin;CD151 antigen	-0.0935144	-0.0855665	11
SMAD4	Mothers against decapentaplegic homolog;Mothers against decapentaplegic homolog 4	-0.28217	-0.0541372	18
FAM32A	Protein FAM32A	0.215749	-0.0370712	19
ROGDI	Protein rogdi homolog	-0.0528526	0.0641327	16
FAM210A	Protein FAM210A	0.169651	-0.0811939	18
H3F3B;H3F3A;H3F3C	Histone H3;Histone H3.3;Histone H3.3C	0.0956316	-0.111875	17
C19orf25	UPF0449 protein C19orf25	-0.229836	-0.0647573	19
LONP1	Lon protease homolog, mitochondrial	0.222787	0.151984	19
POLR2I	DNA-directed RNA polymerase II subunit RPB9	0.285648	-0.0350208	19
PRKCSH	Glucosidase 2 subunit beta	-0.0772982	0.00241566	19
ATF7	Cyclic AMP-dependent transcription factor ATF-7	0.123328	-0.152073	12
BLOC1S3	Biogenesis of lysosome-related organelles complex 1 subunit 3	0.0482025	-0.0506344	19
KATNAL2	Katanin p60 ATPase-containing subunit A-like 2	-0.461268	-1.0056	18
TMEM205	Transmembrane protein 205	-0.760459	-0.272901	19
EIF1	Eukaryotic translation initiation factor 1	0.673158	0.083293	17
C18orf8	Uncharacterized protein C18orf8	-0.0146341	0.0004673	18
RBM42	RNA-binding protein 42	0.298154	-0.0788803	19
MGRN1	E3 ubiquitin-protein ligase MGRN1	-0.0220394	-0.127011	16
C19orf12	Protein C19orf12	0.339239	-0.0476713	19
DAZAP1	DAZ-associated protein 1	0.0511236	-0.134225	19
QPCTL	Glutaminyl-peptide cyclotransferase-like protein	0.524025	0.096447	19
RPS15	40S ribosomal protein S15	-0.449655	-0.114163	19
EIF3G		1.46148	-0.000813484	19
FHOD3	FH1/FH2 domain-containing protein 3	-0.932551	-0.572844	18
KDSR	3-ketodihydrosphingosine reductase	0.197049	-0.256413	18
NKIRAS2	NF-kappa-B inhibitor-interacting Ras-like protein 2	-0.769097	0.175413	17
MFSD11	UNC93-like protein MFSD11	-0.0822897	-0.0675049	17
MRPL4	39S ribosomal protein L4, mitochondrial	0.00393009	-0.0264206	19
GHDC	GH3 domain-containing protein	0.367787	0.436604	17
DCAKD	Dephospho-CoA kinase domain-containing protein	0.152661	0.230289	17
SLC35A4		0.839581	0.157122	5
ASNSD1		1.05845	NaN	2
SARS2	Serine--tRNA ligase, mitochondrial	-0.0263567	-0.0539155	19
USF2	Upstream stimulatory factor 2	0.0812063	-0.168259	19
ZC3H4	Zinc finger CCCH domain-containing protein 4	-0.0340643	0.0282049	19
CCDC9	Coiled-coil domain-containing protein 9	-0.290723	-0.0122595	19
PTOV1	Prostate tumor-overexpressed gene 1 protein	0.17496	-0.21521	19
ATP5SL	ATP synthase subunit s-like protein	-0.0160322	-0.0258846	19
ARHGEF1	Rho guanine nucleotide exchange factor 1	-0.327786	-0.0359316	19
ARHGEF18	Rho guanine nucleotide exchange factor 18	-0.0432444	NaN	19
RPS5	40S ribosomal protein S5;40S ribosomal protein S5, N-terminally processed	-0.256438	-0.166158	19
AP2S1	AP-2 complex subunit sigma	0.54268	-0.0185766	19
KDELR1;KDELR2	ER lumen protein-retaining receptor;ER lumen protein-retaining receptor 2;ER lumen protein-retaining receptor 1	0.437051	-0.0630713	19
RPS16	40S ribosomal protein S16	-0.186267	-0.150838	19
MRPL34	Ribosomal protein L34;39S ribosomal protein L34, mitochondrial	0.0776224	0.00114918	19
EMC10	ER membrane protein complex subunit 10	2.48722	7.5878	19
POLD1	DNA polymerase;DNA polymerase delta catalytic subunit	-0.125381	0.16608	19
SUGP2	SURP and G-patch domain-containing protein 2	0.21325	0.220593	19
MYO9B	Unconventional myosin-IXb	-0.0729609	0.0105782	19
FSD1	Fibronectin type III and SPRY domain-containing protein 1	0.418067	1.17953	19
RABAC1	Prenylated Rab acceptor protein 1	-0.0272608	0.160552	19
DNASE2	Deoxyribonuclease-2-alpha	-0.275283	-0.0895967	19
AGPS	Alkyldihydroxyacetonephosphate synthase, peroxisomal	0.318479	0.281295	2
KIF2A	Kinesin-like protein KIF2A	-0.235276	-0.165647	5
DDX39A	ATP-dependent RNA helicase DDX39A	0.381127	0.141818	19
PDLIM1	PDZ and LIM domain protein 1	0.272378	0.591566	10
ACOT7	Cytosolic acyl coenzyme A thioester hydrolase	-0.821996	-0.32904	1
MYO1C	Unconventional myosin-Ic	0.112958	0.142344	17
SNAP23	Synaptosomal-associated protein 23;Synaptosomal-associated protein	0.120992	0.184681	15
HAX1	HCLS1-associated protein X-1	-0.122321	0.181797	1
AIP	AH receptor-interacting protein	-0.532783	-0.147051	11
GTPBP1	GTP-binding protein 1	-0.022315	0.402222	22
STXBP3	Syntaxin-binding protein 3	-0.109057	0.00225639	1
RAB27B	Ras-related protein Rab-27B	-0.477521	-1.33357	18
AP3B1	AP-3 complex subunit beta-1	-0.240691	-1.02945	5
PSMD11	26S proteasome non-ATPase regulatory subunit 11	-0.269725	0.0614586	17
PSMD12	26S proteasome non-ATPase regulatory subunit 12	-0.0169001	0.0747299	17
ATOX1	Copper transport protein ATOX1	-0.720042	-0.426287	5
MEN1	Menin	0.210452	0.0144186	11
PGRMC1	Membrane-associated progesterone receptor component 1	-0.146287	-0.164044	X
SUPT5H	Transcription elongation factor SPT5	0.0459185	0.102099	19
TAF4	Transcription initiation factor TFIID subunit 4	-0.236745	-0.148499	20
DFFA	DNA fragmentation factor subunit alpha	0.00642681	0.20998	1
HIP1	Huntingtin-interacting protein 1	0.0245066	0.74499	7
EIF3F	Eukaryotic translation initiation factor 3 subunit F	-0.0900965	-0.0568018	11
PDHX	Pyruvate dehydrogenase protein X component, mitochondrial	0.265592	0.314775	11
QSOX1	Sulfhydryl oxidase 1	0.329972	0.737313	1
DCTN6	Dynactin subunit 6	-0.184253	0.056735	8
SLC33A1	Acetyl-coenzyme A transporter 1	0.740312	0.0834732	3
WASL	Neural Wiskott-Aldrich syndrome protein	-0.381648	-0.429399	7
IGF2BP3	Insulin-like growth factor 2 mRNA-binding protein 3	-0.510779	-0.398724	7
DNM1L	Dynamin-1-like protein	-0.229376	NaN	12
DNM1L	Dynamin-1-like protein	-0.0954714	-0.0494919	12
RTCA	RNA 3-terminal phosphate cyclase	-0.20297	-0.161179	1
PIK3C2A	Phosphatidylinositol 4-phosphate 3-kinase C2 domain-containing subunit alpha	0.0538549	0.267451	11
PIK3R2	Phosphatidylinositol 3-kinase regulatory subunit beta	-0.328328	NaN	19
GOLIM4	Golgi integral membrane protein 4	-0.596801	-0.133073	3
AGRN	Agrin;Agrin N-terminal 110 kDa subunit;Agrin C-terminal 110 kDa subunit;Agrin C-terminal 90 kDa fragment;Agrin C-terminal 22 kDa fragment	-0.0346785	-0.113583	1
PLOD2	Procollagen-lysine,2-oxoglutarate 5-dioxygenase 2	-0.00420475	-0.289118	3
HMGN4	High mobility group nucleosome-binding domain-containing protein 4	-0.643394	0.0784826	6
NDUFA4	Cytochrome c oxidase subunit NDUFA4	-0.456283	0.095027	7
PSMD14	26S proteasome non-ATPase regulatory subunit 14	-0.398204	0.0769577	2
ZNF593	Zinc finger protein 593	-0.00702	NaN	1
BIN1	Myc box-dependent-interacting protein 1	-0.317813	-0.0835056	2
STK25	Serine/threonine-protein kinase 25	-1.03819	-0.0756025	2
KRIT1	Krev interaction trapped protein 1	-0.228574	0.0664568	7
SDCBP	Syntenin-1	-1.25772	-0.353511	8
PITPNM1	Membrane-associated phosphatidylinositol transfer protein 1	-0.574475	-0.125648	11
MPHOSPH10	U3 small nucleolar ribonucleoprotein protein MPP10	0.0670671	0.106981	2
NOP56	Nucleolar protein 56	0.251157	0.126066	20
PODXL	Podocalyxin	-0.767135	-0.948158	7
CYR61	Protein CYR61	0.711337	0.551572	1
PIR	Pirin	0.070302	0.603108	X
KPNA4	Importin subunit alpha-3	-0.127721	-0.122602	3
TRIM38	E3 ubiquitin-protein ligase TRIM38	-0.466301	-0.276024	6
PPP6C	Serine/threonine-protein phosphatase 6 catalytic subunit;Serine/threonine-protein phosphatase 6 catalytic subunit, N-terminally processed	-0.327506	0.0948076	9
MAN2B1	Lysosomal alpha-mannosidase;Lysosomal alpha-mannosidase A peptide;Lysosomal alpha-mannosidase B peptide;Lysosomal alpha-mannosidase C peptide;Lysosomal alpha-mannosidase D peptide;Lysosomal alpha-mannosidase E peptide	0.26069	0.149273	19
UBE2C	Ubiquitin-conjugating enzyme E2 C	-0.172671	-0.218938	20
PDXK	Pyridoxal kinase	-0.315949	-0.0794821	21
SCD	Acyl-CoA desaturase	0.922357	0.270767	10
PPAP2B	Lipid phosphate phosphohydrolase 3	0.68394	1.33714	1
ARID1A	AT-rich interactive domain-containing protein 1A	0.0271597	0.00741386	1
SDHD	Succinate dehydrogenase [ubiquinone] cytochrome b small subunit, mitochondrial	1.12429	-0.0933762	11
TMEM194A	Transmembrane protein 194A	0.351392	-0.0276566	12
TXNDC9	Thioredoxin domain-containing protein 9	-0.0873308	-0.141603	2
TRAFD1	TRAF-type zinc finger domain-containing protein 1	-0.440123	0.227279	12
COX7A2L	Cytochrome c oxidase subunit 7A-related protein, mitochondrial	-0.10761	-0.0457258	2
NDUFAB1	Acyl carrier protein, mitochondrial;Acyl carrier protein	1.09726	-0.447321	16
CIT	Citron Rho-interacting kinase	-0.172357	0.0201454	12
COPE	Coatomer subunit epsilon	-0.411183	-0.178959	19
AP3D1	AP-3 complex subunit delta-1	-0.0106001	-0.00759792	19
ABLIM1	Actin-binding LIM protein 1	-0.159675	0.591271	10
DVL2	Segment polarity protein dishevelled homolog DVL-2	-0.383594	-0.0569801	17
CHD1	Chromodomain-helicase-DNA-binding protein 1	-0.0699148	-0.0622368	5
CHD2	Chromodomain-helicase-DNA-binding protein 2	-0.180982	-0.13857	15
TOR1A	Torsin-1A	-0.1356	-0.0579071	9
TOR1B	Torsin-1B	1.11581	0.231891	9
ADAM10	Disintegrin and metalloproteinase domain-containing protein 10	-0.435508	-0.211806	15
EI24	Etoposide-induced protein 2.4 homolog	0.266674	-0.129237	11
KMT2D	Histone-lysine N-methyltransferase 2D	-0.33761	-0.0744448	12
ITGB1BP1	Integrin beta-1-binding protein 1	-0.253836	-0.0441227	2
CDIPT	CDP-diacylglycerol--inositol 3-phosphatidyltransferase	0.254797	0.0356064	16
PDCD5	Programmed cell death protein 5	-0.375176	-0.00532627	19
PRMT5	Protein arginine N-methyltransferase 5;Protein arginine N-methyltransferase 5, N-terminally processed	0.190587	-0.00589466	14
SLC9A3R1	Na(+)/H(+) exchange regulatory cofactor NHE-RF1	-0.677814	-0.286455	17
TNFRSF10B	Tumor necrosis factor receptor superfamily member 10B	-0.484428	-0.561527	8
TCERG1	Transcription elongation regulator 1	-0.110133	-0.0847836	5
NDC80	Kinetochore protein NDC80 homolog	0.0825586	0.183267	18
NRP1	Neuropilin-1	0.19844	-0.145156	10
TNPO2	Transportin-2	0.0959749	-0.0106468	19
POLR3A	DNA-directed RNA polymerase III subunit RPC1	-0.0412111	0.0625172	10
PSMA7	Proteasome subunit alpha type-7	-0.0500784	-0.0618048	20
SCAMP3	Secretory carrier-associated membrane protein 3	-0.0524263	-0.0480118	1
BCKDK	[3-methyl-2-oxobutanoate dehydrogenase [lipoamide]] kinase, mitochondrial	0.194499	-0.0847101	16
IFIT3	Interferon-induced protein with tetratricopeptide repeats 3	-0.438285	-0.485556	10
TAX1BP3	Tax1-binding protein 3	-0.253806	-0.117977	17
GIPC1	PDZ domain-containing protein GIPC1	0.181434	-0.40657	19
IKBKB	Inhibitor of nuclear factor kappa-B kinase subunit beta	-0.449056	-0.0889702	8
TIMM23;TIMM23B	Mitochondrial import inner membrane translocase subunit Tim23;Putative mitochondrial import inner membrane translocase subunit Tim23B	0.257573	0.115009	10
HAT1	Histone acetyltransferase type B catalytic subunit	0.249242	0.114171	2
UBE2L6	Ubiquitin/ISG15-conjugating enzyme E2 L6	0.217942	0.205036	11
UQCRQ	Cytochrome b-c1 complex subunit 8	0.0211267	-0.00885487	5
HGS	Hepatocyte growth factor-regulated tyrosine kinase substrate	0.0879164	-0.180902	17
RAB29	Ras-related protein Rab-7L1	-0.0127401	-0.118201	1
CLGN	Calmegin	0.247636	-0.925624	4
PPP1R12A	Protein phosphatase 1 regulatory subunit 12A	0.0366488	0.354714	12
GAK	Cyclin-G-associated kinase	-0.119617	-0.128443	4
HNRNPDL	Heterogeneous nuclear ribonucleoprotein D-like	-0.210093	0.0213041	4
XPO1	Exportin-1	0.063386	0.00128269	2
ZNF609	Zinc finger protein 609	-0.0775595	-0.260873	15
SPTBN2	Spectrin beta chain, non-erythrocytic 2	0.501315	0.91795	11
MAST4	Microtubule-associated serine/threonine-protein kinase 4	-0.428714	-0.55528	5
PLXNB2	Plexin-B2	0.22902	0.210055	22
U2SURP	U2 snRNP-associated SURP motif-containing protein	-0.00679684	-0.00583649	3
SYNJ2	Synaptojanin-2	-0.512227	-0.268808	6
SYNM	Synemin	0.290576	0.62344	15
KIF3B	Kinesin-like protein KIF3B;Kinesin-like protein KIF3B, N-terminally processed	-0.0495405	0.14819	20
PFAS	Phosphoribosylformylglycinamidine synthase	-0.117002	0.224893	17
ANKRD28	Serine/threonine-protein phosphatase 6 regulatory ankyrin repeat subunit A	-0.138181	0.106275	3
ARHGEF11	Rho guanine nucleotide exchange factor 11	-0.165229	-0.0885143	1
KIAA0391	Mitochondrial ribonuclease P protein 3	0.194964	0.211624	14
CHUK	Inhibitor of nuclear factor kappa-B kinase subunit alpha	0.362092	0.127753	10
LSM1	U6 snRNA-associated Sm-like protein LSm1	-0.226638	0.0137453	8
NPC1	Niemann-Pick C1 protein	0.651685	0.618176	18
DEGS1	Sphingolipid delta(4)-desaturase DES1	-0.189602	0.0580511	1
SCAMP1	Secretory carrier-associated membrane protein 1	0.0612803	0.0208473	5
SCAMP2	Secretory carrier-associated membrane protein 2	-0.265273	-0.257309	15
ARPC1B	Actin-related protein 2/3 complex subunit 1B	-0.322375	-0.867911	7
ARPC2	Actin-related protein 2/3 complex subunit 2	0.15301	-0.214873	2
ARPC3	Actin-related protein 2/3 complex subunit 3	0.262372	0.0172729	12
POLR1C	DNA-directed RNA polymerases I and III subunit RPAC1	-0.448045	-0.0659523	6
TRIM24	Transcription intermediary factor 1-alpha	-0.0406532	-0.0237684	7
PGRMC2	Membrane-associated progesterone receptor component 2	1.04072	0.794271	4
PFDN6	Prefoldin subunit 6	-0.332435	0.126817	6
NKRF	NF-kappa-B-repressing factor	0.0866022	-0.0716763	X
GNPAT	Dihydroxyacetone phosphate acyltransferase	0.561231	0.011035	1
CASC3	Protein CASC3	-0.18637	0.0436745	17
MRPS12	28S ribosomal protein S12, mitochondrial	-0.102164	-0.203229	19
ACOX3	Peroxisomal acyl-coenzyme A oxidase 3	0.511958	0.0131474	4
RER1	Protein RER1	0.044528	-0.0576391	1
SPTLC1	Serine palmitoyltransferase 1	0.117249	-0.0788956	9
SPTLC2	Serine palmitoyltransferase 2	0.0923853	-0.155003	14
OGT	UDP-N-acetylglucosamine--peptide N-acetylglucosaminyltransferase 110 kDa subunit	-0.0688753	-0.0705214	X
PMM2	Phosphomannomutase 2;Phosphomannomutase	-0.186227	0.0397892	16
MID1	E3 ubiquitin-protein ligase Midline-1	-0.0782824	0.167088	X
HMGB3	High mobility group protein B3	-0.47203	0.0923758	X
PPM1G	Protein phosphatase 1G	0.21758	0.158562	2
INPPL1	Phosphatidylinositol 3,4,5-trisphosphate 5-phosphatase 2	-0.270705	-0.0183325	11
EIF3D	Eukaryotic translation initiation factor 3 subunit D	-0.229341	-0.233325	22
HDAC3	Histone deacetylase 3	0.270324	-0.148437	5
NVL	Nuclear valosin-containing protein-like	-0.0189686	0.112225	1
BCAT2	Branched-chain-amino-acid aminotransferase, mitochondrial;Branched-chain-amino-acid aminotransferase	0.719462	0.558707	19
YY2	Transcription factor YY2	0.0116329	0.421257	X
BIRC5	Baculoviral IAP repeat-containing protein 5	0.0704823	0.0208063	17
IPO8	Importin-8	-0.0522051	-0.00443935	12
STX7	Syntaxin-7	-0.291678	-0.19995	6
SLC16A3	Monocarboxylate transporter 4	0.981553	-0.31967	17
CD3EAP	DNA-directed RNA polymerase I subunit RPA34	-0.00578594	-0.307495	19
P4HA2	Prolyl 4-hydroxylase subunit alpha-2	0.165605	0.181929	5
YKT6	Synaptobrevin homolog YKT6	-0.195289	0.00527859	7
ARPC5	Actin-related protein 2/3 complex subunit 5	-0.0069685	-0.206717	1
POLR2D	DNA-directed RNA polymerase II subunit RPB4	1.03261	-0.111294	2
RNF113A	RING finger protein 113A	-0.374945	-0.184401	X
HLA-C		-0.210988	-1.09853	6
DHX15	Pre-mRNA-splicing factor ATP-dependent RNA helicase DHX15	-0.0112638	-0.144142	4
RNMT	mRNA cap guanine-N7 methyltransferase	-0.158393	-0.0686941	18
ZZEF1	Zinc finger ZZ-type and EF-hand domain-containing protein 1	-0.3585	-0.13111	17
ASAP2	Arf-GAP with SH3 domain, ANK repeat and PH domain-containing protein 2	-0.197597	-0.253717	2
TTI1	TELO2-interacting protein 1 homolog	-0.209673	-0.0805731	20
RRP8	Ribosomal RNA-processing protein 8	0.134068	-0.011302	11
PJA2	E3 ubiquitin-protein ligase Praja-2	-0.222428	-0.160415	5
SIPA1L1	Signal-induced proliferation-associated 1-like protein 1	-0.247842	1.00187	14
CYB5B	Cytochrome b5 type B	-1.31238	-0.117582	16
PRPF4	U4/U6 small nuclear ribonucleoprotein Prp4	-0.0472174	-0.00254536	9
NDUFS4	NADH dehydrogenase [ubiquinone] iron-sulfur protein 4, mitochondrial	0.625783	0.104275	5
DYNC1LI2	Cytoplasmic dynein 1 light intermediate chain 2	-0.16121	0.125791	16
PSMD3	26S proteasome non-ATPase regulatory subunit 3	-0.14553	0.0560179	17
RBFOX2;RBFOX1	RNA binding protein fox-1 homolog 2;RNA binding protein fox-1 homolog;RNA binding protein fox-1 homolog 1	0.12634	-0.136671	16
PAPSS1	Bifunctional 3-phosphoadenosine 5-phosphosulfate synthase 1;Sulfate adenylyltransferase;Adenylyl-sulfate kinase	-0.307549	-0.119826	4
ZW10	Centromere/kinetochore protein zw10 homolog	0.0962381	-0.0677233	11
SART1	U4/U6.U5 tri-snRNP-associated protein 1	-0.0739107	0.112636	11
GPAA1	Glycosylphosphatidylinositol anchor attachment 1 protein	0.542603	-0.00198078	8
DAPK3	Death-associated protein kinase 3	0.173131	0.421358	19
TGFB1I1	Transforming growth factor beta-1-induced transcript 1 protein	0.765397	0.315119	16
AP5Z1	AP-5 complex subunit zeta-1	-0.236576	0.0721865	7
MAP3K7;DKFZp586F0420	Mitogen-activated protein kinase kinase kinase 7	-0.363168	-0.19183	6
EEF1E1;EEF1E1-BLOC1S5	Eukaryotic translation elongation factor 1 epsilon-1	0.383622	0.0616655	6
RIPK2	Receptor-interacting serine/threonine-protein kinase 2	-0.3303	-0.280517	8
WDR62	WD repeat-containing protein 62	0.36134	0.340073	19
HNRNPR	Heterogeneous nuclear ribonucleoprotein R	0.271182	0.0684052	1
PRPF3	U4/U6 small nuclear ribonucleoprotein Prp3	-0.0968828	0.105508	1
TXNL1	Thioredoxin-like protein 1	-0.123343	-0.014184	18
TPD52L2	Tumor protein D54	-0.316443	-0.220331	20
EMC8	ER membrane protein complex subunit 8	-0.0442209	-0.167012	16
FIBP	Acidic fibroblast growth factor intracellular-binding protein	-0.00787258	-0.133604	11
PPIH	Peptidyl-prolyl cis-trans isomerase H;Peptidyl-prolyl cis-trans isomerase	0.294198	0.136138	1
HTRA2	Serine protease HTRA2, mitochondrial	0.269261	0.779803	2
EPB41L2	Band 4.1-like protein 2	0.34372	0.429154	6
TGOLN2	Trans-Golgi network integral membrane protein 2	-0.656417	-0.418676	2
LAMTOR5	Ragulator complex protein LAMTOR5	-0.367621	-0.0813541	1
B4GAT1	Beta-1,4-glucuronyltransferase 1	0.0070219	-0.236631	11
ATP8B1	Phospholipid-transporting ATPase IC	0.321452	0.96305	18
DENR	Density-regulated protein	-0.322961	0.045455	12
XPOT	Exportin-T	0.387174	0.107883	12
TIMM44	Mitochondrial import inner membrane translocase subunit TIM44	0.249906	0.149966	19
CHMP2A	Charged multivesicular body protein 2a	-0.356788	-0.174776	19
PLRG1	Pleiotropic regulator 1	0.298741	-0.254232	4
PRC1	Protein regulator of cytokinesis 1	0.326539	0.015172	15
RGS10	Regulator of G-protein signaling 10	-0.729192	-0.584731	10
NDUFB3	NADH dehydrogenase [ubiquinone] 1 beta subcomplex subunit 3	-0.0603056	0.00408936	2
NDUFC1	NADH dehydrogenase [ubiquinone] 1 subunit C1, mitochondrial	0.57478	0.197078	4
NDUFA2	NADH dehydrogenase [ubiquinone] 1 alpha subcomplex subunit 2	-0.159976	-0.103626	5
ASNA1	ATPase ASNA1	-0.0738955	0.00360203	19
BUB1	Mitotic checkpoint serine/threonine-protein kinase BUB1	1.08337	-0.0492449	2
BUB3	Mitotic checkpoint protein BUB3	-0.407596	-0.0208187	10
ACTN4	Alpha-actinin-4	-0.554778	-0.167312	19
WBSCR22	Probable 18S rRNA (guanine-N(7))-methyltransferase	0.0259256	-0.0194416	7
TRIAP1	TP53-regulated inhibitor of apoptosis 1	0.0189028	0.108001	12
HTATSF1	HIV Tat-specific factor 1	0.286281	-0.0191936	X
AP1G1	AP-1 complex subunit gamma-1	0.384988	-0.0482883	16
STX6	Syntaxin-6	-0.15207	-0.101446	1
SYNGR2	Synaptogyrin-2	0.5291	-0.0459051	17
SGTA	Small glutamine-rich tetratricopeptide repeat-containing protein alpha	-0.0719404	-0.0807142	19
SLC25A20	Mitochondrial carnitine/acylcarnitine carrier protein	0.560182	-0.229672	3
NARS	Asparagine--tRNA ligase, cytoplasmic	-0.273959	0.147894	18
MYO1B	Unconventional myosin-Ib	0.386085	0.816664	2
SSNA1	Sjoegren syndrome nuclear autoantigen 1	-0.431417	-0.112371	9
NUDT21	Cleavage and polyadenylation specificity factor subunit 5	-0.178775	-0.181332	16
LANCL1	LanC-like protein 1	-0.16299	0.078249	2
STRN	Striatin	-0.221198	-0.0370731	2
RRP9	U3 small nucleolar RNA-interacting protein 2	0.109841	-0.0440245	3
SCO2	Protein SCO2 homolog, mitochondrial	0.138871	NaN	22
		NaN	NaN	3
AKAP8	A-kinase anchor protein 8	0.263707	-0.228495	19
GTPBP6	Putative GTP-binding protein 6	-0.282096	-0.368393	X
CALU	Calumenin	1.96064	NaN	7
CALU	Calumenin	0.484015	0.0812731	7
EDIL3	EGF-like repeat and discoidin I-like domain-containing protein 3	0.449948	0.293895	5
AHCYL1	Putative adenosylhomocysteinase 2	0.0256166	-0.0670662	1
KIF1C	Kinesin-like protein KIF1C	0.055665	0.225788	17
ORC5	Origin recognition complex subunit 5	0.357572	-0.0172653	7
NDUFS5	NADH dehydrogenase [ubiquinone] iron-sulfur protein 5	-0.0159292	0.144818	1
PDE6D	Retinal rod rhodopsin-sensitive cGMP 3,5-cyclic phosphodiesterase subunit delta	-0.702943	0.104051	2
ORC4	Origin recognition complex subunit 4	0.644385	-0.0190935	2
RAD21	Double-strand-break repair protein rad21 homolog	0.185603	-0.0513983	8
TIMM8A	Mitochondrial import inner membrane translocase subunit Tim8 A	0.309588	0.201866	X
DHX16	Putative pre-mRNA-splicing factor ATP-dependent RNA helicase DHX16	0.0295725	0.0148916	6
SSSCA1	Sjoegren syndrome/scleroderma autoantigen 1	-0.00857067	0.14614	11
MED14	Mediator of RNA polymerase II transcription subunit 14	0.281674	-0.0258722	X
PCDH7	Protocadherin-7	0.79048	1.28525	4
PRPSAP2	Phosphoribosyl pyrophosphate synthase-associated protein 2	-0.311858	-0.121938	17
SMARCA5	SWI/SNF-related matrix-associated actin-dependent regulator of chromatin subfamily A member 5	0.212327	-0.120117	4
SUSD5	Sushi domain-containing protein 5	0.189094	-0.185354	3
URB1	Nucleolar pre-ribosomal-associated protein 1	0.255716	-0.0164976	21
SIPA1L3	Signal-induced proliferation-associated 1-like protein 3	-0.268706	-0.551344	19
ZFC3H1	Zinc finger C3H1 domain-containing protein	-0.16083	-0.150696	12
LCMT2	tRNA wybutosine-synthesizing protein 4	-0.673687	-0.252694	15
AQR	Intron-binding protein aquarius	-0.170993	-0.0326023	15
OPA1	Dynamin-like 120 kDa protein, mitochondrial;Dynamin-like 120 kDa protein, form S1	0.106244	-0.00793743	3
MCM3AP	Germinal-center associated nuclear protein	-0.0813494	-0.0111284	21
KIF1B;KIF1Bbeta	Kinesin-like protein KIF1B;Kinesin-like protein	-0.199342	0.0354576	1
KIF1B	Kinesin-like protein KIF1B	0.636456	NaN	1
MAPKBP1	Mitogen-activated protein kinase-binding protein 1	0.197412	0.0548	15
KDM1A	Lysine-specific histone demethylase 1A	0.189837	0.0714226	1
FZD6	Frizzled-6	0.727017	1.03224	8
NME2P1	Putative nucleoside diphosphate kinase	1.48983	NaN	12
FADS1	Fatty acid desaturase 1	-0.370471	0.297793	11
DFNA5	Non-syndromic hearing impairment protein 5	-0.393748	-0.204353	7
EVI5	Ecotropic viral integration site 5 protein homolog	-0.177148	-0.0381374	1
NRP2	Neuropilin-2	-0.386858	-1.4291	2
MAN1A2	Mannosyl-oligosaccharide 1,2-alpha-mannosidase IB;alpha-1,2-Mannosidase	-0.745074	0.00806046	1
ACSL4	Long-chain-fatty-acid--CoA ligase 4	0.406724	0.0593777	X
SNX3	Sorting nexin-3	-0.650147	-0.204364	6
MGEA5	Protein O-GlcNAcase	-0.383021	-0.159637	10
SORBS3	Vinexin	0.044404	-0.126509	8
SYNCRIP	Heterogeneous nuclear ribonucleoprotein Q	-0.246433	-0.0146132	6
SYNCRIP	Heterogeneous nuclear ribonucleoprotein Q	-0.0949392	-0.0146132	6
RANBP6	Ran-binding protein 6	-0.25006	-0.0777225	9
NEMF	Nuclear export mediator factor NEMF	-0.482055	0.0562954	14
GMDS	GDP-mannose 4,6 dehydratase	-0.0424395	0.0783825	6
NMT2	Glycylpeptide N-tetradecanoyltransferase 2	0.202435	0.375106	10
CCNT1	Cyclin-T1	-0.452683	-0.217315	12
BUB1B	Mitotic checkpoint serine/threonine-protein kinase BUB1 beta	-0.222087	0.150034	15
PLOD3	Procollagen-lysine,2-oxoglutarate 5-dioxygenase 3	-0.454055	-0.319583	7
CCNT2	Cyclin-T2	-0.16561	0.0454512	2
DIAPH1	Protein diaphanous homolog 1	-0.258479	-0.0836945	5
TSPAN3	Tetraspanin-3	-0.0927849	-0.107152	15
EXOC3	Exocyst complex component 3	-0.0462828	0.0955324	5
PLIN3	Perilipin-3	-0.536677	-0.236074	19
SLC16A7	Monocarboxylate transporter 2	0.0312767	-0.0694551	12
PRMT3	Protein arginine N-methyltransferase 3	-0.253913	0.0958405	11
KPNA6	Importin subunit alpha-7	-0.033515	0.0735884	1
UGDH	UDP-glucose 6-dehydrogenase	0.704873	0.524955	4
LPXN	Leupaxin	-0.219077	-1.23679	11
CTNND1	Catenin delta-1	-0.358773	0.0403728	11
ICMT	Protein-S-isoprenylcysteine O-methyltransferase	-0.281371	-0.0756426	1
EIF1B	Eukaryotic translation initiation factor 1b	-0.228591	-0.054718	3
SNX2	Sorting nexin-2	-0.330554	-0.111825	5
USO1	General vesicular transport factor p115	-0.302251	-0.121976	4
MRPS14	28S ribosomal protein S14, mitochondrial	-0.580111	0.0355453	1
TOM1	Target of Myb protein 1	0.094264	0.360568	22
HIST1H2BK;H2BFS	Histone H2B type 1-K;Histone H2B type F-S	-0.32973	-0.506387	6
CCDC22	Coiled-coil domain-containing protein 22	-0.00140095	-0.0277176	X
PQBP1	Polyglutamine-binding protein 1	-0.101871	0.0338926	X
PRAF2	PRA1 family protein 2	0.217895	-0.112548	X
DKC1	H/ACA ribonucleoprotein complex subunit 4	0.262843	0.0754461	X
EDF1	Endothelial differentiation-related factor 1	-0.22495	0.0489063	9
KIN	DNA/RNA-binding protein KIN17	-0.0307961	0.086215	10
DNAJA2	DnaJ homolog subfamily A member 2	0.659886	-0.0173521	16
BRD4	Bromodomain-containing protein 4	-0.127246	0.0686159	19
CUTA	Protein CutA	-0.431249	0.0246267	6
OPHN1	Oligophrenin-1	-0.124621	-1.18971	X
SMPD2	Sphingomyelin phosphodiesterase 2	0.0369291	0.00605392	6
PFDN1	Prefoldin subunit 1	-0.655513	-0.056221	5
PPP1R11	Protein phosphatase 1 regulatory subunit 11	-0.422647	-0.0588875	6
RNASEH1	Ribonuclease H1	-0.00226402	-0.0375404	2
NBN	Nibrin	0.0120897	-0.0150576	8
RNGTT	mRNA-capping enzyme;Polynucleotide 5-triphosphatase;mRNA guanylyltransferase	-0.33059	-0.075572	6
MITF;TFEC	Microphthalmia-associated transcription factor;Transcription factor EC	0.325716	0.116171	7
KIF21B	Kinesin-like protein KIF21B	-0.0436678	1.348	1
FAM20B	Glycosaminoglycan xylosylkinase	-0.902646	-0.334704	1
WDR1	WD repeat-containing protein 1	-0.358479	0.00370502	4
ROCK2	Rho-associated protein kinase 2	-0.0539656	-0.0801077	2
CPNE3	Copine-3	-0.406648	-0.362	8
ATG13	Autophagy-related protein 13	0.356156	-0.154864	11
HIP1R	Huntingtin-interacting protein 1-related protein	-0.378982	0.474237	12
RNF40	E3 ubiquitin-protein ligase BRE1B	-0.0549555	0.0262337	16
PHF2	Lysine-specific demethylase PHF2	0.115918	-0.156892	9
ZC3H11A	Zinc finger CCCH domain-containing protein 11A	0.165875	-0.0918946	1
TSC22D2	TSC22 domain family protein 2	-0.377215	-0.028677	3
DNAJC13	DnaJ homolog subfamily C member 13	-0.0672884	-0.0938654	3
PPP6R2	Serine/threonine-protein phosphatase 6 regulatory subunit 2	-0.262945	0.471964	22
CNOT3	CCR4-NOT transcription complex subunit 3	-0.0846319	-0.0695019	19
ANKRD17	Ankyrin repeat domain-containing protein 17	0.0325098	-0.114152	4
DNAJB6	DnaJ homolog subfamily B member 6	0.800092	-0.280816	7
COQ9	Ubiquinone biosynthesis protein COQ9, mitochondrial	-0.152781	0.0199175	16
GGCT	Gamma-glutamylcyclotransferase	0.0204573	0.334801	7
NDUFS2	NADH dehydrogenase [ubiquinone] iron-sulfur protein 2, mitochondrial	0.264358	-0.105589	1
ZPR1	Zinc finger protein ZPR1	-0.340623	-0.169952	11
DUSP11	RNA/RNP complex-1-interacting phosphatase	-0.0888624	-0.150992	2
GBAS	Protein NipSnap homolog 2	0.161084	0.138134	7
SEMA7A	Semaphorin-7A	-0.711434	-0.962079	15
HMMR	Hyaluronan mediated motility receptor	-0.303582	-0.340626	5
PDCD6	Programmed cell death protein 6	-0.653394	-0.0853589	5
TBCA	Tubulin-specific chaperone A	-0.61077	-0.043745	5
ATP6V1G1	V-type proton ATPase subunit G 1	-0.42269	-0.263458	9
VPS4B	Vacuolar protein sorting-associated protein 4B	-0.410901	-0.174803	18
H2AFY	Core histone macro-H2A.1	0.171428	NaN	5
H2AFY	Core histone macro-H2A.1;Histone H2A	0.170735	-0.120996	5
SH3BGRL	SH3 domain-binding glutamic acid-rich-like protein	-0.0546198	-0.212988	X
FLNB	Filamin-B	-0.039628	0.139443	3
NCOR1	Nuclear receptor corepressor 1	-0.165347	-0.10328	17
VAMP4	Vesicle-associated membrane protein 4	0.583622	-0.180906	1
NDUFS6	NADH dehydrogenase [ubiquinone] iron-sulfur protein 6, mitochondrial	-0.201612	-0.280134	5
PEX14	Peroxisomal membrane protein PEX14	-0.102345	-0.0227833	1
SPAG7	Sperm-associated antigen 7	-0.0337477	0.0709734	17
MRPL33	39S ribosomal protein L33, mitochondrial	0.0636864	0.196658	2
SEC22B	Vesicle-trafficking protein SEC22b	-0.0557451	0.0189095	1
PRPF40A	Pre-mRNA-processing factor 40 homolog A	0.0468054	-0.0610523	2
TACC1	Transforming acidic coiled-coil-containing protein 1	-0.0353575	0.190029	8
LRCH4	Leucine-rich repeat and calponin homology domain-containing protein 4	0.0696049	0.0161533	7
MTX2	Metaxin-2	0.193566	0.0529432	2
VPS26A	Vacuolar protein sorting-associated protein 26A	0.0357809	-0.0993195	10
NDUFB1	NADH dehydrogenase [ubiquinone] 1 beta subcomplex subunit 1	0.0992212	0.071929	14
PMPCB	Mitochondrial-processing peptidase subunit beta	0.169009	0.0234852	7
SAP30	Histone deacetylase complex subunit SAP30	0.0569315	-0.290339	4
PSIP1	PC4 and SFRS1-interacting protein	0.024457	-0.0229244	9
ERLIN1	Erlin-1	-0.240508	0.00060463	10
NDUFS3	NADH dehydrogenase [ubiquinone] iron-sulfur protein 3, mitochondrial	-0.292951	-0.0301771	11
SRSF10	Serine/arginine-rich splicing factor 10	-0.000460625	0.0999699	1
HSBP1	Heat shock factor-binding protein 1	0.726914	0.00530434	16
KHDRBS3	KH domain-containing, RNA-binding, signal transduction-associated protein 3	-0.504361	-0.929543	8
TADA3	Transcriptional adapter 3	-0.773467	-0.109332	3
EED	Polycomb protein EED	0.207963	0.00937366	11
BANF1	Barrier-to-autointegration factor;Barrier-to-autointegration factor, N-terminally processed	0.144425	-0.0500631	11
SF3B1	Splicing factor 3B subunit 1	0.138902	-0.0148792	2
CSDE1	Cold shock domain-containing protein E1	0.120282	-0.0390663	1
PRKRA	Interferon-inducible double-stranded RNA-dependent protein kinase activator A	-0.366328	0.0218391	2
GCAT	2-amino-3-ketobutyrate coenzyme A ligase, mitochondrial	0.287556	0.448845	22
NPM3	Nucleoplasmin-3	0.435994	0.0217991	10
ERAL1	GTPase Era, mitochondrial	0.111547	0.166814	17
SNRNP200	U5 small nuclear ribonucleoprotein 200 kDa helicase	0.466792	0.085557	2
TIPRL	TIP41-like protein	0.0529451	0.0273514	1
SURF6	Surfeit locus protein 6	0.0778399	-0.136419	9
UTP20	Small subunit processome component 20 homolog	0.0501051	-0.11392	12
NUP155	Nuclear pore complex protein Nup155	0.234393	-0.102615	5
RP2	Protein XRP2	-0.255754	-0.367199	X
WDHD1	WD repeat and HMG-box DNA-binding protein 1	0.0777063	0.200974	14
CRTAP	Cartilage-associated protein	0.306539	-0.250333	3
SLC25A12	Calcium-binding mitochondrial carrier protein Aralar1	0.259984	-0.0737095	2
RNASEH2A	Ribonuclease H2 subunit A	-0.354453	0.0771937	19
CDC123	Cell division cycle protein 123 homolog	-0.206613	0.0153608	10
BCAR3	Breast cancer anti-estrogen resistance protein 3	-0.4106	-0.0725441	1
EIF3G	Eukaryotic translation initiation factor 3 subunit G	-0.420993	-0.000813484	19
EIF3J	Eukaryotic translation initiation factor 3 subunit J	0.286859	0.10573	15
CBR3	Carbonyl reductase [NADPH] 3	0.0373735	0.229295	21
ZMPSTE24	CAAX prenyl protease 1 homolog	0.276145	-0.0498362	1
IDH1	Isocitrate dehydrogenase [NADP] cytoplasmic	-0.271319	0.197593	2
RBBP9	Putative hydrolase RBBP9	-0.219062	0.247124	20
STAM2	Signal transducing adapter molecule 2	0.248258	-0.117687	2
TUSC2	Tumor suppressor candidate 2	-0.47471	-0.202612	3
CCNK	Cyclin-K	0.219947	-0.0193138	14
DHRS3	Short-chain dehydrogenase/reductase 3	0.182376	-0.397916	1
ARL6IP5	PRA1 family protein 3	-0.361308	-0.186644	3
DYSF	Dysferlin	0.0628176	-0.00951385	2
BCAS2	Pre-mRNA-splicing factor SPF27	0.078763	0.063056	1
DCTN3	Dynactin subunit 3	-0.0181322	-0.0313206	9
DNAJC8	DnaJ homolog subfamily C member 8	-0.0657778	0.0381689	1
SMNDC1	Survival of motor neuron-related-splicing factor 30	0.522153	0.112823	10
ATP5H	ATP synthase subunit d, mitochondrial	0.1624	-0.0730343	17
FLOT1	Flotillin-1	-0.161622	0.174468	6
TRIO	Triple functional domain protein	0.177258	0.540905	5
MPDZ	Multiple PDZ domain protein	-0.137591	0.181045	9
CPD	Carboxypeptidase D	0.136439	-0.124274	17
GLRX3	Glutaredoxin-3	0.4484	0.0862169	10
RSL1D1	Ribosomal L1 domain-containing protein 1	0.243001	-0.15173	16
WFS1	Wolframin	0.746358	0.762803	4
CLPX	ATP-dependent Clp protease ATP-binding subunit clpX-like, mitochondrial	-0.202895	-0.117926	15
SEC14L2	SEC14-like protein 2	-0.771146	-0.707507	22
CIAO1	Probable cytosolic iron-sulfur protein assembly protein CIAO1	-0.0706224	-0.0984888	2
ZFAND5	AN1-type zinc finger protein 5	-0.801778	-0.0215302	9
RGS20	Regulator of G-protein signaling 20	-0.510286	-0.447463	8
SRP72	Signal recognition particle subunit SRP72	0.0961847	-0.141249	4
JTB	Protein JTB	0.496758	-0.0188122	1
DDAH1	N(G),N(G)-dimethylarginine dimethylaminohydrolase 1	-0.203448	0.381777	1
URI1	Unconventional prefoldin RPB5 interactor 1	0.0302839	-0.0640059	19
B3GAT3	Galactosylgalactosylxylosylprotein 3-beta-glucuronosyltransferase 3	-0.329276	-0.295671	11
MTA2	Metastasis-associated protein MTA2	-0.0291243	-0.036952	11
STK10	Serine/threonine-protein kinase 10	-0.26706	-0.154324	5
PRKD3	Serine/threonine-protein kinase D3	-0.360415	0.0310335	2
GFPT2	Glutamine--fructose-6-phosphate aminotransferase [isomerizing] 2	-1.06576	-1.4832	5
LTN1	E3 ubiquitin-protein ligase listerin	0.00858593	-0.298819	21
TOMM70A	Mitochondrial import receptor subunit TOM70	0.238786	-0.0144005	3
TOX4;TOX3	TOX high mobility group box family member 4;TOX high mobility group box family member 3	0.0818796	1.12241	14
MICAL2	Protein-methionine sulfoxide oxidase MICAL2	0.397099	0.807631	11
SEC24D	Protein transport protein Sec24D	0.0547247	-0.119733	4
UFL1	E3 UFM1-protein ligase 1	0.229463	0.140806	6
SASH1	SAM and SH3 domain-containing protein 1	-0.241876	-0.715305	6
UBXN7	UBX domain-containing protein 7	0.148725	-0.105183	3
SUN1	SUN domain-containing protein 1	0.11151	0.118435	7
PROSC	Proline synthase co-transcribed bacterial homolog protein	-0.118875	-0.163464	8
ERLIN2	Erlin-2	-0.471267	-0.12537	8
PRPF6	Pre-mRNA-processing factor 6	0.000416756	-0.0559006	20
PCF11	Pre-mRNA cleavage complex 2 protein Pcf11	-0.165156	-0.0201645	11
FRYL	Protein furry homolog-like	-0.2377	-0.290671	4
NFAT5	Nuclear factor of activated T-cells 5	-0.148259	-0.57376	16
ENDOD1	Endonuclease domain-containing 1 protein	-0.53416	-1.63312	11
GLS	Glutaminase kidney isoform, mitochondrial	-0.277184	0.12847	2
GLS	Glutaminase kidney isoform, mitochondrial	0.145707	0.12847	2
ABLIM3	Actin-binding LIM protein 3	-0.09027	-0.617023	5
RHOBTB3	Rho-related BTB domain-containing protein 3	0.0986662	-0.139018	5
SOGA1	Protein SOGA1;N-terminal form;C-terminal 80 kDa form	-0.276277	0.133292	20
AP2A2	AP-2 complex subunit alpha-2	0.210931	NaN	11
CLSTN1	Calsyntenin-1;Soluble Alc-alpha;CTF1-alpha	-0.502724	-0.169044	1
HEXIM1	Protein HEXIM1	-0.282554	-0.34271	17
UBR5	E3 ubiquitin-protein ligase UBR5	-0.103091	0.0414467	8
AGFG2	Arf-GAP domain and FG repeat-containing protein 2	-0.161452	0.238486	7
PRSS23	Serine protease 23	0.794377	0.325791	11
SCAF4	Splicing factor, arginine/serine-rich 15	-0.100949	0.0187883	21
NDUFB6	NADH dehydrogenase [ubiquinone] 1 beta subcomplex subunit 6	-0.263858	0.0468369	9
MFN2	Mitofusin-2	0.00854969	0.131136	1
UBE4B	Ubiquitin conjugation factor E4 B	-0.272996	0.0438843	1
ZFPL1	Zinc finger protein-like 1	0.153827	0.288738	11
IKBKAP	Elongator complex protein 1	-0.161334	0.0652065	9
NDUFB4	NADH dehydrogenase [ubiquinone] 1 beta subcomplex subunit 4	-1.1112	-0.116599	3
NDUFB8	NADH dehydrogenase [ubiquinone] 1 beta subcomplex subunit 8, mitochondrial	-0.236073	0.156031	10
NDUFA7	NADH dehydrogenase [ubiquinone] 1 alpha subcomplex subunit 7	-0.342479	0.256903	19
VAMP5	Vesicle-associated membrane protein 5	-0.0932703	-0.406618	2
RTN3	Reticulon-3	0.0975218	-0.148931	11
RTN3	Reticulon-3	0.343682	-0.148931	11
LETM1	LETM1 and EF-hand domain-containing protein 1, mitochondrial	-0.383494	0.177396	4
STBD1	Starch-binding domain-containing protein 1	-0.0681343	-0.17942	4
ZRANB2	Zinc finger Ran-binding domain-containing protein 2	0.0515032	0.00645256	1
SNX4	Sorting nexin-4	-0.331653	-0.126717	3
ZWINT	ZW10 interactor	-0.097271	0.305971	10
KIF20A	Kinesin-like protein KIF20A	0.370582	0.456423	5
KIF4A	Chromosome-associated kinesin KIF4A	0.0227575	0.085597	X
SBF1	Myotubularin-related protein 5	0.12568	0.555425	22
KAT7	Histone acetyltransferase KAT7;Histone acetyltransferase	0.346545	-0.105217	17
VAPB	Vesicle-associated membrane protein-associated protein B/C	0.0637732	0.0494909	20
SNAPIN	SNARE-associated protein Snapin	0.155379	-0.125977	1
MPZL1	Myelin protein zero-like protein 1	0.0882654	-0.0600309	1
NDUFC2;KCTD14;NDUFC2-KCTD14	NADH dehydrogenase [ubiquinone] 1 subunit C2;NADH dehydrogenase [ubiquinone] 1 subunit C2, isoform 2	0.401557	-0.0336056	11
FKBP9	Peptidyl-prolyl cis-trans isomerase FKBP9	0.0634451	-0.456644	7
PGLS	6-phosphogluconolactonase	-0.562694	-0.455427	19
PAPSS2	Bifunctional 3-phosphoadenosine 5-phosphosulfate synthase 2;Sulfate adenylyltransferase;Adenylyl-sulfate kinase	0.070323	0.455647	10
SIX3;SIX6	Homeobox protein SIX3;Homeobox protein SIX6	-0.42073	-0.925838	2
SMC2	Structural maintenance of chromosomes protein 2	-0.12098	0.161841	9
ATG7	Ubiquitin-like modifier-activating enzyme ATG7	-0.594275	-0.164055	3
TRIM16	Tripartite motif-containing protein 16	-0.121085	0.507165	17
FARS2	Phenylalanine--tRNA ligase, mitochondrial	-0.0330038	-0.0406599	6
ZBTB7A	Zinc finger and BTB domain-containing protein 7A	0.218646	-0.486419	19
LYPLA2	Acyl-protein thioesterase 2	-0.772319	-0.492891	1
IPO7	Importin-7	0.233493	-0.0776024	11
ARIH2	E3 ubiquitin-protein ligase ARIH2	-0.0715628	0.0268974	3
TNFAIP8	Tumor necrosis factor alpha-induced protein 8	-0.35704	0.0719042	5
SLU7	Pre-mRNA-splicing factor SLU7	-0.0183706	-0.176209	5
PGM3	Phosphoacetylglucosamine mutase	-0.0722971	0.146494	6
MOCS3	Adenylyltransferase and sulfurtransferase MOCS3;Molybdopterin-synthase adenylyltransferase;Molybdopterin-synthase sulfurtransferase	-0.697005	-0.237107	20
CD2BP2	CD2 antigen cytoplasmic tail-binding protein 2	-0.166402	0.209201	16
ZFYVE9	Zinc finger FYVE domain-containing protein 9	-0.565283	0.102636	1
SVIL	Supervillin	0.602969	0.538211	10
BAG4	BAG family molecular chaperone regulator 4	0.238472	-0.121458	8
AHSA1	Activator of 90 kDa heat shock protein ATPase homolog 1	-0.11719	0.155191	14
PARN	Poly(A)-specific ribonuclease PARN	0.406142	0.00815392	16
PSMG1	Proteasome assembly chaperone 1	-0.108119	0.180072	21
FMNL1	Formin-like protein 1	-0.772552	-1.50914	17
SGPL1	Sphingosine-1-phosphate lyase 1	0.57047	0.41113	10
NSA2	Ribosome biogenesis protein NSA2 homolog	0.767301	-0.0366173	5
SEC24A	Protein transport protein Sec24A	-0.166034	-0.127581	5
SEC24B	Protein transport protein Sec24B	-0.148059	-0.331303	4
NADK	NAD kinase	-0.0571299	-0.146883	1
TDP2	Tyrosyl-DNA phosphodiesterase 2	-0.0194349	-0.00512695	6
ETHE1	Persulfide dioxygenase ETHE1, mitochondrial	0.0291185	-0.017334	19
ACSL3	Long-chain-fatty-acid--CoA ligase 3	0.128247	0.199112	2
POLR1A	DNA-directed RNA polymerase I subunit RPA1;DNA-directed RNA polymerase	0.0732622	0.0856371	2
PCNT	Pericentrin	0.300012	0.154407	21
YEATS4	YEATS domain-containing protein 4	0.0360842	-1.15684	12
CNOT4	CCR4-NOT transcription complex subunit 4	-0.180668	-0.0846148	7
STAMBP	STAM-binding protein	-0.193162	0.430919	2
CPSF4	Cleavage and polyadenylation specificity factor subunit 4	0.412805	-0.148427	7
ASMTL	N-acetylserotonin O-methyltransferase-like protein	-0.369433	0.0447474	X
CDS2	Phosphatidate cytidylyltransferase 2	0.193465	-0.286319	20
FGFR1OP	FGFR1 oncogene partner	-0.0325785	0.24203	6
POP4	Ribonuclease P protein subunit p29	0.141881	-0.108722	19
HERC2	E3 ubiquitin-protein ligase HERC2	0.173583	0.445188	15
RAB3D	Ras-related protein Rab-3D	0.20387	-1.0805	19
SNAP29	Synaptosomal-associated protein 29;Synaptosomal-associated protein	-0.0899801	9.15527e-05	22
OXSR1	Serine/threonine-protein kinase OSR1	0.231805	-0.00774193	3
HSPA4L	Heat shock 70 kDa protein 4L	-0.159986	-0.130064	4
PTBP3	Polypyrimidine tract-binding protein 3	-0.619983	0.112013	9
STARD3NL	MLN64 N-terminal domain homolog	0.554556	-0.148428	7
LSM8	U6 snRNA-associated Sm-like protein LSm8	0.209907	0.165105	7
AP2A1	AP-2 complex subunit alpha-1	0.128995	-0.0113144	19
DDX58	Probable ATP-dependent RNA helicase DDX58	-0.0464201	0.060936	9
STAU1	Double-stranded RNA-binding protein Staufen homolog 1	-0.28482	-0.134604	20
TTC4	Tetratricopeptide repeat protein 4	-0.323104	0.474861	1
TMEM50A	Transmembrane protein 50A	0.742323	-0.0327015	1
SDPR	Serum deprivation-response protein	-0.0444889	-0.996857	2
BAG2	BAG family molecular chaperone regulator 2	0.84551	0.449836	6
BAG3	BAG family molecular chaperone regulator 3	-0.0284281	-0.184258	10
MAP4K4	Mitogen-activated protein kinase kinase kinase kinase 4	-0.281646	-0.49157	2
CRYZL1	Quinone oxidoreductase-like protein 1	-0.203555	0.0549269	21
AIFM1	Apoptosis-inducing factor 1, mitochondrial	0.0900927	0.0956373	X
GNA14	Guanine nucleotide-binding protein subunit alpha-14	1.32319	0.695005	9
BPNT1	3(2),5-bisphosphate nucleotidase 1	-0.434363	-0.130189	1
FADS2	Fatty acid desaturase 2	1.12844	0.689465	11
TXNDC12	Thioredoxin domain-containing protein 12	-0.0412817	-0.112106	1
TRUB2	Probable tRNA pseudouridine synthase 2	0.0555677	-0.0813799	9
ECD	Protein SGT1	0.0740709	0.0673943	10
SYF2	Pre-mRNA-splicing factor SYF2	0.163454	-0.165599	1
MBD3	Methyl-CpG-binding domain protein 3	-0.00212955	-0.0821342	19
NUDT3	Diphosphoinositol polyphosphate phosphohydrolase 1	-0.211604	-0.196662	6
BCL10	B-cell lymphoma/leukemia 10	-0.682568	-0.168654	1
CLPTM1	Cleft lip and palate transmembrane protein 1	0.166684	-0.0124798	19
MOCS2	Molybdopterin synthase catalytic subunit	0.110455	0.206057	5
TOMM40	Mitochondrial import receptor subunit TOM40 homolog	0.234677	-0.106668	19
PEX11B	Peroxisomal membrane protein 11B	0.14405	-0.111112	1
PAK4	Serine/threonine-protein kinase PAK 4	-0.393086	-0.605012	19
CHEK2	Serine/threonine-protein kinase Chk2	0.0389252	-0.0575609	22
ACTL6A	Actin-like protein 6A	0.116624	-0.146173	3
WHSC1	Histone-lysine N-methyltransferase NSD2	-0.102178	-0.079608	4
CYB5A	Cytochrome b5	-0.111451	-0.236702	18
LDHA	L-lactate dehydrogenase A chain	-0.547887	-0.472747	11
GLUD1;GLUD2	Glutamate dehydrogenase 1, mitochondrial;Glutamate dehydrogenase 2, mitochondrial	-0.223125	-0.377728	10
DHFR	Dihydrofolate reductase	-0.508069	0.0780544	5
CYB5R3	NADH-cytochrome b5 reductase 3;NADH-cytochrome b5 reductase 3 membrane-bound form;NADH-cytochrome b5 reductase 3 soluble form	0.885833	0.595292	22
GSR	Glutathione reductase, mitochondrial	-0.113803	-0.33795	8
SOD1	Superoxide dismutase [Cu-Zn]	-1.00832	0.102667	21
PNP	Purine nucleoside phosphorylase	-0.0796499	-0.414918	14
HPRT1	Hypoxanthine-guanine phosphoribosyltransferase	-0.34056	0.00437069	X
GOT2	Aspartate aminotransferase, mitochondrial	0.477689	0.0804691	16
ABL1	Tyrosine-protein kinase ABL1	-0.0769243	-0.121382	9
EGFR	Epidermal growth factor receptor;Receptor protein-tyrosine kinase	0.24857	0.222034	7
PGK1	Phosphoglycerate kinase 1	-0.84374	-0.114379	X
PLAT	Tissue-type plasminogen activator;Tissue-type plasminogen activator chain A;Tissue-type plasminogen activator chain B	-0.290097	-0.773849	8
CST3	Cystatin-C	-0.864716	-1.04112	20
HRAS	GTPase HRas;GTPase HRas, N-terminally processed	0.116277	-0.193372	11
KRAS	GTPase KRas;GTPase KRas, N-terminally processed	-0.013442	0.180419	12
TGFB1	Transforming growth factor beta-1;Latency-associated peptide	0.334434	NaN	19
LMNA	Prelamin-A/C;Lamin-A/C	-0.570739	-0.446601	1
FN1	Fibronectin;Anastellin;Ugl-Y1;Ugl-Y2;Ugl-Y3	1.51765	0.387162	2
TFRC	Transferrin receptor protein 1;Transferrin receptor protein 1, serum form	0.231166	-0.31804	3
FTH1	Ferritin heavy chain;Ferritin heavy chain, N-terminally processed;Ferritin	0.340144	-0.516801	11
MT2A;MT1G;MT1M	Metallothionein-2;Metallothionein-1G;Metallothionein-1M	1.14711	-0.409375	16
CAT	Catalase	0.129678	-0.175457	11
RAF1	RAF proto-oncogene serine/threonine-protein kinase	-0.225188	0.0792341	3
FUCA1	Tissue alpha-L-fucosidase	-0.0767679	-0.103553	1
ALDOA	Fructose-bisphosphate aldolase A;Fructose-bisphosphate aldolase	-0.661757	-0.311918	16
CSTB	Cystatin-B	-0.758578	-0.345344	21
ANXA1	Annexin A1	-0.841889	-0.302497	9
APOB	Apolipoprotein B-100;Apolipoprotein B-48	0.660409	NaN	2
NR3C1	Glucocorticoid receptor	-0.300546	-0.396175	5
SOD2	Superoxide dismutase [Mn], mitochondrial	-0.234151	-0.279604	6
OAT	Ornithine aminotransferase, mitochondrial;Ornithine aminotransferase, hepatic form;Ornithine aminotransferase, renal form	0.412082	0.222939	10
TK1	Thymidine kinase, cytosolic;Thymidine kinase	0.784549	0.184573	17
GAPDH	Glyceraldehyde-3-phosphate dehydrogenase	-0.773648	-0.298671	12
ASL	Argininosuccinate lyase	0.0736895	0.164483	7
ERBB2	Receptor tyrosine-protein kinase erbB-2;Receptor protein-tyrosine kinase	-0.344026	0.703132	17
CAPNS1	Calpain small subunit 1	-0.870582	0.482198	19
TP53	Cellular tumor antigen p53	-0.411871	-1.0345	17
HSPB1	Heat shock protein beta-1	-0.25888	-0.375487	7
TYMS	Thymidylate synthase	0.0166826	-0.274906	18
RPN1	Dolichyl-diphosphooligosaccharide--protein glycosyltransferase subunit 1	-0.0804834	-0.0782204	3
RPN2	Dolichyl-diphosphooligosaccharide--protein glycosyltransferase subunit 2	0.397599	-0.196745	20
GNAI2	Guanine nucleotide-binding protein G(i) subunit alpha-2	-0.199613	-0.120537	3
SLC4A2	Anion exchange protein 2	-0.144671	0.0320063	7
ATP1A1	Sodium/potassium-transporting ATPase subunit alpha-1	-0.0554743	0.858557	1
ATP1B1	Sodium/potassium-transporting ATPase subunit beta-1	0.469802	0.166718	1
APP	Amyloid beta A4 protein;N-APP;Soluble APP-alpha;Soluble APP-beta;C99;Beta-amyloid protein 42;Beta-amyloid protein 40;C83;P3(42);P3(40);C80;Gamma-secretase C-terminal fragment 59;Gamma-secretase C-terminal fragment 57;Gamma-secretase C-terminal fragment 50;C31	0.55063	0.0522385	21
ALDH2	Aldehyde dehydrogenase, mitochondrial	-0.59723	-1.65894	12
HMGN1	Non-histone chromosomal protein HMG-14	-0.314397	-0.119276	21
SERPINB2	Plasminogen activator inhibitor 2	-0.176955	0.579814	18
SERPINE1	Plasminogen activator inhibitor 1	0.808127	0.220524	7
SLC25A5	ADP/ATP translocase 2;ADP/ATP translocase 2, N-terminally processed	-0.229962	-0.0362959	X
ISG15	Ubiquitin-like protein ISG15	-0.00619221	-0.0303144	1
EIF2S1	Eukaryotic translation initiation factor 2 subunit 1	-0.0680914	0.104848	14
HMGN2	Non-histone chromosomal protein HMG-17	-0.492732	-0.114977	1
RPLP1	60S acidic ribosomal protein P1	0.0664778	-0.230381	15
RPLP2	60S acidic ribosomal protein P2	-0.00362682	-0.0743179	11
RPLP0;RPLP0P6	60S acidic ribosomal protein P0;60S acidic ribosomal protein P0-like	-0.109143	-0.103008	12
JUN	Transcription factor AP-1	-0.0671339	0.144123	1
SSB	Lupus La protein	0.0582018	0.384293	2
ITGB1	Integrin beta-1	0.122302	0.111099	10
KRT18	Keratin, type I cytoskeletal 18	0.158675	0.397873	12
UROD	Uroporphyrinogen decarboxylase	-0.139771	0.0160456	1
GLA	Alpha-galactosidase A	0.163602	0.310289	X
GSN	Gelsolin	-0.438293	-0.228548	9
ATP5B	ATP synthase subunit beta, mitochondrial;ATP synthase subunit beta	-0.307925	0.00723171	12
EIF4E	Eukaryotic translation initiation factor 4E	-0.158147	-0.0431309	4
ENO1	Alpha-enolase	-0.613883	-0.0573587	1
PYGL	Glycogen phosphorylase, liver form;Alpha-1,4 glucan phosphorylase	-0.272492	0.119658	14
GPI	Glucose-6-phosphate isomerase	-0.668702	0.0453916	19
NPM1	Nucleophosmin	-1.73002	NaN	5
NPM1	Nucleophosmin	-0.0419207	0.0761757	5
TPM3;DKFZp686J1372		-0.478477	-0.0815773	1
ITGAV	Integrin alpha-V;Integrin alpha-V heavy chain;Integrin alpha-V light chain	0.353209	0.376662	2
HIST1H2BJ	Histone H2B type 1-J	0.0898581	-0.142864	6
SERPINE2	Glia-derived nexin	0.638186	0.309477	2
EPHX1	Epoxide hydrolase 1	0.504853	0.198381	1
DBI	Acyl-CoA-binding protein	-0.353747	-0.00491524	2
LDHB	L-lactate dehydrogenase B chain;L-lactate dehydrogenase	-0.187728	-0.13282	12
CENPB	Major centromere autoantigen B	0.232854	-0.114161	20
P4HB	Protein disulfide-isomerase	-0.451118	-0.217287	17
ACYP1	Acylphosphatase-1;Acylphosphatase	0.0461721	0.446851	14
ANXA2;ANXA2P2	Annexin A2;Annexin;Putative annexin A2-like protein	-1.0651	-0.218957	15
CAPN1	Calpain-1 catalytic subunit	-0.34257	-0.459349	11
PSAP	Prosaposin;Saposin-A;Saposin-B-Val;Saposin-B;Saposin-C;Saposin-D	0.890077	0.186912	10
HEXB	Beta-hexosaminidase subunit beta;Beta-hexosaminidase subunit beta chain B;Beta-hexosaminidase subunit beta chain A	0.207839	0.0123625	5
CTSL;CTSL3P	Cathepsin L1;Cathepsin L1 heavy chain;Cathepsin L1 light chain;Putative inactive cathepsin L-like protein CTSL3P	-0.902174	-0.737311	9
PFN1	Profilin-1	0.0241728	-0.090559	17
BPGM	Bisphosphoglycerate mutase	-0.409839	0.47298	7
APRT	Adenine phosphoribosyltransferase	-0.168118	-0.0345106	16
EPRS	Bifunctional glutamate/proline--tRNA ligase;Glutamate--tRNA ligase;Proline--tRNA ligase	-0.227202	0.237538	1
CTSB	Cathepsin B;Cathepsin B light chain;Cathepsin B heavy chain	-0.0514536	-0.692399	8
HSP90AA1	Heat shock protein HSP 90-alpha	-0.797221	-0.205445	14
HNRNPC	Heterogeneous nuclear ribonucleoproteins C1/C2	-0.0269051	-0.0261383	14
UQCRH;UQCRHL	Cytochrome b-c1 complex subunit 6, mitochondrial;Cytochrome b-c1 complex subunit 6	0.153802	0.00258088	1
LYN	Tyrosine-protein kinase Lyn	-0.227867	-0.726023	8
		-0.231904	NaN	9
FH	Fumarate hydratase, mitochondrial	-0.0759764	0.131397	1
ERCC1	DNA excision repair protein ERCC-1	0.699814	-0.14183	19
THBS1	Thrombospondin-1	-0.004426	-1.35911	15
SP1	Transcription factor Sp1	0.538299	-0.247923	12
ANXA6	Annexin A6;Annexin	-0.619407	-0.256098	5
GUSB	Beta-glucuronidase	0.137124	-0.076911	7
PFKM	ATP-dependent 6-phosphofructokinase, muscle type	0.213347	0.0576963	12
HSP90AB1	Heat shock protein HSP 90-beta	-0.510459	-0.0416088	6
SRPR	Signal recognition particle receptor subunit alpha	0.00357914	0.132839	11
ASNS	Asparagine synthetase [glutamine-hydrolyzing]	-0.338399	0.794464	7
MMP2	72 kDa type IV collagenase;PEX	0.365945	-0.226995	16
MME	Neprilysin	-0.0867682	-0.494287	3
PDHA1	Pyruvate dehydrogenase E1 component subunit alpha, somatic form, mitochondrial	0.219995	0.0955191	X
CYC1	Cytochrome c1, heme protein, mitochondrial	0.352611	-0.168558	8
SNRPB2	U2 small nuclear ribonucleoprotein B	0.191117	0.0339661	20
MET	Hepatocyte growth factor receptor	-0.122264	0.131318	7
SNRNP70	U1 small nuclear ribonucleoprotein 70 kDa	0.0178461	0.125915	19
ITGA5	Integrin alpha-5;Integrin alpha-5 heavy chain;Integrin alpha-5 light chain	-0.0494394	0.23631	12
NFIC	Nuclear factor 1 C-type	0.295075	0.0327578	19
VIM	Vimentin	-0.528352	-0.22776	10
GNAI3	Guanine nucleotide-binding protein G(k) subunit alpha	-0.118617	-0.0278625	1
ANXA5	Annexin A5;Annexin	-0.395516	0.316891	4
SNRPA	U1 small nuclear ribonucleoprotein A	0.311376	-0.174877	19
ENO2	Gamma-enolase;Enolase	-0.40796	0.0723536	12
ACAA1	3-ketoacyl-CoA thiolase, peroxisomal	-0.0748816	-0.0315123	3
SRP19	Signal recognition particle 19 kDa protein	0.0765734	0.0316534	5
GSTP1	Glutathione S-transferase P	-0.502233	-0.0958805	11
LGALS1	Galectin-1	-0.88816	-0.145994	22
QDPR	Dihydropteridine reductase	-0.383178	-0.226579	4
SPARC	SPARC	0.424872	0.39645	5
TPM1	Tropomyosin alpha-1 chain	0.388572	1.16532	15
TPM1	Tropomyosin alpha-1 chain	0.276002	1.16532	15
CLTA	Clathrin light chain A	-0.360244	-0.0453291	9
CLTB	Clathrin light chain B	-0.533002	-0.410778	5
ANXA4	Annexin A4;Annexin	-0.644137	-0.341208	2
CNP	2,3-cyclic-nucleotide 3-phosphodiesterase	-0.102857	0.00986385	17
HMOX1	Heme oxygenase 1	-0.640216	-0.369354	22
PDGFRB	Platelet-derived growth factor receptor beta	0.13968	0.229189	5
DLD	Dihydrolipoyl dehydrogenase, mitochondrial;Dihydrolipoyl dehydrogenase	0.0622683	0.130475	7
SNRPA1	U2 small nuclear ribonucleoprotein A	-0.0302019	0.068347	15
COX6C	Cytochrome c oxidase subunit 6C	-0.551259	-0.0825529	8
PARP1	Poly [ADP-ribose] polymerase 1	-0.142768	-0.0988951	1
IFIT1	Interferon-induced protein with tetratricopeptide repeats 1	0.0242128	-0.346113	10
UCHL1	Ubiquitin carboxyl-terminal hydrolase isozyme L1;Ubiquitin carboxyl-terminal hydrolase	-0.950572	-0.1534	4
LTA4H	Leukotriene A-4 hydrolase	-0.393922	0.0571012	12
ALDOC	Fructose-bisphosphate aldolase C;Fructose-bisphosphate aldolase	-0.888225	0.445519	17
POLR2M;GCOM1;GCOM2	DNA-directed RNA polymerase II subunit GRINL1A;Putative GRINL1B complex locus protein 2	-0.266654	-1.38386	15
TMSB15B;TMSB15A	Thymosin beta-15B;Thymosin beta-15A	-0.0451384	0.0948744	X
SMIM13	Small integral membrane protein 13	-0.0938978	0.175198	6
U2AF1	Splicing factor U2AF 35 kDa subunit	-0.00718212	0.173604	21
CBS	Cystathionine beta-synthase	-0.191437	0.574317	21
CALM2;CALM1;CALM3		-0.105105	-0.126657	2
		-0.0496054	0.190173
FDX1	Adrenodoxin, mitochondrial	-0.194373	-0.237076	11
TROVE2	60 kDa SS-A/Ro ribonucleoprotein	-0.385909	-0.0049715	1
GAA	Lysosomal alpha-glucosidase;76 kDa lysosomal alpha-glucosidase;70 kDa lysosomal alpha-glucosidase	0.134278	0.778405	17
RRAS	Ras-related protein R-Ras	0.382123	0.06705	19
ARAF	Serine/threonine-protein kinase A-Raf	0.0108261	-0.289187	X
HIST1H1E	Histone H1.4	0.0922403	-0.044158	6
DLAT	Dihydrolipoyllysine-residue acetyltransferase component of pyruvate dehydrogenase complex, mitochondrial;Acetyltransferase component of pyruvate dehydrogenase complex	0.140826	-0.0585852	11
PTPRF	Receptor-type tyrosine-protein phosphatase F	-0.421059	0.0889349	1
TXN	Thioredoxin	-0.674647	0.0323219	9
COX5B	Cytochrome c oxidase subunit 5B, mitochondrial	-0.304473	-0.125844	2
MGST1	Microsomal glutathione S-transferase 1	0.607076	-0.184041	12
PRKAR1A	cAMP-dependent protein kinase type I-alpha regulatory subunit;cAMP-dependent protein kinase type I-alpha regulatory subunit, N-terminally processed	-0.0547247	-0.368466	17
UROS	Uroporphyrinogen-III synthase	-0.411313	-0.0794134	10
HSPD1	60 kDa heat shock protein, mitochondrial	-0.362857	0.0697374	2
HSPA5	78 kDa glucose-regulated protein	-0.38465	0.248681	9
LAMC1	Laminin subunit gamma-1	0.379321	-0.581393	1
MAP2	Microtubule-associated protein 2	0.396256	1.03662	2
HSPA8	Heat shock cognate 71 kDa protein	-0.357348	-0.0230827	11
SLC2A1	Solute carrier family 2, facilitated glucose transporter member 1	-0.0579443	-0.293425	1
UMPS	Uridine 5-monophosphate synthase;Orotate phosphoribosyltransferase;Orotidine 5-phosphate decarboxylase	-0.245008	0.0607395	3
PDHB	Pyruvate dehydrogenase E1 component subunit beta, mitochondrial	0.133758	-0.147601	3
DBT	Lipoamide acyltransferase component of branched-chain alpha-keto acid dehydrogenase complex, mitochondrial	-0.0857916	-0.124405	1
PYGB	Glycogen phosphorylase, brain form	-0.875196	-0.616491	20
RALA	Ras-related protein Ral-A	0.00429058	0.112258	7
RALB	Ras-related protein Ral-B	-0.00406551	-0.25027	2
BCR	Breakpoint cluster region protein	-0.143888	-0.113448	22
TOP1	DNA topoisomerase 1	-0.11369	-0.215406	20
TOP2A	DNA topoisomerase 2-alpha	0.479329	0.179825	17
G6PD	Glucose-6-phosphate 1-dehydrogenase	-0.381112	0.0557585	X
UBL4A	Ubiquitin-like protein 4A	-0.294427	-0.112873	X
PC	Pyruvate carboxylase, mitochondrial	0.1757	0.0925598	11
MTHFD1	C-1-tetrahydrofolate synthase, cytoplasmic;Methylenetetrahydrofolate dehydrogenase;Methenyltetrahydrofolate cyclohydrolase;Formyltetrahydrofolate synthetase;C-1-tetrahydrofolate synthase, cytoplasmic, N-terminally processed	-0.240109	NaN	14
IGF2R	Cation-independent mannose-6-phosphate receptor	-0.233172	-0.10236	6
ADH5	Alcohol dehydrogenase class-3	0.142089	0.167423	4
CDK4	Cyclin-dependent kinase 4	-0.00889301	-0.0115776	12
PRPS2	Ribose-phosphate pyrophosphokinase 2	1.08695	0.215441	X
PABPC1	Polyadenylate-binding protein 1;Polyadenylate-binding protein	-0.317117	0.192787	8
PCNA	Proliferating cell nuclear antigen	-0.239057	-0.104983	20
HARS	Histidine--tRNA ligase, cytoplasmic	-0.168887	0.127326	5
SLC25A4	ADP/ATP translocase 1	1.01754	0.095603	4
SLC25A6	ADP/ATP translocase 3;ADP/ATP translocase 3, N-terminally processed	0.0955191	-0.331905	X
TPR	Nucleoprotein TPR	0.0580072	0.0444937	1
ANXA3	Annexin A3;Annexin	-0.244765	0.171592	4
ACTN1	Alpha-actinin-1	0.574041	0.156379	14
ACTN1	Alpha-actinin-1	0.17134	0.156379	14
SRC	Proto-oncogene tyrosine-protein kinase Src	0.373551	-0.0451641	20
PEPD	Xaa-Pro dipeptidase	-0.249379	0.143014	19
XRCC6	X-ray repair cross-complementing protein 6	0.145864	0.627435	22
XRCC5	X-ray repair cross-complementing protein 5	-0.122584	-0.0316849	2
COX4I1	Cytochrome c oxidase subunit 4 isoform 1, mitochondrial	-0.190379	-0.128891	16
LAMP2	Lysosome-associated membrane glycoprotein 2	0.735473	0.216698	X
RNH1	Ribonuclease inhibitor	-0.0937529	-0.00366402	11
BMP1	Bone morphogenetic protein 1;Metalloendopeptidase	0.0494423	-0.0108662	8
VCAN	Versican core protein	0.237185	0.234529	5
ITGA4	Integrin alpha-4	0.140744	0.35543	2
EEF2	Elongation factor 2	-0.20831	-0.142812	19
PDIA4	Protein disulfide-isomerase A4	-0.145339	-0.234622	7
P4HA1	Prolyl 4-hydroxylase subunit alpha-1	-0.209052	-0.588166	10
ALAD	Delta-aminolevulinic acid dehydratase	-0.113212	0.239213	9
F3	Tissue factor	1.28457	0.601565	1
PLS3	Plastin-3	-0.0585432	-0.00816441	X
ETFA	Electron transfer flavoprotein subunit alpha, mitochondrial	0.0529165	0.0935116	15
GYS1	Glycogen [starch] synthase, muscle	-0.136922	-0.109409	19
PRKAR2A	cAMP-dependent protein kinase type II-alpha regulatory subunit	-0.943042	-1.08688	3
MTHFD2	Bifunctional methylenetetrahydrofolate dehydrogenase/cyclohydrolase, mitochondrial;NAD-dependent methylenetetrahydrofolate dehydrogenase;Methenyltetrahydrofolate cyclohydrolase	0.0427618	0.0265098	2
MIF	Macrophage migration inhibitory factor	-0.585395	0.0801234	22
CD99	CD99 antigen	-0.344972	-0.601706	X
FDPS	Farnesyl pyrophosphate synthase	-0.325549	0.131871	1
AKR1A1	Alcohol dehydrogenase [NADP(+)]	-0.304433	0.160811	1
PKM	Pyruvate kinase PKM;Pyruvate kinase	-0.743037	-0.39918	15
PKM	Pyruvate kinase PKM;Pyruvate kinase	-0.668689	-0.39918	15
HSP90B1	Endoplasmin	0.00407887	-0.0150023	12
MYL6B	Myosin light chain 6B	-0.614091	-0.176256	12
SNRPB	Small nuclear ribonucleoprotein-associated proteins B and B	-0.115386	-0.0113039	20
IDE	Insulin-degrading enzyme	0.273189	-0.038744	10
COX6B1	Cytochrome c oxidase subunit 6B1	-0.410434	-0.0663662	19
HNRNPL	Heterogeneous nuclear ribonucleoprotein L	-0.0277128	0.0701332	19
DARS	Aspartate--tRNA ligase, cytoplasmic	-0.0780573	-0.4399	2
JUP	Junction plakoglobin	-0.365521	-0.356354	17
UQCRB	Cytochrome b-c1 complex subunit 7	-0.183948	0.0478716	8
GLUL	Glutamine synthetase	-0.106492	-0.220654	1
AKR1B1	Aldose reductase	-0.458243	-0.460069	7
GSPT1	Eukaryotic peptide chain release factor GTP-binding subunit ERF3A	-0.0536909	-0.0901127	16
B4GALT1	Beta-1,4-galactosyltransferase 1;Lactose synthase A protein;N-acetyllactosamine synthase;Beta-N-acetylglucosaminylglycopeptide beta-1,4-galactosyltransferase;Beta-N-acetylglucosaminyl-glycolipid beta-1,4-galactosyltransferase;Processed beta-1,4-galactosyltransferase 1	-0.34809	-0.305662	9
EZR	Ezrin	-0.608766	-0.137523	6
FOSL1	Fos-related antigen 1	1.24575	-0.555037	11
CD46	Membrane cofactor protein	0.361184	-0.147874	1
NME1	Nucleoside diphosphate kinase A	1.23961	0.0417795	17
NQO1	NAD(P)H dehydrogenase [quinone] 1	-0.756227	-0.372271	16
GNS	N-acetylglucosamine-6-sulfatase	-0.0412893	-0.162209	12
ARSB	Arylsulfatase B	-0.191772	-0.201546	5
RPS2	40S ribosomal protein S2	-0.0401106	-0.191951	16
DSP	Desmoplakin	1.0398	1.42131	6
RPA2	Replication protein A 32 kDa subunit	-0.369468	-0.0668993	1
TIMP2	Metalloproteinase inhibitor 2	-0.580057	-0.0534334	17
CD44	CD44 antigen	-0.145818	-0.417767	11
H2AFX	Histone H2AX	-0.174911	-0.235034	11
CBR1	Carbonyl reductase [NADPH] 1	-0.300126	0.196434	21
CREB1;CREM	Cyclic AMP-responsive element-binding protein 1	-0.314132	0.279173	10
GLB1	Beta-galactosidase	0.0141439	-0.390403	3
PPP3CB	Serine/threonine-protein phosphatase 2B catalytic subunit beta isoform;Serine/threonine-protein phosphatase	-0.0789423	-0.0931931	10
NCK1	Cytoplasmic protein NCK1	-0.285785	-0.0210419	3
GCFC2	GC-rich sequence DNA-binding factor 2	-0.197495	0.268535	2
HIST1H1B	Histone H1.5	-0.158288	-0.0873461	6
HIST1H1D	Histone H1.3	-0.63744	NaN	6
HIST1H1C	Histone H1.2	-0.822143	-0.470622	6
POR	NADPH--cytochrome P450 reductase	-0.0210238	0.167109	7
ATP2A2	Sarcoplasmic/endoplasmic reticulum calcium ATPase 2	0.355512	0.201416	12
FAH	Fumarylacetoacetase	-0.73009	-0.482111	15
STMN1	Stathmin	-1.11242	-0.108113	1
YBX3	Y-box-binding protein 3	0.0847178	-0.58551	12
ZNF24	Zinc finger protein 24	-0.131804	-0.0815697	18
NAGA	Alpha-N-acetylgalactosaminidase	0.840608	0.603041	22
HSPA6	Heat shock 70 kDa protein 6	-0.182853	-1.1248	1
HMGA1	High mobility group protein HMG-I/HMG-Y	-0.746829	NaN	6
HMGA1	High mobility group protein HMG-I/HMG-Y	-1.2663	-0.299016	6
TMEM11	Transmembrane protein 11, mitochondrial	0.351151	-0.0870457	17
GOT1	Aspartate aminotransferase, cytoplasmic	-0.267264	0.364673	10
PRKCA	Protein kinase C alpha type	-0.105844	1.52285	17
JUNB	Transcription factor jun-B	-0.278676	-0.16097	19
ITGA2	Integrin alpha-2	-0.55255	NaN	5
GJA1	Gap junction alpha-1 protein	0.277925	1.05022	6
SMPD1	Sphingomyelin phosphodiesterase	0.00401115	0.0830145	11
UBTF	Nucleolar transcription factor 1	-0.193316	-0.0633154	17
JUND	Transcription factor jun-D	0.0840082	-0.401202	19
NDUFB7	NADH dehydrogenase [ubiquinone] 1 beta subcomplex subunit 7	-0.307389	-0.187633	19
PRKACA;KIN27	cAMP-dependent protein kinase catalytic subunit alpha	0.348941	-0.135808	19
CAPN2	Calpain-2 catalytic subunit	-0.184743	-0.284922	1
DES	Desmin	-0.873658	NaN	2
CEBPB	CCAAT/enhancer-binding protein beta	-0.468539	-0.721402	20
PTPN2	Tyrosine-protein phosphatase non-receptor type 2;Tyrosine-protein phosphatase non-receptor type;Protein-tyrosine-phosphatase	-0.16005	-0.0744982	18
CTPS1	CTP synthase 1	0.0470991	0.271628	1
PFKL	ATP-dependent 6-phosphofructokinase, liver type	-0.279958	-0.188083	21
GM2A	Ganglioside GM2 activator;Ganglioside GM2 activator isoform short	0.93414	-0.088583	5
LGALS3	Galectin-3;Galectin	-1.44819	-1.35604	14
TCP1	T-complex protein 1 subunit alpha	-0.398313	0.0360308	6
PTPN1	Tyrosine-protein phosphatase non-receptor type 1;Tyrosine-protein phosphatase non-receptor type	0.340266	-0.0106163	20
ERCC2	TFIIH basal transcription factor complex helicase XPD subunit	0.483357	0.347405	19
RPL35A	60S ribosomal protein L35a	-0.164664	-0.14231	3
ITGB5	Integrin beta-5;Integrin beta	0.229657	-0.0972195	3
ARF4	ADP-ribosylation factor 4	0.970014	-0.138857	3
RPL7	60S ribosomal protein L7	-0.168548	0.0249062	8
VCL	Vinculin	0.190875	0.436688	10
SON	Protein SON	0.325152	0.0230665	21
NELFE	Negative elongation factor E	-0.0936937	0.0244226	6
PGAM1	Phosphoglycerate mutase 1	-0.41381	-0.0969372	10
RCC1	Regulator of chromosome condensation	0.300031	0.192049	1
SDC1	Syndecan-1	-0.355689	-0.923443	2
ATF6	Cyclic AMP-dependent transcription factor ATF-6 alpha;Processed cyclic AMP-dependent transcription factor ATF-6 alpha	-0.103515	-0.194598	1
LIG1	DNA ligase 1;DNA ligase	0.217607	-0.0890751	19
ATP5J	ATP synthase-coupling factor 6, mitochondrial	-0.665599	-0.0776606	21
XRCC1	DNA repair protein XRCC1	-0.136252	0.0382395	19
PAM	Peptidyl-glycine alpha-amidating monooxygenase;Peptidylglycine alpha-hydroxylating monooxygenase;Peptidyl-alpha-hydroxyglycine alpha-amidating lyase	-0.34574	0.152761	5
CDH2	Cadherin-2	0.478503	0.334961	18
PLCG1	1-phosphatidylinositol 4,5-bisphosphate phosphodiesterase gamma-1	0.0477819	0.258587	20
NCL	Nucleolin	-0.301831	0.104613	2
HK1	Hexokinase-1	-0.0834455	0.0779669	10
POLR2C	DNA-directed RNA polymerase II subunit RPB3	0.145558	-0.0637321	16
[truncated: 3,761 more rows]

## Sheet: RM19p
All chromosomes w/o chr. 19p									Chromosomes 19p
Gene names	Protein names	Protein RM19p	mRNA RM19p	Chromosome/scaffold name	Median Protein	Median mRNA			Gene names	Protein names	Protein RM19p	mRNA RM19p	Chromosome/scaffold name	Median Protein	Median mRNA
CDC2;CDK1	Cyclin-dependent kinase 1	0.410507	0.378673	10	0.0336781	0.0254545			UHRF1	E3 ubiquitin-protein ligase UHRF1	0.130342	0.014544	19	-0.258781	-0.641255
HDGFRP3	Hepatoma-derived growth factor-related protein 3	0.810343	0.413481	15					RAVER1	Ribonucleoprotein PTB-binding 1	-0.518383	-0.800556	19
DNPEP	Aspartyl aminopeptidase	0.192503	-0.0623832	2					GPX4	Glutathione peroxidase;Phospholipid hydroperoxide glutathione peroxidase, mitochondrial	-0.603725	-0.894373	19
HDLBP	Vigilin	-0.111233	-0.158058	2					PPAN-P2RY11;PPAN	Suppressor of SWI4 1 homolog	0.0374527	-0.644285	19
PSMA2	Proteasome subunit alpha type;Proteasome subunit alpha type-2	-0.0368824	-0.0256586	7					QIL1;C19orf70	Protein QIL1	-0.716702	-1.02502	19
TCEB3	Transcription elongation factor B polypeptide 3	0.0902977	0.151967	1					SMARCA4	Transcription activator BRG1	-0.289803	-0.358774	19
BAT3;BAG6	Large proline-rich protein BAG6	0.0778065	-0.317577	6					ILVBL	Acetolactate synthase-like protein	-0.212254	-0.827317	19
ATP11C	Phospholipid-transporting ATPase;Phospholipid-transporting ATPase IG	0.0144653	0.165813	X					CNN2	Calponin;Calponin-2	0.0378494	-0.318759	19
NUCB2;Nucb2	Nucleobindin-2;Nesfatin-1	-0.00509453	-0.313655	11					HMG20B	SWI/SNF-related matrix-associated actin-dependent regulator of chromatin subfamily E member 1-related	-0.487868	-0.848522	19
TXNRD1	Thioredoxin reductase 1, cytoplasmic	0.295118	0.524418	12					RANBP3	Ran-binding protein 3	0.10199	-0.531662	19
DCAF13	DDB1- and CUL4-associated factor 13	-0.119392	0.202211	8					WIZ	Protein Wiz	-0.522654	-0.946887	19
C12orf45	Uncharacterized protein C12orf45	0.330763	0.0209031	12					NDUFS7	NADH dehydrogenase [ubiquinone] iron-sulfur protein 7, mitochondrial	-0.907827	-0.59665	19
C11orf54	Ester hydrolase C11orf54	0.151392	-0.234516	11					LDLR	Low-density lipoprotein receptor	-0.363991	-1.16331	19
PTPRJ	Protein-tyrosine-phosphatase;Receptor-type tyrosine-protein phosphatase eta	0.124336	0.0733094	11					CHERP	Calcium homeostasis endoplasmic reticulum protein	-0.123611	-0.681025	19
ROBO1	Roundabout homolog 1	-0.618477	-0.559292	3					FAM32A	Protein FAM32A	-0.176962	-0.767806	19
ERGIC2	Endoplasmic reticulum-Golgi intermediate compartment protein 2	-0.233528	-0.258284	12					C19orf25	UPF0449 protein C19orf25	-0.208308	-0.812523	19
MAGT1	Magnesium transporter protein 1	-0.391399	-0.151613	X					LONP1	Lon protease homolog, mitochondrial	-0.200184	0.0288825	19
CTNNBL1	Beta-catenin-like protein 1	-0.21468	0.213537	20					PRKCSH	Glucosidase 2 subunit beta	-0.116264	-0.327434	19
SPCS2	Signal peptidase complex subunit 2	-0.131344	-0.223637	11					TMEM205	Transmembrane protein 205	-1.14942	-0.673774	19
HNRNPDL	Heterogeneous nuclear ribonucleoprotein D-like	-0.0983219	0.106947	4					DAZAP1	DAZ-associated protein 1	-0.0914268	-0.0410838	19
GPX1	Glutathione peroxidase;Glutathione peroxidase 1	0.0518303	NaN	3					RPS15	40S ribosomal protein S15	-0.32831	-0.72515	19
EIF5B	Eukaryotic translation initiation factor 5B	0.219181	0.23183	2					EIF3G		0.865295	-0.867962	19
		-2.15501	NaN	2					MRPL4	39S ribosomal protein L4, mitochondrial	-0.106627	-0.659827	19
MFGE8	Lactadherin;Lactadherin short form;Medin	0.0950909	-0.459822	15					ARHGEF18	Rho guanine nucleotide exchange factor 18	-0.438536	NaN	19
MYCBP	C-Myc-binding protein	0.0951443	0.120575	1					MRPL34	Ribosomal protein L34;39S ribosomal protein L34, mitochondrial	-0.585896	-0.641255	19
SMAP2	Stromal membrane-associated protein 2	-0.237822	0.0677772	1					SUGP2	SURP and G-patch domain-containing protein 2	-0.174284	-0.374103	19
TEX2	Testis-expressed sequence 2 protein	0.150786	-0.142931	17					MYO9B	Unconventional myosin-IXb	-0.226519	-0.395142	19
ITSN2	Intersectin-2	-0.0359287	0.0595145	2					FSD1	Fibronectin type III and SPRY domain-containing protein 1	-0.0803442	-0.323313	19
COG1	Conserved oligomeric Golgi complex subunit 1	-0.041954	0.0652471	17					DNASE2	Deoxyribonuclease-2-alpha	-0.598093	-1.19261	19
FAT1	Protocadherin Fat 1;Protocadherin Fat 1, nuclear form	0.349434	-0.0630736	4					DDX39A	ATP-dependent RNA helicase DDX39A	0.0625744	-0.0548706	19
CLTC	Clathrin heavy chain;Clathrin heavy chain 1	0.349564	0.0753813	17					PIK3R2	Phosphatidylinositol 3-kinase regulatory subunit beta	-0.362665	NaN	19
MOB2	MOB kinase activator 2	-0.0815926	-0.0506968	11					MAN2B1	Lysosomal alpha-mannosidase;Lysosomal alpha-mannosidase A peptide;Lysosomal alpha-mannosidase B peptide;Lysosomal alpha-mannosidase C peptide;Lysosomal alpha-mannosidase D peptide;Lysosomal alpha-mannosidase E peptide	-0.575558	-1.18604	19
ABCB7	ATP-binding cassette sub-family B member 7, mitochondrial	-0.0660515	0.0117927	X					COPE	Coatomer subunit epsilon	-0.205851	-0.95154	19
TRAPPC3	Trafficking protein particle complex subunit 3	0.036602	-0.197561	1					AP3D1	AP-3 complex subunit delta-1	-0.141792	-0.558344	19
RBM15	Putative RNA-binding protein 15	0.147404	0.0899272	1					TNPO2	Transportin-2	-0.195663	-0.454856	19
THOC1	THO complex subunit 1	0.158907	0.152108	18					GIPC1	PDZ domain-containing protein GIPC1	0.00966072	-0.512089	19
TNS1	Tensin-1	0.790211	0.999441	2					DAPK3	Death-associated protein kinase 3	0.266289	-0.739968	19
NDUFA10	NADH dehydrogenase [ubiquinone] 1 alpha subcomplex subunit 10, mitochondrial	-1.00728	0.0384803	2					TIMM44	Mitochondrial import inner membrane translocase subunit TIM44	-0.301003	-0.458477	19
SLC9A7	Sodium/hydrogen exchanger;Sodium/hydrogen exchanger 7	0.34581	0.469512	X					ASNA1	ATPase ASNA1	-0.366262	-0.918451	19
RPUSD2	RNA pseudouridylate synthase domain-containing protein 2	-0.0674591	0.13513	15					SGTA	Small glutamine-rich tetratricopeptide repeat-containing protein alpha	-0.0470905	-0.460414	19
RPL17;RPL17-C18orf32	60S ribosomal protein L17	-0.088026	0.124665	18					AKAP8	A-kinase anchor protein 8	-0.201733	-0.606987	19
INTS12	Integrator complex subunit 12	-0.31292	0.0899463	4					PLIN3	Perilipin-3	-0.529972	-0.823229	19
ITGB6	Integrin beta;Integrin beta-6	0.439964	-0.446394	2					BRD4	Bromodomain-containing protein 4	-0.145267	-0.613431	19
RNASEH2B	Ribonuclease H2 subunit B	0.0824928	0.219101	13					RNASEH2A	Ribonuclease H2 subunit A	-0.0224361	-0.766223	19
HEATR6	HEAT repeat-containing protein 6	-0.586482	-0.0436635	17					EIF3G	Eukaryotic translation initiation factor 3 subunit G	-0.36392	-0.867962	19
VTA1	Vacuolar protein sorting-associated protein VTA1 homolog	0.293468	-0.0836978	6					NDUFA7	NADH dehydrogenase [ubiquinone] 1 alpha subcomplex subunit 7	-1.77309	-0.707316	19
APOOL	MICOS complex subunit MIC27	-0.136514	-0.114556	X					PGLS	6-phosphogluconolactonase	-0.68252	-1.02197	19
C11orf31;SELH	Selenoprotein H	-0.0143147	-0.243802	11					ZBTB7A	Zinc finger and BTB domain-containing protein 7A	0.0349617	-0.712071	19
C16orf13	UPF0585 protein C16orf13	-0.22798	-0.0581708	16					RAB3D	Ras-related protein Rab-3D	0.375114	-1.09531	19
ZCCHC17	Nucleolar protein of 40 kDa	0.0433712	0.046082	1					MBD3	Methyl-CpG-binding domain protein 3	-0.171801	-0.752033	19
NKTR	NK-tumor recognition protein;Putative peptidyl-prolyl cis-trans isomerase	-0.717387	-0.0809093	3					NFIC	Nuclear factor 1 C-type	-0.56319	-0.506434	19
PLEKHA2	Pleckstrin homology domain-containing family A member 2	-0.231201	-0.17851	8					EEF2	Elongation factor 2	-0.21965	-0.845663	19
ALG9	Alpha-1,2-mannosyltransferase ALG9	-0.0729933	-0.195951	11					JUNB	Transcription factor jun-B	-0.0683556	-0.4179	19
TMEM120A;TMPIT	Transmembrane protein 120A	0.0842361	-0.640505	7					JUND	Transcription factor jun-D	-0.243155	-1.20237	19
HMGN3	High mobility group nucleosome-binding domain-containing protein 3	-0.0785618	-0.18939	6					NDUFB7	NADH dehydrogenase [ubiquinone] 1 beta subcomplex subunit 7	-1.5132	-0.889458	19
PEG10	Retrotransposon-derived protein PEG10	-1.16956	-0.31245	7					PRKACA;KIN27	cAMP-dependent protein kinase catalytic subunit alpha	0.177773	-0.431725	19
EIF3H	Eukaryotic translation initiation factor 3 subunit H	-0.140289	0.0386844	8					POLR2E	DNA-directed RNA polymerases I, II, and III subunit RPABC1	0.14798	-0.47551	19
IDH3B	Isocitrate dehydrogenase [NAD] subunit, mitochondrial;Isocitrate dehydrogenase [NAD] subunit beta, mitochondrial	0.312246	0.00947809	20					RAB3A	Ras-related protein Rab-3A	0.363908	-0.636059	19
PPIP5K2	Inositol hexakisphosphate and diphosphoinositol-pentakisphosphate kinase 2	0.194256	-0.12942	5					RFX1	MHC class II regulatory factor RFX1	-0.356834	-0.519412	19
BCL9L	B-cell CLL/lymphoma 9-like protein	0.0440769	-0.0894933	11					DNAJB1	DnaJ homolog subfamily B member 1	-0.543129	-0.595507	19
ZNF2		-0.807562	-0.350965	2					DNMT1	DNA (cytosine-5)-methyltransferase 1	-0.327305	-0.360641	19
CTSH	Pro-cathepsin H;Cathepsin H mini chain;Cathepsin H;Cathepsin H heavy chain;Cathepsin H light chain	-1.04251	-1.46861	15					PTBP1	Polypyrimidine tract-binding protein 1	-0.350992	-0.335881	19
TJP1	Tight junction protein ZO-1	0.0296621	0.117949	15					CALR	Calreticulin	-0.364071	-0.774432	19
SLC4A1AP	Kanadaptin	0.296473	0.124309	2					GNA11	Guanine nucleotide-binding protein subunit alpha-11	-0.149178	-0.433918	19
CENPE	Kinesin-like protein;Centromere-associated protein E	0.05867	-0.22721	4					ATP5D	ATP synthase subunit delta, mitochondrial	-0.0616493	-0.648342	19
YTHDF3	YTH domain-containing family protein 3	0.154413	-0.0628581	8					PRDX2	Peroxiredoxin-2	-0.866642	-0.919082	19
SELO	Selenoprotein O	-0.632231	-0.363927	22					GTF2F1	General transcription factor IIF subunit 1	-0.101868	-0.650171	19
SNX12	Sorting nexin-12	-0.0196571	0.189223	X					BSG	Basigin	0.053957	-0.933557	19
ACOT2;ACOT1	Acyl-coenzyme A thioesterase 1;Acyl-coenzyme A thioesterase 2, mitochondrial	0.049881	-0.236612	14					MAP2K2	Dual specificity mitogen-activated protein kinase kinase 2	-0.406445	-0.85606	19
OTUD6B	OTU domain-containing protein 6B	0.166565	0.339155	8					CD97	CD97 antigen;CD97 antigen subunit alpha;CD97 antigen subunit beta	-1.18289	-5.99151	19
CBWD1;CBWD2;CBWD5;CBWD3;CBWD7;CBWD6	COBW domain-containing protein 1;COBW domain-containing protein 2;COBW domain-containing protein 5;COBW domain-containing protein 3;COBW domain-containing protein 6	0.00973892	-0.0657439	2					DHPS	Deoxyhypusine synthase	-0.245575	-0.518855	19
IKBKG	NF-kappa-B essential modulator	0.241493	0.268885	X					CDC34	Ubiquitin-conjugating enzyme E2 R1	-1.12324	-0.559441	19
ARFIP2	Arfaptin-2	-0.106831	-0.398366	11					DNM2	Dynamin-2	-0.226166	-0.616137	19
SYNJ2BP-COX16;SYNJ2BP	Synaptojanin-2-binding protein	0.0258636	-0.204235	14					HNRNPM	Heterogeneous nuclear ribonucleoprotein M	-0.350971	-0.282672	19
2015-09-01	15 kDa selenoprotein	0.248396	0.0404258	1					THOP1	Thimet oligopeptidase	-0.42448	-0.329215	19
LYPLA1	Acyl-protein thioesterase 1	-0.0783024	0.272106	8					RAD23A	UV excision repair protein RAD23 homolog A	-0.29697	-0.54083	19
PSME2	Proteasome activator complex subunit 2	0.179729	0.111077	14					RAB8A	Ras-related protein Rab-8A	-0.55792	-0.635726	19
KIAA1524	Protein CIP2A	0.109549	0.510411	3					RPS28	40S ribosomal protein S28	-0.0178852	-0.05549	19
KIAA1033	WASH complex subunit 7	0.0183411	0.239436	12					TPM4	Tropomyosin alpha-4 chain	-0.406651	-0.433569	19
WDR6	WD repeat-containing protein 6	0.0187168	-0.289265	3					TPM4	Tropomyosin alpha-4 chain	-0.209817	-0.433569	19
MRPL45	39S ribosomal protein L45, mitochondrial	-0.49708	-0.186357	17					RPL18A	60S ribosomal protein L18a	0.0387669	-0.842034	19
SPAG9	C-Jun-amino-terminal kinase-interacting protein 4	0.0701447	0.0110383	17					MLLT1	Protein ENL	-0.137631	-0.720685	19
HECTD1	E3 ubiquitin-protein ligase HECTD1	0.0280724	0.0330386	14					LMNB2	Lamin-B2	-0.0994396	0.081203	19
WDR20	WD repeat-containing protein 20	0.0205097	0.00520849	14					AES	Amino-terminal enhancer of split	-0.775117	-0.652978	19
DOCK9	Dedicator of cytokinesis protein 9	-0.00340557	0.382118	13					ILF3	Interleukin enhancer-binding factor 3	-0.168495	-0.240357	19
DOCK1	Dedicator of cytokinesis protein 1	-0.0644779	-0.115295	10					CHAF1A	Chromatin assembly factor 1 subunit A	-0.222639	-0.0164838	19
RNF114	E3 ubiquitin-protein ligase RNF114	-0.149437	0.0295863	20					PTPRS	Receptor-type tyrosine-protein phosphatase S;Protein-tyrosine-phosphatase	-0.576349	-0.621314	19
ALG13	Putative bifunctional UDP-N-acetylglucosamine transferase and deubiquitinase ALG13	0.0816307	0.0722671	X					TMED1	Transmembrane emp24 domain-containing protein 1	-0.70612	-1.14602	19
AAK1	Uncharacterized protein FLJ45252	-0.207737	0.0527501	2					PIN1	Peptidyl-prolyl cis-trans isomerase NIMA-interacting 1	-0.746986	-0.774966	19
C21orf33	ES1 protein homolog, mitochondrial	0.103218	0.0603621	21					CIRBP	Cold-inducible RNA-binding protein	-0.0455284	-0.934095	19
RTFDC1	Protein RTF2 homolog	0.288254	-0.048655	20					KEAP1	Kelch-like ECH-associated protein 1	0.0932293	-0.860884	19
PYCRL	Pyrroline-5-carboxylate reductase;Pyrroline-5-carboxylate reductase 3	0.00962257	0.0540204	8					SAFB2	Scaffold attachment factor B2	-0.285379	-0.384831	19
RBP1	Retinol-binding protein 1	1.02054	0.537014	3					FKBP8	Peptidyl-prolyl cis-trans isomerase FKBP8;Peptidyl-prolyl cis-trans isomerase	-0.208269	-0.979176	19
SCLY	Selenocysteine lyase	-0.0248833	0.5204	2					GAMT	Guanidinoacetate N-methyltransferase	-0.0869789	-0.560753	19
HSD11B1	Corticosteroid 11-beta-dehydrogenase isozyme 1	0.180544	1.21503	1					NFIX	Nuclear factor 1 X-type;Nuclear factor 1	-0.252346	-0.90885	19
FGF2	Fibroblast growth factor;Fibroblast growth factor 2	-0.317556	-0.0358844	4					SAFB	Scaffold attachment factor B1	-0.276007	-0.285911	19
MYEF2	Myelin expression factor 2	0.187412	0.351164	15					SF3A2	Splicing factor 3A subunit 2	-0.175255	-0.444013	19
MYO10	Unconventional myosin-X	-0.196911	-0.338175	5					TRIP10	Cdc42-interacting protein 4	-0.0868835	-0.210109	19
GSTZ1		-0.671404	-1.27357	14					ELAVL1	ELAV-like protein 1	-0.351393	-0.185035	19
FAM21C	WASH complex subunit FAM21C	-0.104544	-0.220475	10					PKN1	Serine/threonine-protein kinase N1	-0.406767	-0.209242	19
EPB41L3	Band 4.1-like protein 3;Band 4.1-like protein 3, N-terminally processed	-0.0688171	-2.663	18					CDC37	Hsp90 co-chaperone Cdc37;Hsp90 co-chaperone Cdc37, N-terminally processed	-0.266554	-0.521005	19
MADD	MAP kinase-activating death domain protein	-0.0406446	0.0857978	11					CLPP	ATP-dependent Clp protease proteolytic subunit, mitochondrial;ATP-dependent Clp protease proteolytic subunit	-0.147108	-0.565676	19
ASAP1	Arf-GAP with SH3 domain, ANK repeat and PH domain-containing protein 1	-0.317982	0.0655284	8					KANK2	KN motif and ankyrin repeat domain-containing protein 2	-0.379604	-0.976249	19
WDR47	WD repeat-containing protein 47	0.211734	-0.031754	1					MAP1S	Microtubule-associated protein 1S;MAP1S heavy chain;MAP1S light chain	-0.209368	-0.485648	19
AKAP9	A-kinase anchor protein 9	0.0217304	-0.041368	7					LRRC8E	Volume-regulated anion channel subunit LRRC8E	-0.716213	-0.581902	19
CDK5RAP2	CDK5 regulatory subunit-associated protein 2	0.215302	0.351619	9					ARMC6	Armadillo repeat-containing protein 6	-0.204357	-0.579015	19
GPALPP1	GPALPP motifs-containing protein 1	0.0329561	-0.035049	13					MRPL54	39S ribosomal protein L54, mitochondrial	-0.538103	-0.783993	19
SNX6	Sorting nexin-6;Sorting nexin-6, N-terminally processed	-0.0733471	0.220533	14					CC2D1A	Coiled-coil and C2 domain-containing protein 1A	-0.523094	-0.871589	19
CDC42BPA	Non-specific serine/threonine protein kinase;Serine/threonine-protein kinase MRCK alpha	-0.0219326	0.0383286	1					SLC27A1	Long-chain fatty acid transport protein 1	-0.0451717	-0.661211	19
PCMT1	Protein-L-isoaspartate O-methyltransferase;Protein-L-isoaspartate(D-aspartate) O-methyltransferase	-0.344252	0.0999627	6					SAMD1	Atherin	-0.243308	-0.121765	19
GPATCH4	G patch domain-containing protein 4	-0.335014	0.22705	1					CRTC1	CREB-regulated transcription coactivator 1	-0.95998	-1.61523	19
MYO6	Unconventional myosin-VI	0.000982285	0.0403275	6					TPGS1	Tubulin polyglutamylase complex subunit 1	-0.0797634	-1.02108	19
SNRPC	U1 small nuclear ribonucleoprotein C	0.306726	0.168231	6					SYDE1	Rho GTPase-activating protein SYDE1	-0.44136	-0.438714	19
TBC1D22A	TBC1 domain family member 22A	-0.258458	-0.57396	22					HDGFRP2	Hepatoma-derived growth factor-related protein 2	-0.265217	-0.566778	19
SFXN3	Sideroflexin;Sideroflexin-3	-0.454546	-0.512377	10					DPP9	Dipeptidyl peptidase 9	-0.267639	-0.163806	19
SRCAP	Helicase SRCAP	0.0433884	0.0342498	16					NR2C2AP	Nuclear receptor 2C2-associated protein	-0.389996	-0.272146	19
MYD88	Myeloid differentiation primary response protein MyD88	-0.0562601	-0.2302	3					CARM1	Histone-arginine methyltransferase CARM1	-0.173107	-0.453427	19
EXOC7	Exocyst complex component 7	-0.174917	-0.173407	17					NDUFA11	NADH dehydrogenase [ubiquinone] 1 alpha subcomplex subunit 11	-0.745907	-0.708982	19
EXOC5	Exocyst complex component 5	0.0423088	0.133042	14					GATAD2A	Transcriptional repressor p66-alpha	-0.241905	-0.267958	19
RASA2	Ras GTPase-activating protein 2	0.0825901	-0.187847	3					TRAPPC5	Trafficking protein particle complex subunit 5	-0.078249	-0.888823	19
ARHGAP5	Rho GTPase-activating protein 5	-0.042738	0.0250354	14					SUGP1	SURP and G-patch domain-containing protein 1	-0.32029	-0.567298	19
AKR1C3	Aldo-keto reductase family 1 member C3	1.00959	1.34815	10					PNPLA6	Neuropathy target esterase	-0.233717	-1.11196	19
PITPNB	Phosphatidylinositol transfer protein beta isoform	0.280121	0.316817	22					KRI1	Protein KRI1 homolog	-0.881424	-0.729299	19
MARK3	MAP/microtubule affinity-regulating kinase 3	0.322266	0.885121	14					COLGALT1	Procollagen galactosyltransferase 1	-0.301182	-0.670426	19
LIPA	Lysosomal acid lipase/cholesteryl ester hydrolase	-0.440323	-0.764215	10					SPC24	Kinetochore protein Spc24	-0.145679	NaN	19
SCAF8	Protein SCAF8	0.391802	-0.0578313	6					GADD45GIP1	Growth arrest and DNA damage-inducible proteins-interacting protein 1	-0.440956	-0.610333	19
IVD	Isovaleryl-CoA dehydrogenase, mitochondrial	-0.305368	-0.0591655	15					UPF1	Regulator of nonsense transcripts 1	-0.130632	-0.550697	19
WDR36	WD repeat-containing protein 36	0.567343	0.230303	5					KHSRP	Far upstream element-binding protein 2	-0.295164	-0.320745	19
LAMA4	Laminin subunit alpha-4	-0.199409	-0.586736	6					GCDH	Glutaryl-CoA dehydrogenase, mitochondrial	-0.604086	-0.744066	19
STAU2	Double-stranded RNA-binding protein Staufen homolog 2	0.100962	0.234048	8					SCAMP4	Secretory carrier-associated membrane protein 4	-0.404589	-0.797719	19
ILK	Integrin-linked protein kinase	0.441139	0.378889	11					MYDGF	Myeloid-derived growth factor	-0.484274	-0.746137	19
BTAF1	TATA-binding protein-associated factor 172	0.203909	-0.0472035	10					NCLN	Nicalin	-0.423948	-0.448328	19
ELOVL5	Elongation of very long chain fatty acids protein;Elongation of very long chain fatty acids protein 5	0.293753	0.26491	6					CCDC124	Coiled-coil domain-containing protein 124	-0.408262	-0.647905	19
ROR1	Tyrosine-protein kinase transmembrane receptor;Tyrosine-protein kinase transmembrane receptor ROR1	0.544865	0.936265	1					HOOK2	Protein Hook homolog 2	-0.0130663	-0.532553	19
NAV2	Neuron navigator 2	0.368017	0.250492	11					MVB12A	Multivesicular body subunit 12A	-0.365795	-0.900854	19
FAM65A	Protein FAM65A	0.265236	0.370821	16					DUS3L	tRNA-dihydrouridine(47) synthase [NAD(P)(+)]-like	0.186354	-0.381628	19
CUL2	Cullin-2	0.288233	0.404807	10					SLC35E1	Solute carrier family 35 member E1	-0.348304	-0.864028	19
GSTM3	Glutathione S-transferase Mu 3	0.0745564	-0.25276	1					NACC1	Nucleus accumbens-associated protein 1	-0.306622	-0.59796	19
OGFOD1	Prolyl 3-hydroxylase OGFOD1	0.28511	0.279538	16					SH3GL1	Endophilin-A2	-0.528841	-0.829139	19
RNF213	E3 ubiquitin-protein ligase RNF213	0.0766563	0.113416	17					C19orf43	Uncharacterized protein C19orf43	-0.34672	-0.661354	19
NCAPH2	Condensin-2 complex subunit H2	0.15328	0.440502	22					ECSIT	Evolutionarily conserved signaling intermediate in Toll pathway, mitochondrial	-0.540122	-1.16451	19
C15orf38-AP3S2;ARPIN	Arpin	-0.0240479	0.361511	15					C19orf52	Uncharacterized protein C19orf52	-0.0844345	-0.556302	19
MACF1		0.51798	-0.260133	1					HAUS8	HAUS augmin-like complex subunit 8	-0.180447	-0.271009	19
LUC7L2;C7orf55	UPF0562 protein C7orf55;Putative RNA-binding protein Luc7-like 2	-0.0148888	NaN	7					DOHH	Deoxyhypusine hydroxylase	-0.594959	-0.617138	19
CORO7-PAM16;CORO7;PAM16	Coronin;Coronin-7;Mitochondrial import inner membrane translocase subunit TIM16	0.0473957	0.0150049	16					MRI1	Methylthioribose-1-phosphate isomerase	-0.876316	-0.934593	19
C10orf32-ASMT;C10orf32	UPF0693 protein C10orf32	-0.210375	-0.824025	10					WDR18	WD repeat-containing protein 18	-0.00897217	-0.622462	19
PI4KB	Phosphatidylinositol 4-kinase beta	-0.457359	-0.121863	1					DDA1	DET1- and DDB1-associated protein 1	0.0462208	-0.564903	19
HELLS	Lymphoid-specific helicase	0.230516	0.558017	10					CCDC94	Coiled-coil domain-containing protein 94	-0.144544	-1.1042	19
SRSF7	Serine/arginine-rich splicing factor 7	0.434629	0.0847631	2					SSBP4;SSBP2;SSBP3	Single-stranded DNA-binding protein 4;Single-stranded DNA-binding protein 2;Single-stranded DNA-binding protein 3	-0.404259	-0.407453	19
C11orf98		-0.243221	0.0558982	11					BTBD2	BTB/POZ domain-containing protein 2	0.035718	-0.994709	19
CDYL2	Chromodomain Y-like protein 2	-0.118798	1.1693	16					KLF16	Krueppel-like factor 16	-0.243267	-0.481813	19
TRPV1;SHPK	Sedoheptulokinase	0.153734	NaN	17					QTRT1	Queuine tRNA-ribosyltransferase	0.0029068	-0.835429	19
PWP2	Periodic tryptophan protein 2 homolog	0.00135231	0.069242	21					AP1M1	AP-1 complex subunit mu-1	-0.0102787	0.0690303	19
PIGBOS1		0.477124	-0.273079	15					UBL5	Ubiquitin-like protein 5	0.0173912	-0.743475	19
LRRC41	Leucine-rich repeat-containing protein 41	0.04599	-0.155325	1					UBXN6	UBX domain-containing protein 6	-0.374662	-1.15565	19
CYP51A1	Lanosterol 14-alpha demethylase	0.642235	0.418818	7					ATP13A1	Manganese-transporting ATPase 13A1	-0.397381	-0.869556	19
TM9SF4	Transmembrane 9 superfamily member 4	-0.160583	-0.397694	20					GPR108	Protein GPR108	0.405243	-1.20643	19
FDXR	NADPH:adrenodoxin oxidoreductase, mitochondrial	0.152765	-0.262245	17					HOMER3	Homer protein homolog 3	-0.743641	-1.37222	19
DLG1	Disks large homolog 1	0.114536	0.263906	3					C19orf66	UPF0515 protein C19orf66	-0.762615	-1.19277	19
ZCCHC6		0.099741	-0.354384	9					BABAM1	BRISC and BRCA1-A complex member 1	-0.468876	-0.793717	19
WDR76	WD repeat-containing protein 76	0.652742	0.835434	15					TRMT1	tRNA (guanine(26)-N(2))-dimethyltransferase	-0.382725	-0.544808	19
ARSA	Arylsulfatase A;Arylsulfatase A component B;Arylsulfatase A component C	0.066515	-0.954126	22					FBXL12	F-box/LRR-repeat protein 12	0.11559	-0.632014	19
PEX1	Peroxisome biogenesis factor 1	0.0612736	-0.106718	7					TECR	Very-long-chain enoyl-CoA reductase	-0.780552	-1.0258	19
PNPLA8	Calcium-independent phospholipase A2-gamma	0.378958	-0.070374	7					USE1	Vesicle transport protein USE1	-0.361444	-1.12527	19
KLHL13;KLHL9	Kelch-like protein 13;Kelch-like protein 9	0.19171	-0.289604	X					NDUFA13	NADH dehydrogenase [ubiquinone] 1 alpha subcomplex subunit 13	-1.09516	-0.973911	19
POU2F1	POU domain protein;POU domain, class 2, transcription factor 1	0.11767	1.02572	1					EPS15L1	Epidermal growth factor receptor substrate 15-like 1	-0.314339	-0.603632	19
DDX46	Probable ATP-dependent RNA helicase DDX46	0.0912361	0.235923	5					LSM7	U6 snRNA-associated Sm-like protein LSm7	-0.270306	-0.437844	19
ECI2	Enoyl-CoA delta isomerase 2, mitochondrial	0.592878	0.930224	6					AKAP8L	A-kinase anchor protein 8-like	-0.377954	-0.693491	19
HLTF	Helicase-like transcription factor	0.167484	0.290383	3					NOTCH3	Neurogenic locus notch homolog protein 3;Notch 3 extracellular truncation;Notch 3 intracellular domain	0.371615	0.68805	19
SCOC	Short coiled-coil protein	-1.25829	0.0235934	4					C19orf53	Leydig cell tumor 10 kDa protein homolog	-0.134958	-0.56861	19
PPA2		0.613871	-0.00927114	4					FARSA	Phenylalanine--tRNA ligase alpha subunit	-0.207825	-0.623824	19
STX3	Syntaxin-3	-0.378969	-0.317235	11					MED16	Mediator of RNA polymerase II transcription subunit 16	0.044054	-1.1318	19
PACSIN3	Protein kinase C and casein kinase substrate in neurons protein 3	-0.351158	-0.168716	11					RPL36	60S ribosomal protein L36	-0.0542259	-0.778292	19
CD276	CD276 antigen	-0.209604	-0.634656	15					TIMM13	Mitochondrial import inner membrane translocase subunit Tim13	-0.181395	-0.694864	19
DHRS7B	Dehydrogenase/reductase SDR family member 7B	-0.387621	-0.278856	17					DDX49	Probable ATP-dependent RNA helicase DDX49	0.12171	-0.836635	19
NDUFA6	NADH dehydrogenase [ubiquinone] 1 alpha subcomplex subunit 6	-0.965097	-0.0177932	22					hCG_2004507;CSNK1G1;CSNK1G2	Casein kinase I isoform gamma-1	-0.370377	-0.305575	19
DDOST	Dolichyl-diphosphooligosaccharide--protein glycosyltransferase 48 kDa subunit	0.0617523	-0.364867	1					LSM4	U6 snRNA-associated Sm-like protein LSm4	-0.19379	-0.447033	19
CEPT1	Choline/ethanolaminephosphotransferase 1	0.239388	0.111015	1					STX10	Syntaxin-10	-0.446743	-0.74187	19
CCDC71L	Coiled-coil domain-containing protein 71L	-0.00195026	-0.278883	7
LIG4	DNA ligase;DNA ligase 4	0.13533	0.0142179	13
CUL1	Cullin-1	0.243664	0.372587	7
C6orf203	Uncharacterized protein C6orf203	-0.0818424	0.0154958	6
FAM120B	Constitutive coactivator of peroxisome proliferator-activated receptor gamma	-0.034997	-0.290726	6
FAP	Prolyl endopeptidase FAP;Antiplasmin-cleaving enzyme FAP, soluble form	-0.000667572	-0.382786	2
DNM1	Dynamin-1	-0.189293	-0.386093	9
CYTH2;CYTH3;CYTH1	Cytohesin-2;Cytohesin-3;Cytohesin-1	0.323713	0.089241	7
MYO18A	Unconventional myosin-XVIIIa	0.180796	0.161636	17
HADH	Hydroxyacyl-coenzyme A dehydrogenase, mitochondrial	0.0342369	0.167589	4
UBAP1	Ubiquitin-associated protein 1	-0.247869	-0.362624	9
SYNJ1	Synaptojanin-1	0.102402	-0.034287	21
EHMT2	Histone-lysine N-methyltransferase EHMT2	-0.0667191	-0.0795426	6
HSPA1B;HSPA1A	Heat shock 70 kDa protein 1B;Heat shock 70 kDa protein 1A	0.122511	0.189931	6
ABHD16A	Abhydrolase domain-containing protein 16A	0.0205688	-0.176909	6
RXRB	Retinoic acid receptor RXR-beta	0.0319824	-0.169968	6
NOMO1	Nodal modulator 1	-1.21481	-0.216107	16
SCRIB	Protein scribble homolog	-0.188349	0.323571	8
GBA	Glucosylceramidase	-0.347599	-0.704331	1
SDCCAG8	Serologically defined colon cancer antigen 8	-0.403671	0.0624232	1
PUF60	Poly(U)-binding-splicing factor PUF60	0.0444603	0.131649	8
CTDP1	RNA polymerase II subunit A C-terminal domain phosphatase	-0.228712	-0.0979218	18
PON2	Serum paraoxonase/arylesterase 2	-0.956774	-0.537288	7
CNPY4	Protein canopy homolog 4	-0.14318	-0.595399	7
UBE2A	Ubiquitin-conjugating enzyme E2 A	0.354997	0.0521131	X
		0.183202	-0.0606875
NCEH1	Neutral cholesterol ester hydrolase 1	0.356388	0.449146	3
ATRIP	ATR-interacting protein	-0.0364952	0.277975	3
EIF4G3	Eukaryotic translation initiation factor 4 gamma 3	-0.0815773	-0.183107	1
PROCR	Endothelial protein C receptor	-0.204689	-0.0415921	20
SCYL2	SCY1-like protein 2	-0.0473022	-0.125611	12
hCG_2043597		0.553561	0.507905
EXOC6B	Exocyst complex component 6B	-0.0296097	-0.139804	2
PHF14	PHD finger protein 14	-0.0236139	-0.283528	7
SPATA20	Spermatogenesis-associated protein 20	0.0483704	-0.134491	17
NELFB	Negative elongation factor B	0.243933	NaN	9
COBLL1	Cordon-bleu protein-like 1	-0.22981	-0.0876136	2
COL11A2	Collagen alpha-2(XI) chain	1.20335	0.622079	6
		-0.231069	-0.00778246
TAP1	Antigen peptide transporter 1	0.445477	0.279494	6
TXNRD2	Thioredoxin reductase 2, mitochondrial	-0.216829	0.0351434	22
VIMP	Selenoprotein S	0.300039	-0.0459361	15
RYR3	Ryanodine receptor 3	0.109562	-0.561724	15
HSPA12A	Heat shock 70 kDa protein 12A	-0.403169	-0.94459	10
RAB11FIP5	Rab11 family-interacting protein 5	0.0712662	0.000471592	2
PLEKHA7	Pleckstrin homology domain-containing family A member 7	0.429159	1.14842	11
ACY1;ABHD14A-ACY1	Aminoacylase-1	-0.449501	-0.173355	3
KIAA1279	KIF1-binding protein	0.301268	0.25802	10
RASSF3	Ras association domain-containing protein 3	0.107539	0.177226	12
RALGAPA1	Ral GTPase-activating protein subunit alpha-1	0.151499	-0.447246	14
EFR3A	Protein EFR3 homolog A	0.016983	-0.26686	8
CTSD	Cathepsin D;Cathepsin D light chain;Cathepsin D heavy chain	-0.576443	-0.96258	11
KIF21A	Kinesin-like protein KIF21A	-0.022274	0.70613	12
AHR	Aryl hydrocarbon receptor	-0.306007	-0.825591	7
UBE3A	Ubiquitin-protein ligase E3A	0.031002	0.0494437	15
RILPL1	RILP-like protein 1	0.238043	0.239899	12
ZEB2	Zinc finger E-box-binding homeobox 2	-0.398402	-0.357728	2
DPY19L1	Probable C-mannosyltransferase DPY19L1	0.145561	0.110905	7
CBL	E3 ubiquitin-protein ligase CBL	0.197197	0.369999	11
ASAH1	Acid ceramidase;Acid ceramidase subunit alpha;Acid ceramidase subunit beta	-0.434404	-0.703375	8
CLN5	Ceroid-lipofuscinosis neuronal protein 5	-0.424686	-0.396152	13
ADSL	Adenylosuccinate lyase	0.165043	0.339089	22
ELMSAN1	ELM2 and SANT domain-containing protein 1	0.0360146	0.482537	14
DPYSL2	Dihydropyrimidinase-related protein 2	-0.132145	-0.201343	8
MAPK15	Mitogen-activated protein kinase 15	0.262791	NaN	8
PIGT	GPI transamidase component PIG-T	-0.180334	-0.427632	20
IER3IP1	Immediate early response 3-interacting protein 1	0.209283	-0.0734076	18
		0.429037	-0.0492339
JMJD1C	Probable JmjC domain-containing histone demethylation protein 2C	0.0927277	-0.112813	10
RBMX2	RNA-binding motif protein, X-linked 2	0.207876	0.00429583	X
DPAGT1	UDP-N-acetylglucosamine--dolichyl-phosphate N-acetylglucosaminephosphotransferase	0.158953	0.133708	11
ME2	NAD-dependent malic enzyme, mitochondrial	0.283007	0.586943	18
TRIM3	Tripartite motif-containing protein 3	0.200244	0.148349	11
SCARB2	Lysosome membrane protein 2	0.00209045	-0.432289	4
TCEA1	Transcription elongation factor A protein 1	0.0768394	0.039494	8
DDX17	Probable ATP-dependent RNA helicase DDX17	0.0489769	-0.022758	22
RAI1	Retinoic acid-induced protein 1	0.055974	0.114449	17
RPS10;RPS10-NUDT3		-0.0887337	-0.105478	6
GCSH	Glycine cleavage system H protein, mitochondrial	0.068512	0.242138	16
MED17	Mediator of RNA polymerase II transcription subunit 17	-0.149561	-0.226367	11
ELP4	Elongator complex protein 4	-0.060051	-0.122438	11
PAX6	Paired box protein Pax-6	-0.16399	-0.0813451	11
GOSR2	Golgi SNAP receptor complex member 2	-0.452538	-0.0763268	17
PHGDH	D-3-phosphoglycerate dehydrogenase	0.191668	0.907231	1
RRM2	Ribonucleoside-diphosphate reductase subunit M2	0.440697	0.333959	2
MON2	Protein MON2 homolog	-0.0897865	-0.149389	12
PPT1	Palmitoyl-protein thioesterase 1	0.148888	-0.080236	1
GOLGA2	Golgin subfamily A member 2	-0.150019	-0.428415	9
HARS2	Probable histidine--tRNA ligase, mitochondrial	0.315063	-0.111036	5
CHD4	Chromodomain-helicase-DNA-binding protein 4	0.310843	-0.28507	12
CLIC5;CLIC6	Chloride intracellular channel protein 5;Chloride intracellular channel protein 6	0.0695305	0.0125499	6
CDK13	Cyclin-dependent kinase 13	-0.30541	-0.0584798	7
CTNNB1	Catenin beta-1	0.0824585	0.162508	3
ACBD6	Acyl-CoA-binding domain-containing protein 6	0.516998	0.0212846	1
KIAA1468	LisH domain and HEAT repeat-containing protein KIAA1468	-0.0233192	-0.0140967	18
PLEKHM2	Pleckstrin homology domain-containing family M member 2	0.0673513	-0.19084	1
CEP78	Centrosomal protein of 78 kDa	-0.468834	0.32893	9
CSNK2A1;CSNK2A3	Casein kinase II subunit alpha;Casein kinase II subunit alpha 3	0.247084	0.118643	20
TSC2	Tuberin	-0.222418	-0.280707	16
SHROOM3	Protein Shroom3	-0.256076	0.218668	4
TBCE	Tubulin-specific chaperone E	0.0721321	-0.0821049	1
		0.165968	-0.331014
		-0.335322	-0.0185266
ATP13A3	Probable cation-transporting ATPase 13A3	-0.460992	-0.121209	3
UCK2	Uridine-cytidine kinase 2	0.282756	0.63535	1
ERCC3	TFIIH basal transcription factor complex helicase XPB subunit	0.0762672	0.0480561	2
SMARCE1	SWI/SNF-related matrix-associated actin-dependent regulator of chromatin subfamily E member 1	0.0318489	-0.573787	17
		0.476317	1.72176
SPG7	Paraplegin	-0.141754	0.0798459	16
COL4A3BP	Collagen type IV alpha-3-binding protein	-0.139231	0.198995	5
PPFIA1	Liprin-alpha-1	0.0109005	0.116205	11
NME6	Nucleoside diphosphate kinase;Nucleoside diphosphate kinase 6	0.0484238	-0.0141215	3
MEA1	Male-enhanced antigen 1	-0.241267	-0.101918	6
RPS14	40S ribosomal protein S14	-0.14669	-0.148588	5
GRB10	Growth factor receptor-bound protein 10	-0.12739	0.173463	7
SPAST	Spastin	-0.0576744	-0.111751	2
TOPBP1	DNA topoisomerase 2-binding protein 1	-0.331423	0.600762	3
DOCK10	Dedicator of cytokinesis protein 10	0.32489	0.534456	2
ATXN2	Ataxin-2	0.275347	0.108867	12
VPS33B	Vacuolar protein sorting-associated protein 33B	-0.00977898	0.120273	15
SUCLA2	Succinyl-CoA ligase [ADP-forming] subunit beta, mitochondrial	-0.236824	0.0957017	13
VPS45	Vacuolar protein sorting-associated protein 45	0.117865	-0.0437379	1
EPS8	Epidermal growth factor receptor kinase substrate 8	-0.117966	-0.246426	12
CASK	Peripheral plasma membrane protein CASK	-0.212086	0.200752	X
		0.262036	0.307706
CCNH	Cyclin-H	-0.119549	-0.270941	5
SEC23B	Protein transport protein Sec23B	-0.101387	0.0331559	20
BCAR1	Breast cancer anti-estrogen resistance protein 1	0.017086	-0.285947	16
DDX3X;DDX3Y	ATP-dependent RNA helicase DDX3X;ATP-dependent RNA helicase DDX3Y	0.109905	0.164335	X
TSC1	Hamartin	-0.123398	-0.0587907	9
TPP1	Tripeptidyl-peptidase 1	-0.424177	-0.841545	11
RAPGEF2	Rap guanine nucleotide exchange factor 2	-0.121243	0.123018	4
AP1S1	AP-1 complex subunit sigma-1A	-0.148361	-0.278049	7
UBA6	Ubiquitin-like modifier-activating enzyme 6	0.266577	0.242261	4
UHRF1BP1L	UHRF1-binding protein 1-like	0.330938	-0.101181	12
KIAA1598	Shootin-1	-0.188457	-0.608844	10
ARHGAP10	Rho GTPase-activating protein 10	0.036417	-0.0169744	4
PLEKHG3	Pleckstrin homology domain-containing family G member 3	-0.000445366	-0.105339	14
SH3PXD2B	SH3 and PX domain-containing protein 2B	0.0278625	0.0507865	5
ACO2	Aconitate hydratase, mitochondrial	-0.0106869	-0.17381	22
PRNP	Major prion protein	0.803377	0.469915	20
HLA-C	HLA class I histocompatibility antigen, Cw-7 alpha chain	0.107492	-0.0935645	6
NBAS	Neuroblastoma-amplified sequence	-0.321802	-0.128241	2
EXOSC2	Exosome complex component RRP4	0.147833	0.65706	9
VWA8	von Willebrand factor A domain-containing protein 8	0.0488167	0.00253248	13
SBNO1	Protein strawberry notch homolog 1	0.00686836	0.116043	12
GTPBP10	GTP-binding protein 10	-0.22665	0.0261741	7
TRAPPC13	Trafficking protein particle complex subunit 13	0.222891	0.0302043	5
CNOT1	CCR4-NOT transcription complex subunit 1	0.100304	-0.0261273	16
CNTNAP3;CNTNAP3B	Contactin-associated protein-like 3;Contactin-associated protein-like 3B	-0.126707	0.234417	9
TSSC4	Protein TSSC4	-0.0580997	0.0430388	11
PGP	Phosphoglycolate phosphatase	0.290516	0.340609	16
NUDT5	ADP-sugar pyrophosphatase	0.560238	0.533967	10
WBP2	WW domain-binding protein 2	-0.290161	-0.28632	17
HDAC8	Histone deacetylase 8	-0.089448	-0.496205	X
YIF1A	Protein YIF1A	0.262274	-0.235804	11
TUBAL3	Tubulin alpha chain-like 3	1.63931	NaN	10
FBLL1	rRNA/tRNA 2-O-methyltransferase fibrillarin-like protein 1	0.182943	NaN	5
SMCHD1	Structural maintenance of chromosomes flexible hinge domain-containing protein 1	0.0322227	0.405607	18
UNC119B	Protein unc-119 homolog B	-0.111483	0.132681	12
METTL15	Probable methyltransferase-like protein 15	-0.0641718	0.112699	11
MRPL23	39S ribosomal protein L23, mitochondrial	-0.114214	-0.0611572	11
2008-09-01	Septin-8	0.540371	0.41809	5
DIAPH2	Protein diaphanous homolog 2	0.0139065	0.237281	X
PHKA1	Phosphorylase b kinase regulatory subunit alpha, skeletal muscle isoform	-0.13151	0.383243	X
POLA1	DNA polymerase;DNA polymerase alpha catalytic subunit	0.510027	0.732933	X
ENSA	Alpha-endosulfine	-0.0441055	-0.143959	1
OBSL1	Obscurin-like protein 1	-0.145573	-0.203241	2
CD9	Tetraspanin;CD9 antigen	0.514538	0.233037	12
PPP2R4	Serine/threonine-protein phosphatase 2A activator	0.117071	-0.17802	9
DNASE1L1	Deoxyribonuclease-1-like 1	0.121085	-0.0855279	X
MANF	Mesencephalic astrocyte-derived neurotrophic factor	0.219803	0.0396819	3
RTN1	Reticulon;Reticulon-1	0.536789	-1.29841	14
CEBPZOS	Protein CEBPZOS	-0.114373	0.0126157	2
DSCR3	Down syndrome critical region protein 3	0.0413542	0.070827	21
SUMO3	Small ubiquitin-related modifier 3	-0.272785	0.0749564	21
TSSC1	Protein TSSC1	-0.0327377	0.00244951	2
BICD1	Protein bicaudal D homolog 1	-0.11277	-0.0712848	12
MATR3	Matrin-3	-0.0675602	-0.0537844	5
PIK3C3	Phosphatidylinositol 3-kinase;Phosphatidylinositol 3-kinase catalytic subunit type 3	0.328842	-0.11035	18
RNF185	E3 ubiquitin-protein ligase RNF185	0.299684	0.0563416	22
SRRM1	Serine/arginine repetitive matrix protein 1	-0.0766411	0.0412984	1
CBX6	Chromobox protein homolog 6	0.176914	0.16971	22
APOBEC3B	DNA dC->dU-editing enzyme APOBEC-3B	0.295347	0.16454	22
EWSR1	RNA-binding protein EWS	0.217825	-0.0582061	22
CPNE1	Copine-1	0.479816	0.232137	20
TSPO	Translocator protein	0.32835	0.0184684	22
PSMD10	26S proteasome non-ATPase regulatory subunit 10	0.282635	-0.101864	X
NRD1	Nardilysin	0.208323	-0.0837026	1
EIF4ENIF1	Eukaryotic translation initiation factor 4E transporter	0.268522	0.0326114	22
CDC37L1	Hsp90 co-chaperone Cdc37-like 1	-0.122028	-0.0397449	9
PRPS1	Ribose-phosphate pyrophosphokinase 1	0.0463219	-0.263889	X
SMG7	Protein SMG7	-0.413786	-0.174352	1
AP4B1	AP complex subunit beta;AP-4 complex subunit beta-1	0.464277	0.121198	1
ARHGEF7	Rho guanine nucleotide exchange factor 7	-0.104275	-0.0201411	13
TMEM9	Transmembrane protein 9	0.0505743	-0.0229659	1
UBE2J2	Ubiquitin-conjugating enzyme E2 J2	0.46133	0.10482	1
CD58	Lymphocyte function-associated antigen 3	-0.518568	-0.47216	1
GUK1	Guanylate kinase	-0.0349236	-0.144454	1
JMJD6	Bifunctional arginine demethylase and lysyl-hydroxylase JMJD6	0.134064	0.463315	17
PHC2	Polyhomeotic-like protein 2	0.60301	0.114251	1
PDLIM2	PDZ and LIM domain protein 2	0.272171	-0.174328	8
CENPH	Centromere protein H	0.110684	0.310238	5
STK33	Serine/threonine-protein kinase 33	-0.205133	-0.306677	11
SLC35A2	UDP-galactose translocator	0.112735	0.142215	X
RPS6KA3	Ribosomal protein S6 kinase alpha-3	-0.267553	-0.37243	X
MSI2	RNA-binding protein Musashi homolog 2	-0.437513	-0.974045	17
CS	Citrate synthase;Citrate synthase, mitochondrial	-0.0192184	-0.000905514	12
AKR1C2	Aldo-keto reductase family 1 member C2	0.351583	3.44446	10
CHURC1-FNTB		0.337598	-0.539634	14
		0.0586529	NaN	17
ABHD14B	Alpha/beta hydrolase domain-containing protein 14B	-0.523458	-0.991391	3
SEC61A1;SEC61A2	Protein transport protein Sec61 subunit alpha isoform 1;Protein transport protein Sec61 subunit alpha isoform 2	0.396034	0.346765	3
STK24	Serine/threonine-protein kinase 24;Serine/threonine-protein kinase 24 36 kDa subunit;Serine/threonine-protein kinase 24 12 kDa subunit	0.2875	0.513758	13
ZDHHC20	Palmitoyltransferase;Probable palmitoyltransferase ZDHHC20	0.195369	0.309212	13
MTAP	S-methyl-5-thioadenosine phosphorylase;Purine nucleoside phosphorylase	-0.0825348	0.341811	9
FXR1	Fragile X mental retardation syndrome-related protein 1	0.322195	0.0510964	3
ILF2	Interleukin enhancer-binding factor 2	-0.369743	0.121731	1
ATE1	Arginyl-tRNA--protein transferase 1	-0.422088	0.148483	10
DERL1	Derlin-1	-0.358098	0.043611	8
RIOK3	Serine/threonine-protein kinase RIO3	-0.0785789	0.0905118	18
GCLC	Glutamate--cysteine ligase catalytic subunit	1.76739	0.59359	6
USP28	Ubiquitin carboxyl-terminal hydrolase;Ubiquitin carboxyl-terminal hydrolase 28	0.177868	0.323038	11
RBPMS	RNA-binding protein with multiple splicing	0.114002	1.26786	8
EML4	Echinoderm microtubule-associated protein-like 4	0.2642	0.169985	2
MPV17	Protein Mpv17	0.0883312	-0.108252	2
PES1	Pescadillo homolog	0.274725	0.100603	22
SLC30A6	Zinc transporter 6	-0.0484505	0.154135	2
LDAH;C2orf43	UPF0554 protein C2orf43	0.315046	0.278863	2
BRD8	Bromodomain-containing protein 8	0.100786	-0.156544	5
RAN	GTP-binding nuclear protein Ran	0.030941	0.307727	12
ABI1	Abl interactor 1	0.155493	0.407466	10
EML3	Echinoderm microtubule-associated protein-like 3	0.0270729	-0.217231	11
ATP6AP2	Renin receptor	-0.213968	-0.308248	X
ZMYND11	Zinc finger MYND domain-containing protein 11	0.360377	0.446532	10
ACBD5	Acyl-CoA-binding domain-containing protein 5	0.162985	0.533309	10
TTC26	Intraflagellar transport protein 56	-0.0497465	0.121605	7
COG2	Conserved oligomeric Golgi complex subunit 2	-0.368887	-0.00179911	1
TPCN1	Two pore calcium channel protein 1	-0.441501	-0.6075	12
FGD4	FYVE, RhoGEF and PH domain-containing protein 4	0.13768	-0.0049367	12
GRAMD3	GRAM domain-containing protein 3	0.00596523	-0.486099	5
SLC6A9	Transporter;Sodium- and chloride-dependent glycine transporter 1	0.435598	-0.0398574	1
SMAD2	Mothers against decapentaplegic homolog;Mothers against decapentaplegic homolog 2	0.139681	0.0481324	18
ARMC8	Armadillo repeat-containing protein 8	0.228626	0.18563	3
DDX27	Probable ATP-dependent RNA helicase DDX27	0.0163879	0.149585	20
VPS11	Vacuolar protein sorting-associated protein 11 homolog	-0.231653	-0.29534	11
NAP1L1	Nucleosome assembly protein 1-like 1	-0.146953	-0.0208478	12
GPR89A;GPR89B	Golgi pH regulator A;Golgi pH regulator B	-0.288	-0.0141118	1
GALK2		-0.272874	0.418189	15
GOLGA2		-0.343529	-0.428415	9
SH3GLB2	Endophilin-B2	0.161108	-0.0839906	9
FNBP1	Formin-binding protein 1	0.245705	-0.136455	9
VARS2	Valine--tRNA ligase, mitochondrial	-0.180363	-0.106987	6
SMARCA1	Probable global transcription activator SNF2L1	0.497463	0.14958	X
CPEB4	Cytoplasmic polyadenylation element-binding protein 4	0.164887	-0.360627	5
SRGAP2;SRGAP2B;SRGAP2C	SLIT-ROBO Rho GTPase-activating protein 2;SLIT-ROBO Rho GTPase-activating protein 2B;SLIT-ROBO Rho GTPase-activating protein 2C	0.168665	0.0993543	1
MTHFD1L	Monofunctional C1-tetrahydrofolate synthase, mitochondrial	0.389927	0.898178	6
MZT2B;MZT2A	Mitotic-spindle organizing protein 2B;Mitotic-spindle organizing protein 2A	0.0196962	-0.156016	2
CNRIP1	CB1 cannabinoid receptor-interacting protein 1	-0.0284252	-0.194298	2
TAX1BP1	Tax1-binding protein 1	0.333241	-0.0447583	7
LSM5	U6 snRNA-associated Sm-like protein LSm5	-0.545926	0.0236773	7
SUMO1	Small ubiquitin-related modifier 1	0.0703335	-0.0276799	2
PTMA	Prothymosin alpha;Prothymosin alpha, N-terminally processed;Thymosin alpha-1	-0.12476	0.206567	2
METTL5	Methyltransferase-like protein 5	-0.0804806	-0.071074	2
USP39	U4/U6.U5 tri-snRNP-associated protein 2	0.000930786	0.0580068	2
EIF4E2	Eukaryotic translation initiation factor 4E type 2	-0.358486	-0.303805	2
WDR54	WD repeat-containing protein 54	-0.0279961	0.114946	2
HNRNPLL;HNRPLL	Heterogeneous nuclear ribonucleoprotein L-like	-0.010334	0.0870309	2
LMCD1	LIM and cysteine-rich domains protein 1	0.410129	0.557908	3
ZC3HC1	Nuclear-interacting partner of ALK	0.108681	-0.0472627	7
SRI	Sorcin	0.201328	-0.0645652	7
TUBA8	Tubulin alpha-8 chain	0.858254	NaN	22
MBOAT2	Lysophospholipid acyltransferase 2	0.340584	0.362032	2
POLR2B	DNA-directed RNA polymerase;DNA-directed RNA polymerase II subunit RPB2	0.115143	0.0594172	4
CMSS1	Protein CMSS1	0.28014	0.608595	3
CROT	Peroxisomal carnitine O-octanoyltransferase	-0.232437	-0.421085	7
FAM107B	Protein FAM107B	0.277266	0.762274	10
MKRN2	Probable E3 ubiquitin-protein ligase makorin-2	-0.245117	0.17494	3
LIN9	Protein lin-9 homolog	0.748234	0.517232	1
PTGES3L-AARSD1;AARSD1	Alanyl-tRNA editing protein Aarsd1	0.01507	0.389559	17
TAGLN3	Transgelin-3	0.4118	NaN	3
SMPD4		-0.183648	0.259844	2
NISCH	Nischarin	0.217262	-0.237877	3
GRAMD1C	GRAM domain-containing protein 1C	0.0803337	-0.700212	3
MKLN1	Muskelin	-0.0179729	0.257884	7
PLSCR1	Phospholipid scramblase 1	0.254531	0.081778	3
MAPKAPK3	MAP kinase-activated protein kinase 3	-0.324492	-0.430274	3
ALDH5A1	Succinate-semialdehyde dehydrogenase, mitochondrial	-0.357037	-0.469662	6
RPSA	40S ribosomal protein SA	0.0219841	-0.0405869	3
COA1	Cytochrome c oxidase assembly factor 1 homolog	0.473177	0.134411	7
NMD3	60S ribosomal export protein NMD3	0.825081	-0.0193954	3
SSR3	Translocon-associated protein subunit gamma	-0.575603	0.545781	3
EPT1	Ethanolaminephosphotransferase 1	-0.165841	0.484389	2
FXN	Frataxin, mitochondrial;Frataxin intermediate form;Frataxin(56-210);Frataxin(78-210);Frataxin mature form	0.529747	0.045434	9
DRAP1	Dr1-associated corepressor	0.445757	0.42494	11
TMUB1	Transmembrane and ubiquitin-like domain-containing protein 1	0.4465	0.0624957	7
NCOR2	Nuclear receptor corepressor 2	0.0620232	0.00952578	12
PCYT1A	Choline-phosphate cytidylyltransferase A	0.0974464	0.103353	3
TMBIM1	Protein lifeguard 3	0.178253	0.0920873	2
MTMR2	Myotubularin-related protein 2	-0.238867	0.0267444	11
CDC42EP3	Cdc42 effector protein 3	0.35549	0.292006	2
GPS1	COP9 signalosome complex subunit 1	0.0816364	0.00861692	17
CYCS	Cytochrome c	0.286352	0.359494	7
AAMP	Angio-associated migratory cell protein	-0.190928	-0.115511	2
APEH	Acylamino-acid-releasing enzyme	-0.00683975	-0.151852	3
PPM1B	Protein phosphatase 1B	-0.208494	0.11938	2
DHFRL1	Dihydrofolate reductase, mitochondrial	0.184832	0.0758462	3
VPS8	Vacuolar protein sorting-associated protein 8 homolog	0.00861549	-0.347562	3
TUBA4A		-0.560666	0.0321326	2
CAV1	Caveolin;Caveolin-1	-1.06343	-0.0768332	7
OXNAD1	Oxidoreductase NAD-binding domain-containing protein 1	0.295552	0.404232	3
POLR2H	DNA-directed RNA polymerases I, II, and III subunit RPABC3	0.263935	0.147618	3
APAF1	Apoptotic protease-activating factor 1	0.236513	0.47108	12
FARP1	FERM, RhoGEF and pleckstrin domain-containing protein 1	-0.0572453	0.48163	13
RPL24	60S ribosomal protein L24	0.105707	-0.0542073	3
MBNL1	Muscleblind-like protein 1	0.132195	0.0388341	3
NRF1	Nuclear respiratory factor 1	0.154432	-0.0673289	7
C7orf50	Uncharacterized protein C7orf50	0.250456	-0.0567355	7
DNAJB2	DnaJ homolog subfamily B member 2	-0.402784	-0.515704	2
LIMD1	LIM domain-containing protein 1	-0.357682	-0.0623174	3
CHCHD3	MICOS complex subunit MIC19	-0.13596	0.45446	7
AKR1B15;AKR1B10	Aldo-keto reductase family 1 member B15;Aldo-keto reductase family 1 member B10	0.817509	-2.01114	7
NABP2;NABP1	SOSS complex subunit B1;SOSS complex subunit B2	-0.0773659	-0.0985837	12
CCM2	Cerebral cavernous malformations 2 protein	0.357114	0.273501	7
DCUN1D1	DCN1-like protein;DCN1-like protein 1	0.437332	0.125567	3
FOXJ3;FOXN3;FOXN4;FOXN2;FOXJ1;FOXG1;FOXJ2;FOXN1	Forkhead box protein J3;Forkhead box protein N4;Forkhead box protein N2;Forkhead box protein J1;Forkhead box protein N3;Forkhead box protein G1;Forkhead box protein J2;Forkhead box protein N1	0.111291	0.116188	14
MEST	Mesoderm-specific transcript homolog protein	0.388254	0.0232224	7
TRIM22	E3 ubiquitin-protein ligase TRIM22	0.213289	0.218434	11
IL1B	Interleukin-1 beta	0.392912	0.0960984	2
NUPL2	Nucleoporin-like protein 2	-0.359186	0.319157	7
FILIP1L	Filamin A-interacting protein 1-like	-0.384699	0.594504	3
POP7	Ribonuclease P protein subunit p20	-0.292937	0.328162	7
RPL22L1	60S ribosomal protein L22-like 1	-0.45054	-0.33642	3
ZBTB8OS	Protein archease	-0.157864	-0.197814	1
EIF4G2	Eukaryotic translation initiation factor 4 gamma 2	0.418049	0.0997682	11
PPP1R9B		0.170288	-0.30153	17
RPL32	60S ribosomal protein L32	0.140169	-0.069036	3
pk;ZAK	Mitogen-activated protein kinase kinase kinase MLT	0.246359	0.564403
CAMK2D	Calcium/calmodulin-dependent protein kinase type II subunit delta	-0.413862	-0.0455785	4
GSTCD	Glutathione S-transferase C-terminal domain-containing protein	0.162683	0.558274	4
COX7C	Cytochrome c oxidase subunit 7C, mitochondrial	-1.36079	-0.171167	5
TMEM33	Transmembrane protein 33	0.632521	0.155763	4
CDK7	Cyclin-dependent kinase 7	0.299377	-0.21129	5
MRPL27	39S ribosomal protein L27, mitochondrial	-0.243664	-0.250886	17
ELMOD2	ELMO domain-containing protein 2	-0.578949	-0.25949	4
HSD17B11	Estradiol 17-beta-dehydrogenase 11	0.608156	0.135407	4
TUSC3	Tumor suppressor candidate 3	-0.0645294	-0.0975261	8
RAPGEF6	Rap guanine nucleotide exchange factor 6	-0.295595	0.0433402	5
PET112;GATB	Glutamyl-tRNA(Gln) amidotransferase subunit B, mitochondrial	-0.0150642	-0.380916	4
SIL1	Nucleotide exchange factor SIL1	-0.337069	-0.697021	5
FBXO4	F-box only protein 4	0.108875	0.230205	5
SEC31A	Protein transport protein Sec31A	0.391724	-0.373279	4
MCC	Colorectal mutant cancer protein	-0.630965	-0.74317	5
STX18	Syntaxin-18	-0.375038	0.111992	4
DCK	Deoxycytidine kinase	0.343786	0.382504	4
SENP6	Sentrin-specific protease 6	0.34991	0.0457625	6
COL12A1	Collagen alpha-1(XII) chain	-0.199055	-0.572362	6
2011-09-01	Septin-11	0.445343	0.477175	4
COX7A2	Cytochrome c oxidase subunit 7A2, mitochondrial	-1.58798	-0.00990152	6
SNX14	Sorting nexin-14	0.193394	0.00610781	6
ZNF131	Zinc finger protein 131	-0.141272	0.232178	5
CLASP2	CLIP-associating protein 2	0.147987	-0.0544038	3
NSMCE2	E3 SUMO-protein ligase NSE2	0.17108	-0.100158	8
SARAF	Store-operated calcium entry-associated regulatory factor	0.192221	-0.339633	8
TATDN1	Putative deoxyribonuclease TATDN1	0.114454	-0.00612593	8
REEP4	Receptor expression-enhancing protein;Receptor expression-enhancing protein 4	0.166973	0.121458	8
CHRAC1	Chromatin accessibility complex protein 1	0.15362	0.0350041	8
STMN2	Stathmin;Stathmin-2	-0.194555	NaN	8
C1orf198	Uncharacterized protein C1orf198	-0.0229454	-0.0766835	1
PSD3		-0.330799	-0.563607	8
TTI2	TELO2-interacting protein 2	0.279698	0.107313	8
POLB	DNA polymerase beta	-0.0394306	-0.0457301	8
ERI1	3-5 exoribonuclease 1	0.422188	0.684042	8
TMEM55A	Type 2 phosphatidylinositol 4,5-bisphosphate 4-phosphatase	-0.482162	-0.174915	8
PSD3	PH and SEC7 domain-containing protein 3	-0.112911	-0.563607	8
AP3M2	AP-3 complex subunit mu-2	-0.482154	0.269975	8
LYRM2	LYR motif-containing protein 2	0.304066	-0.173925	6
ANXA6	Annexin	0.544107	0.772963	5
TAF6	Transcription initiation factor TFIID subunit 6	0.655687	0.359341	7
COPS6	COP9 signalosome complex subunit 6	-0.0487595	0.3098	7
FLOT2	Flotillin-2	-0.0724487	0.0745149	17
KIAA0319L	Dyslexia-associated protein KIAA0319-like protein	-0.206568	-0.32534	1
ZNF143	Zinc finger protein 143	0.0726709	-0.0518384	11
CPNE8;CPNE5	Copine-8;Copine-5	-0.0530205	-0.812797	6
RNF14	E3 ubiquitin-protein ligase RNF14	-0.299591	0.061605	5
PRRC2C	Protein PRRC2C	0.196404	0.035542	1
NDUFV2	NADH dehydrogenase [ubiquinone] flavoprotein 2, mitochondrial	-0.694891	0.241138	18
SNCA	Alpha-synuclein	-0.360008	0.119137	4
NAA50	N-alpha-acetyltransferase 50	0.270824	0.408489	3
TANK	TRAF family member-associated NF-kappa-B activator	0.0189238	-0.226069	2
INPP4B	Type II inositol 3,4-bisphosphate 4-phosphatase	0.0527153	-0.222575	4
YIPF3	Protein YIPF3;Protein YIPF3, 36 kDa form III	-0.0452118	-0.391338	6
DMD	Dystrophin	-0.0862331	0.198199	X
ACIN1	Apoptotic chromatin condensation inducer in the nucleus	-0.0873299	0.0689502	14
MTA3	Metastasis-associated protein MTA3	0.93556	-0.0705333	2
FAM91A1	Protein FAM91A1	0.132978	0.119991	8
ERMP1	Endoplasmic reticulum metallopeptidase 1	-0.287373	-0.835176	9
EIF2B4	Translation initiation factor eIF-2B subunit delta	0.061245	-0.0757442	2
ZC3H18	Zinc finger CCCH domain-containing protein 18	0.00113106	0.1679	16
MAEA	Macrophage erythroblast attacher	-0.201659	0.200303	4
SDC2	Syndecan;Syndecan-2	-0.144825	-0.348609	8
MRPL22	39S ribosomal protein L22, mitochondrial	-0.207743	0.0156226	5
ITGA2		0.101225	0.461329	5
USP19	Ubiquitin carboxyl-terminal hydrolase;Ubiquitin carboxyl-terminal hydrolase 19	0.285934	1.00329	3
MTA1	Metastasis-associated protein MTA1	-0.0558395	0.179175	14
PLAU	Urokinase-type plasminogen activator;Urokinase-type plasminogen activator long chain A;Urokinase-type plasminogen activator short chain A;Urokinase-type plasminogen activator chain B	-0.0275087	0.385196	10
DAGLB	Sn1-specific diacylglycerol lipase beta	0.0455551	0.100412	7
OSBPL2	Oxysterol-binding protein;Oxysterol-binding protein-related protein 2	-0.118277	-0.0605788	20
RPS24	40S ribosomal protein S24	-0.231943	-0.0538745	10
RBMS1	RNA-binding motif, single-stranded-interacting protein 1	0.0769882	0.0270019	2
BZW2	Basic leucine zipper and W2 domain-containing protein 2	0.322813	0.0433869	7
G6PD	Glucose-6-phosphate 1-dehydrogenase	-0.0951786	0.248544	X
PCCB	Propionyl-CoA carboxylase beta chain, mitochondrial	-0.374435	-0.248963	3
CAPN5	Calpain-5	0.0697746	-0.205904	11
LTBP1	Latent-transforming growth factor beta-binding protein 1	0.263021	-0.332967	2
MAP4	Microtubule-associated protein	0.109114	-0.623867	3
ATG16L1	Autophagy-related protein 16-1	-0.0307846	0.108521	2
CYFIP2	Cytoplasmic FMR1-interacting protein 2	1.69922	-0.0198174	5
SDAD1	Protein SDA1 homolog	0.29043	0.195275	4
2010-09-01	Septin-10	-0.100906	0.269513	2
ABI2	Abl interactor 2	-0.123922	0.199598	2
EXOC6	Exocyst complex component 6	0.0771065	0.131837	10
ASXL2	Putative Polycomb group protein ASXL2	0.061161	0.128471	2
NDUFB5	NADH dehydrogenase [ubiquinone] 1 beta subcomplex subunit 5, mitochondrial	-0.665848	-0.169406	3
PIGG	GPI ethanolamine phosphate transferase 2	-0.0435104	-0.450294	4
GSTM1;GSTM4	Glutathione S-transferase Mu 1;Glutathione S-transferase Mu 4	-0.433413	-3.9093	1
EIF4B	Eukaryotic translation initiation factor 4B	0.130066	-0.289041	12
EIF4G1		0.234091	0.159433	3
DCTN1;DKFZp686E0752	Dynactin subunit 1	-0.173431	0.0585914	2
CHTF18	Chromosome transmission fidelity protein 18 homolog	0.151415	0.498289	16
ALYREF		0.425261	0.467038	17
HK2	Hexokinase;Hexokinase-2	-0.040123	-0.170146	2
AGK	Acylglycerol kinase, mitochondrial	0.135986	0.162796	7
SIRT1	NAD-dependent protein deacetylase sirtuin-1;SirtT1 75 kDa fragment	0.117365	-0.0844483	10
MARK2	Serine/threonine-protein kinase MARK2	0.188168	0.318982	11
TNC	Tenascin	-0.393364	-0.132126	9
CCNB1	G2/mitotic-specific cyclin-B1	0.245977	-0.37021	5
BDH1	D-beta-hydroxybutyrate dehydrogenase, mitochondrial	-0.289343	-0.0415902	3
GOSR1	Golgi SNAP receptor complex member 1	-0.0442257	-0.0551991	17
LRCH3	Leucine-rich repeat and calponin homology domain-containing protein 3	0.230458	0.00481367	3
CDCA2	Cell division cycle-associated protein 2	0.165288	0.311127	8
PPIE	Peptidyl-prolyl cis-trans isomerase;Peptidyl-prolyl cis-trans isomerase E	0.0178871	0.0903897	1
PDPK1;PDPK2P	3-phosphoinositide-dependent protein kinase 1;Putative 3-phosphoinositide-dependent protein kinase 2	-0.0927334	0.199186	16
CUL9	Cullin-9	0.523421	-0.345152	6
ACSF2	Acyl-CoA synthetase family member 2, mitochondrial	0.409187	-0.00830317	17
RABGEF1	Rab5 GDP/GTP exchange factor	-0.315628	-0.293592	7
PHLDB2	Pleckstrin homology-like domain family B member 2	0.419231	0.691897	3
PPP2R5D	Serine/threonine-protein phosphatase 2A 56 kDa regulatory subunit delta isoform	-0.0679932	-0.301724	6
MANBA	Beta-mannosidase	-0.648207	-0.563925	4
FCHSD2	F-BAR and double SH3 domains protein 2	0.0254078	0.314164	11
CEP97	Centrosomal protein of 97 kDa	-0.0161171	0.0931926	3
RASA1	Ras GTPase-activating protein 1	-0.0268707	0.0173688	5
MAP1A	Microtubule-associated protein 1A;MAP1A heavy chain;MAP1 light chain LC2	-0.687963	-1.54609	15
EIF4G1		0.155658	0.159433	3
PRKAG2	5-AMP-activated protein kinase subunit gamma-2	-0.166382	-0.140746	7
TSN	Translin	0.073246	0.121684	2
RPS6KA1	Ribosomal protein S6 kinase;Ribosomal protein S6 kinase alpha-1	-0.29417	-0.102219	1
COPS8	COP9 signalosome complex subunit 8	-0.0942574	-0.370732	2
MED22	Mediator of RNA polymerase II transcription subunit 22	0.122296	0.185346	9
NDUFB9	NADH dehydrogenase [ubiquinone] 1 beta subcomplex subunit 9	-0.958399	0.0590653	8
ZNF451	Zinc finger protein 451	0.0641537	-0.151932	6
MCCC1	Methylcrotonoyl-CoA carboxylase subunit alpha, mitochondrial	-0.503063	-0.0129409	3
POLR3C	DNA-directed RNA polymerase III subunit RPC3	0.0830431	0.336812	1
GSTM2	Glutathione S-transferase Mu 2	0.66836	0.7462	1
ACP2	Lysosomal acid phosphatase	0.455696	-0.17472	11
EPB41L2	Band 4.1-like protein 2	0.181213	-1.30248	6
MKNK1;DKFZp686E14208	MAP kinase-interacting serine/threonine-protein kinase 1	-0.249306	-0.169654	1
THY1	Thy-1 membrane glycoprotein	0.267267	-0.300868	11
TCP11L1	T-complex protein 11-like protein 1	0.00141621	0.350142	11
CD81	Tetraspanin;CD81 antigen	0.288567	-0.122323	11
RPS6KA4	Ribosomal protein S6 kinase;Ribosomal protein S6 kinase alpha-4	0.0592918	0.185994	11
C2CD2L	C2 domain-containing protein 2-like	-0.0420771	0.248969	11
HSPA8		0.819919	0.224027	11
MOCS2	Molybdopterin synthase sulfur carrier subunit	0.0468025	0.063396	5
NEDD8-MDP1		0.692823	-1.47198	14
NPEPPS	Puromycin-sensitive aminopeptidase	0.0268784	0.129943	17
RNF141	RING finger protein 141	-0.106746	-0.120538	11
MACF1		-0.133561	-0.260133	1
SIRT3	NAD-dependent protein deacetylase sirtuin-3, mitochondrial	-0.123862	-0.357984	11
C11orf58;SMAP	Small acidic protein	-0.155674	0.127455	11
C11orf30;EMSY	Protein EMSY	-0.576521	0.0183539	11
BIRC2	Baculoviral IAP repeat-containing protein 2	-0.347275	0.824007	11
CLNS1A	Methylosome subunit pICln	-0.127777	0.0370383	11
FAM118B	Protein FAM118B	-0.116696	-0.197692	11
HSF1	Heat shock factor protein 1	0.0669384	0.167047	8
ARHGEF12	Rho guanine nucleotide exchange factor 12	0.0785332	0.148952	11
KCTD21	BTB/POZ domain-containing protein KCTD21	0.420742	-0.544425	11
LMO7		0.449232	0.164208	13
ATP5L	ATP synthase subunit g, mitochondrial	-0.0402527	-0.114337	11
TSPAN4	Tetraspanin;Tetraspanin-4	0.749789	-0.334597	11
CSRP1		-0.203539	0.880521	1
SNX15	Sorting nexin-15	-0.255245	-0.391182	11
TPD52L1	Tumor protein D53	0.344816	0.429636	6
DGKZ	Diacylglycerol kinase;Diacylglycerol kinase zeta	0.311778	0.245697	11
AAMDC	Mth938 domain-containing protein	0.00162506	-0.278261	11
CD59	CD59 glycoprotein	0.295952	-0.144777	11
FAR1	Fatty acyl-CoA reductase 1	0.274931	0.121138	11
POLR2M	DNA-directed RNA polymerase II subunit GRINL1A, isoforms 4/5	0.0472307	-0.135613	15
LRP8	Low-density lipoprotein receptor-related protein 8	-0.62801	0.399231	1
NDUFS8	NADH dehydrogenase [ubiquinone] iron-sulfur protein 8, mitochondrial	-0.926231	-0.104668	11
EIF1AD	Probable RNA-binding protein EIF1AD	0.0828686	0.021502	11
UVRAG	UV radiation resistance-associated gene protein	0.24118	0.264716	11
SETDB1	Histone-lysine N-methyltransferase SETDB1	-0.126305	-0.307532	1
EEF1D	Elongation factor 1-delta	0.300623	0.0974183	8
FADS3	Fatty acid desaturase 3	0.153811	0.400065	11
SCYL1	N-terminal kinase-like protein	-0.146414	-0.209541	11
RABGAP1L	Rab GTPase-activating protein 1-like, isoform 10;Rab GTPase-activating protein 1-like	-0.173031	-0.1807	1
CHMP4A		-0.153217	-0.103589	14
NR2F1	COUP transcription factor 1	-0.195341	-0.329383	5
PFKFB3	6-phosphofructo-2-kinase/fructose-2,6-bisphosphatase 3;6-phosphofructo-2-kinase;Fructose-2,6-bisphosphatase	0.269799	0.259341	10
TRMT2A	tRNA (uracil-5-)-methyltransferase homolog A	0.287739	0.0351624	22
XPO4	Exportin-4	0.189411	0.101518	13
BCL7B	B-cell CLL/lymphoma 7 protein family member B	0.161734	0.201987	7
GTF2H3	General transcription factor IIH subunit 3	0.56148	0.100306	12
ADA	Adenosine deaminase	-0.593997	-0.569465	20
CCDC53	WASH complex subunit CCDC53	0.300268	-0.454274	12
WNK1	Serine/threonine-protein kinase WNK1	-0.26717	-0.0203538	12
MPI	Mannose-6-phosphate isomerase	-0.602768	-0.492733	15
ANAPC15	Anaphase-promoting complex subunit 15	-0.245494	-0.0293813	11
SH2B1	SH2B adapter protein 1	-0.488636	-0.269462	16
DAD1	Dolichyl-diphosphooligosaccharide--protein glycosyltransferase subunit DAD1	0.482361	-0.00891447	14
UNG	Uracil-DNA glycosylase	0.403809	0.687113	12
NECAP1	Adaptin ear-binding coat-associated protein 1	0.00854874	-0.0896373	12
ATP6V0D1	V-type proton ATPase subunit d 1	-0.344675	-0.29174	16
ARL6IP4	ADP-ribosylation factor-like protein 6-interacting protein 4	-0.296127	0.584421	12
DTL	Denticleless protein homolog	0.515976	0.767587	1
C17orf70;FAAP100	Fanconi anemia-associated protein of 100 kDa	0.0198803	-0.297602	17
SLC3A2	4F2 cell-surface antigen heavy chain	1.31945	1.56475	11
GPHN	Gephyrin;Molybdopterin adenylyltransferase;Molybdopterin molybdenumtransferase	-0.190044	0.271607	14
ANAPC5	Anaphase-promoting complex subunit 5	0.00186539	-0.0198131	12
TCP1	T-complex protein 1 subunit alpha	1.43298	0.306463	6
POLE	DNA polymerase;DNA polymerase epsilon catalytic subunit A	0.141475	0.685351	12
DMXL1	DmX-like protein 1	0.182897	-0.119255	5
TSPAN11	Tetraspanin;Tetraspanin-11	0.608984	-1.67107	12
HMGA2	High mobility group protein HMGI-C	-0.421076	-0.354354	12
HMBS	Porphobilinogen deaminase	0.438129	0.207759	11
SEC23A	Protein transport protein Sec23A	0.177364	0.295142	14
TSG101	Tumor susceptibility gene 101 protein	-0.146849	-0.19604	11
PXMP2	Peroxisomal membrane protein 2	0.507107	0.25564	12
MAP3K4	Mitogen-activated protein kinase kinase kinase 4	-0.4082	-0.110741	6
TUBA1C	Tubulin alpha-1C chain	-0.0731564	0.42672	12
DDX55	ATP-dependent RNA helicase DDX55	0.0938148	0.504058	12
CPSF7	Cleavage and polyadenylation specificity factor subunit 7	-0.151869	0.0725827	11
ATL3		-0.309814	0.046061	11
CDK17	Cyclin-dependent kinase 17	0.354044	0.188575	12
TLE3	Transducin-like enhancer protein 3	-0.206886	-0.224318	15
MED21	Mediator of RNA polymerase II transcription subunit 21	0.132339	-0.00741339	12
TRPT1	tRNA 2-phosphotransferase 1	0.0813408	-0.369394	11
ASH2L	Set1/Ash2 histone methyltransferase complex subunit ASH2	0.136391	0.141883	8
MVK	Mevalonate kinase	0.208729	-0.0714183	12
EPN2	Epsin-2	-0.435121	-0.168848	17
DDX19A;DDX19B	ATP-dependent RNA helicase DDX19B;ATP-dependent RNA helicase DDX19A	-1.00951	-0.103264	16
DST	Dystonin	-0.102194	-0.280213	6
PDE12	2,5-phosphodiesterase 12	-0.114523	0.146429	3
PPP3R1	Calcineurin subunit B type 1	1.28398	0.313295	2
HYI	Putative hydroxypyruvate isomerase;Hydroxypyruvate isomerase	0.398293	NaN	1
LGALS8	Galectin;Galectin-8	-0.0434036	-0.0459285	1
RBM38;RBM24	RNA-binding protein 38;RNA-binding protein 24	0.075407	-0.18155	6
MICU1	Calcium uptake protein 1, mitochondrial	-0.189045	-0.0813127	10
CAD	CAD protein;Glutamine-dependent carbamoyl-phosphate synthase;Aspartate carbamoyltransferase;Dihydroorotase	0.118492	0.368132	2
C12orf75;OCC1	Overexpressed in colon carcinoma 1 protein	0.442986	0.474557	12
CSRP2	Cysteine and glycine-rich protein 2	2.07574	0.805576	12
TMBIM6	Bax inhibitor 1	0.982258	0.29121	12
FKBP11	Peptidyl-prolyl cis-trans isomerase;Peptidyl-prolyl cis-trans isomerase FKBP11	-0.330807	-0.341988	12
CHMP1A	Charged multivesicular body protein 1a	-0.093935	-0.0956655	16
CNOT2	CCR4-NOT transcription complex subunit 2	0.131266	-0.0978742	12
ELK3	ETS domain-containing protein Elk-3	0.112494	0.0425992	12
POC1B-GALNT4;GALNT4	Polypeptide N-acetylgalactosaminyltransferase;Polypeptide N-acetylgalactosaminyltransferase 4	-0.675035	-0.45993	12
CD63	Tetraspanin;CD63 antigen	-0.0678825	-0.525766	12
TNS2	Tensin-2	-0.205066	-0.271048	12
COPZ1	Coatomer subunit zeta-1	-0.359379	-0.045239	12
BRF1	Transcription factor IIIB 90 kDa subunit	-0.307843	-0.14044	14
SPRYD3	SPRY domain-containing protein 3	-0.340351	-0.515992	12
SCAF11	Protein SCAF11	0.025753	-0.0420594	12
VPS29	Vacuolar protein sorting-associated protein 29	0.393715	0.140131	12
PPP1CC	Serine/threonine-protein phosphatase;Serine/threonine-protein phosphatase PP1-gamma catalytic subunit	0.288	0.219388	12
NACA	Nascent polypeptide-associated complex subunit alpha;Nascent polypeptide-associated complex subunit alpha, muscle-specific form	0.153677	-0.117544	12
C17orf49;RNASEK-C17orf49;BAP18	Chromatin complexes subunit BAP18	-0.207775	0.451997	17
PPHLN1	Periphilin-1	-0.221466	0.018909	12
AK2	Adenylate kinase 2, mitochondrial;Adenylate kinase 2, mitochondrial;Adenylate kinase 2, mitochondrial, N-terminally processed	-0.233976	0.220361	1
ACAD10	Acyl-CoA dehydrogenase family member 10	-0.199354	-0.707971	12
RBMS2	RNA-binding motif, single-stranded-interacting protein 2	0.472359	0.338087	12
SDHAF2	Succinate dehydrogenase assembly factor 2, mitochondrial	0.639142	-0.161719	11
APTX	Aprataxin	0.284278	-0.0855937	9
MYO5A	Unconventional myosin-Va	-0.0770588	-0.385198	15
HNRNPA1	Heterogeneous nuclear ribonucleoprotein A1;Heterogeneous nuclear ribonucleoprotein A1, N-terminally processed	0.232685	-0.0508525	12
EML1	Echinoderm microtubule-associated protein-like 1	-0.753008	-0.721593	14
RPL10		0.827816	-0.118146	X
FAM162A	Protein FAM162A	-0.560318	-0.486085	3
BSCL2	Seipin	0.0245876	-0.152623	11
MRE11A	Double-strand break repair protein MRE11A	-0.216875	0.192913	11
VEZT	Vezatin	-0.32962	-0.0821137	12
TIA1	Nucleolysin TIA-1 isoform p40	-0.468699	-0.334913	2
POLD2	DNA polymerase delta subunit 2	0.330801	0.0474153	7
IGF2BP2	Insulin-like growth factor 2 mRNA-binding protein 2	0.194405	0.348315	3
AIMP2		0.553644	0.119366	7
EPHA5;EPHA3	Receptor protein-tyrosine kinase;Ephrin type-A receptor 5;Ephrin type-A receptor 3	-0.727083	-1.2479	3
CCDC93	Coiled-coil domain-containing protein 93	-0.24612	0.122927	2
ARPC4-TTLL3;ARPC4	Actin-related protein 2/3 complex subunit 4	0.175507	-0.129581	3
CCDC115	Coiled-coil domain-containing protein 115	-0.210987	-0.162575	2
LMO7	LIM domain only protein 7	0.472036	0.164208	13
COX19	Cytochrome c oxidase assembly protein COX19	0.224398	0.118281	7
TM4SF1	Transmembrane 4 L6 family member 1	0.462434	-0.520591	3
STIM1	Stromal interaction molecule 1	0.409117	0.0480895	11
NDUFV1	NADH dehydrogenase [ubiquinone] flavoprotein 1, mitochondrial	-1.06717	0.0180287	11
GSDMD	Gasdermin-D	0.0914211	-0.238705	8
TJP1	Tight junction protein ZO-1	0.322687	0.117949	15
LOH12CR1	Loss of heterozygosity 12 chromosomal region 1 protein	-0.194407	-0.184781	12
MED15	Mediator of RNA polymerase II transcription subunit 15	-0.0171223	0.350929	22
ZCRB1	Zinc finger CCHC-type and RNA-binding motif-containing protein 1	-0.0317211	-0.312462	12
TMCC3	Transmembrane and coiled-coil domains protein 3	-0.0603666	0.0621877	12
METTL10	Protein-lysine N-methyltransferase METTL10	-2.27959	-0.134799	10
TDP1	Tyrosyl-DNA phosphodiesterase 1	-0.289627	0.104907	14
ATP5J2-PTCD1;ATP5J2	ATP synthase subunit f, mitochondrial	-0.40727	0.00903392	7
DCAF8	DDB1- and CUL4-associated factor 8	0.0206757	-0.24059	1
KLC1	Kinesin light chain 1	0.526499	-0.0793719	14
OTX2	Homeobox protein OTX2	-2.95568	-5.34114	14
GNG2	Guanine nucleotide-binding protein subunit gamma;Guanine nucleotide-binding protein G(I)/G(S)/G(O) subunit gamma-2	0.23463	-0.473019	14
GALT	Galactose-1-phosphate uridylyltransferase	0.2347	0.00912809	9
MED6	Mediator of RNA polymerase II transcription subunit 6	0.0774536	0.216562	14
VIPAS39	Spermatogenesis-defective protein 39 homolog	-0.0973167	-0.328125	14
FRMD6	FERM domain-containing protein 6	0.105173	0.539366	14
ATXN3	Ataxin-3	0.195274	-0.0677905	14
HNRNPC	Heterogeneous nuclear ribonucleoproteins C1/C2	-0.262558	0.0981488	14
DDX24	ATP-dependent RNA helicase DDX24	0.383324	0.0121169	14
SYNE3	Nesprin-3	-0.580837	-0.646572	14
ITPK1	Inositol-tetrakisphosphate 1-kinase	0.0319557	0.286505	14
MIA2;CTAGE5	Melanoma inhibitory activity protein 2;cTAGE family member 5	-0.0900459	-0.279356
FCF1	rRNA-processing protein FCF1 homolog	0.114418	0.121041	14
CDK2	Cyclin-dependent kinase 2	0.29966	0.157147	12
TEP1	Telomerase protein component 1	0.344013	-0.109894	14
PSMA6	Proteasome subunit alpha type;Proteasome subunit alpha type-6	0.0694103	0.0902781	14
ZNF512	Zinc finger protein 512	-0.552004	-0.761303	2
PAPOLA	Poly(A) polymerase alpha	0.177233	0.0863509	14
LAMB1	Laminin subunit beta-1	0.0211964	-0.371706	7
INTS9	Integrator complex subunit 9	-0.0889425	-0.13355	8
TRAM1	Translocating chain-associated membrane protein 1	0.624552	0.00511503	8
TIMM8B	Mitochondrial import inner membrane translocase subunit Tim8 B	-0.222965	0.00562334	11
GPR107	Protein GPR107	0.113129	-0.236847	9
USP11	Ubiquitin carboxyl-terminal hydrolase;Ubiquitin carboxyl-terminal hydrolase 11	0.558588	-0.0820374	X
PDE5A	cGMP-specific 3,5-cyclic phosphodiesterase	-0.301184	-0.609038	4
SOS1	Son of sevenless homolog 1	0.292064	0.134778	2
ARFGAP2	ADP-ribosylation factor GTPase-activating protein 2	0.0341568	-0.169864	11
NKIRAS1	NF-kappa-B inhibitor-interacting Ras-like protein 1	-0.533728	0.133279	3
PFN2	Profilin;Profilin-2	-0.0556087	0.136107	3
HPS3	Hermansky-Pudlak syndrome 3 protein	0.682175	0.0255733	3
CHPF2	Chondroitin sulfate glucuronyltransferase	0.0496864	-0.397268	7
MRPS22	28S ribosomal protein S22, mitochondrial	-0.391415	0.091723	3
CLPTM1L	Cleft lip and palate transmembrane protein 1-like protein	0.243284	-0.0693536	5
PI4K2B	Phosphatidylinositol 4-kinase type 2-beta	0.0534821	0.127983	4
CELF1	CUGBP Elav-like family member 1	-0.0397415	0.245123	11
PUS1	tRNA pseudouridine synthase;tRNA pseudouridine synthase A, mitochondrial	0.0644703	0.354057	12
HNRNPH1	Heterogeneous nuclear ribonucleoprotein H;Heterogeneous nuclear ribonucleoprotein H, N-terminally processed	0.0515747	0.348673	5
BLOC1S1	Biogenesis of lysosome-related organelles complex 1 subunit 1	-0.160915	-0.340595	12
ZFAND3	AN1-type zinc finger protein 3	0.0609331	0.0917153	6
DAB2IP	Disabled homolog 2-interacting protein	-0.394411	0.270468	9
NELFA	Negative elongation factor A	-0.441269	-0.154411	4
ERI3	ERI1 exoribonuclease 3	-0.0724907	-0.207882	1
IMPDH2	Inosine-5-monophosphate dehydrogenase 2	0.0339527	0.00140333	3
TRRAP	Transformation/transcription domain-associated protein	0.234024	-0.00447798	7
NFKBIE	NF-kappa-B inhibitor epsilon	-0.0178385	0.862943	6
RPL36A;RPL36A-HNRNPH2	60S ribosomal protein L36a	0.348598	0.621244	X
CIZ1	Cip1-interacting zinc finger protein	-0.0471306	0.0305495	9
ERGIC3	Endoplasmic reticulum-Golgi intermediate compartment protein 3	-0.170176	-0.434851	20
BRD2	Bromodomain-containing protein 2	0.0386581	-0.188413	6
SP3	Transcription factor Sp3	0.211611	0.0134702	2
IMP4	U3 small nucleolar ribonucleoprotein protein IMP4	0.104979	0.299634	2
PISD	Phosphatidylserine decarboxylase proenzyme;Phosphatidylserine decarboxylase alpha chain;Phosphatidylserine decarboxylase beta chain	0.134593	0.174021	22
MLH1	DNA mismatch repair protein Mlh1	-0.059021	0.178724	3
TMEM222	Transmembrane protein 222	1.07567	-0.151761	1
FOXP1	Forkhead box protein P1	-0.247572	0.13244	3
CHIC2	Cysteine-rich hydrophobic domain-containing protein 2	0.437603	-0.335286	4
TBC1D1	TBC1 domain family member 1	0.234666	0.756498	4
MRPL3	39S ribosomal protein L3, mitochondrial	0.26885	0.286142	3
TMA16	Translation machinery-associated protein 16	-0.217285	0.353398	4
PCBD2	Pterin-4-alpha-carbinolamine dehydratase 2	0.306627	-0.226745	5
MAN2B2	Alpha-mannosidase;Epididymis-specific alpha-mannosidase	-0.126516	-0.649235	4
UBE2B	Ubiquitin-conjugating enzyme E2 B	0.0262823	0.0649486	5
MRPS18C	28S ribosomal protein S18c, mitochondrial	-0.0757122	-0.117723	4
APBB2	Amyloid beta A4 precursor protein-binding family B member 2	-0.668337	0.812638	4
GRSF1	G-rich sequence factor 1	0.326172	0.14435	4
ARHGEF10	Rho guanine nucleotide exchange factor 10	0.328056	0.118955	8
RRM2B	Ribonucleoside-diphosphate reductase subunit M2 B	0.295886	0.263737	8
STC2	Stanniocalcin-2	0.409927	0.280592	5
TRAPPC9	Trafficking protein particle complex subunit 9	-0.450176	-0.809544	8
TNIP1	TNFAIP3-interacting protein 1	0.206357	0.406058	5
TPD52	Tumor protein D52	-0.0013237	-0.244728	8
ASCC1	Activating signal cointegrator 1 complex subunit 1	0.0233974	-0.242715	10
RUFY2	RUN and FYVE domain-containing protein 2	0.00689316	-0.0783277	10
GEMIN2	Gem-associated protein 2	0.0529451	0.486266	14
MTMR1	Myotubularin-related protein 1	-0.265789	0.115345	X
CWF19L2	CWF19-like protein 2	-0.104563	0.0909581	11
RNASEH2C	Ribonuclease H2 subunit C	-0.18731	-0.268292	11
PICALM		0.264141	NaN	11
HADHA	Trifunctional enzyme subunit alpha, mitochondrial;Long-chain enoyl-CoA hydratase;Long chain 3-hydroxyacyl-CoA dehydrogenase	-0.0889645	-0.0154424	2
REXO2	Oligoribonuclease, mitochondrial	0.306446	0.377875	11
RASSF8	Ras association domain-containing protein 8	0.0305042	-0.323299	12
LRP6	Low-density lipoprotein receptor-related protein 6	-0.0945196	-0.313374	12
ETNK1	Ethanolamine kinase 1	-0.361692	-0.276527	12
PRKD1	Serine/threonine-protein kinase;Serine/threonine-protein kinase D1	0.146031	0.0260367	14
FBXO21	F-box only protein 21	-0.389148	-0.209212	12
GATC	Glutamyl-tRNA(Gln) amidotransferase subunit C, mitochondrial	0.149097	-0.00856733	12
EMC4	ER membrane protein complex subunit 4	-0.0938129	-0.044517	15
RNF31	E3 ubiquitin-protein ligase RNF31	-0.0306587	0.318769	14
ZNF280D	Zinc finger protein 280D	-0.0804482	-0.502996	15
MAN2A2	Alpha-mannosidase;Alpha-mannosidase 2x	-0.121639	-0.164996	15
IL16	Pro-interleukin-16;Interleukin-16	0.355618	NaN	15
ZNF592	Zinc finger protein 592	0.208864	0.239793	15
DCAF11	DDB1- and CUL4-associated factor 11	-0.048852	-0.498831	14
GMPR2	GMP reductase;GMP reductase 2	-0.85479	-0.458841	14
MORF4L1	Mortality factor 4-like protein 1	-0.422543	-0.00715303	15
RPS27L	40S ribosomal protein S27;40S ribosomal protein S27-like	0.441643	0.0229192	15
C15orf57	Uncharacterized protein C15orf57	0.606992	-0.0747471	15
SEC11A	Signal peptidase complex catalytic subunit SEC11;Signal peptidase complex catalytic subunit SEC11A;Signal peptidase I	0.402506	-0.0276008	15
BLM	Bloom syndrome protein	-0.0419807	0.839798	15
AKR7A2	Aflatoxin B1 aldehyde reductase member 2	-0.14447	-0.501788	1
CD55	Complement decay-accelerating factor	0.218304	-0.00748396	1
NUB1	NEDD8 ultimate buster 1	-0.0416775	0.171238	7
NOL3	Nucleolar protein 3	-0.0339527	-0.143035	16
MAN2C1	Alpha-mannosidase 2C1	1.82312	0.00201845	15
VPS33A	Vacuolar protein sorting-associated protein 33A	0.00319672	-0.324108	12
RNPS1	RNA-binding protein with serine-rich domain 1	-0.213215	0.346607	16
ATG101	Autophagy-related protein 101	-0.0776367	0.138222	12
RAB27A	Ras-related protein Rab-27A	0.277218	0.215097	15
ZFYVE19	Abscission/NoCut checkpoint regulator	-0.121002	-0.322196	15
RPS15A		-0.256353	-0.057261	16
PRMT7	Protein arginine N-methyltransferase 7	-0.0629816	-0.17027	16
RPS17	40S ribosomal protein S17	-0.165318	0.227029	15
MPHOSPH6	M-phase phosphoprotein 6	0.330076	-0.0229049	16
TBC1D24	TBC1 domain family member 24	-0.0869341	0.390861	16
HEXA	Beta-hexosaminidase;Beta-hexosaminidase subunit alpha	-0.280891	-0.431774	15
TK2	Thymidine kinase 2, mitochondrial	0.0100822	-0.44581	16
MACF1	Microtubule-actin cross-linking factor 1, isoforms 1/2/3/5	0.043623	-0.260133	1
NDUFB10	NADH dehydrogenase [ubiquinone] 1 beta subcomplex subunit 10	-0.409073	-0.0647454	16
SNX33	Sorting nexin-33	-0.0618324	-0.182527	15
METTL9;PAP1	Methyltransferase-like protein 9	-0.258036	-0.0968451	16
PAPD5	Non-canonical poly(A) RNA polymerase PAPD5	0.194365	0.22814	16
CCNDBP1	Cyclin-D1-binding protein 1	0.161584	-0.0063262	15
C16orf58	RUS1 family protein C16orf58	0.221931	-0.249937	16
ARHGAP11A;ARHGAP11B	Rho GTPase-activating protein 11B;Rho GTPase-activating protein 11A	0.369448	0.404098	15
DCTN5	Dynactin subunit 5	0.392353	-0.0740123	16
KIF22	Kinesin-like protein;Kinesin-like protein KIF22	0.274434	0.207138	16
GFER	Sulfhydryl oxidase;FAD-linked sulfhydryl oxidase ALR	0.238652	0.0504518	16
UBFD1	Ubiquitin domain-containing protein UBFD1	-0.077919	-0.0350337	16
VWA9	von Willebrand factor A domain-containing protein 9	-0.0214977	-0.104726	15
CIRH1A	Cirhin	0.220831	0.472684	16
POLR3E	DNA-directed RNA polymerase III subunit RPC5	-0.0291939	0.155523	16
GABARAPL2	Gamma-aminobutyric acid receptor-associated protein-like 2	1.19053	-0.240637	16
CTU2	Cytoplasmic tRNA 2-thiolation protein 2	0.131293	-0.0392699	16
EARS2	Probable glutamate--tRNA ligase, mitochondrial	-0.289896	0.085958	16
MAP1LC3B;MAP1LC3B2;MAP1LC3A	Microtubule-associated proteins 1A/1B light chain 3B;Microtubule-associated proteins 1A/1B light chain 3 beta 2;Microtubule-associated proteins 1A/1B light chain 3A	0.573256	-0.0846543	20
ARL2BP	ADP-ribosylation factor-like protein 2-binding protein	0.125971	-0.122673	16
STX16-NPEPL1;STX16	Syntaxin-16	0.286541	-0.648318	20
MTHFSD	Methenyltetrahydrofolate synthase domain-containing protein	0.0850601	-0.173439	16
SAP130	Histone deacetylase complex subunit SAP130	-0.0372429	-0.00946569	2
PPP6R3	Serine/threonine-protein phosphatase 6 regulatory subunit 3	0.525833	0.21472	11
ESYT2	Extended synaptotagmin-2	0.0422707	-0.273967	7
TMEM41A	Transmembrane protein 41A	0.169523	0.0104566	3
SORBS2	Sorbin and SH3 domain-containing protein 2	0.279573	-0.0673966	4
RNF34	E3 ubiquitin-protein ligase RNF34	-0.764774	0.0878873	12
IFITM2;IFITM3;IFITM1	Interferon-induced transmembrane protein 1;Interferon-induced transmembrane protein 2;Interferon-induced transmembrane protein 3	0.329127	-0.175443	11
PRKAR1B;PRKAR1A	cAMP-dependent protein kinase type I-beta regulatory subunit	-0.0789814	-0.123637	17
TPM1	Tropomyosin alpha-1 chain	-0.402644	0.0246167	15
PDIA3		0.0483322	0.0115504	15
USP46;USP12	Ubiquitin carboxyl-terminal hydrolase 46;Ubiquitin carboxyl-terminal hydrolase 12	0.347982	0.285199	4
YIPF4	Protein YIPF4	-0.0966244	-0.251792	2
NHEJ1	Non-homologous end-joining factor 1	0.245893	0.504874	2
PARL	Presenilins-associated rhomboid-like protein, mitochondrial;P-beta	0.130578	0.1728	3
ALG3	Dol-P-Man:Man(5)GlcNAc(2)-PP-Dol alpha-1,3-mannosyltransferase	0.747153	-0.0719962	3
TMEM87B	Transmembrane protein 87B	1.28351	0.0698533	2
BET1	BET1 homolog	-0.222919	-0.166728	7
APOO	Apolipoprotein O	0.114752	0.11601	X
IRAK1	Interleukin-1 receptor-associated kinase 1	0.034481	0.207919	X
CTDSP1;CTDSPL	Carboxy-terminal domain RNA polymerase II polypeptide A small phosphatase 1;CTD small phosphatase-like protein	-0.481468	0.0033474	2
HUS1	Checkpoint protein HUS1	0.00753784	-0.0538201	7
EBNA1BP2	Probable rRNA-processing protein EBP2	0.210072	0.455131	1
GTF3A	Transcription factor IIIA	-0.324773	0.0793109	13
		0.617494	0.745932	22
SLBP	Histone RNA hairpin-binding protein	0.412982	0.391654	4
ZMYND8	Protein kinase C-binding protein 1	-0.10902	0.114583	20
SF1		-0.196172	0.0472817	11
MGLL	Monoglyceride lipase	-0.122975	0.610549	3
STIM2	Stromal interaction molecule 2	-0.0262852	-0.291275	4
ACOT8	Acyl-coenzyme A thioesterase 8	0.406546	-0.294694	20
PARP14	Poly [ADP-ribose] polymerase 14	0.0688286	0.165245	3
MFSD1	Major facilitator superfamily domain-containing protein 1	-0.280729	-3.2487	3
SEPN1	Selenoprotein N	-0.137588	-0.217083	1
hCG_1984214;MRPS17	28S ribosomal protein S17, mitochondrial	-0.304062	-0.0660615	7
DDX19A	ATP-dependent RNA helicase DDX19A	-0.0912094	0.139325	16
NSF	Vesicle-fusing ATPase	0.102196	-0.0756755	17
FOPNL	LisH domain-containing protein FOPNL	0.346618	0.238053	16
CCDC137	Coiled-coil domain-containing protein 137	0.188969	0.327623	17
PHF23	PHD finger protein 23	-0.15131	-0.185848	17
ATP5G1;ATP5G2;ATP5G3	ATP synthase F(0) complex subunit C1, mitochondrial;ATP synthase F(0) complex subunit C2, mitochondrial;ATP synthase F(0) complex subunit C3, mitochondrial	-0.138538	0.0771518	12
SLC25A11	Mitochondrial 2-oxoglutarate/malate carrier protein	-0.134577	-0.079452	17
DERL2;DERL3	Derlin-2;Derlin-3	0.518046	-0.107542	17
FLYWCH2	FLYWCH family member 2	-0.103987	0.0440369	16
CLUH		0.217567	0.420277	17
GEMIN4	Gem-associated protein 4	0.521473	0.261473	17
CEP131	Centrosomal protein of 131 kDa	-0.0686512	-0.0709815	17
FAM195B	Protein FAM195B	-1.04005	-0.039083	17
RUNX2;RUNX3	Runt-related transcription factor 2;Runt-related transcription factor 3	-0.016468	0.162226	1
ATPAF1	ATP synthase mitochondrial F1 complex assembly factor 1	0.0664272	-0.299426	1
RNF167	E3 ubiquitin-protein ligase RNF167	0.086195	-0.298935	17
ABCC1	Multidrug resistance-associated protein 1	0.0203133	0.153129	16
GPS2	G protein pathway suppressor 2	0.360607	0.329635	17
TMEM256-PLSCR3;PLSCR3	Phospholipid scramblase 3	0.240534	0.108232	17
DHODH	Dihydroorotate dehydrogenase (quinone), mitochondrial	0.40824	0.365479	16
SMARCD2	SWI/SNF-related matrix-associated actin-dependent regulator of chromatin subfamily D member 2	0.00676727	-0.0330567	17
NPC2	Epididymal secretory protein E1	0.0380745	0.117076	14
DPF2	Zinc finger protein ubi-d4	0.342519	0.061564	11
MLLT4	Afadin	-0.13065	0.13602	6
KIAA0368;ECM29	Proteasome-associated protein ECM29 homolog	0.198685	0.3169	9
PSMD9	26S proteasome non-ATPase regulatory subunit 9	-0.0719128	-0.171804	12
TPM3		0.664438	0.417611	1
TBC1D8B	TBC1 domain family member 8B	-0.698432	-1.30306	X
CHEK1	Serine/threonine-protein kinase Chk1	0.0546503	0.440709	11
RGPD3	RanBP2-like and GRIP domain-containing protein 3	-0.0756187	NaN	2
CCS	Copper chaperone for superoxide dismutase;Superoxide dismutase [Cu-Zn]	-0.0684814	-0.661826	11
CEP290	Centrosomal protein of 290 kDa	0.104464	0.147259	12
CYB5B		0.180811	0.142638	16
COG4	Conserved oligomeric Golgi complex subunit 4	-0.120569	-0.0579267	16
SEC16A	Protein transport protein Sec16A	-0.0392933	-0.0871339	9
DDX41	Probable ATP-dependent RNA helicase DDX41	0.0558033	-0.0243754	5
BRAP	BRCA1-associated protein	0.0638723	-0.188559	12
SEMA4B	Semaphorin-4B	-0.352195	-0.189617	15
PARVA	Alpha-parvin	0.800432	-0.0981908	11
INTS8	Integrator complex subunit 8	-0.216805	0.174448	8
FHL2	Four and a half LIM domains protein 2	0.737152	-0.190687	2
SRSF2	Serine/arginine-rich splicing factor 2	-0.0460911	0.0228386	17
PHACTR2	Phosphatase and actin regulator;Phosphatase and actin regulator 2	0.21828	-0.385142	6
RBM7	RNA-binding protein 7	-0.0291786	0.132051	11
KIF3A	Kinesin-like protein;Kinesin-like protein KIF3A	0.121136	-0.304535	5
HDAC7	Histone deacetylase;Histone deacetylase 7	0.36174	-0.0571761	12
MRPL42	39S ribosomal protein L42, mitochondrial	0.339764	0.146494	12
LUC7L3	Luc7-like protein 3	0.0509758	0.111414	17
DNAJB12	DnaJ homolog subfamily B member 12	-0.267529	-0.362932	10
DPP8	Dipeptidyl peptidase 8	0.172627	-0.0547643	15
TRABD	TraB domain-containing protein	-0.291594	-0.00237417	22
C1D	Nuclear nucleic acid-binding protein C1D	0.384703	0.148776	2
OLA1	Obg-like ATPase 1	0.16419	0.0279002	2
COPS7B	COP9 signalosome complex subunit 7b	0.308861	0.0308433	2
PTRH2	Peptidyl-tRNA hydrolase 2, mitochondrial	-0.0840492	0.0967393	17
SYT1	Synaptotagmin-1	-0.0685501	0.18989	12
SUMF2	Sulfatase-modifying factor 2	-0.217966	-0.0827594	7
TOM1L1	TOM1-like protein 1	0.0686836	-0.0929227	17
CCDC12	Coiled-coil domain-containing protein 12	-0.349918	-0.102153	3
OTUB1	Ubiquitin thioesterase OTUB1	-0.016571	-0.284341	11
TBCD	Tubulin-specific chaperone D	0.0624027	0.017446	17
SMG1	Serine/threonine-protein kinase SMG1	0.0648518	0.0661082	16
NT5C	5(3)-deoxyribonucleotidase, cytosolic type	-0.282861	-0.0270267	17
CYLD	Ubiquitin carboxyl-terminal hydrolase CYLD	0.203373	0.116714	16
CBX1	Chromobox protein homolog 1	-0.104086	0.264889	17
ICT1	Peptidyl-tRNA hydrolase ICT1, mitochondrial	-0.559299	0.0459008	17
DCXR	L-xylulose reductase	-0.320023	-0.503979	17
MIF4GD	MIF4G domain-containing protein	-0.113252	-0.294099	17
MPDU1	Mannose-P-dolichol utilization defect 1 protein	-0.495575	-0.176219	17
POLI	DNA polymerase iota	0.0855026	-0.163369	18
FBXL20	F-box/LRR-repeat protein 20	0.170239	0.0378108	17
DDX5	Probable ATP-dependent RNA helicase DDX5	0.261173	-0.166938	17
SRSF1	Serine/arginine-rich splicing factor 1	-0.0399017	0.0846038	17
SCO1	Protein SCO1 homolog, mitochondrial	0.26302	0.399971	17
MRPS7	28S ribosomal protein S7, mitochondrial	-0.230244	-0.103375	17
SAP30BP	SAP30-binding protein	0.194885	0.139425	17
TRAPPC8	Trafficking protein particle complex subunit 8	0.0999794	-0.0455832	18
SUZ12	Polycomb protein SUZ12	0.0647831	0.134442	17
MSL1	Male-specific lethal 1 homolog	-0.140107	-0.169321	17
PNPO	Pyridoxine-5-phosphate oxidase	-0.0362911	-0.139512	17
RPL19	Ribosomal protein L19;60S ribosomal protein L19	-0.337069	-0.261303	17
STRA13	Centromere protein X	0.0884542	0.0992427	17
ALDH3A2	Fatty aldehyde dehydrogenase	0.241808	0.158756	17
OGFOD3	2-oxoglutarate and iron-dependent oxygenase domain-containing protein 3	-0.244815	-0.630667	17
MYL12A;MYL12B	Myosin regulatory light chain 12A;Myosin regulatory light chain 12B	0.469255	0.521758	18
ZNF207	BUB3-interacting and GLEBS motif-containing protein ZNF207	0.163006	-0.0395856	17
YES1	Non-specific protein-tyrosine kinase;Tyrosine-protein kinase Yes	0.15387	0.10133	18
VAMP2;VAMP3	Vesicle-associated membrane protein 2	-0.14576	-0.130863	1
HELZ	Probable helicase with zinc finger domain	-0.0337219	-0.0312142	17
VEZF1;MAZ	Vascular endothelial zinc finger 1;Myc-associated zinc finger protein	0.170687	-0.0124764	16
CRBN	Protein cereblon	-0.369278	-0.300879	3
CHCHD6	MICOS complex subunit MIC25	0.0989819	-0.128381	3
C17orf75	Protein Njmu-R1	0.297489	-0.0105214	17
GPRC5C	G-protein coupled receptor family C group 5 member C	-0.966167	-1.89642	17
TMCO1	Transmembrane and coiled-coil domain-containing protein 1	0.183182	-0.210476	1
RWDD4	RWD domain-containing protein 4	0.367773	0.158123	4
CUL4B	Cullin-4B	0.265087	-0.132517	X
CD151	Tetraspanin;CD151 antigen	0.156193	-0.137345	11
SMAD4	Mothers against decapentaplegic homolog;Mothers against decapentaplegic homolog 4	-0.057518	0.0651212	18
ROGDI	Protein rogdi homolog	0.12725	-0.23795	16
FAM210A	Protein FAM210A	-0.131413	-0.0453868	18
H3F3B;H3F3A;H3F3C	Histone H3;Histone H3.3;Histone H3.3C	0.0101528	-0.171899	17
ATF7	Cyclic AMP-dependent transcription factor ATF-7	0.237478	-0.536661	12
KATNAL2	Katanin p60 ATPase-containing subunit A-like 2	-0.131542	-1.41312	18
EIF1	Eukaryotic translation initiation factor 1	1.13452	0.121032	17
C18orf8	Uncharacterized protein C18orf8	0.00278091	-0.0914884	18
MGRN1	E3 ubiquitin-protein ligase MGRN1	-0.147953	-0.129382	16
FHOD3	FH1/FH2 domain-containing protein 3	-0.302639	0.81163	18
KDSR	3-ketodihydrosphingosine reductase	0.167856	0.109159	18
NKIRAS2	NF-kappa-B inhibitor-interacting Ras-like protein 2	-1.05781	-0.171925	17
MFSD11	UNC93-like protein MFSD11	-0.289256	-0.178477	17
GHDC	GH3 domain-containing protein	0.163502	-0.299816	17
DCAKD	Dephospho-CoA kinase domain-containing protein	-0.0266609	-0.165789	17
SLC35A4		0.213205	-0.0820889	5
ASNSD1		0.824814	NaN	2
AGPS	Alkyldihydroxyacetonephosphate synthase, peroxisomal	0.182444	0.216294	2
KIF2A	Kinesin-like protein KIF2A	0.0806961	0.522542	5
PDLIM1	PDZ and LIM domain protein 1	0.410975	0.0960946	10
ACOT7	Cytosolic acyl coenzyme A thioester hydrolase	0.123648	0.566229	1
MYO1C	Unconventional myosin-Ic	0.355415	0.408525	17
SNAP23	Synaptosomal-associated protein 23;Synaptosomal-associated protein	-0.0815353	-0.242379	15
HAX1	HCLS1-associated protein X-1	-0.0548687	0.0437312	1
AIP	AH receptor-interacting protein	-0.443546	-0.457565	11
GTPBP1	GTP-binding protein 1	-0.0969639	0.0910392	22
STXBP3	Syntaxin-binding protein 3	0.00802803	-0.242427	1
RAB27B	Ras-related protein Rab-27B	-0.683718	-1.45253	18
AP3B1	AP-3 complex subunit beta-1	-0.316273	0.397491	5
PSMD11	26S proteasome non-ATPase regulatory subunit 11	-0.168552	0.130309	17
PSMD12	26S proteasome non-ATPase regulatory subunit 12	0.119606	0.319459	17
ATOX1	Copper transport protein ATOX1	0.0140343	0.258192	5
MEN1	Menin	0.134386	-0.175853	11
PGRMC1	Membrane-associated progesterone receptor component 1	0.375946	0.45669	X
TAF4	Transcription initiation factor TFIID subunit 4	-0.0230331	0.0562119	20
DFFA	DNA fragmentation factor subunit alpha	0.0446014	0.0153718	1
HIP1	Huntingtin-interacting protein 1	-0.312504	-0.0611854	7
EIF3F	Eukaryotic translation initiation factor 3 subunit F	0.0949059	-0.0250592	11
PDHX	Pyruvate dehydrogenase protein X component, mitochondrial	-0.0600891	0.212509	11
QSOX1	Sulfhydryl oxidase 1	0.369593	0.154895	1
DCTN6	Dynactin subunit 6	-0.106417	-0.227571	8
SLC33A1	Acetyl-coenzyme A transporter 1	0.203842	-0.573373	3
WASL	Neural Wiskott-Aldrich syndrome protein	0.0727882	0.00878477	7
IPO5	Importin-5	0.208441	0.566401	13
IGF2BP3	Insulin-like growth factor 2 mRNA-binding protein 3	-0.190292	-0.11839	7
DNM1L	Dynamin-1-like protein	0.182847	NaN	12
DNM1L	Dynamin-1-like protein	0.0321121	0.0932937	12
RTCA	RNA 3-terminal phosphate cyclase	0.146759	0.0148406	1
PIK3C2A	Phosphatidylinositol 4-phosphate 3-kinase C2 domain-containing subunit alpha	0.277763	0.188128	11
GOLIM4	Golgi integral membrane protein 4	-0.231689	0.122033	3
AGRN	Agrin;Agrin N-terminal 110 kDa subunit;Agrin C-terminal 110 kDa subunit;Agrin C-terminal 90 kDa fragment;Agrin C-terminal 22 kDa fragment	-0.258762	-0.692804	1
PLOD2	Procollagen-lysine,2-oxoglutarate 5-dioxygenase 2	0.119062	-0.106718	3
HMGN4	High mobility group nucleosome-binding domain-containing protein 4	-0.809374	0.0522609	6
NDUFA4	Cytochrome c oxidase subunit NDUFA4	-1.87535	-0.162793	7
PSMD14	26S proteasome non-ATPase regulatory subunit 14	-0.207167	0.194049	2
ZNF593	Zinc finger protein 593	0.0316553	NaN	1
BIN1	Myc box-dependent-interacting protein 1	0.258965	0.323229	2
KPNA3	Importin subunit alpha-4	0.426685	0.291168	13
STK25	Serine/threonine-protein kinase 25	-0.246601	0.130885	2
KRIT1	Krev interaction trapped protein 1	-0.0949039	0.0382476	7
SDCBP	Syntenin-1	-0.689802	-0.249414	8
PITPNM1	Membrane-associated phosphatidylinositol transfer protein 1	-0.086647	0.203624	11
MPHOSPH10	U3 small nucleolar ribonucleoprotein protein MPP10	-0.0879269	-0.0508761	2
NOP56	Nucleolar protein 56	0.0875378	0.519793	20
PODXL	Podocalyxin	0.103638	0.576693	7
CYR61	Protein CYR61	0.200718	0.282567	1
PIR	Pirin	0.344051	0.239418	X
KPNA4	Importin subunit alpha-3	0.0269241	0.00251055	3
TRIM38	E3 ubiquitin-protein ligase TRIM38	-0.0705519	0.0427632	6
PPP6C	Serine/threonine-protein phosphatase 6 catalytic subunit;Serine/threonine-protein phosphatase 6 catalytic subunit, N-terminally processed	-0.108028	0.0853372	9
UBE2C	Ubiquitin-conjugating enzyme E2 C	0.352709	0.116348	20
PDXK	Pyridoxal kinase	-0.229664	-0.326776	21
SCD	Acyl-CoA desaturase	0.806858	-0.535498	10
PPAP2B	Lipid phosphate phosphohydrolase 3	-1.14628	-1.1655	1
ARID1A	AT-rich interactive domain-containing protein 1A	-0.00567055	0.115983	1
SDHD	Succinate dehydrogenase [ubiquinone] cytochrome b small subunit, mitochondrial	1.43403	0.0547805	11
TMEM194A	Transmembrane protein 194A	0.412925	0.780216	12
TXNDC9	Thioredoxin domain-containing protein 9	0.146156	0.108682	2
TRAFD1	TRAF-type zinc finger domain-containing protein 1	-0.440038	-0.338846	12
COX7A2L	Cytochrome c oxidase subunit 7A-related protein, mitochondrial	-0.861557	-0.0584378	2
NDUFAB1	Acyl carrier protein, mitochondrial;Acyl carrier protein	0.364464	0.0662885	16
CIT	Citron Rho-interacting kinase	-0.0329094	0.143884	12
ABLIM1	Actin-binding LIM protein 1	-0.829824	-0.713742	10
DVL2	Segment polarity protein dishevelled homolog DVL-2	-0.106133	-0.109005	17
CHD1	Chromodomain-helicase-DNA-binding protein 1	-0.0537128	0.282751	5
CHD2	Chromodomain-helicase-DNA-binding protein 2	-0.161949	-0.201567	15
TOR1A	Torsin-1A	-0.422714	-0.144758	9
TOR1B	Torsin-1B	0.373926	-0.055881	9
ADAM10	Disintegrin and metalloproteinase domain-containing protein 10	-0.429462	-0.0836701	15
EI24	Etoposide-induced protein 2.4 homolog	-0.0650215	-0.127306	11
KMT2D	Histone-lysine N-methyltransferase 2D	-0.209855	-0.0194364	12
ITGB1BP1	Integrin beta-1-binding protein 1	0.316546	0.0567527	2
CDIPT	CDP-diacylglycerol--inositol 3-phosphatidyltransferase	-0.0530605	-0.288043	16
PRMT5	Protein arginine N-methyltransferase 5;Protein arginine N-methyltransferase 5, N-terminally processed	0.183981	0.238639	14
SLC9A3R1	Na(+)/H(+) exchange regulatory cofactor NHE-RF1	-0.245049	-0.200109	17
TNFRSF10B	Tumor necrosis factor receptor superfamily member 10B	-0.128596	0.275275	8
TCERG1	Transcription elongation regulator 1	-0.0631657	0.246521	5
NDC80	Kinetochore protein NDC80 homolog	0.0153503	0.0528216	18
NRP1	Neuropilin-1	0.143169	0.106075	10
POLR3A	DNA-directed RNA polymerase III subunit RPC1	0.23045	0.0199399	10
PSMA7	Proteasome subunit alpha type-7	0.100826	0.186636	20
SCAMP3	Secretory carrier-associated membrane protein 3	0.0471954	-0.260231	1
BCKDK	[3-methyl-2-oxobutanoate dehydrogenase [lipoamide]] kinase, mitochondrial	0.115444	-0.0774541	16
IFIT3	Interferon-induced protein with tetratricopeptide repeats 3	-0.0886765	0.138462	10
TAX1BP3	Tax1-binding protein 3	0.108101	-0.112304	17
IKBKB	Inhibitor of nuclear factor kappa-B kinase subunit beta	0.00999832	0.426593	8
TIMM23;TIMM23B	Mitochondrial import inner membrane translocase subunit Tim23;Putative mitochondrial import inner membrane translocase subunit Tim23B	0.134869	-0.0730569	10
HAT1	Histone acetyltransferase type B catalytic subunit	0.175167	0.437434	2
UBE2L6	Ubiquitin/ISG15-conjugating enzyme E2 L6	0.442762	0.361098	11
UQCRQ	Cytochrome b-c1 complex subunit 8	-1.26908	-0.217725	5
HGS	Hepatocyte growth factor-regulated tyrosine kinase substrate	0.231287	0.186985	17
RAB29	Ras-related protein Rab-7L1	0.357666	0.398688	1
CLGN	Calmegin	0.538774	0.269845	4
PPP1R12A	Protein phosphatase 1 regulatory subunit 12A	0.225744	0.317072	12
GAK	Cyclin-G-associated kinase	0.0590897	-0.114531	4
HNRNPDL	Heterogeneous nuclear ribonucleoprotein D-like	-0.296822	0.106947	4
XPO1	Exportin-1	0.341541	0.345654	2
ZNF609	Zinc finger protein 609	0.00987816	0.165906	15
SPTBN2	Spectrin beta chain, non-erythrocytic 2	-0.635362	0.180087	11
MAST4	Microtubule-associated serine/threonine-protein kinase 4	-0.36409	-0.0117779	5
PLXNB2	Plexin-B2	-0.0805244	-0.384085	22
U2SURP	U2 snRNP-associated SURP motif-containing protein	-0.128487	0.358558	3
SYNJ2	Synaptojanin-2	-0.252176	-0.169143	6
SYNM	Synemin	-0.22875	-0.518707	15
KIF3B	Kinesin-like protein KIF3B;Kinesin-like protein KIF3B, N-terminally processed	0.085598	0.00501299	20
PFAS	Phosphoribosylformylglycinamidine synthase	0.234203	0.657978	17
ANKRD28	Serine/threonine-protein phosphatase 6 regulatory ankyrin repeat subunit A	-0.0183792	-0.220935	3
ARHGEF11	Rho guanine nucleotide exchange factor 11	-0.114388	-0.106717	1
KIAA0391	Mitochondrial ribonuclease P protein 3	-0.00979233	-0.323749	14
CHUK	Inhibitor of nuclear factor kappa-B kinase subunit alpha	0.303541	0.143318	10
LSM1	U6 snRNA-associated Sm-like protein LSm1	0.148411	0.160877	8
NPC1	Niemann-Pick C1 protein	-0.329144	-0.495597	18
DEGS1	Sphingolipid delta(4)-desaturase DES1	-0.745613	0.193615	1
SCAMP1	Secretory carrier-associated membrane protein 1	-0.164326	-0.0980058	5
SCAMP2	Secretory carrier-associated membrane protein 2	-0.207825	-0.319005	15
ARPC1B	Actin-related protein 2/3 complex subunit 1B	0.126034	0.161303	7
ARPC2	Actin-related protein 2/3 complex subunit 2	0.585491	0.470729	2
ARPC3	Actin-related protein 2/3 complex subunit 3	0.50194	-0.0415111	12
POLR1C	DNA-directed RNA polymerases I and III subunit RPAC1	-0.234919	0.131773	6
TRIM24	Transcription intermediary factor 1-alpha	0.137751	0.144145	7
PGRMC2	Membrane-associated progesterone receptor component 2	0.690445	-0.138326	4
PFDN6	Prefoldin subunit 6	0.165173	0.130946	6
NKRF	NF-kappa-B-repressing factor	0.0834198	0.0722766	X
GNPAT	Dihydroxyacetone phosphate acyltransferase	0.206831	-0.198132	1
CASC3	Protein CASC3	-0.127859	-0.0666165	17
ACOX3	Peroxisomal acyl-coenzyme A oxidase 3	1.00608	0.111504	4
RER1	Protein RER1	-0.311575	-0.109931	1
SPTLC1	Serine palmitoyltransferase 1	-0.0932178	-0.0322309	9
SPTLC2	Serine palmitoyltransferase 2	0.315859	0.148422	14
OGT	UDP-N-acetylglucosamine--peptide N-acetylglucosaminyltransferase 110 kDa subunit	-0.013092	0.0939384	X
PMM2	Phosphomannomutase 2;Phosphomannomutase	0.134554	0.0619407	16
[truncated: 4,312 more rows]

## Sheet: RMX
All chromosomes w/o chr. X									Chromosome X
[truncated: 5,669 more rows]

## Sheet: RM10_18 Corum
Chromosome 10&18 No_Corum								Chromosome 10&18 Corum
[truncated: 246 more rows]

[truncated: 1 more sheets: RM 10_18 Corum without 10_18]
