# Supplementary material for: Systems approaches identify the consequences of monosomy in somatic human cells
Source: Nat Commun. 2021 Sep 22;12:5576. doi: 10.1038/s41467-021-25288-x (PMC8458293; doi:10.1038/s41467-021-25288-x)
Supplement: Supplementary file 7 — Supplementary Data 4 [file 41467_2021_25288_MOESM7_ESM.xlsx]

## Sheet: ReadMe_Normalized to diploid
Header	Description
mRNA_10ip53-D	mRNA values of RM 10ip53 without doxycycline normalized to diploid control without doxycycline (log2)
mRNA_13ip53-D	mRNA values of RM 13ip53 without doxycycline normalized to diploid control without doxycycline (log2)
mRNA_10ip53+D	mRNA values of RM 10ip53 with doxycycline normalized to diploid control with doxycycline (log2)
mRNA_13ip53+D	mRNA values of RM 13ip53 with doxycycline normalized to diploid control with doxycycline (log2)
Gene name	Ensembl gene symbol
Gene name full	Ensembl gene description
Ensembl gene ID	Ensembl Gene ID (http://www.ensembl.org/index.html)
Chromosome	Name of Chromosome, on which the according gene is located

## Sheet:  Normalized to Diploid control 
Gene name	mRNA_10ip53-D	mRNA_13ip53-D	mRNA_10ip53+D	mRNA_13ip53+D	Chromosome	Ensembl gene ID	Gene name full
TSPAN6	0.136784	0.0806262	0.225134	0.00394853	X	ENSG00000000003	tetraspanin 6 [Source:HGNC Symbol;Acc:HGNC:11858]
DPM1	-0.463344	-0.439601	-0.319564	-0.479827	20	ENSG00000000419	dolichyl-phosphate mannosyltransferase subunit 1. catalytic [Source:HGNC Symbol;Acc:HGNC:3005]
SCYL3	-0.353361	-0.252504	-0.549468	-0.34563	1	ENSG00000000457	SCY1 like pseudokinase 3 [Source:HGNC Symbol;Acc:HGNC:19285]
C1orf112	0.152138	-0.0420532	-0.0371777	-0.0638682	1	ENSG00000000460	chromosome 1 open reading frame 112 [Source:HGNC Symbol;Acc:HGNC:25565]
CFH	-0.72998	1.34584	-0.73455	0.80784	1	ENSG00000000971	complement factor H [Source:HGNC Symbol;Acc:HGNC:4883]
FUCA2	-0.274402	-0.486713	-0.206016	-0.387972	6	ENSG00000001036	alpha-L-fucosidase 2 [Source:HGNC Symbol;Acc:HGNC:4008]
GCLC	-0.23945	0.439254	-0.142661	0.225252	6	ENSG00000001084	glutamate-cysteine ligase catalytic subunit [Source:HGNC Symbol;Acc:HGNC:4311]
NFYA	0.0588945	0.250693	-0.0565964	0.182797	6	ENSG00000001167	nuclear transcription factor Y subunit alpha [Source:HGNC Symbol;Acc:HGNC:7804]
STPG1	0.610489	-0.287728	0.678684	0.0321941	1	ENSG00000001460	sperm tail PG-rich repeat containing 1 [Source:HGNC Symbol;Acc:HGNC:28070]
NIPAL3	1.59429	-0.00796795	1.56999	0.535842	1	ENSG00000001461	NIPA like domain containing 3 [Source:HGNC Symbol;Acc:HGNC:25233]
LAS1L	1.03868	-0.00831413	1.10674	0.47244	X	ENSG00000001497	LAS1 like. ribosome biogenesis factor [Source:HGNC Symbol;Acc:HGNC:25726]
SEMA3F	0.929619	1.08874	1.07879	1.1667	3	ENSG00000001617	semaphorin 3F [Source:HGNC Symbol;Acc:HGNC:10728]
CFTR	1.20521	-0.161053	0.329303	0.715263	7	ENSG00000001626	cystic fibrosis transmembrane conductance regulator [Source:HGNC Symbol;Acc:HGNC:1884]
ANKIB1	-0.316402	0.103261	-0.4015	-0.112636	7	ENSG00000001629	ankyrin repeat and IBR domain containing 1 [Source:HGNC Symbol;Acc:HGNC:22215]
CYP51A1	0.0110936	-0.286029	-0.106018	-0.205746	7	ENSG00000001630	cytochrome P450 family 51 subfamily A member 1 [Source:HGNC Symbol;Acc:HGNC:2649]
KRIT1	-0.289876	0.0738554	-0.413259	-0.0889282	7	ENSG00000001631	KRIT1. ankyrin repeat containing [Source:HGNC Symbol;Acc:HGNC:1573]
RAD52	-0.0425911	0.0766271	-0.179199	-0.0697759	12	ENSG00000002016	RAD52 homolog. DNA repair protein [Source:HGNC Symbol;Acc:HGNC:9824]
BAD	0.47354	-0.0425161	0.65348	0.293587	11	ENSG00000002330	BCL2 associated agonist of cell death [Source:HGNC Symbol;Acc:HGNC:936]
LAP3	-0.102087	0.204931	0.0829643	0.239287	4	ENSG00000002549	leucine aminopeptidase 3 [Source:HGNC Symbol;Acc:HGNC:18449]
CD99	0.558299	-0.433819	0.783976	0.0713943	X	ENSG00000002586	CD99 molecule (Xg blood group) [Source:HGNC Symbol;Acc:HGNC:7082]
HS3ST1	0.250332	-0.891545	0.416181	-0.519276	4	ENSG00000002587	heparan sulfate-glucosamine 3-sulfotransferase 1 [Source:HGNC Symbol;Acc:HGNC:5194]
WNT16	1.476	0.825668	1.52496	0.920005	7	ENSG00000002745	Wnt family member 16 [Source:HGNC Symbol;Acc:HGNC:16267]
MAD1L1	0.469429	0.1334	0.604346	0.317039	7	ENSG00000002822	mitotic arrest deficient 1 like 1 [Source:HGNC Symbol;Acc:HGNC:6762]
LASP1	-0.246954	0.000413577	-0.277154	-0.0443157	17	ENSG00000002834	LIM and SH3 protein 1 [Source:HGNC Symbol;Acc:HGNC:6513]
SNX11	-0.185616	0.044555	-0.0520719	0.0182578	17	ENSG00000002919	sorting nexin 11 [Source:HGNC Symbol;Acc:HGNC:14975]
M6PR	0.167393	-0.00985177	0.164802	0.0709566	12	ENSG00000003056	mannose-6-phosphate receptor. cation dependent [Source:HGNC Symbol;Acc:HGNC:6752]
KLHL13	1.15307	0.662908	1.23873	0.850838	X	ENSG00000003096	kelch like family member 13 [Source:HGNC Symbol;Acc:HGNC:22931]
CYP26B1	-1.19304	0.549335	-1.48462	0.152528	2	ENSG00000003137	cytochrome P450 family 26 subfamily B member 1 [Source:HGNC Symbol;Acc:HGNC:20581]
ICA1	0.0114791	-2.19055	-1.31275	-1.16673	7	ENSG00000003147	islet cell autoantigen 1 [Source:HGNC Symbol;Acc:HGNC:5343]
DBNDD1	0.112404	-0.0113325	0.358775	0.132811	16	ENSG00000003249	dysbindin domain containing 1 [Source:HGNC Symbol;Acc:HGNC:28455]
ALS2	0.0557763	0.374561	-0.0430206	0.175925	2	ENSG00000003393	ALS2. alsin Rho guanine nucleotide exchange factor [Source:HGNC Symbol;Acc:HGNC:443]
CASP10	-1.33837	-1.42007	-0.218223	-0.897981	2	ENSG00000003400	caspase 10 [Source:HGNC Symbol;Acc:HGNC:1500]
CFLAR	-0.30485	-0.365182	-0.29886	-0.469852	2	ENSG00000003402	CASP8 and FADD like apoptosis regulator [Source:HGNC Symbol;Acc:HGNC:1876]
TFPI	0.828701	-0.170854	0.786341	0.144302	2	ENSG00000003436	tissue factor pathway inhibitor [Source:HGNC Symbol;Acc:HGNC:11760]
NDUFAF7	-0.223959	-0.165736	-0.295838	-0.26673	2	ENSG00000003509	NADH:ubiquinone oxidoreductase complex assembly factor 7 [Source:HGNC Symbol;Acc:HGNC:28816]
RBM5	-0.380704	-0.140758	-0.476525	-0.269992	3	ENSG00000003756	RNA binding motif protein 5 [Source:HGNC Symbol;Acc:HGNC:9902]
MTMR7	-0.461281	-0.11139	-0.404265	-0.723044	8	ENSG00000003987	myotubularin related protein 7 [Source:HGNC Symbol;Acc:HGNC:7454]
ARF5	-0.434193	-0.0557594	-0.21322	-0.000843684	7	ENSG00000004059	ADP ribosylation factor 5 [Source:HGNC Symbol;Acc:HGNC:658]
SARM1	0.292101	0.231979	0.244614	0.276095	17	ENSG00000004139	sterile alpha and TIR motif containing 1 [Source:HGNC Symbol;Acc:HGNC:17074]
POLDIP2	-0.119893	-0.155627	-0.0895036	-0.114285	17	ENSG00000004142	DNA polymerase delta interacting protein 2 [Source:HGNC Symbol;Acc:HGNC:23781]
PLXND1	0.636035	0.359688	0.648228	0.582428	3	ENSG00000004399	plexin D1 [Source:HGNC Symbol;Acc:HGNC:9107]
AK2	-0.0674906	-0.0902414	-0.00156657	-0.0144641	1	ENSG00000004455	adenylate kinase 2 [Source:HGNC Symbol;Acc:HGNC:362]
CD38	4.29845	-2.18955	3.77886	1.40029	4	ENSG00000004468	CD38 molecule [Source:HGNC Symbol;Acc:HGNC:1667]
FKBP4	0.454657	-0.0206467	0.635462	0.266732	12	ENSG00000004478	FK506 binding protein 4 [Source:HGNC Symbol;Acc:HGNC:3720]
KDM1A	-0.345535	-0.0970599	-0.366458	-0.150543	1	ENSG00000004487	lysine demethylase 1A [Source:HGNC Symbol;Acc:HGNC:29079]
RBM6	-0.0265846	0.230348	-0.0758308	0.139855	3	ENSG00000004534	RNA binding motif protein 6 [Source:HGNC Symbol;Acc:HGNC:9903]
CAMKK1	-0.660114	-0.00471433	-0.726573	-0.201723	17	ENSG00000004660	calcium/calmodulin dependent protein kinase kinase 1 [Source:HGNC Symbol;Acc:HGNC:1469]
RECQL	0.0786934	0.0916112	-0.15314	-0.0416689	12	ENSG00000004700	RecQ like helicase [Source:HGNC Symbol;Acc:HGNC:9948]
VPS50	0.099726	-0.0212564	0.120638	-0.0882295	7	ENSG00000004766	VPS50. EARP/GARPII complex subunit [Source:HGNC Symbol;Acc:HGNC:25956]
ARHGAP33	0.764354	0.381652	0.502119	0.621675	19	ENSG00000004777	Rho GTPase activating protein 33 [Source:HGNC Symbol;Acc:HGNC:23085]
NDUFAB1	-0.0755323	-0.408043	0.0443808	-0.260863	16	ENSG00000004779	NADH:ubiquinone oxidoreductase subunit AB1 [Source:HGNC Symbol;Acc:HGNC:7694]
PDK4	-0.361144	-2.8881	-0.511967	-2.41602	7	ENSG00000004799	pyruvate dehydrogenase kinase 4 [Source:HGNC Symbol;Acc:HGNC:8812]
ZMYND10	-1.0268	0.754715	-0.725024	0.450123	3	ENSG00000004838	zinc finger MYND-type containing 10 [Source:HGNC Symbol;Acc:HGNC:19412]
ABCB5	2.04057	-1.34103	2.54108	0.419532	7	ENSG00000004846	ATP binding cassette subfamily B member 5 [Source:HGNC Symbol;Acc:HGNC:46]
ARX	0.945256	-1.88676	0.670964	-0.877461	X	ENSG00000004848	aristaless related homeobox [Source:HGNC Symbol;Acc:HGNC:18060]
SLC25A13	-0.534495	-0.567032	-0.580293	-0.587305	7	ENSG00000004864	solute carrier family 25 member 13 [Source:HGNC Symbol;Acc:HGNC:10983]
ST7	0.461562	0.0968018	0.432854	0.176328	7	ENSG00000004866	suppression of tumorigenicity 7 [Source:HGNC Symbol;Acc:HGNC:11351]
CDC27	-0.35704	-0.00925096	-0.512595	-0.249105	17	ENSG00000004897	cell division cycle 27 [Source:HGNC Symbol;Acc:HGNC:1728]
HCCS	1.06475	0.0295149	1.23865	0.435673	X	ENSG00000004961	holocytochrome c synthase [Source:HGNC Symbol;Acc:HGNC:4837]
DVL2	-0.582677	-0.154851	-0.533578	-0.19355	17	ENSG00000004975	dishevelled segment polarity protein 2 [Source:HGNC Symbol;Acc:HGNC:3086]
UPF1	0.974298	0.166919	0.884258	0.372201	19	ENSG00000005007	UPF1. RNA helicase and ATPase [Source:HGNC Symbol;Acc:HGNC:9962]
SKAP2	1.51921	-4.00183	1.3502	-0.901264	7	ENSG00000005020	src kinase associated phosphoprotein 2 [Source:HGNC Symbol;Acc:HGNC:15687]
SLC25A5	0.707602	-0.267152	0.899398	0.181937	X	ENSG00000005022	solute carrier family 25 member 5 [Source:HGNC Symbol;Acc:HGNC:10991]
MCUB	-0.267598	-0.252328	-0.178049	-0.208184	4	ENSG00000005059	mitochondrial calcium uniporter dominant negative beta subunit [Source:HGNC Symbol;Acc:HGNC:26076]
POLR2J	0.108437	-0.283446	0.299914	0.0320346	7	ENSG00000005075	RNA polymerase II subunit J [Source:HGNC Symbol;Acc:HGNC:9197]
DHX33	-0.177443	0.0170828	-0.357068	-0.16189	17	ENSG00000005100	DEAH-box helicase 33 [Source:HGNC Symbol;Acc:HGNC:16718]
THSD7A	0.0266344	2.00522	-0.371492	1.16088	7	ENSG00000005108	thrombospondin type 1 domain containing 7A [Source:HGNC Symbol;Acc:HGNC:22207]
LIG3	0.52376	0.381531	0.355899	0.35732	17	ENSG00000005156	DNA ligase 3 [Source:HGNC Symbol;Acc:HGNC:6600]
RPAP3	-0.104056	0.0364412	-0.113309	-0.120099	12	ENSG00000005175	RNA polymerase II associated protein 3 [Source:HGNC Symbol;Acc:HGNC:26151]
ACSM3	0.742442	1.17582	0.781773	1.31765	16	ENSG00000005187	acyl-CoA synthetase medium chain family member 3 [Source:HGNC Symbol;Acc:HGNC:10522]
REXO5	-0.404347	-0.0944265	-0.552333	-0.265297	16	ENSG00000005189	RNA exonuclease 5 [Source:HGNC Symbol;Acc:HGNC:24661]
CIAPIN1	-0.173757	-0.299517	-0.0505575	-0.22349	16	ENSG00000005194	cytokine induced apoptosis inhibitor 1 [Source:HGNC Symbol;Acc:HGNC:28050]
SPPL2B	0.35243	0.0422481	0.377775	0.222963	19	ENSG00000005206	signal peptide peptidase like 2B [Source:HGNC Symbol;Acc:HGNC:30627]
FAM214B	0.743772	-0.00865968	0.80572	0.280808	9	ENSG00000005238	family with sequence similarity 214 member B [Source:HGNC Symbol;Acc:HGNC:25666]
COPZ2	-0.189116	0.00570711	0.0574312	0.127042	17	ENSG00000005243	coatomer protein complex subunit zeta 2 [Source:HGNC Symbol;Acc:HGNC:19356]
PRKAR2B	0.0520128	0.238475	-0.0217241	-0.0370483	7	ENSG00000005249	protein kinase cAMP-dependent type II regulatory subunit beta [Source:HGNC Symbol;Acc:HGNC:9392]
MSL3	0.638034	0.237053	0.573283	0.302686	X	ENSG00000005302	MSL complex subunit 3 [Source:HGNC Symbol;Acc:HGNC:7370]
CREBBP	-0.259185	0.124511	-0.639649	-0.11351	16	ENSG00000005339	CREB binding protein [Source:HGNC Symbol;Acc:HGNC:2348]
TSPOAP1	0.304884	1.07865	0.155491	0.739801	17	ENSG00000005379	TSPO associated protein 1 [Source:HGNC Symbol;Acc:HGNC:16831]
GCFC2	0.136748	0.283803	0.152735	0.178565	2	ENSG00000005436	GC-rich sequence DNA-binding factor 2 [Source:HGNC Symbol;Acc:HGNC:1317]
WDR54	-0.439275	-0.340305	-0.324619	-0.251032	2	ENSG00000005448	WD repeat domain 54 [Source:HGNC Symbol;Acc:HGNC:25770]
CROT	0.496406	0.382391	0.453197	0.236833	7	ENSG00000005469	carnitine O-octanoyltransferase [Source:HGNC Symbol;Acc:HGNC:2366]
KMT2E	-0.270842	0.186783	-0.612831	-0.158621	7	ENSG00000005483	lysine methyltransferase 2E [Source:HGNC Symbol;Acc:HGNC:18541]
RHBDD2	-0.0135711	-0.506123	0.0699571	-0.276603	7	ENSG00000005486	rhomboid domain containing 2 [Source:HGNC Symbol;Acc:HGNC:23082]
IBTK	-0.330198	0.0927601	-0.430705	-0.189388	6	ENSG00000005700	inhibitor of Bruton tyrosine kinase [Source:HGNC Symbol;Acc:HGNC:17853]
ZNF195	0.937369	-0.0424	0.747858	0.114009	11	ENSG00000005801	zinc finger protein 195 [Source:HGNC Symbol;Acc:HGNC:12986]
MYCBP2	-0.575016	-0.548942	-1.06554	-0.771984	13	ENSG00000005810	MYC binding protein 2. E3 ubiquitin protein ligase [Source:HGNC Symbol;Acc:HGNC:23386]
FBXL3	-0.873249	-1.17467	-1.0055	-1.05783	13	ENSG00000005812	F-box and leucine rich repeat protein 3 [Source:HGNC Symbol;Acc:HGNC:13599]
PDK2	-0.424117	0.0733884	-0.531647	0.00564702	17	ENSG00000005882	pyruvate dehydrogenase kinase 2 [Source:HGNC Symbol;Acc:HGNC:8810]
ITGA3	-0.10702	-0.541866	-0.0164324	-0.33322	17	ENSG00000005884	integrin subunit alpha 3 [Source:HGNC Symbol;Acc:HGNC:6139]
ZFX	0.214868	-0.115638	0.113504	-0.0791492	X	ENSG00000005889	zinc finger protein X-linked [Source:HGNC Symbol;Acc:HGNC:12869]
LAMP2	0.725303	0.674717	0.730957	0.591354	X	ENSG00000005893	lysosomal associated membrane protein 2 [Source:HGNC Symbol;Acc:HGNC:6501]
ITGA2B	-0.475061	0.529035	-1.18671	-0.020875	17	ENSG00000005961	integrin subunit alpha 2b [Source:HGNC Symbol;Acc:HGNC:6138]
GDE1	0.21309	-0.249495	0.36267	-0.0911888	16	ENSG00000006007	glycerophosphodiester phosphodiesterase 1 [Source:HGNC Symbol;Acc:HGNC:29644]
REX1BD	0.752392	-0.192051	1.05561	0.338491	19	ENSG00000006015	required for excision 1-B domain containing [Source:HGNC Symbol;Acc:HGNC:26098]
CRLF1	-0.0498615	-0.708547	0.0437921	-0.686505	19	ENSG00000006016	cytokine receptor like factor 1 [Source:HGNC Symbol;Acc:HGNC:2364]
OSBPL7	-0.430923	-0.192459	-0.633938	-0.360153	17	ENSG00000006025	oxysterol binding protein like 7 [Source:HGNC Symbol;Acc:HGNC:16387]
MAP3K14	-0.798771	0.194139	-0.862119	0.0310055	17	ENSG00000006062	mitogen-activated protein kinase kinase kinase 14 [Source:HGNC Symbol;Acc:HGNC:6853]
TMEM132A	0.0903165	-0.159808	0.189116	0.0610008	11	ENSG00000006118	transmembrane protein 132A [Source:HGNC Symbol;Acc:HGNC:31092]
AP2B1	0.109982	0.437526	0.171851	0.376323	17	ENSG00000006125	adaptor related protein complex 2 subunit beta 1 [Source:HGNC Symbol;Acc:HGNC:563]
ZNF263	0.200264	0.101059	0.227442	0.107481	16	ENSG00000006194	zinc finger protein 263 [Source:HGNC Symbol;Acc:HGNC:13056]
SPATA20	-0.312936	0.189611	-0.17721	0.145167	17	ENSG00000006282	spermatogenesis associated 20 [Source:HGNC Symbol;Acc:HGNC:26125]
CACNA1G	-1.50615	2.04669	-1.21015	1.76599	17	ENSG00000006283	calcium voltage-gated channel subunit alpha1 G [Source:HGNC Symbol;Acc:HGNC:1394]
TNFRSF12A	0.416533	-0.0399996	0.733788	0.273502	16	ENSG00000006327	TNF receptor superfamily member 12A [Source:HGNC Symbol;Acc:HGNC:18152]
MAP3K9	0.208861	0.442947	-0.0155735	0.393147	14	ENSG00000006432	mitogen-activated protein kinase kinase kinase 9 [Source:HGNC Symbol;Acc:HGNC:6861]
RALA	0.39333	0.00219854	0.51766	0.11	7	ENSG00000006451	RAS like proto-oncogene A [Source:HGNC Symbol;Acc:HGNC:9839]
BAIAP2L1	0.0398858	0.0101455	0.0714216	0.022385	7	ENSG00000006453	BAI1 associated protein 2 like 1 [Source:HGNC Symbol;Acc:HGNC:21649]
KDM7A	1.21029	0.376004	0.837019	0.270406	7	ENSG00000006459	lysine demethylase 7A [Source:HGNC Symbol;Acc:HGNC:22224]
ETV1	-1.05434	-0.170248	-1.25762	-0.515684	7	ENSG00000006468	ETS variant 1 [Source:HGNC Symbol;Acc:HGNC:3490]
AGK	0.287485	-0.00504335	0.212788	0.0403878	7	ENSG00000006530	acylglycerol kinase [Source:HGNC Symbol;Acc:HGNC:21869]
ALDH3B1	-0.288952	-0.0849056	-0.210666	0.0132418	11	ENSG00000006534	aldehyde dehydrogenase 3 family member B1 [Source:HGNC Symbol;Acc:HGNC:410]
PHTF2	0.0444352	0.673592	-0.0950842	0.381831	7	ENSG00000006576	putative homeodomain transcription factor 2 [Source:HGNC Symbol;Acc:HGNC:13411]
CCL26	2.5256	1.06416	2.87304	1.71604	7	ENSG00000006606	C-C motif chemokine ligand 26 [Source:HGNC Symbol;Acc:HGNC:10625]
FARP2	0.649523	-0.0518131	0.465124	0.0115614	2	ENSG00000006607	FERM. ARH/RhoGEF and pleckstrin domain protein 2 [Source:HGNC Symbol;Acc:HGNC:16460]
GGCT	-0.107375	0.0261345	0.0591621	-0.00654062	7	ENSG00000006625	gamma-glutamylcyclotransferase [Source:HGNC Symbol;Acc:HGNC:21705]
DBF4	0.118271	-0.0024182	-0.0479593	-0.138645	7	ENSG00000006634	DBF4 zinc finger [Source:HGNC Symbol;Acc:HGNC:17364]
TBXA2R	-0.638197	-0.208558	-0.67125	-0.171107	19	ENSG00000006638	thromboxane A2 receptor [Source:HGNC Symbol;Acc:HGNC:11608]
IFRD1	0.599075	0.303473	0.727152	0.42217	7	ENSG00000006652	interferon related developmental regulator 1 [Source:HGNC Symbol;Acc:HGNC:5456]
COX10	-0.212307	0.00826613	-0.174038	-0.0281855	17	ENSG00000006695	cytochrome c oxidase assembly factor heme A:farnesyltransferase COX10 [Source:HGNC Symbol;Acc:HGNC:2260]
GTF2IRD1	-0.156768	-0.00709915	-0.149103	0.00312932	7	ENSG00000006704	GTF2I repeat domain containing 1 [Source:HGNC Symbol;Acc:HGNC:4661]
PAF1	0.251732	-0.0118268	0.344737	0.165549	19	ENSG00000006712	PAF1 homolog. Paf1/RNA polymerase II complex component [Source:HGNC Symbol;Acc:HGNC:25459]
VPS41	-0.0343103	0.00705242	0.0223697	-0.0807018	7	ENSG00000006715	VPS41. HOPS complex subunit [Source:HGNC Symbol;Acc:HGNC:12713]
ARHGAP44	0.830414	0.293691	-0.235852	-0.0197293	17	ENSG00000006740	Rho GTPase activating protein 44 [Source:HGNC Symbol;Acc:HGNC:29096]
ELAC2	0.12498	-0.0679398	0.137335	0.0532773	17	ENSG00000006744	elaC ribonuclease Z 2 [Source:HGNC Symbol;Acc:HGNC:14198]
SCIN	1.9676	0.585841	2.02383	0.325012	7	ENSG00000006747	scinderin [Source:HGNC Symbol;Acc:HGNC:21695]
ARSD	0.754017	-0.0289838	0.810278	0.16584	X	ENSG00000006756	arylsulfatase D [Source:HGNC Symbol;Acc:HGNC:717]
PNPLA4	0.453906	0.451095	-0.925672	-2.09757	X	ENSG00000006757	patatin like phospholipase domain containing 4 [Source:HGNC Symbol;Acc:HGNC:24887]
ADIPOR2	-0.269712	-0.401686	-0.283243	-0.396371	12	ENSG00000006831	adiponectin receptor 2 [Source:HGNC Symbol;Acc:HGNC:24041]
CDKL3	-0.0110008	0.167657	-0.0853415	0.0371362	5	ENSG00000006837	cyclin dependent kinase like 3 [Source:HGNC Symbol;Acc:HGNC:15483]
MARK4	0.278866	0.0428556	0.472792	0.25388	19	ENSG00000007047	microtubule affinity regulating kinase 4 [Source:HGNC Symbol;Acc:HGNC:13538]
CCDC124	0.78279	0.131866	1.00412	0.504196	19	ENSG00000007080	coiled-coil domain containing 124 [Source:HGNC Symbol;Acc:HGNC:25171]
PAFAH1B1	-0.139024	0.0325292	-0.219959	-0.0453529	17	ENSG00000007168	platelet activating factor acetylhydrolase 1b regulatory subunit 1 [Source:HGNC Symbol;Acc:HGNC:8574]
KIAA0100	-0.229982	0.00827885	-0.421007	-0.112944	17	ENSG00000007202	KIAA0100 [Source:HGNC Symbol;Acc:HGNC:28960]
TRAPPC6A	-0.584165	-0.583281	0.149554	-0.37688	19	ENSG00000007255	trafficking protein particle complex 6A [Source:HGNC Symbol;Acc:HGNC:23069]
ST7L	0.071688	0.0751413	0.217829	0.0184453	1	ENSG00000007341	suppression of tumorigenicity 7 like [Source:HGNC Symbol;Acc:HGNC:18441]
PAX6	0.64813	-0.0339467	0.357476	0.119477	11	ENSG00000007372	paired box 6 [Source:HGNC Symbol;Acc:HGNC:8620]
RPUSD1	0.249623	-0.338526	0.340265	-0.040568	16	ENSG00000007376	RNA pseudouridine synthase domain containing 1 [Source:HGNC Symbol;Acc:HGNC:14173]
RHBDF1	-0.550902	-0.660021	-0.74753	-0.626238	16	ENSG00000007384	rhomboid 5 homolog 1 [Source:HGNC Symbol;Acc:HGNC:20561]
LUC7L	-0.376224	-0.348573	-0.348618	-0.327313	16	ENSG00000007392	LUC7 like [Source:HGNC Symbol;Acc:HGNC:6723]
CACNA2D2	-0.894808	0.611845	0.911564	1.58133	3	ENSG00000007402	calcium voltage-gated channel auxiliary subunit alpha2delta 2 [Source:HGNC Symbol;Acc:HGNC:1400]
BAIAP3	-0.382013	0.389071	-0.535418	0.133358	16	ENSG00000007516	BAI1 associated protein 3 [Source:HGNC Symbol;Acc:HGNC:948]
TSR3	0.214268	-0.0473979	0.457731	0.223393	16	ENSG00000007520	TSR3. acp transferase ribosome maturation factor [Source:HGNC Symbol;Acc:HGNC:14175]
PIGQ	0.00848929	0.135863	0.0265163	0.223892	16	ENSG00000007541	phosphatidylinositol glycan anchor biosynthesis class Q [Source:HGNC Symbol;Acc:HGNC:14135]
CRAMP1	-0.310865	0.0180098	-0.622904	-0.186348	16	ENSG00000007545	cramped chromatin regulator homolog 1 [Source:HGNC Symbol;Acc:HGNC:14122]
TEAD3	-0.141611	0.24891	-0.00358677	0.228186	6	ENSG00000007866	TEA domain transcription factor 3 [Source:HGNC Symbol;Acc:HGNC:11716]
DNAJC11	-0.0401376	-0.0286382	0.0499655	0.0125122	1	ENSG00000007923	DnaJ heat shock protein family (Hsp40) member C11 [Source:HGNC Symbol;Acc:HGNC:25570]
FMO3	6.7404	2.96795	7.13701	4.97739	1	ENSG00000007933	flavin containing monooxygenase 3 [Source:HGNC Symbol;Acc:HGNC:3771]
MYLIP	0.0906137	0.57297	-0.162646	0.344646	6	ENSG00000007944	myosin regulatory light chain interacting protein [Source:HGNC Symbol;Acc:HGNC:21155]
NOX1	0.63281	-0.0513924	1.07861	0.768824	X	ENSG00000007952	NADPH oxidase 1 [Source:HGNC Symbol;Acc:HGNC:7889]
E2F2	-1.07966	0.210217	-1.27408	-0.112407	1	ENSG00000007968	E2F transcription factor 2 [Source:HGNC Symbol;Acc:HGNC:3114]
PSMB1	-0.0286671	-0.0520414	0.130756	0.00445271	6	ENSG00000008018	proteasome subunit beta 1 [Source:HGNC Symbol;Acc:HGNC:9537]
SYN1	-0.370904	0.834006	-0.0545328	2.03535	X	ENSG00000008056	synapsin I [Source:HGNC Symbol;Acc:HGNC:11494]
JARID2	0.223838	-0.24849	0.0809622	-0.191235	6	ENSG00000008083	jumonji and AT-rich interaction domain containing 2 [Source:HGNC Symbol;Acc:HGNC:6196]
CDKL5	1.55851	1.18273	1.65884	1.42581	X	ENSG00000008086	cyclin dependent kinase like 5 [Source:HGNC Symbol;Acc:HGNC:11411]
CAMK1G	-1.26636	1.01422	-1.18346	0.656859	1	ENSG00000008118	calcium/calmodulin dependent protein kinase IG [Source:HGNC Symbol;Acc:HGNC:14585]
CDK11A	-0.210507	0.0333846	-0.339945	0.0405111	1	ENSG00000008128	cyclin dependent kinase 11A [Source:HGNC Symbol;Acc:HGNC:1730]
NADK	-0.0502214	-0.276377	-0.0989911	-0.172048	1	ENSG00000008130	NAD kinase [Source:HGNC Symbol;Acc:HGNC:29831]
TFAP2B	1.99458	0.708293	0.621418	-0.923631	6	ENSG00000008196	transcription factor AP-2 beta [Source:HGNC Symbol;Acc:HGNC:11743]
CYTH3	0.28916	0.0316423	0.236019	0.0123606	7	ENSG00000008256	cytohesin 3 [Source:HGNC Symbol;Acc:HGNC:9504]
ADAM22	-3.27065	-0.891005	-3.22757	-1.49278	7	ENSG00000008277	ADAM metallopeptidase domain 22 [Source:HGNC Symbol;Acc:HGNC:201]
SYPL1	0.189652	-0.0300992	0.201366	0.0295445	7	ENSG00000008282	synaptophysin like 1 [Source:HGNC Symbol;Acc:HGNC:11507]
CYB561	-2.56637	0.163722	-2.7787	-0.183787	17	ENSG00000008283	cytochrome b561 [Source:HGNC Symbol;Acc:HGNC:2571]
SPAG9	0.4429	0.461934	0.29377	0.365071	17	ENSG00000008294	sperm associated antigen 9 [Source:HGNC Symbol;Acc:HGNC:14524]
CELSR3	0.78096	0.253654	0.483721	0.433128	3	ENSG00000008300	cadherin EGF LAG seven-pass G-type receptor 3 [Source:HGNC Symbol;Acc:HGNC:3230]
AASS	-0.821703	-0.397406	-0.993657	-0.775373	7	ENSG00000008311	aminoadipate-semialdehyde synthase [Source:HGNC Symbol;Acc:HGNC:17366]
PLEKHG6	-1.37963	-0.218805	-1.36088	-1.14853	12	ENSG00000008323	pleckstrin homology and RhoGEF domain containing G6 [Source:HGNC Symbol;Acc:HGNC:25562]
SS18L2	-0.340571	-0.41499	0.0722736	-0.164706	3	ENSG00000008324	SS18 like 2 [Source:HGNC Symbol;Acc:HGNC:15593]
MPND	0.736277	0.0905341	0.940734	0.418141	19	ENSG00000008382	MPN domain containing [Source:HGNC Symbol;Acc:HGNC:25934]
MGST1	0.0466277	-0.222575	0.158648	-0.0950696	12	ENSG00000008394	microsomal glutathione S-transferase 1 [Source:HGNC Symbol;Acc:HGNC:7061]
CRY1	0.408898	-0.307213	0.337139	-0.179634	12	ENSG00000008405	cryptochrome circadian regulator 1 [Source:HGNC Symbol;Acc:HGNC:2384]
PGLYRP1	0.814746	0.90557	0.020795	0.415718	19	ENSG00000008438	peptidoglycan recognition protein 1 [Source:HGNC Symbol;Acc:HGNC:8904]
NFIX	0.411447	0.42878	0.161784	0.469275	19	ENSG00000008441	nuclear factor I X [Source:HGNC Symbol;Acc:HGNC:7788]
ST3GAL1	0.769833	-0.48827	0.695932	-0.106565	8	ENSG00000008513	ST3 beta-galactoside alpha-2.3-sialyltransferase 1 [Source:HGNC Symbol;Acc:HGNC:10862]
MMP25	-1.85177	-0.474257	-2.56717	-1.14235	16	ENSG00000008516	matrix metallopeptidase 25 [Source:HGNC Symbol;Acc:HGNC:14246]
IL32	2.12351	-0.383568	1.35157	-0.418956	16	ENSG00000008517	interleukin 32 [Source:HGNC Symbol;Acc:HGNC:16830]
PKD1	-0.0975672	-0.0246439	-0.29635	-0.00516478	16	ENSG00000008710	polycystin 1. transient receptor potential channel interacting [Source:HGNC Symbol;Acc:HGNC:9008]
MAPK8IP2	-0.244028	1.67623	-0.421778	1.37396	22	ENSG00000008735	mitogen-activated protein kinase 8 interacting protein 2 [Source:HGNC Symbol;Acc:HGNC:6883]
MED24	-0.0745881	-0.0154832	-0.0830895	0.0118411	17	ENSG00000008838	mediator complex subunit 24 [Source:HGNC Symbol;Acc:HGNC:22963]
RHOBTB2	0.241627	0.301682	0.269047	0.295681	8	ENSG00000008853	Rho related BTB domain containing 2 [Source:HGNC Symbol;Acc:HGNC:18756]
HEATR5B	-0.498413	0.194498	-0.781277	-0.20108	2	ENSG00000008869	HEAT repeat containing 5B [Source:HGNC Symbol;Acc:HGNC:29273]
SEC62	-0.0860008	-0.0474173	-0.00246493	-0.0713396	3	ENSG00000008952	SEC62 homolog. preprotein translocation factor [Source:HGNC Symbol;Acc:HGNC:11846]
RPS20	-0.547182	-0.404604	-0.270544	-0.310236	8	ENSG00000008988	ribosomal protein S20 [Source:HGNC Symbol;Acc:HGNC:10405]
CSDE1	-0.0805273	0.100453	-0.115824	0.00136884	1	ENSG00000009307	cold shock domain containing E1 [Source:HGNC Symbol;Acc:HGNC:29905]
UBE3C	0.0659405	0.0422344	0.0279878	0.00551446	7	ENSG00000009335	ubiquitin protein ligase E3C [Source:HGNC Symbol;Acc:HGNC:16803]
REV3L	-0.253156	0.536843	-0.638598	0.0562967	6	ENSG00000009413	REV3 like. DNA directed polymerase zeta catalytic subunit [Source:HGNC Symbol;Acc:HGNC:9968]
MASP2	-0.146742	0.350511	-1.0306	-0.193721	1	ENSG00000009724	mannan binding lectin serine peptidase 2 [Source:HGNC Symbol;Acc:HGNC:6902]
IYD	1.81468	-1.13371	2.94832	1.83143	6	ENSG00000009765	iodotyrosine deiodinase [Source:HGNC Symbol;Acc:HGNC:21071]
FAM76A	-0.589303	0.00246684	-0.605817	-0.181116	1	ENSG00000009780	family with sequence similarity 76 member A [Source:HGNC Symbol;Acc:HGNC:28530]
TRAF3IP3	1.25677	1.13438	0.769793	0.552706	1	ENSG00000009790	TRAF3 interacting protein 3 [Source:HGNC Symbol;Acc:HGNC:30766]
POMT2	-0.0620467	-0.264865	-0.06298	-0.126469	14	ENSG00000009830	protein O-mannosyltransferase 2 [Source:HGNC Symbol;Acc:HGNC:19743]
VTA1	0.00394948	0.25846	0.0341266	0.176081	6	ENSG00000009844	vesicle trafficking 1 [Source:HGNC Symbol;Acc:HGNC:20954]
MLXIPL	0.284631	-2.57343	-1.02482	-1.24644	7	ENSG00000009950	MLX interacting protein like [Source:HGNC Symbol;Acc:HGNC:12744]
BAZ1B	-0.108089	0.271038	-0.365759	-5.30879e-05	7	ENSG00000009954	bromodomain adjacent to zinc finger domain 1B [Source:HGNC Symbol;Acc:HGNC:961]
RANBP9	-0.175536	-0.0806265	-0.309025	-0.189451	6	ENSG00000010017	RAN binding protein 9 [Source:HGNC Symbol;Acc:HGNC:13727]
ETV7	0.233609	0.463281	0.241545	-0.976896	6	ENSG00000010030	ETS variant 7 [Source:HGNC Symbol;Acc:HGNC:18160]
SPRTN	-0.200196	0.0883331	-0.249502	-0.0866766	1	ENSG00000010072	SprT-like N-terminal domain [Source:HGNC Symbol;Acc:HGNC:25356]
EEF1AKNMT	-0.130468	-0.0619752	-0.00383027	0.0346514	1	ENSG00000010165	eEF1A lysine and N-terminal methyltransferase [Source:HGNC Symbol;Acc:HGNC:24248]
DYRK4	-0.0171734	0.278329	0.122806	0.188924	12	ENSG00000010219	dual specificity tyrosine phosphorylation regulated kinase 4 [Source:HGNC Symbol;Acc:HGNC:3095]
ZNF207	-0.259511	-0.175864	-0.305999	-0.261925	17	ENSG00000010244	zinc finger protein 207 [Source:HGNC Symbol;Acc:HGNC:12998]
UQCRC1	-0.335966	-0.218487	-0.186316	-0.122982	3	ENSG00000010256	ubiquinol-cytochrome c reductase core protein 1 [Source:HGNC Symbol;Acc:HGNC:12585]
STARD3NL	-0.2649	-0.119348	-0.12946	-0.149008	7	ENSG00000010270	STARD3 N-terminal like [Source:HGNC Symbol;Acc:HGNC:19169]
CD9	-0.532856	-0.425333	-0.452898	-0.510847	12	ENSG00000010278	CD9 molecule [Source:HGNC Symbol;Acc:HGNC:1709]
NCAPD2	-0.142281	0.096653	-0.366284	0.027132	12	ENSG00000010292	non-SMC condensin I complex subunit D2 [Source:HGNC Symbol;Acc:HGNC:24305]
IFFO1	0.252379	0.0407664	0.0398512	0.0822887	12	ENSG00000010295	intermediate filament family orphan 1 [Source:HGNC Symbol;Acc:HGNC:24970]
GIPR	-2.28139	-2.13383	-2.02748	-2.90035	19	ENSG00000010310	gastric inhibitory polypeptide receptor [Source:HGNC Symbol;Acc:HGNC:4271]
PHF7	-0.0253949	0.301416	-0.153552	0.161986	3	ENSG00000010318	PHD finger protein 7 [Source:HGNC Symbol;Acc:HGNC:18458]
NISCH	-0.411722	-0.156164	-0.473053	-0.204274	3	ENSG00000010322	nischarin [Source:HGNC Symbol;Acc:HGNC:18006]
FUZ	0.120838	-0.355855	0.123689	-0.219854	19	ENSG00000010361	fuzzy planar cell polarity protein [Source:HGNC Symbol;Acc:HGNC:26219]
IDS	0.721148	0.0499557	0.740127	0.254993	X	ENSG00000010404	iduronate 2-sulfatase [Source:HGNC Symbol;Acc:HGNC:5389]
ZNF200	0.47399	0.0687259	0.410215	0.187676	16	ENSG00000010539	zinc finger protein 200 [Source:HGNC Symbol;Acc:HGNC:12993]
CD4	0.203352	0.815799	0.0127579	0.598506	12	ENSG00000010610	CD4 molecule [Source:HGNC Symbol;Acc:HGNC:1678]
LRRC23	-0.832092	0.586675	-0.484071	0.534866	12	ENSG00000010626	leucine rich repeat containing 23 [Source:HGNC Symbol;Acc:HGNC:19138]
HFE	-2.52605	-0.323724	-2.4506	-0.942322	6	ENSG00000010704	homeostatic iron regulator [Source:HGNC Symbol;Acc:HGNC:4886]
SCMH1	-0.0248365	-0.0865647	0.0394421	0.0750669	1	ENSG00000010803	Scm polycomb group protein homolog 1 [Source:HGNC Symbol;Acc:HGNC:19003]
FYN	0.49132	0.293128	0.462674	0.389868	6	ENSG00000010810	FYN proto-oncogene. Src family tyrosine kinase [Source:HGNC Symbol;Acc:HGNC:4037]
HIVEP2	0.471451	0.18991	-0.00926463	0.0338262	6	ENSG00000010818	human immunodeficiency virus type I enhancer binding protein 2 [Source:HGNC Symbol;Acc:HGNC:4921]
FMO1	-0.0472908	-0.25846	-0.71916	-0.921058	1	ENSG00000010932	flavin containing monooxygenase 1 [Source:HGNC Symbol;Acc:HGNC:3769]
ELOA	-0.0745846	0.175622	-0.0949701	0.0658118	1	ENSG00000011007	elongin A [Source:HGNC Symbol;Acc:HGNC:11620]
LYPLA2	-0.768461	-0.574347	-0.556709	-0.49632	1	ENSG00000011009	lysophospholipase II [Source:HGNC Symbol;Acc:HGNC:6738]
CLCN6	-0.605923	-0.381211	-0.832456	-0.502261	1	ENSG00000011021	chloride voltage-gated channel 6 [Source:HGNC Symbol;Acc:HGNC:2024]
MRC2	-1.80497	-0.469374	-1.83745	-0.724347	17	ENSG00000011028	mannose receptor C type 2 [Source:HGNC Symbol;Acc:HGNC:16875]
TSPAN9	-1.42371	-0.0745703	-1.46704	-0.407714	12	ENSG00000011105	tetraspanin 9 [Source:HGNC Symbol;Acc:HGNC:21640]
BTBD7	-0.5033	-0.197508	-0.74918	-0.418151	14	ENSG00000011114	BTB domain containing 7 [Source:HGNC Symbol;Acc:HGNC:18269]
APBA3	0.660972	0.105231	0.785597	0.491186	19	ENSG00000011132	amyloid beta precursor protein binding family A member 3 [Source:HGNC Symbol;Acc:HGNC:580]
MKS1	-0.496595	-0.411644	-0.500053	-0.477503	17	ENSG00000011143	Meckel syndrome. type 1 [Source:HGNC Symbol;Acc:HGNC:7121]
ABHD5	0.562915	0.366525	0.663999	0.397208	3	ENSG00000011198	abhydrolase domain containing 5 [Source:HGNC Symbol;Acc:HGNC:21396]
ANOS1	0.904423	0.464417	0.709752	0.492246	X	ENSG00000011201	anosmin 1 [Source:HGNC Symbol;Acc:HGNC:6211]
AKAP8L	0.240831	-0.0824858	0.243335	0.0738834	19	ENSG00000011243	A-kinase anchoring protein 8 like [Source:HGNC Symbol;Acc:HGNC:29857]
MBTD1	-0.690921	0.149826	-0.866217	-0.303989	17	ENSG00000011258	mbt domain containing 1 [Source:HGNC Symbol;Acc:HGNC:19866]
UTP18	0.0546996	-0.160358	0.159183	-0.0702616	17	ENSG00000011260	UTP18. small subunit processome component [Source:HGNC Symbol;Acc:HGNC:24274]
RNF216	0.23392	0.37994	0.199749	0.300067	7	ENSG00000011275	ring finger protein 216 [Source:HGNC Symbol;Acc:HGNC:21698]
TTC19	-0.461204	-0.161372	-0.390012	-0.22565	17	ENSG00000011295	tetratricopeptide repeat domain 19 [Source:HGNC Symbol;Acc:HGNC:26006]
PTBP1	0.232658	-0.105476	0.222493	0.0476815	19	ENSG00000011304	polypyrimidine tract binding protein 1 [Source:HGNC Symbol;Acc:HGNC:9583]
DPF1	0.83387	-0.202895	0.898965	0.419998	19	ENSG00000011332	double PHD fingers 1 [Source:HGNC Symbol;Acc:HGNC:20225]
SYT7	3.29974	0.638228	3.26582	1.65002	11	ENSG00000011347	synaptotagmin 7 [Source:HGNC Symbol;Acc:HGNC:11514]
LARS2	0.124054	0.180162	0.0433747	0.11531	3	ENSG00000011376	leucyl-tRNA synthetase 2. mitochondrial [Source:HGNC Symbol;Acc:HGNC:17095]
PIK3C2A	0.442837	0.0766468	0.190091	-0.0139799	11	ENSG00000011405	phosphatidylinositol-4-phosphate 3-kinase catalytic subunit type 2 alpha [Source:HGNC Symbol;Acc:HGNC:8971]
PLAUR	0.915447	-0.777374	1.22288	0.0124718	19	ENSG00000011422	plasminogen activator. urokinase receptor [Source:HGNC Symbol;Acc:HGNC:9053]
ANLN	0.912321	0.817109	0.624524	0.700568	7	ENSG00000011426	anillin actin binding protein [Source:HGNC Symbol;Acc:HGNC:14082]
WIZ	0.615145	0.0598329	0.642277	0.287438	19	ENSG00000011451	widely interspaced zinc finger motifs [Source:HGNC Symbol;Acc:HGNC:30917]
RABGAP1	0.273081	0.0271079	0.243996	0.0418501	9	ENSG00000011454	RAB GTPase activating protein 1 [Source:HGNC Symbol;Acc:HGNC:17155]
DCN	0.619894	5.59855	0.588218	4.61074	12	ENSG00000011465	decorin [Source:HGNC Symbol;Acc:HGNC:2705]
QPCTL	0.171825	-0.617879	0.428871	-0.109172	19	ENSG00000011478	glutaminyl-peptide cyclotransferase like [Source:HGNC Symbol;Acc:HGNC:25952]
PPP5C	0.344379	-0.0039924	0.413854	0.233746	19	ENSG00000011485	protein phosphatase 5 catalytic subunit [Source:HGNC Symbol;Acc:HGNC:9322]
CEP68	0.346827	0.593721	0.238135	0.422765	2	ENSG00000011523	centrosomal protein 68 [Source:HGNC Symbol;Acc:HGNC:29076]
MAP4K3	0.106994	0.058191	0.0174681	-0.10375	2	ENSG00000011566	mitogen-activated protein kinase kinase kinase kinase 3 [Source:HGNC Symbol;Acc:HGNC:6865]
TMEM159	0.0475747	0.223706	-0.00702413	0.064394	16	ENSG00000011638	transmembrane protein 159 [Source:HGNC Symbol;Acc:HGNC:30136]
GABRA3	3.81398	0.185888	2.21076	2.21866	X	ENSG00000011677	gamma-aminobutyric acid type A receptor alpha3 subunit [Source:HGNC Symbol;Acc:HGNC:4077]
BRCA1	0.250563	0.435698	-0.0348771	0.249088	17	ENSG00000012048	BRCA1. DNA repair associated [Source:HGNC Symbol;Acc:HGNC:1100]
ERCC1	0.280069	-0.288337	0.452803	-0.0217419	19	ENSG00000012061	ERCC excision repair 1. endonuclease non-catalytic subunit [Source:HGNC Symbol;Acc:HGNC:3433]
CD22	1.49655	-2.82303	1.65272	-0.509005	19	ENSG00000012124	CD22 molecule [Source:HGNC Symbol;Acc:HGNC:1643]
SEMA3B	-3.45378	-2.00274	-2.15631	-2.05924	3	ENSG00000012171	semaphorin 3B [Source:HGNC Symbol;Acc:HGNC:10724]
MBTPS2	1.08431	0.155615	1.07473	0.424179	X	ENSG00000012174	membrane bound transcription factor peptidase. site 2 [Source:HGNC Symbol;Acc:HGNC:15455]
PRICKLE3	-1.1217	-1.99541	-2.04812	-1.74421	X	ENSG00000012211	prickle planar cell polarity protein 3 [Source:HGNC Symbol;Acc:HGNC:6645]
LTF	0.804807	-0.270333	1.40413	-0.331479	3	ENSG00000012223	lactotransferrin [Source:HGNC Symbol;Acc:HGNC:6720]
EXTL3	0.423883	-0.325427	0.464524	-0.0743065	8	ENSG00000012232	exostosin like glycosyltransferase 3 [Source:HGNC Symbol;Acc:HGNC:3518]
ELOVL5	-0.0178382	0.164654	0.011803	0.121674	6	ENSG00000012660	ELOVL fatty acid elongase 5 [Source:HGNC Symbol;Acc:HGNC:21308]
CALCOCO1	-0.149439	-0.233815	0.105562	-0.206429	12	ENSG00000012822	calcium binding and coiled-coil domain 1 [Source:HGNC Symbol;Acc:HGNC:29306]
UBR7	-0.0225042	-0.233946	-0.201001	-0.27523	14	ENSG00000012963	ubiquitin protein ligase E3 component n-recognin 7 (putative) [Source:HGNC Symbol;Acc:HGNC:20344]
MAP4K5	-0.244882	0.470215	-0.328925	0.0952428	14	ENSG00000012983	mitogen-activated protein kinase kinase kinase kinase 5 [Source:HGNC Symbol;Acc:HGNC:6867]
EHD3	0.831708	0.479648	0.819038	0.532446	2	ENSG00000013016	EH domain containing 3 [Source:HGNC Symbol;Acc:HGNC:3244]
PSMC4	0.59942	0.0717618	0.779053	0.371425	19	ENSG00000013275	proteasome 26S subunit. ATPase 4 [Source:HGNC Symbol;Acc:HGNC:9551]
MAN2B2	0.324977	-0.253362	0.392658	-0.0538944	4	ENSG00000013288	mannosidase alpha class 2B member 2 [Source:HGNC Symbol;Acc:HGNC:29623]
CLDN11	-1.48012	3.10599	-1.62581	2.31042	3	ENSG00000013297	claudin 11 [Source:HGNC Symbol;Acc:HGNC:8514]
SLC25A39	0.0921243	-0.245037	0.229176	-0.0499423	17	ENSG00000013306	solute carrier family 25 member 39 [Source:HGNC Symbol;Acc:HGNC:24279]
MVP	-0.437502	0.0886606	-0.326128	0.0184635	16	ENSG00000013364	major vault protein [Source:HGNC Symbol;Acc:HGNC:7531]
NUB1	0.0244754	0.0323798	0.127473	0.0666885	7	ENSG00000013374	negative regulator of ubiquitin like proteins 1 [Source:HGNC Symbol;Acc:HGNC:17623]
PGM3	-0.00903384	0.065827	-0.0456435	-0.022583	6	ENSG00000013375	phosphoglucomutase 3 [Source:HGNC Symbol;Acc:HGNC:8907]
RWDD2A	-0.0932055	-0.250744	0.0119298	-0.163624	6	ENSG00000013392	RWD domain containing 2A [Source:HGNC Symbol;Acc:HGNC:21385]
CLK1	-0.342817	-0.0098505	-0.477213	-0.259991	2	ENSG00000013441	CDC like kinase 1 [Source:HGNC Symbol;Acc:HGNC:2068]
POLR3B	-0.323739	0.21689	-0.408656	-0.0231021	12	ENSG00000013503	RNA polymerase III subunit B [Source:HGNC Symbol;Acc:HGNC:30348]
ANGEL1	0.421103	0.149492	0.342665	0.148667	14	ENSG00000013523	angel homolog 1 [Source:HGNC Symbol;Acc:HGNC:19961]
RNF14	0.45184	0.230774	0.562724	0.311107	5	ENSG00000013561	ring finger protein 14 [Source:HGNC Symbol;Acc:HGNC:10058]
DNASE1L1	0.917912	0.0879517	0.982182	0.33099	X	ENSG00000013563	deoxyribonuclease 1 like 1 [Source:HGNC Symbol;Acc:HGNC:2957]
DDX11	0.00566292	0.0959311	-0.220449	0.11021	12	ENSG00000013573	DEAD/H-box helicase 11 [Source:HGNC Symbol;Acc:HGNC:2736]
HEBP1	-0.0759786	-0.312554	0.143995	-0.190413	12	ENSG00000013583	heme binding protein 1 [Source:HGNC Symbol;Acc:HGNC:17176]
GPRC5A	-0.30487	0.0758403	-0.292858	0.0751454	12	ENSG00000013588	G protein-coupled receptor class C group 5 member A [Source:HGNC Symbol;Acc:HGNC:9836]
MAMLD1	1.19855	0.613027	1.00243	0.795257	X	ENSG00000013619	mastermind like domain containing 1 [Source:HGNC Symbol;Acc:HGNC:2568]
TACC3	0.142106	0.0337966	0.0737832	0.0978285	4	ENSG00000013810	transforming acidic coiled-coil containing protein 3 [Source:HGNC Symbol;Acc:HGNC:11524]
UFL1	-0.140949	0.181319	-0.313672	-0.0908419	6	ENSG00000014123	UFM1 specific ligase 1 [Source:HGNC Symbol;Acc:HGNC:23039]
POLA2	0.673486	-0.0341066	0.742941	0.231117	11	ENSG00000014138	DNA polymerase alpha 2. accessory subunit [Source:HGNC Symbol;Acc:HGNC:30073]
ZC3H3	0.140033	-0.195223	0.220603	0.0492471	8	ENSG00000014164	zinc finger CCCH-type containing 3 [Source:HGNC Symbol;Acc:HGNC:28972]
CAPN1	0.232444	-0.519579	0.305085	-0.205629	11	ENSG00000014216	calpain 1 [Source:HGNC Symbol;Acc:HGNC:1476]
ACPP	-2.21633	-4.69897	-3.60247	-4.53516	3	ENSG00000014257	acid phosphatase. prostate [Source:HGNC Symbol;Acc:HGNC:125]
MDH1	-0.681937	-0.232574	-0.447207	-0.243224	2	ENSG00000014641	malate dehydrogenase 1 [Source:HGNC Symbol;Acc:HGNC:6970]
SLC30A9	0.0146214	0.0230055	0.0146297	-0.09027	4	ENSG00000014824	solute carrier family 30 member 9 [Source:HGNC Symbol;Acc:HGNC:1329]
MTMR11	-0.911489	0.0790723	-1.05573	-0.139961	1	ENSG00000014914	myotubularin related protein 11 [Source:HGNC Symbol;Acc:HGNC:24307]
COX15	-0.281236	0.0952346	-0.257829	-0.0623357	10	ENSG00000014919	cytochrome c oxidase assembly homolog COX15 [Source:HGNC Symbol;Acc:HGNC:2263]
CCDC88C	-0.0870056	-0.239758	-0.501887	-0.201017	14	ENSG00000015133	coiled-coil domain containing 88C [Source:HGNC Symbol;Acc:HGNC:19967]
YAF2	0.208261	-0.250511	0.309395	0.0729128	12	ENSG00000015153	YY1 associated factor 2 [Source:HGNC Symbol;Acc:HGNC:17363]
ZMYND11	-0.73199	-0.0292886	-0.928696	-0.327065	10	ENSG00000015171	zinc finger MYND-type containing 11 [Source:HGNC Symbol;Acc:HGNC:16966]
WAS	0.371569	0.944868	-0.000473817	0.286939	X	ENSG00000015285	Wiskott-Aldrich syndrome [Source:HGNC Symbol;Acc:HGNC:12731]
BID	0.25304	0.261353	0.361012	0.303113	22	ENSG00000015475	BH3 interacting domain death agonist [Source:HGNC Symbol;Acc:HGNC:1050]
MATR3	-0.243671	0.21727	-0.319376	0.026003	5	ENSG00000015479	matrin 3 [Source:HGNC Symbol;Acc:HGNC:6912]
XYLT2	-0.548314	-0.34026	-0.501802	-0.322051	17	ENSG00000015532	xylosyltransferase 2 [Source:HGNC Symbol;Acc:HGNC:15517]
NUDCD3	0.137239	0.231928	0.150995	0.258434	7	ENSG00000015676	NudC domain containing 3 [Source:HGNC Symbol;Acc:HGNC:22208]
CHDH	-2.24115	3.35538	-1.41572	2.78458	3	ENSG00000016391	choline dehydrogenase [Source:HGNC Symbol;Acc:HGNC:24288]
GLT8D1	-0.331346	-0.0455802	-0.217132	-0.121878	3	ENSG00000016864	glycosyltransferase 8 domain containing 1 [Source:HGNC Symbol;Acc:HGNC:24870]
ATP2C1	0.0471487	0.8725	0.00451501	0.615499	3	ENSG00000017260	ATPase secretory pathway Ca2+ transporting 1 [Source:HGNC Symbol;Acc:HGNC:13211]
RALBP1	0.0171305	0.271758	-0.0905698	0.0286754	18	ENSG00000017797	ralA binding protein 1 [Source:HGNC Symbol;Acc:HGNC:9841]
RUFY3	-0.590985	0.0822398	-0.596983	-0.163527	4	ENSG00000018189	RUN and FYVE domain containing 3 [Source:HGNC Symbol;Acc:HGNC:30285]
SLC11A1	-0.359952	-0.00406472	-0.755567	-0.190101	2	ENSG00000018280	solute carrier family 11 member 1 [Source:HGNC Symbol;Acc:HGNC:10907]
WWTR1	-1.0326	0.601234	-1.2232	0.105291	3	ENSG00000018408	WW domain containing transcription regulator 1 [Source:HGNC Symbol;Acc:HGNC:24042]
AGPS	0.0361389	0.275575	-0.0185391	0.098464	2	ENSG00000018510	alkylglycerone phosphate synthase [Source:HGNC Symbol;Acc:HGNC:327]
CXorf56	0.699796	0.111584	0.908068	0.290249	X	ENSG00000018610	chromosome X open reading frame 56 [Source:HGNC Symbol;Acc:HGNC:26239]
TTC27	-0.111307	-0.769244	-0.00694625	-0.515612	2	ENSG00000018699	tetratricopeptide repeat domain 27 [Source:HGNC Symbol;Acc:HGNC:25986]
ZNF582	3.50474	-2.75653	3.57175	0.418544	19	ENSG00000018869	zinc finger protein 582 [Source:HGNC Symbol;Acc:HGNC:26421]
VSIG2	-0.304518	-0.233846	0.01545	0.230018	11	ENSG00000019102	V-set and immunoglobulin domain containing 2 [Source:HGNC Symbol;Acc:HGNC:17149]
PHLDB1	-0.586349	-0.502454	-0.670591	-0.524983	11	ENSG00000019144	pleckstrin homology like domain family B member 1 [Source:HGNC Symbol;Acc:HGNC:23697]
PRDM11	0.565084	0.748909	0.555022	0.847631	11	ENSG00000019485	PR/SET domain 11 [Source:HGNC Symbol;Acc:HGNC:13996]
SNAI2	0.193371	-1.18193	0.280866	-0.745822	8	ENSG00000019549	snail family transcriptional repressor 2 [Source:HGNC Symbol;Acc:HGNC:11094]
CD74	-5.6799	-2.50148	-5.05036	-3.10332	5	ENSG00000019582	CD74 molecule [Source:HGNC Symbol;Acc:HGNC:1697]
ZRANB1	0.0130135	0.550541	-0.102372	0.285866	10	ENSG00000019995	zinc finger RANBP2-type containing 1 [Source:HGNC Symbol;Acc:HGNC:18224]
NCDN	-0.262991	0.26534	-0.208584	0.204394	1	ENSG00000020129	neurochondrin [Source:HGNC Symbol;Acc:HGNC:17597]
ADGRA2	-1.00404	1.25953	-0.939387	0.94191	8	ENSG00000020181	adhesion G protein-coupled receptor A2 [Source:HGNC Symbol;Acc:HGNC:17849]
ZFP64	-0.0109215	-0.577825	-0.0643085	-0.407381	20	ENSG00000020256	ZFP64 zinc finger protein [Source:HGNC Symbol;Acc:HGNC:15940]
MNAT1	-0.303013	0.0067393	-0.039546	-0.074159	14	ENSG00000020426	MNAT1. CDK activating kinase assembly factor [Source:HGNC Symbol;Acc:HGNC:7181]
SAMD4A	0.798161	0.392008	0.769578	0.478431	14	ENSG00000020577	sterile alpha motif domain containing 4A [Source:HGNC Symbol;Acc:HGNC:23023]
MRE11	0.911573	0.263634	0.788196	0.428079	11	ENSG00000020922	MRE11 homolog. double strand break repair nuclease [Source:HGNC Symbol;Acc:HGNC:7230]
PLEKHB1	-2.14996	-2.67137	-1.94194	-2.28918	11	ENSG00000021300	pleckstrin homology domain containing B1 [Source:HGNC Symbol;Acc:HGNC:19079]
SERPINB1	-6.13496	0.416432	-5.28711	-0.12984	6	ENSG00000021355	serpin family B member 1 [Source:HGNC Symbol;Acc:HGNC:3311]
SPAST	-0.354165	0.238142	-0.324945	-0.0357358	2	ENSG00000021574	spastin [Source:HGNC Symbol;Acc:HGNC:11233]
NRXN3	3.67774	4.21579	3.19426	3.78289	14	ENSG00000021645	neurexin 3 [Source:HGNC Symbol;Acc:HGNC:8010]
OSBPL5	0.426379	-0.0932156	0.494338	0.13421	11	ENSG00000021762	oxysterol binding protein like 5 [Source:HGNC Symbol;Acc:HGNC:16392]
AQR	-0.0778805	-0.0899766	-0.209473	-0.172394	15	ENSG00000021776	aquarius intron-binding spliceosomal factor [Source:HGNC Symbol;Acc:HGNC:29513]
CPS1	-0.592117	0.531891	-0.891994	0.141274	2	ENSG00000021826	carbamoyl-phosphate synthase 1 [Source:HGNC Symbol;Acc:HGNC:2323]
FHL1	1.89645	2.68405	1.67107	2.60221	X	ENSG00000022267	four and a half LIM domains 1 [Source:HGNC Symbol;Acc:HGNC:3702]
RTF2	-0.154471	-0.0929569	-0.0245953	-0.0247959	20	ENSG00000022277	replication termination factor 2 [Source:HGNC Symbol;Acc:HGNC:15890]
NLRP2	5.2834	-0.140578	5.52627	2.05482	19	ENSG00000022556	NLR family pyrin domain containing 2 [Source:HGNC Symbol;Acc:HGNC:22948]
SLC45A4	0.0960627	0.382922	0.101211	0.323879	8	ENSG00000022567	solute carrier family 45 member 4 [Source:HGNC Symbol;Acc:HGNC:29196]
RNF10	0.0247199	-0.0560023	0.100671	0.0380805	12	ENSG00000022840	ring finger protein 10 [Source:HGNC Symbol;Acc:HGNC:10055]
ZNF839	-0.610289	-0.584893	-0.659752	-0.611929	14	ENSG00000022976	zinc finger protein 839 [Source:HGNC Symbol;Acc:HGNC:20345]
ZDHHC6	0.0420984	0.125503	0.132965	0.0777524	10	ENSG00000023041	zinc finger DHHC-type containing 6 [Source:HGNC Symbol;Acc:HGNC:19160]
GRAMD1B	1.17176	0.104736	1.27659	0.603314	11	ENSG00000023171	GRAM domain containing 1B [Source:HGNC Symbol;Acc:HGNC:29214]
RNH1	0.60614	0.0314264	0.711894	0.305346	11	ENSG00000023191	ribonuclease/angiogenin inhibitor 1 [Source:HGNC Symbol;Acc:HGNC:10074]
NDUFS1	-0.546509	0.0135501	-0.506402	-0.176871	2	ENSG00000023228	NADH:ubiquinone oxidoreductase core subunit S1 [Source:HGNC Symbol;Acc:HGNC:7707]
RB1CC1	0.145796	0.200651	-0.125019	-0.00202084	8	ENSG00000023287	RB1 inducible coiled-coil 1 [Source:HGNC Symbol;Acc:HGNC:15574]
ERP44	0.456504	-0.276936	0.551954	-0.051712	9	ENSG00000023318	endoplasmic reticulum protein 44 [Source:HGNC Symbol;Acc:HGNC:18311]
ALAS1	0.26766	0.0692202	0.326318	0.184709	3	ENSG00000023330	5'-aminolevulinate synthase 1 [Source:HGNC Symbol;Acc:HGNC:396]
BIRC3	1.1928	1.43923	1.38527	1.29694	11	ENSG00000023445	baculoviral IAP repeat containing 3 [Source:HGNC Symbol;Acc:HGNC:591]
AKAP11	-0.350265	-0.494718	-0.761917	-0.690992	13	ENSG00000023516	A-kinase anchoring protein 11 [Source:HGNC Symbol;Acc:HGNC:369]
GLRX2	-0.100341	-0.681707	0.0573724	-0.401931	1	ENSG00000023572	glutaredoxin 2 [Source:HGNC Symbol;Acc:HGNC:16065]
SNAPC1	0.213176	-0.457447	0.425668	-0.17581	14	ENSG00000023608	small nuclear RNA activating complex polypeptide 1 [Source:HGNC Symbol;Acc:HGNC:11134]
DERA	-0.368263	-0.0852168	-0.292796	-0.138044	12	ENSG00000023697	deoxyribose-phosphate aldolase [Source:HGNC Symbol;Acc:HGNC:24269]
STRAP	-0.0565557	-0.0657816	0.0154934	-0.0553452	12	ENSG00000023734	serine/threonine kinase receptor associated protein [Source:HGNC Symbol;Acc:HGNC:30796]
ABCC2	1.13923	0.883533	1.86551	0.773132	10	ENSG00000023839	ATP binding cassette subfamily C member 2 [Source:HGNC Symbol;Acc:HGNC:53]
DEF6	-0.1648	-0.718025	1.2244	0.81605	6	ENSG00000023892	DEF6. guanine nucleotide exchange factor [Source:HGNC Symbol;Acc:HGNC:2760]
PLEKHO1	-0.657877	-0.404518	-0.526406	-0.371043	1	ENSG00000023902	pleckstrin homology domain containing O1 [Source:HGNC Symbol;Acc:HGNC:24310]
GCLM	0.151543	0.100686	0.148934	0.0173089	1	ENSG00000023909	glutamate-cysteine ligase modifier subunit [Source:HGNC Symbol;Acc:HGNC:4312]
UBR2	-0.0165192	0.0790809	-0.084603	-0.0679162	6	ENSG00000024048	ubiquitin protein ligase E3 component n-recognin 2 [Source:HGNC Symbol;Acc:HGNC:21289]
EHD2	0.479256	0.400389	0.477041	0.445113	19	ENSG00000024422	EH domain containing 2 [Source:HGNC Symbol;Acc:HGNC:3243]
DEPDC1	0.251179	0.304595	0.201612	0.219682	1	ENSG00000024526	DEP domain containing 1 [Source:HGNC Symbol;Acc:HGNC:22949]
CCDC28A	-0.598402	-0.113002	-0.397666	-0.12994	6	ENSG00000024862	coiled-coil domain containing 28A [Source:HGNC Symbol;Acc:HGNC:21098]
HSF2	-0.0679588	-0.21177	-0.253502	-0.284344	6	ENSG00000025156	heat shock transcription factor 2 [Source:HGNC Symbol;Acc:HGNC:5225]
PHF20	0.0327848	0.153726	-0.170965	0.0478439	20	ENSG00000025293	PHD finger protein 20 [Source:HGNC Symbol;Acc:HGNC:16098]
HSD17B6	0.389327	-0.394202	0.616421	-0.102061	12	ENSG00000025423	hydroxysteroid 17-beta dehydrogenase 6 [Source:HGNC Symbol;Acc:HGNC:23316]
NR1H3	-0.689842	-0.122958	-0.809888	-0.224353	11	ENSG00000025434	nuclear receptor subfamily 1 group H member 3 [Source:HGNC Symbol;Acc:HGNC:7966]
TYMP	0.0807425	0.687597	0.322502	0.38851	22	ENSG00000025708	thymidine phosphorylase [Source:HGNC Symbol;Acc:HGNC:3148]
NCAPH2	0.531162	0.692048	0.553119	0.70394	22	ENSG00000025770	non-SMC condensin II complex subunit H2 [Source:HGNC Symbol;Acc:HGNC:25071]
TOMM34	-0.124656	-0.362505	0.0350119	-0.200352	20	ENSG00000025772	translocase of outer mitochondrial membrane 34 [Source:HGNC Symbol;Acc:HGNC:15746]
SEC63	0.0960118	0.150128	0.0970643	0.0775544	6	ENSG00000025796	SEC63 homolog. protein translocation regulator [Source:HGNC Symbol;Acc:HGNC:21082]
KPNA6	-0.1177	0.24516	-0.118697	0.0919202	1	ENSG00000025800	karyopherin subunit alpha 6 [Source:HGNC Symbol;Acc:HGNC:6399]
VIM	-0.525625	-0.169702	-0.325742	-0.174642	10	ENSG00000026025	vimentin [Source:HGNC Symbol;Acc:HGNC:12692]
RTEL1-TNFRSF6B	-1.17851	-0.0537008	-1.66352	-0.432714	20	ENSG00000026036	RTEL1-TNFRSF6B readthrough (NMD candidate) [Source:HGNC Symbol;Acc:HGNC:44095]
FAS	0.0175145	-0.626934	0.335789	-0.42007	10	ENSG00000026103	Fas cell surface death receptor [Source:HGNC Symbol;Acc:HGNC:11920]
RNASET2	0.561203	-0.268792	0.943747	0.274927	6	ENSG00000026297	ribonuclease T2 [Source:HGNC Symbol;Acc:HGNC:21686]
CD44	0.45182	-0.0175854	0.431297	0.0827853	11	ENSG00000026508	CD44 molecule (Indian blood group) [Source:HGNC Symbol;Acc:HGNC:1681]
KCNG1	0.0154902	-1.84435	0.246584	-0.633557	20	ENSG00000026559	potassium voltage-gated channel modifier subfamily G member 1 [Source:HGNC Symbol;Acc:HGNC:6248]
AGPAT4	-0.362945	0.250182	-0.422492	0.102142	6	ENSG00000026652	1-acylglycerol-3-phosphate O-acyltransferase 4 [Source:HGNC Symbol;Acc:HGNC:20885]
SLAMF7	8.37604	3.23904	9.4996	7.59283	1	ENSG00000026751	SLAM family member 7 [Source:HGNC Symbol;Acc:HGNC:21394]
BTN3A1	-2.03539	0.108912	-2.26467	-0.510146	6	ENSG00000026950	butyrophilin subfamily 3 member A1 [Source:HGNC Symbol;Acc:HGNC:1138]
MIPEP	-0.781645	-0.735772	-0.725274	-0.700949	13	ENSG00000027001	mitochondrial intermediate peptidase [Source:HGNC Symbol;Acc:HGNC:7104]
PRKCH	-0.649695	-1.72065	-0.868829	-1.42094	14	ENSG00000027075	protein kinase C eta [Source:HGNC Symbol;Acc:HGNC:9403]
IFNGR1	0.378711	0.184701	0.493182	0.222847	6	ENSG00000027697	interferon gamma receptor 1 [Source:HGNC Symbol;Acc:HGNC:5439]
B4GALT7	-0.00316175	0.0678835	0.221213	0.129552	5	ENSG00000027847	beta-1.4-galactosyltransferase 7 [Source:HGNC Symbol;Acc:HGNC:930]
SH2D2A	-2.30674	-2.01796	1.16256	-2.14857	1	ENSG00000027869	SH2 domain containing 2A [Source:HGNC Symbol;Acc:HGNC:10821]
VRK2	0.116821	0.231705	0.0253557	0.10216	2	ENSG00000028116	VRK serine/threonine kinase 2 [Source:HGNC Symbol;Acc:HGNC:12719]
TNFRSF1B	-2.57733	-1.41594	-3.13454	-1.59536	1	ENSG00000028137	TNF receptor superfamily member 1B [Source:HGNC Symbol;Acc:HGNC:11917]
VEZT	-0.250438	-0.140221	-0.255678	-0.271992	12	ENSG00000028203	vezatin. adherens junctions transmembrane protein [Source:HGNC Symbol;Acc:HGNC:18258]
POU2F2	0.812181	-1.19852	1.00368	-0.251742	19	ENSG00000028277	POU class 2 homeobox 2 [Source:HGNC Symbol;Acc:HGNC:9213]
BRD9	0.0552619	-0.186047	-0.0329377	-0.105598	5	ENSG00000028310	bromodomain containing 9 [Source:HGNC Symbol;Acc:HGNC:25818]
SNX1	-0.309463	0.0248264	-0.258303	-0.12291	15	ENSG00000028528	sorting nexin 1 [Source:HGNC Symbol;Acc:HGNC:11172]
TBPL1	-0.210853	0.239212	-0.15697	0.096837	6	ENSG00000028839	TATA-box binding protein like 1 [Source:HGNC Symbol;Acc:HGNC:11589]
ARNTL2	0.360061	0.0471363	0.493249	0.0331246	12	ENSG00000029153	aryl hydrocarbon receptor nuclear translocator like 2 [Source:HGNC Symbol;Acc:HGNC:18984]
BCLAF1	-0.175498	-0.0915486	-0.249161	-0.194448	6	ENSG00000029363	BCL2 associated transcription factor 1 [Source:HGNC Symbol;Acc:HGNC:16863]
SLC39A9	-0.331995	0.13623	-0.367708	-0.0456619	14	ENSG00000029364	solute carrier family 39 member 9 [Source:HGNC Symbol;Acc:HGNC:20182]
ANK1	-2.1413	1.83431	-0.922723	1.26857	8	ENSG00000029534	ankyrin 1 [Source:HGNC Symbol;Acc:HGNC:492]
IBSP	2.49633	4.46369	2.51605	3.63317	4	ENSG00000029559	integrin binding sialoprotein [Source:HGNC Symbol;Acc:HGNC:5341]
TFB1M	-0.577639	-0.250082	-0.476226	-0.32942	6	ENSG00000029639	transcription factor B1. mitochondrial [Source:HGNC Symbol;Acc:HGNC:17037]
RABEP1	-0.137837	-0.115272	-0.063434	-0.142655	17	ENSG00000029725	rabaptin. RAB GTPase binding effector protein 1 [Source:HGNC Symbol;Acc:HGNC:17677]
HMGB3	0.966754	0.163284	0.959531	0.439579	X	ENSG00000029993	high mobility group box 3 [Source:HGNC Symbol;Acc:HGNC:5004]
NUP160	0.491554	0.583823	0.411017	0.511017	11	ENSG00000030066	nucleoporin 160 [Source:HGNC Symbol;Acc:HGNC:18017]
BAK1	-0.413157	0.16327	-0.20374	0.152317	6	ENSG00000030110	BCL2 antagonist/killer 1 [Source:HGNC Symbol;Acc:HGNC:949]
MUSK	2.29425	-0.249013	2.18034	0.762093	9	ENSG00000030304	muscle associated receptor tyrosine kinase [Source:HGNC Symbol;Acc:HGNC:7525]
IKZF2	0.327374	1.24533	-0.0241022	0.770671	2	ENSG00000030419	IKAROS family zinc finger 2 [Source:HGNC Symbol;Acc:HGNC:13177]
GRN	-0.129931	-0.36271	0.041097	-0.218184	17	ENSG00000030582	granulin precursor [Source:HGNC Symbol;Acc:HGNC:4601]
FAM13B	0.200314	0.0519533	0.0997175	-0.0723543	5	ENSG00000031003	family with sequence similarity 13 member B [Source:HGNC Symbol;Acc:HGNC:1335]
ARHGAP31	0.409364	-0.0790291	0.0841643	0.0326198	3	ENSG00000031081	Rho GTPase activating protein 31 [Source:HGNC Symbol;Acc:HGNC:29216]
CENPQ	0.304501	0.192854	0.318177	0.260549	6	ENSG00000031691	centromere protein Q [Source:HGNC Symbol;Acc:HGNC:21347]
SARS	0.299618	-0.067167	0.506511	0.0983483	1	ENSG00000031698	seryl-tRNA synthetase [Source:HGNC Symbol;Acc:HGNC:10537]
RANBP3	0.642252	-0.0178251	0.699384	0.282224	19	ENSG00000031823	RAN binding protein 3 [Source:HGNC Symbol;Acc:HGNC:9850]
ARID4A	-0.467992	0.00431633	-0.85919	-0.462244	14	ENSG00000032219	AT-rich interaction domain 4A [Source:HGNC Symbol;Acc:HGNC:9885]
EIPR1	-0.180016	-0.316789	0.0226262	-0.162433	2	ENSG00000032389	EARP complex and GARP complex interacting protein 1 [Source:HGNC Symbol;Acc:HGNC:12383]
PNPLA6	0.127792	-0.163745	0.271379	0.0715688	19	ENSG00000032444	patatin like phospholipase domain containing 6 [Source:HGNC Symbol;Acc:HGNC:16268]
IFT88	-0.7005	-0.60081	-0.766391	-0.666227	13	ENSG00000032742	intraflagellar transport 88 [Source:HGNC Symbol;Acc:HGNC:20606]
ALG1	0.0755638	0.177971	0.177531	0.251929	16	ENSG00000033011	ALG1. chitobiosyldiphosphodolichol beta-mannosyltransferase [Source:HGNC Symbol;Acc:HGNC:18294]
ZCCHC8	-0.0275348	-0.203618	-0.106206	-0.158251	12	ENSG00000033030	zinc finger CCHC-type containing 8 [Source:HGNC Symbol;Acc:HGNC:25265]
ABCF2	0.200498	-0.125605	0.28411	0.0902681	7	ENSG00000033050	ATP binding cassette subfamily F member 2 [Source:HGNC Symbol;Acc:HGNC:71]
CHPF2	-0.353051	-0.35006	-0.297336	-0.338061	7	ENSG00000033100	chondroitin polymerizing factor 2 [Source:HGNC Symbol;Acc:HGNC:29270]
LRRC7	-0.667206	-0.269523	-0.0929082	0.0210361	1	ENSG00000033122	leucine rich repeat containing 7 [Source:HGNC Symbol;Acc:HGNC:18531]
FUT8	0.192263	-0.0324399	0.112815	0.00577799	14	ENSG00000033170	fucosyltransferase 8 [Source:HGNC Symbol;Acc:HGNC:4019]
UBA6	-0.265534	-0.242124	-0.398643	-0.359409	4	ENSG00000033178	ubiquitin like modifier activating enzyme 6 [Source:HGNC Symbol;Acc:HGNC:25581]
GAB2	0.647242	0.473007	0.484995	0.422357	11	ENSG00000033327	GRB2 associated binding protein 2 [Source:HGNC Symbol;Acc:HGNC:14458]
ATP6V0A1	-0.320964	0.749256	-0.194372	0.595844	17	ENSG00000033627	ATPase H+ transporting V0 subunit a1 [Source:HGNC Symbol;Acc:HGNC:865]
PIAS1	-0.0183751	0.179599	-0.305776	-0.0165164	15	ENSG00000033800	protein inhibitor of activated STAT 1 [Source:HGNC Symbol;Acc:HGNC:2752]
SLC4A7	-0.174471	0.275166	-0.505757	-0.0774835	3	ENSG00000033867	solute carrier family 4 member 7 [Source:HGNC Symbol;Acc:HGNC:11033]
APBA2	-5.14085	-0.706827	-6.49255	-1.12258	15	ENSG00000034053	amyloid beta precursor protein binding family A member 2 [Source:HGNC Symbol;Acc:HGNC:579]
MAP2K3	0.719695	0.3638	0.966952	0.550148	17	ENSG00000034152	mitogen-activated protein kinase kinase 3 [Source:HGNC Symbol;Acc:HGNC:6843]
EFCAB1	0.588463	-0.632682	-0.191117	-1.51622	8	ENSG00000034239	EF-hand calcium binding domain 1 [Source:HGNC Symbol;Acc:HGNC:25678]
TMSB10	-0.156112	0.112127	0.0566263	0.182972	2	ENSG00000034510	thymosin beta 10 [Source:HGNC Symbol;Acc:HGNC:11879]
ASTE1	0.0245449	0.222234	0.0317165	0.150587	3	ENSG00000034533	asteroid homolog 1 [Source:HGNC Symbol;Acc:HGNC:25021]
RNF19A	0.130415	0.253561	0.107639	0.161459	8	ENSG00000034677	ring finger protein 19A. RBR E3 ubiquitin protein ligase [Source:HGNC Symbol;Acc:HGNC:13432]
PEX3	-0.122703	0.0019563	-0.0284303	0.0486603	6	ENSG00000034693	peroxisomal biogenesis factor 3 [Source:HGNC Symbol;Acc:HGNC:8858]
GABARAPL2	-0.244603	-0.0166295	0.0143194	-0.0471439	16	ENSG00000034713	GABA type A receptor associated protein like 2 [Source:HGNC Symbol;Acc:HGNC:13291]
MYOC	0.687824	0.991213	3.1629	0.197781	1	ENSG00000034971	myocilin [Source:HGNC Symbol;Acc:HGNC:7610]
SH3YL1	-0.490679	0.135513	-0.555933	-0.0774361	2	ENSG00000035115	SH3 and SYLF domain containing 1 [Source:HGNC Symbol;Acc:HGNC:29546]
FAM136A	-0.0523713	0.0257438	0.00351715	-0.0227833	2	ENSG00000035141	family with sequence similarity 136 member A [Source:HGNC Symbol;Acc:HGNC:25911]
VCL	0.202031	0.442461	-0.00248718	0.343215	10	ENSG00000035403	vinculin [Source:HGNC Symbol;Acc:HGNC:12665]
DEPDC1B	-0.130275	0.0477378	-0.205676	-0.0710068	5	ENSG00000035499	DEP domain containing 1B [Source:HGNC Symbol;Acc:HGNC:24902]
DAPK2	-0.182228	0.566226	-0.146059	0.527257	15	ENSG00000035664	death associated protein kinase 2 [Source:HGNC Symbol;Acc:HGNC:2675]
NSMAF	0.290872	-0.0700401	0.22243	-0.0333109	8	ENSG00000035681	neutral sphingomyelinase activation associated factor [Source:HGNC Symbol;Acc:HGNC:8017]
ADSS	-0.0726751	0.157087	-0.00560125	0.0472727	1	ENSG00000035687	adenylosuccinate synthase [Source:HGNC Symbol;Acc:HGNC:292]
TIMP2	-0.425574	-0.0771834	-0.44246	-0.177797	17	ENSG00000035862	TIMP metallopeptidase inhibitor 2 [Source:HGNC Symbol;Acc:HGNC:11821]
RFC1	-0.21281	0.387898	-0.368885	0.0818723	4	ENSG00000035928	replication factor C subunit 1 [Source:HGNC Symbol;Acc:HGNC:9969]
TBC1D23	-0.113518	0.053546	-0.0726242	-0.0784518	3	ENSG00000036054	TBC1 domain family member 23 [Source:HGNC Symbol;Acc:HGNC:25622]
CUL3	-0.046449	0.023352	-0.0477632	-0.0671062	2	ENSG00000036257	cullin 3 [Source:HGNC Symbol;Acc:HGNC:2553]
CYP46A1	0.766132	0.978239	1.06564	1.34573	14	ENSG00000036530	cytochrome P450 family 46 subfamily A member 1 [Source:HGNC Symbol;Acc:HGNC:2641]
AC118549.1	-0.254748	0.123114	-0.339459	-0.112157	1	ENSG00000036549	zinc finger ZZ-type containing 3 [Source:NCBI gene;Acc:26009]
USP2	1.30604	1.58695	1.39064	1.57591	11	ENSG00000036672	ubiquitin specific peptidase 2 [Source:HGNC Symbol;Acc:HGNC:12618]
TUBG2	-0.197602	-0.137791	-0.170756	0.0540638	17	ENSG00000037042	tubulin gamma 2 [Source:HGNC Symbol;Acc:HGNC:12419]
RPL26L1	0.240639	0.311433	0.50899	0.421866	5	ENSG00000037241	ribosomal protein L26 like 1 [Source:HGNC Symbol;Acc:HGNC:17050]
NSUN2	-0.0150735	-0.0579497	0.0360772	-0.000413577	5	ENSG00000037474	NOP2/Sun RNA methyltransferase family member 2 [Source:HGNC Symbol;Acc:HGNC:25994]
FBXO42	-0.0344998	0.031882	0.0313654	0.0474825	1	ENSG00000037637	F-box protein 42 [Source:HGNC Symbol;Acc:HGNC:29249]
MFAP3	0.136167	0.507415	-0.0854718	0.215995	5	ENSG00000037749	microfibril associated protein 3 [Source:HGNC Symbol;Acc:HGNC:7034]
MRI1	0.583903	0.0402966	0.700385	0.287634	19	ENSG00000037757	methylthioribose-1-phosphate isomerase 1 [Source:HGNC Symbol;Acc:HGNC:28469]
METTL1	0.340114	0.136372	0.524234	0.297176	12	ENSG00000037897	methyltransferase like 1 [Source:HGNC Symbol;Acc:HGNC:7030]
HOXC8	-0.774854	-0.241506	-0.413229	-1.86595	12	ENSG00000037965	homeobox C8 [Source:HGNC Symbol;Acc:HGNC:5129]
AGA	-0.750861	-0.245253	-0.551407	-0.396305	4	ENSG00000038002	aspartylglucosaminidase [Source:HGNC Symbol;Acc:HGNC:318]
PI4K2B	-0.449697	-0.380481	-0.458361	-0.491637	4	ENSG00000038210	phosphatidylinositol 4-kinase type 2 beta [Source:HGNC Symbol;Acc:HGNC:18215]
BOD1L1	0.330527	0.569041	-0.146191	0.210114	4	ENSG00000038219	biorientation of chromosomes in cell division 1 like 1 [Source:HGNC Symbol;Acc:HGNC:31792]
MAT2B	-0.100914	-0.0910206	-0.0868591	-0.0459471	5	ENSG00000038274	methionine adenosyltransferase 2B [Source:HGNC Symbol;Acc:HGNC:6905]
TLL1	3.32804	0.252399	3.13721	1.28314	4	ENSG00000038295	tolloid like 1 [Source:HGNC Symbol;Acc:HGNC:11843]
EDC4	-0.0431522	0.00564257	-0.254188	-0.0715996	16	ENSG00000038358	enhancer of mRNA decapping 4 [Source:HGNC Symbol;Acc:HGNC:17157]
TRIO	0.402414	0.381244	0.140314	0.314835	5	ENSG00000038382	trio Rho guanine nucleotide exchange factor [Source:HGNC Symbol;Acc:HGNC:12303]
VCAN	-0.797983	0.272649	-1.19362	-0.183995	5	ENSG00000038427	versican [Source:HGNC Symbol;Acc:HGNC:2464]
CLEC16A	-0.115026	0.058164	-0.132309	0.0237951	16	ENSG00000038532	C-type lectin domain containing 16A [Source:HGNC Symbol;Acc:HGNC:29013]
MSR1	-0.330483	-2.15258	1.16403	0.685856	8	ENSG00000038945	macrophage scavenger receptor 1 [Source:HGNC Symbol;Acc:HGNC:7376]
CDH1	1.01077	-0.924938	-0.0879497	-0.736995	16	ENSG00000039068	cadherin 1 [Source:HGNC Symbol;Acc:HGNC:1748]
MTREX	-0.0232277	-0.00419172	-0.0677958	-0.0516863	5	ENSG00000039123	Mtr4 exosome RNA helicase [Source:HGNC Symbol;Acc:HGNC:18734]
DNAH5	1.11029	0.367235	0.945286	0.382787	5	ENSG00000039139	dynein axonemal heavy chain 5 [Source:HGNC Symbol;Acc:HGNC:2950]
ZFYVE16	0.111478	0.0705315	-0.137785	-0.134239	5	ENSG00000039319	zinc finger FYVE-type containing 16 [Source:HGNC Symbol;Acc:HGNC:20756]
RIPOR1	0.0598876	-0.218763	0.000972112	-0.0755955	16	ENSG00000039523	RHO family interacting cell polarization regulator 1 [Source:HGNC Symbol;Acc:HGNC:25836]
RAI14	0.140259	0.202911	-0.0162172	0.0881548	5	ENSG00000039560	retinoic acid induced 14 [Source:HGNC Symbol;Acc:HGNC:14873]
SOX30	1.96588	1.46335	1.83202	0.725275	5	ENSG00000039600	SRY-box 30 [Source:HGNC Symbol;Acc:HGNC:30635]
PNKP	0.31188	-0.126239	0.310332	0.0556606	19	ENSG00000039650	polynucleotide kinase 3'-phosphatase [Source:HGNC Symbol;Acc:HGNC:9154]
PHLPP2	0.211537	-0.0843013	-0.104479	-0.139852	16	ENSG00000040199	PH domain and leucine rich repeat protein phosphatase 2 [Source:HGNC Symbol;Acc:HGNC:29149]
SPDL1	0.223813	0.634086	0.0231053	0.41515	5	ENSG00000040275	spindle apparatus coiled-coil protein 1 [Source:HGNC Symbol;Acc:HGNC:26010]
STAU2	-0.253465	-0.113395	-0.291038	-0.229548	8	ENSG00000040341	staufen double-stranded RNA binding protein 2 [Source:HGNC Symbol;Acc:HGNC:11371]
PQLC2	-0.255426	-0.432676	-0.132157	-0.229796	1	ENSG00000040487	PQ loop repeat containing 2 [Source:HGNC Symbol;Acc:HGNC:26001]
CTNS	0.142487	0.150422	0.232473	0.24234	17	ENSG00000040531	cystinosin. lysosomal cystine transporter [Source:HGNC Symbol;Acc:HGNC:2518]
RTN4R	2.25594	0.338784	2.05884	1.18002	22	ENSG00000040608	reticulon 4 receptor [Source:HGNC Symbol;Acc:HGNC:18601]
PHF23	-0.468597	-0.165273	-0.431573	-0.236925	17	ENSG00000040633	PHD finger protein 23 [Source:HGNC Symbol;Acc:HGNC:28428]
CDH10	-3.90428	2.3315	-5.34578	1.59515	5	ENSG00000040731	cadherin 10 [Source:HGNC Symbol;Acc:HGNC:1749]
INPP4A	0.100307	0.170034	0.0838817	0.0436354	2	ENSG00000040933	inositol polyphosphate-4-phosphatase type I A [Source:HGNC Symbol;Acc:HGNC:6074]
RAB27B	-0.358585	-1.12587	-0.525348	-1.09795	18	ENSG00000041353	RAB27B. member RAS oncogene family [Source:HGNC Symbol;Acc:HGNC:9767]
PSMA4	-0.15677	-0.105859	-0.0685323	-0.0907033	15	ENSG00000041357	proteasome subunit alpha 4 [Source:HGNC Symbol;Acc:HGNC:9533]
LSG1	0.199472	0.329673	0.224423	0.313367	3	ENSG00000041802	large 60S subunit nuclear export GTPase 1 [Source:HGNC Symbol;Acc:HGNC:25652]
PARP3	-0.516563	-0.49213	-0.385015	-0.454445	3	ENSG00000041880	poly(ADP-ribose) polymerase family member 3 [Source:HGNC Symbol;Acc:HGNC:273]
TNC	0.812818	1.1815	0.617507	1.00112	9	ENSG00000041982	tenascin C [Source:HGNC Symbol;Acc:HGNC:5318]
THAP3	0.338791	0.083532	0.448055	0.19127	1	ENSG00000041988	THAP domain containing 3 [Source:HGNC Symbol;Acc:HGNC:20855]
RIPOR3	-0.733806	0.543341	-1.29736	-0.226219	20	ENSG00000042062	RIPOR family member 3 [Source:HGNC Symbol;Acc:HGNC:16168]
TDP1	-0.481019	-0.374382	-0.532537	-0.422124	14	ENSG00000042088	tyrosyl-DNA phosphodiesterase 1 [Source:HGNC Symbol;Acc:HGNC:18884]
AIFM2	-0.222846	0.111343	-0.163117	0.0830809	10	ENSG00000042286	apoptosis inducing factor. mitochondria associated 2 [Source:HGNC Symbol;Acc:HGNC:21411]
SPATA7	-0.473461	0.177115	-0.226183	-0.0388066	14	ENSG00000042317	spermatogenesis associated 7 [Source:HGNC Symbol;Acc:HGNC:20423]
MED17	0.611756	-0.0708599	0.566673	0.104349	11	ENSG00000042429	mediator complex subunit 17 [Source:HGNC Symbol;Acc:HGNC:2375]
RETSAT	-0.270042	-0.177619	-0.0666103	-0.213037	2	ENSG00000042445	retinol saturase [Source:HGNC Symbol;Acc:HGNC:25991]
CAPG	-2.10681	-4.48297	-1.78702	-3.24673	2	ENSG00000042493	capping actin protein. gelsolin like [Source:HGNC Symbol;Acc:HGNC:1474]
AP2S1	0.0498377	-0.281644	0.303763	0.0773751	19	ENSG00000042753	adaptor related protein complex 2 subunit sigma 1 [Source:HGNC Symbol;Acc:HGNC:565]
USH2A	-0.709503	-0.953916	0.0837511	0.509742	1	ENSG00000042781	usherin [Source:HGNC Symbol;Acc:HGNC:12601]
TG	1.48273	-0.0626257	1.52687	0.278556	8	ENSG00000042832	thyroglobulin [Source:HGNC Symbol;Acc:HGNC:11764]
ADAM28	2.47787	-0.378978	2.23601	1.22826	8	ENSG00000042980	ADAM metallopeptidase domain 28 [Source:HGNC Symbol;Acc:HGNC:206]
DCUN1D1	-0.0896842	0.142264	-0.194082	-0.00680606	3	ENSG00000043093	defective in cullin neddylation 1 domain containing 1 [Source:HGNC Symbol;Acc:HGNC:18184]
JADE2	-0.773735	-0.0953013	-1.11223	-0.262863	5	ENSG00000043143	jade family PHD finger 2 [Source:HGNC Symbol;Acc:HGNC:22984]
ZIC2	0.149313	-0.343901	-0.231092	-0.15704	13	ENSG00000043355	Zic family member 2 [Source:HGNC Symbol;Acc:HGNC:12873]
TRIT1	-0.395808	-0.0920995	-0.320086	-0.164757	1	ENSG00000043514	tRNA isopentenyltransferase 1 [Source:HGNC Symbol;Acc:HGNC:20286]
ADRB1	-0.765616	-0.299778	-1.25179	-0.0400662	10	ENSG00000043591	adrenoceptor beta 1 [Source:HGNC Symbol;Acc:HGNC:285]
CUL7	-0.854297	0.00302505	-0.934596	-0.252177	6	ENSG00000044090	cullin 7 [Source:HGNC Symbol;Acc:HGNC:21024]
CTNNA1	-0.173454	0.215154	-0.209878	0.111334	5	ENSG00000044115	catenin alpha 1 [Source:HGNC Symbol;Acc:HGNC:2509]
PHKA2	0.944262	-0.0230055	0.822892	0.251283	X	ENSG00000044446	phosphorylase kinase regulatory subunit alpha 2 [Source:HGNC Symbol;Acc:HGNC:8926]
CNTLN	0.754453	0.403426	0.664721	0.379464	9	ENSG00000044459	centlein [Source:HGNC Symbol;Acc:HGNC:23432]
EPHA3	-1.11542	2.7161	-1.80344	1.74435	3	ENSG00000044524	EPH receptor A3 [Source:HGNC Symbol;Acc:HGNC:3387]
HSPA5	-0.177477	-0.277262	0.0651245	-0.156344	9	ENSG00000044574	heat shock protein family A (Hsp70) member 5 [Source:HGNC Symbol;Acc:HGNC:5238]
DSG2	-0.263054	-0.399407	-0.404751	-0.513353	18	ENSG00000046604	desmoglein 2 [Source:HGNC Symbol;Acc:HGNC:3049]
GEMIN8	0.244864	0.271233	0.346523	0.161322	X	ENSG00000046647	gem nuclear organelle associated protein 8 [Source:HGNC Symbol;Acc:HGNC:26044]
OFD1	0.147925	0.0265776	0.249734	-0.0296539	X	ENSG00000046651	OFD1. centriole and centriolar satellite protein [Source:HGNC Symbol;Acc:HGNC:2567]
GPM6B	1.14882	0.412382	0.495761	0.355371	X	ENSG00000046653	glycoprotein M6B [Source:HGNC Symbol;Acc:HGNC:4461]
MAGEC2	9.27275	0.396718	9.41477	5.52131	X	ENSG00000046774	MAGE family member C2 [Source:HGNC Symbol;Acc:HGNC:13574]
WDR37	-1.52604	-0.816132	-1.59424	-1.02591	10	ENSG00000047056	WD repeat domain 37 [Source:HGNC Symbol;Acc:HGNC:31406]
YTHDC2	-0.211509	0.393505	-0.365795	0.01408	5	ENSG00000047188	YTH domain containing 2 [Source:HGNC Symbol;Acc:HGNC:24721]
CTPS2	0.796247	-0.0505912	0.829745	0.178425	X	ENSG00000047230	CTP synthase 2 [Source:HGNC Symbol;Acc:HGNC:2520]
ATP6V1H	-0.428148	-0.252728	-0.31027	-0.358392	8	ENSG00000047249	ATPase H+ transporting V1 subunit H [Source:HGNC Symbol;Acc:HGNC:18303]
POLR2B	-0.353362	-0.0938285	-0.30433	-0.170054	4	ENSG00000047315	RNA polymerase II subunit B [Source:HGNC Symbol;Acc:HGNC:9188]
FAM214A	-0.93494	-0.00371424	-0.920595	-0.469212	15	ENSG00000047346	family with sequence similarity 214 member A [Source:HGNC Symbol;Acc:HGNC:25609]
ARAP2	-1.42509	0.0912139	-1.54412	-0.481226	4	ENSG00000047365	ArfGAP with RhoGAP domain. ankyrin repeat and PH domain 2 [Source:HGNC Symbol;Acc:HGNC:16924]
TPR	-0.264554	0.0579201	-0.509651	-0.191723	1	ENSG00000047410	translocated promoter region. nuclear basket protein [Source:HGNC Symbol;Acc:HGNC:12017]
KIAA0556	-0.168572	0.218757	-0.143454	0.0585168	16	ENSG00000047578	KIAA0556 [Source:HGNC Symbol;Acc:HGNC:29068]
DTNBP1	0.243156	0.0201991	0.305245	0.127183	6	ENSG00000047579	dystrobrevin binding protein 1 [Source:HGNC Symbol;Acc:HGNC:17328]
XK	4.00339	-0.333478	2.91896	0.209792	X	ENSG00000047597	X-linked Kx blood group [Source:HGNC Symbol;Acc:HGNC:12811]
ANO2	3.16105	-1.79849	2.55413	0.492498	12	ENSG00000047617	anoctamin 2 [Source:HGNC Symbol;Acc:HGNC:1183]
C12orf4	0.128315	0.373944	0.295108	0.401985	12	ENSG00000047621	chromosome 12 open reading frame 4 [Source:HGNC Symbol;Acc:HGNC:1184]
SCML1	1.00631	0.3117	0.888007	0.424913	X	ENSG00000047634	Scm polycomb group protein like 1 [Source:HGNC Symbol;Acc:HGNC:10580]
WWC3	0.14078	-0.587519	0.00840823	-0.421481	X	ENSG00000047644	WWC family member 3 [Source:HGNC Symbol;Acc:HGNC:29237]
ARHGAP6	-3.02882	-0.195567	-2.56164	-0.784277	X	ENSG00000047648	Rho GTPase activating protein 6 [Source:HGNC Symbol;Acc:HGNC:676]
MAP4	0.251777	0.30274	0.140965	0.250557	3	ENSG00000047849	microtubule associated protein 4 [Source:HGNC Symbol;Acc:HGNC:6862]
GOPC	-0.17829	0.106692	-0.335213	-0.140501	6	ENSG00000047932	golgi associated PDZ and coiled-coil motif containing [Source:HGNC Symbol;Acc:HGNC:17643]
ROS1	1.62925	0.961029	0.0451772	0.0764404	6	ENSG00000047936	ROS proto-oncogene 1. receptor tyrosine kinase [Source:HGNC Symbol;Acc:HGNC:10261]
USP28	0.444369	-0.210966	0.339571	-0.00276629	11	ENSG00000048028	ubiquitin specific peptidase 28 [Source:HGNC Symbol;Acc:HGNC:12625]
HDAC9	0.395049	0.381696	0.33072	0.0856123	7	ENSG00000048052	histone deacetylase 9 [Source:HGNC Symbol;Acc:HGNC:14065]
TSPAN17	0.490788	0.0593278	0.67217	0.306493	5	ENSG00000048140	tetraspanin 17 [Source:HGNC Symbol;Acc:HGNC:13594]
NOP16	0.204587	-0.234022	0.412952	0.0675726	5	ENSG00000048162	NOP16 nucleolar protein [Source:HGNC Symbol;Acc:HGNC:26934]
CC2D2A	-0.446921	0.266721	-0.576207	-0.0829709	4	ENSG00000048342	coiled-coil and C2 domain containing 2A [Source:HGNC Symbol;Acc:HGNC:29253]
RRM2B	-0.113784	-0.138892	0.0292333	-0.354049	8	ENSG00000048392	ribonucleotide reductase regulatory TP53 inducible subunit M2B [Source:HGNC Symbol;Acc:HGNC:17296]
ZNF800	0.339231	-0.162123	0.299901	-0.0538273	7	ENSG00000048405	zinc finger protein 800 [Source:HGNC Symbol;Acc:HGNC:27267]
SNX29	0.114642	-0.243239	-0.0297906	-0.218455	16	ENSG00000048471	sorting nexin 29 [Source:HGNC Symbol;Acc:HGNC:30542]
LMO3	-1.58482	1.6932	-1.1479	1.03375	12	ENSG00000048540	LIM domain only 3 [Source:HGNC Symbol;Acc:HGNC:6643]
MRPS10	0.255456	0.0215034	0.332355	0.109244	6	ENSG00000048544	mitochondrial ribosomal protein S10 [Source:HGNC Symbol;Acc:HGNC:14502]
RSF1	0.248669	0.16129	-0.0136588	0.0601025	11	ENSG00000048649	remodeling and spacing factor 1 [Source:HGNC Symbol;Acc:HGNC:18118]
VPS13D	0.0438029	0.284068	-0.247094	0.0697746	1	ENSG00000048707	vacuolar protein sorting 13 homolog D [Source:HGNC Symbol;Acc:HGNC:23595]
CELF2	4.67146	-2.10935	3.06801	2.80815	10	ENSG00000048740	CUGBP Elav-like family member 2 [Source:HGNC Symbol;Acc:HGNC:2550]
FAM120A	0.361988	0.0172415	0.322466	0.0731033	9	ENSG00000048828	family with sequence similarity 120A [Source:HGNC Symbol;Acc:HGNC:13247]
R3HDM1	0.217557	0.178717	0.0650937	0.162759	2	ENSG00000048991	R3H domain containing 1 [Source:HGNC Symbol;Acc:HGNC:9757]
COL9A2	0.996028	-1.70386	1.36518	-0.156486	1	ENSG00000049089	collagen type IX alpha 2 chain [Source:HGNC Symbol;Acc:HGNC:2218]
KITLG	1.43452	0.808177	1.4435	0.796964	12	ENSG00000049130	KIT ligand [Source:HGNC Symbol;Acc:HGNC:6343]
ERCC8	-0.00777022	0.190584	0.159153	0.287865	5	ENSG00000049167	ERCC excision repair 8. CSA ubiquitin ligase complex subunit [Source:HGNC Symbol;Acc:HGNC:3439]
ADAMTS6	0.784436	0.125791	0.591936	0.146451	5	ENSG00000049192	ADAM metallopeptidase with thrombospondin type 1 motif 6 [Source:HGNC Symbol;Acc:HGNC:222]
H6PD	-0.656546	-0.75815	-0.583153	-0.755626	1	ENSG00000049239	hexose-6-phosphate dehydrogenase/glucose 1-dehydrogenase [Source:HGNC Symbol;Acc:HGNC:4795]
VAMP3	0.116368	-0.107519	0.215017	-0.0435473	1	ENSG00000049245	vesicle associated membrane protein 3 [Source:HGNC Symbol;Acc:HGNC:12644]
PER3	-0.309589	0.527687	-0.683225	0.14744	1	ENSG00000049246	period circadian regulator 3 [Source:HGNC Symbol;Acc:HGNC:8847]
TNFRSF9	-1.18593	-2.19802	-1.25371	-1.05497	1	ENSG00000049249	TNF receptor superfamily member 9 [Source:HGNC Symbol;Acc:HGNC:11924]
EPN3	-0.291721	1.56866	0.685667	0.755672	17	ENSG00000049283	epsin 3 [Source:HGNC Symbol;Acc:HGNC:18235]
LTBP1	-0.131553	0.929839	-0.342559	0.543286	2	ENSG00000049323	latent transforming growth factor beta binding protein 1 [Source:HGNC Symbol;Acc:HGNC:6714]
RCN1	0.703103	-0.0480687	0.827886	0.180779	11	ENSG00000049449	reticulocalbin 1 [Source:HGNC Symbol;Acc:HGNC:9934]
RFC2	-0.131808	-0.0797307	-0.104717	-0.0420691	7	ENSG00000049541	replication factor C subunit 2 [Source:HGNC Symbol;Acc:HGNC:9970]
ARID1B	0.241184	0.262427	0.000257174	0.172731	6	ENSG00000049618	AT-rich interaction domain 1B [Source:HGNC Symbol;Acc:HGNC:18040]
CLPTM1L	0.183887	0.00514094	0.286725	0.127181	5	ENSG00000049656	CLPTM1 like [Source:HGNC Symbol;Acc:HGNC:24308]
NEDD4L	0.668147	-0.201084	0.681099	0.0338694	18	ENSG00000049759	neural precursor cell expressed. developmentally down-regulated 4-like. E3 ubiquitin protein ligase [Source:HGNC Symbol;Acc:HGNC:7728]
FOXP3	0.36212	0.132311	-0.723563	-0.685619	X	ENSG00000049768	forkhead box P3 [Source:HGNC Symbol;Acc:HGNC:6106]
PPP1R3F	0.792098	0.194845	1.0072	0.455483	X	ENSG00000049769	protein phosphatase 1 regulatory subunit 3F [Source:HGNC Symbol;Acc:HGNC:14944]
HEXB	-0.156129	-0.357548	-0.0128028	-0.291853	5	ENSG00000049860	hexosaminidase subunit beta [Source:HGNC Symbol;Acc:HGNC:4879]
PTCD2	-0.000172615	0.257158	-0.0566066	0.0984147	5	ENSG00000049883	pentatricopeptide repeat domain 2 [Source:HGNC Symbol;Acc:HGNC:25734]
JKAMP	-0.201409	0.168267	-0.0919018	0.0614398	14	ENSG00000050130	JNK1/MAPK8 associated membrane protein [Source:HGNC Symbol;Acc:HGNC:20184]
DKK3	1.04083	-0.790479	1.08985	-0.0489105	11	ENSG00000050165	dickkopf WNT signaling pathway inhibitor 3 [Source:HGNC Symbol;Acc:HGNC:2893]
NFE2L3	0.0533142	0.507276	0.0724684	0.433846	7	ENSG00000050344	nuclear factor. erythroid 2 like 3 [Source:HGNC Symbol;Acc:HGNC:7783]
MCUR1	-0.0830272	-0.0630328	-0.0585642	-0.107417	6	ENSG00000050393	mitochondrial calcium uniporter regulator 1 [Source:HGNC Symbol;Acc:HGNC:21097]
LIMA1	0.00399399	1.03533	0.010973	0.698566	12	ENSG00000050405	LIM domain and actin binding 1 [Source:HGNC Symbol;Acc:HGNC:24636]
LETMD1	0.063021	-0.118428	0.0407664	-0.120174	12	ENSG00000050426	LETM1 domain containing 1 [Source:HGNC Symbol;Acc:HGNC:24241]
SLC4A8	0.55335	0.481842	0.363172	0.355285	12	ENSG00000050438	solute carrier family 4 member 8 [Source:HGNC Symbol;Acc:HGNC:11034]
MAPK9	0.117235	-0.412337	0.0990318	-0.218637	5	ENSG00000050748	mitogen-activated protein kinase 9 [Source:HGNC Symbol;Acc:HGNC:6886]
BCAR1	0.142196	0.198149	0.136889	0.285949	16	ENSG00000050820	BCAR1. Cas family scaffold protein [Source:HGNC Symbol;Acc:HGNC:971]
FAM160A2	0.776152	0.0903638	0.794253	0.35007	11	ENSG00000051009	family with sequence similarity 160 member A2 [Source:HGNC Symbol;Acc:HGNC:25378]
HERPUD1	-0.161975	-0.315178	-0.0179675	-0.168055	16	ENSG00000051108	homocysteine inducible ER protein with ubiquitin like domain 1 [Source:HGNC Symbol;Acc:HGNC:13744]
HOMER3	0.332447	0.0697457	0.494702	0.293539	19	ENSG00000051128	homer scaffold protein 3 [Source:HGNC Symbol;Acc:HGNC:17514]
RAD51	0.0846742	-0.0394564	0.118583	0.0811834	15	ENSG00000051180	RAD51 recombinase [Source:HGNC Symbol;Acc:HGNC:9817]
POLQ	0.672414	0.160292	0.391231	0.130376	3	ENSG00000051341	DNA polymerase theta [Source:HGNC Symbol;Acc:HGNC:9186]
PIK3CB	-0.115936	0.0517813	-0.230796	-0.154089	3	ENSG00000051382	phosphatidylinositol-4.5-bisphosphate 3-kinase catalytic subunit beta [Source:HGNC Symbol;Acc:HGNC:8976]
THOC3	-0.0144307	-0.223345	0.29885	0.201329	5	ENSG00000051596	THO complex 3 [Source:HGNC Symbol;Acc:HGNC:19072]
HEBP2	-0.13525	-0.0457265	0.00728639	-0.0142892	6	ENSG00000051620	heme binding protein 2 [Source:HGNC Symbol;Acc:HGNC:15716]
MPHOSPH9	-0.185086	0.113277	-0.40828	-0.0792538	12	ENSG00000051825	M-phase phosphoprotein 9 [Source:HGNC Symbol;Acc:HGNC:7215]
PLEKHA5	0.0259393	0.0739524	-0.00465679	0.0316531	12	ENSG00000052126	pleckstrin homology domain containing A5 [Source:HGNC Symbol;Acc:HGNC:30036]
SIKE1	-0.0740204	0.246991	-0.000985463	0.158298	1	ENSG00000052723	suppressor of IKBKE 1 [Source:HGNC Symbol;Acc:HGNC:26119]
RRP12	0.144128	0.0790313	0.271132	0.156162	10	ENSG00000052749	ribosomal RNA processing 12 homolog [Source:HGNC Symbol;Acc:HGNC:29100]
FNIP2	0.338575	0.508665	0.116557	0.286862	4	ENSG00000052795	folliculin interacting protein 2 [Source:HGNC Symbol;Acc:HGNC:29280]
MSMO1	-1.20752	-1.89298	-0.987284	-1.57194	4	ENSG00000052802	methylsterol monooxygenase 1 [Source:HGNC Symbol;Acc:HGNC:10545]
TTC17	0.360881	0.107877	0.361551	0.160478	11	ENSG00000052841	tetratricopeptide repeat domain 17 [Source:HGNC Symbol;Acc:HGNC:25596]
FSTL4	2.38981	0.378526	1.17515	1.1788	5	ENSG00000053108	follistatin like 4 [Source:HGNC Symbol;Acc:HGNC:21389]
FOXN3	0.0197404	-0.134185	-0.567372	-0.284248	14	ENSG00000053254	forkhead box N3 [Source:HGNC Symbol;Acc:HGNC:1928]
AKR7A2	-0.621607	-0.376743	-0.591976	-0.408385	1	ENSG00000053371	aldo-keto reductase family 7 member A2 [Source:HGNC Symbol;Acc:HGNC:389]
MRTO4	0.276357	-0.0963828	0.355836	0.0828714	1	ENSG00000053372	MRT4 homolog. ribosome maturation factor [Source:HGNC Symbol;Acc:HGNC:18477]
NNAT	-0.746577	-0.066968	-0.424381	-0.23518	20	ENSG00000053438	neuronatin [Source:HGNC Symbol;Acc:HGNC:7860]
USE1	0.585253	-0.047747	0.745087	0.291829	19	ENSG00000053501	unconventional SNARE in the ER 1 [Source:HGNC Symbol;Acc:HGNC:30882]
MCF2L2	-0.728343	-0.442433	-1.65248	-1.83783	3	ENSG00000053524	MCF.2 cell line derived transforming sequence-like 2 [Source:HGNC Symbol;Acc:HGNC:30319]
NRIP2	-0.619551	0.1971	-1.41827	-0.624152	12	ENSG00000053702	nuclear receptor interacting protein 2 [Source:HGNC Symbol;Acc:HGNC:23078]
LAMA3	0.909797	1.17587	0.92474	0.973614	18	ENSG00000053747	laminin subunit alpha 3 [Source:HGNC Symbol;Acc:HGNC:6483]
AP5M1	-0.288136	0.012674	-0.335653	-0.123625	14	ENSG00000053770	adaptor related protein complex 5 subunit mu 1 [Source:HGNC Symbol;Acc:HGNC:20192]
ANAPC4	-0.452174	-0.140697	-0.556906	-0.324601	4	ENSG00000053900	anaphase promoting complex subunit 4 [Source:HGNC Symbol;Acc:HGNC:19990]
KCNQ1	0.532611	-0.565092	1.05302	-0.568853	11	ENSG00000053918	potassium voltage-gated channel subfamily Q member 1 [Source:HGNC Symbol;Acc:HGNC:6294]
TRAPPC3	-0.212056	-0.0117003	0.0224485	-0.0101986	1	ENSG00000054116	trafficking protein particle complex 3 [Source:HGNC Symbol;Acc:HGNC:19942]
THRAP3	-0.213103	0.0788329	-0.417314	-0.170303	1	ENSG00000054118	thyroid hormone receptor associated protein 3 [Source:HGNC Symbol;Acc:HGNC:22964]
PHPT1	0.238699	-0.477806	0.460749	-0.109281	9	ENSG00000054148	phosphohistidine phosphatase 1 [Source:HGNC Symbol;Acc:HGNC:30033]
ENTPD2	1.20423	0.434857	0.85328	0.492342	9	ENSG00000054179	ectonucleoside triphosphate diphosphohydrolase 2 [Source:HGNC Symbol;Acc:HGNC:3364]
LY75	-0.693018	0.141722	-1.88713	-0.64429	2	ENSG00000054219	lymphocyte antigen 75 [Source:HGNC Symbol;Acc:HGNC:6729]
ARID4B	-0.0930487	0.0849778	-0.415148	-0.183926	1	ENSG00000054267	AT-rich interaction domain 4B [Source:HGNC Symbol;Acc:HGNC:15550]
OPN3	-0.358687	0.294504	-0.393396	0.0428848	1	ENSG00000054277	opsin 3 [Source:HGNC Symbol;Acc:HGNC:14007]
SDCCAG8	-0.633023	-0.56819	-0.648775	-0.692116	1	ENSG00000054282	serologically defined colon cancer antigen 8 [Source:HGNC Symbol;Acc:HGNC:10671]
HHAT	0.00414276	-0.121927	0.157948	-0.153385	1	ENSG00000054392	hedgehog acyltransferase [Source:HGNC Symbol;Acc:HGNC:18270]
KIF1B	-0.295101	0.105332	-0.532933	-0.176247	1	ENSG00000054523	kinesin family member 1B [Source:HGNC Symbol;Acc:HGNC:16636]
FOXC1	1.10092	0.405357	0.967539	0.616234	6	ENSG00000054598	forkhead box C1 [Source:HGNC Symbol;Acc:HGNC:3800]
TBC1D22A	0.448421	0.426021	0.585527	0.537008	22	ENSG00000054611	TBC1 domain family member 22A [Source:HGNC Symbol;Acc:HGNC:1309]
SYNE2	-0.57982	0.368867	-1.18365	-0.142865	14	ENSG00000054654	spectrin repeat containing nuclear envelope protein 2 [Source:HGNC Symbol;Acc:HGNC:17084]
PLEKHH1	-1.54975	-2.74136	-1.58928	-2.34686	14	ENSG00000054690	pleckstrin homology. MyTH4 and FERM domain containing H1 [Source:HGNC Symbol;Acc:HGNC:17733]
ATP9A	-0.450204	0.263635	-0.6053	-0.0466646	20	ENSG00000054793	ATPase phospholipid transporting 9A (putative) [Source:HGNC Symbol;Acc:HGNC:13540]
FAM168A	0.187648	0.259369	0.0626577	0.160749	11	ENSG00000054965	family with sequence similarity 168 member A [Source:HGNC Symbol;Acc:HGNC:28999]
RELT	0.739605	-0.213608	0.843636	0.279057	11	ENSG00000054967	RELT. TNF receptor [Source:HGNC Symbol;Acc:HGNC:13764]
NOP58	0.0444667	0.134756	0.0534992	0.0487868	2	ENSG00000055044	NOP58 ribonucleoprotein [Source:HGNC Symbol;Acc:HGNC:29926]
SZRD1	-0.171223	-0.108075	-0.149787	-0.0833028	1	ENSG00000055070	SUZ RNA binding domain containing 1 [Source:HGNC Symbol;Acc:HGNC:30232]
CUL1	0.0377636	-0.0378383	0.0367711	-0.00973606	7	ENSG00000055130	cullin 1 [Source:HGNC Symbol;Acc:HGNC:2551]
FAM114A2	-0.357044	0.488581	-0.397961	0.132028	5	ENSG00000055147	family with sequence similarity 114 member A2 [Source:HGNC Symbol;Acc:HGNC:1333]
CYFIP2	1.18048	-0.895617	1.58946	0.0653645	5	ENSG00000055163	cytoplasmic FMR1 interacting protein 2 [Source:HGNC Symbol;Acc:HGNC:13760]
TAB2	-0.396826	-0.221661	-0.517054	-0.323343	6	ENSG00000055208	TGF-beta activated kinase 1 (MAP3K7) binding protein 2 [Source:HGNC Symbol;Acc:HGNC:17075]
GINM1	0.164266	-0.1321	0.228089	-0.0939061	6	ENSG00000055211	glycoprotein integral membrane 1 [Source:HGNC Symbol;Acc:HGNC:21074]
EIF2AK2	-0.0270685	0.0165901	-0.109075	-0.0893844	2	ENSG00000055332	eukaryotic translation initiation factor 2 alpha kinase 2 [Source:HGNC Symbol;Acc:HGNC:9437]
USP36	0.36484	-0.124847	0.233275	-0.0333846	17	ENSG00000055483	ubiquitin specific peptidase 36 [Source:HGNC Symbol;Acc:HGNC:20062]
KMT2C	-0.135898	0.241446	-0.68689	-0.166884	7	ENSG00000055609	lysine methyltransferase 2C [Source:HGNC Symbol;Acc:HGNC:13726]
MCOLN3	0.738134	-0.157709	0.406648	-0.101173	1	ENSG00000055732	mucolipin 3 [Source:HGNC Symbol;Acc:HGNC:13358]
CCDC85A	2.39335	2.58868	2.52238	2.59689	2	ENSG00000055813	coiled-coil domain containing 85A [Source:HGNC Symbol;Acc:HGNC:29400]
PUM2	-0.072278	0.163405	-0.232339	-0.0311635	2	ENSG00000055917	pumilio RNA binding family member 2 [Source:HGNC Symbol;Acc:HGNC:14958]
MRPL43	-0.240158	-0.548807	-0.0991459	-0.343073	10	ENSG00000055950	mitochondrial ribosomal protein L43 [Source:HGNC Symbol;Acc:HGNC:14517]
HPF1	-0.655084	-0.650234	-0.470107	-0.643354	4	ENSG00000056050	histone PARylation factor 1 [Source:HGNC Symbol;Acc:HGNC:26051]
ZFR	0.331716	0.0953325	0.243995	0.0939697	5	ENSG00000056097	zinc finger RNA binding protein [Source:HGNC Symbol;Acc:HGNC:17277]
ZNF280C	0.589295	0.151619	0.341533	0.0216312	X	ENSG00000056277	zinc finger protein 280C [Source:HGNC Symbol;Acc:HGNC:25955]
PHF21B	2.30115	5.04995	1.95662	4.41484	22	ENSG00000056487	PHD finger protein 21B [Source:HGNC Symbol;Acc:HGNC:25161]
TRAF1	0.98174	1.29674	0.857609	1.21902	9	ENSG00000056558	TNF receptor associated factor 1 [Source:HGNC Symbol;Acc:HGNC:12031]
RC3H2	-0.00113964	0.100782	-0.162477	-0.105781	9	ENSG00000056586	ring finger and CCCH-type domains 2 [Source:HGNC Symbol;Acc:HGNC:21461]
IL17RB	-0.216081	0.032829	-0.399205	-0.0859852	3	ENSG00000056736	interleukin 17 receptor B [Source:HGNC Symbol;Acc:HGNC:18015]
TRAF3IP2	0.281749	-0.0278231	0.325884	0.0924142	6	ENSG00000056972	TRAF3 interacting protein 2 [Source:HGNC Symbol;Acc:HGNC:1343]
DCBLD2	-0.173029	-0.410618	-0.302338	-0.461932	3	ENSG00000057019	discoidin. CUB and LCCL domain containing 2 [Source:HGNC Symbol;Acc:HGNC:24627]
SOAT1	0.306535	-0.199471	0.311756	-0.0802743	1	ENSG00000057252	sterol O-acyltransferase 1 [Source:HGNC Symbol;Acc:HGNC:11177]
PKP2	0.208769	0.0986462	0.230506	0.0674448	12	ENSG00000057294	plakophilin 2 [Source:HGNC Symbol;Acc:HGNC:9024]
MSH4	1.44908	0.44815	2.2679	1.68221	1	ENSG00000057468	mutS homolog 4 [Source:HGNC Symbol;Acc:HGNC:7327]
GDI2	-0.959359	-0.137791	-0.97507	-0.37913	10	ENSG00000057608	GDP dissociation inhibitor 2 [Source:HGNC Symbol;Acc:HGNC:4227]
PRDM1	2.12869	1.17627	2.45389	1.38985	6	ENSG00000057657	PR/SET domain 1 [Source:HGNC Symbol;Acc:HGNC:9346]
ATG5	-0.0369107	-0.0349394	0.087327	-0.0395438	6	ENSG00000057663	autophagy related 5 [Source:HGNC Symbol;Acc:HGNC:589]
TMCC3	-0.162493	-1.43379	-0.235539	-0.972196	12	ENSG00000057704	transmembrane and coiled-coil domain family 3 [Source:HGNC Symbol;Acc:HGNC:29199]
PITHD1	0.0693957	-0.0787617	0.0558262	-0.012195	1	ENSG00000057757	PITH domain containing 1 [Source:HGNC Symbol;Acc:HGNC:25022]
MTA3	-0.737613	-0.206951	-0.719944	-0.40073	2	ENSG00000057935	metastasis associated 1 family member 3 [Source:HGNC Symbol;Acc:HGNC:23784]
USP13	0.249565	0.0727657	0.12466	0.0429621	3	ENSG00000058056	ubiquitin specific peptidase 13 [Source:HGNC Symbol;Acc:HGNC:12611]
ATP11B	0.144223	0.14171	-0.00110213	-0.00461642	3	ENSG00000058063	ATPase phospholipid transporting 11B (putative) [Source:HGNC Symbol;Acc:HGNC:13553]
LAMC2	1.37537	-1.04317	1.47214	-0.163478	1	ENSG00000058085	laminin subunit gamma 2 [Source:HGNC Symbol;Acc:HGNC:6493]
CDK14	0.23978	0.631272	0.0942418	0.462411	7	ENSG00000058091	cyclin dependent kinase 14 [Source:HGNC Symbol;Acc:HGNC:8883]
SEC61A1	-0.261071	-0.0149021	-0.0684166	-0.0379785	3	ENSG00000058262	Sec61 translocon alpha 1 subunit [Source:HGNC Symbol;Acc:HGNC:18276]
PPP1R12A	0.0221742	0.456045	-0.0588964	0.235532	12	ENSG00000058272	protein phosphatase 1 regulatory subunit 12A [Source:HGNC Symbol;Acc:HGNC:7618]
RASGRF1	0.424965	-2.69358	0.284163	-1.45325	15	ENSG00000058335	Ras protein specific guanine nucleotide releasing factor 1 [Source:HGNC Symbol;Acc:HGNC:9875]
CAMK2B	-4.5503	1.44768	-3.68368	0.882295	7	ENSG00000058404	calcium/calmodulin dependent protein kinase II beta [Source:HGNC Symbol;Acc:HGNC:1461]
CROCC	-0.428528	0.116164	-0.479363	0.0630347	1	ENSG00000058453	ciliary rootlet coiled-coil. rootletin [Source:HGNC Symbol;Acc:HGNC:21299]
POLR3E	0.230989	-0.115458	0.209565	0.00246334	16	ENSG00000058600	RNA polymerase III subunit E [Source:HGNC Symbol;Acc:HGNC:30347]
ATP2B4	0.485625	0.623755	0.328076	0.463672	1	ENSG00000058668	ATPase plasma membrane Ca2+ transporting 4 [Source:HGNC Symbol;Acc:HGNC:817]
ZC3H11A	-0.0317542	0.187675	-0.494943	-0.368223	1	ENSG00000058673	zinc finger CCCH-type containing 11A [Source:HGNC Symbol;Acc:HGNC:29093]
RIOK2	0.184842	0.0517413	0.306864	0.0869068	5	ENSG00000058729	RIO kinase 2 [Source:HGNC Symbol;Acc:HGNC:18999]
YIPF1	-0.277287	-0.41655	0.0678918	-0.239114	1	ENSG00000058799	Yip1 domain family member 1 [Source:HGNC Symbol;Acc:HGNC:25231]
NDC1	0.133272	0.481536	0.018609	0.32117	1	ENSG00000058804	NDC1 transmembrane nucleoporin [Source:HGNC Symbol;Acc:HGNC:25525]
DGKG	1.94243	1.38018	1.52452	1.56762	3	ENSG00000058866	diacylglycerol kinase gamma [Source:HGNC Symbol;Acc:HGNC:2853]
FLYWCH1	-0.704434	-0.584119	-0.666176	-0.539824	16	ENSG00000059122	FLYWCH-type zinc finger 1 [Source:HGNC Symbol;Acc:HGNC:25404]
UNKL	-0.117571	0.181708	-0.320893	0.0702874	16	ENSG00000059145	unkempt family like zinc finger [Source:HGNC Symbol;Acc:HGNC:14184]
TBXAS1	-0.0124393	0.0824862	-0.143631	-0.0908864	7	ENSG00000059377	thromboxane A synthase 1 [Source:HGNC Symbol;Acc:HGNC:11609]
PARP12	-0.488118	-0.548418	-0.520565	-0.529217	7	ENSG00000059378	poly(ADP-ribose) polymerase family member 12 [Source:HGNC Symbol;Acc:HGNC:21919]
ALDH18A1	0.336363	0.0514844	0.434341	0.187077	10	ENSG00000059573	aldehyde dehydrogenase 18 family member A1 [Source:HGNC Symbol;Acc:HGNC:9722]
TARBP1	-0.340204	-0.216642	-0.423594	-0.322306	1	ENSG00000059588	TAR (HIV-1) RNA binding protein 1 [Source:HGNC Symbol;Acc:HGNC:11568]
GATB	-0.339869	-0.0780458	-0.187022	-0.150015	4	ENSG00000059691	glutamyl-tRNA amidotransferase subunit B [Source:HGNC Symbol;Acc:HGNC:8849]
MXD1	0.199546	0.295438	0.244691	0.283937	2	ENSG00000059728	MAX dimerization protein 1 [Source:HGNC Symbol;Acc:HGNC:6761]
CDK17	0.26008	-0.671084	0.231503	-0.292712	12	ENSG00000059758	cyclin dependent kinase 17 [Source:HGNC Symbol;Acc:HGNC:8750]
DNAJC25	1.04812	0.067043	1.17188	0.509342	9	ENSG00000059769	DnaJ heat shock protein family (Hsp40) member C25 [Source:HGNC Symbol;Acc:HGNC:34187]
SLC2A3	-0.407251	-1.2563	-0.313446	-0.928946	12	ENSG00000059804	solute carrier family 2 member 3 [Source:HGNC Symbol;Acc:HGNC:11007]
PSD	-0.990167	-0.0786184	-0.851775	-0.427792	10	ENSG00000059915	pleckstrin and Sec7 domain containing [Source:HGNC Symbol;Acc:HGNC:9507]
CTDP1	-0.180681	-0.383649	-0.0401891	-0.226694	18	ENSG00000060069	CTD phosphatase subunit 1 [Source:HGNC Symbol;Acc:HGNC:2498]
YBX3	0.526462	-0.260033	0.76151	0.0817235	12	ENSG00000060138	Y-box binding protein 3 [Source:HGNC Symbol;Acc:HGNC:2428]
STYK1	1.67203	-5.01163	1.72031	-0.771838	12	ENSG00000060140	serine/threonine/tyrosine kinase 1 [Source:HGNC Symbol;Acc:HGNC:18889]
WNK1	-0.0856794	0.0966708	-0.507382	-0.145544	12	ENSG00000060237	WNK lysine deficient protein kinase 1 [Source:HGNC Symbol;Acc:HGNC:14540]
CCAR1	-0.25264	-0.055658	-0.44542	-0.249658	10	ENSG00000060339	cell division cycle and apoptosis regulator 1 [Source:HGNC Symbol;Acc:HGNC:24236]
OGFR	-0.429264	-0.501453	-0.361829	-0.334102	20	ENSG00000060491	opioid growth factor receptor [Source:HGNC Symbol;Acc:HGNC:15768]
GNA15	0.0920444	-1.45701	1.60044	0.986694	19	ENSG00000060558	G protein subunit alpha 15 [Source:HGNC Symbol;Acc:HGNC:4383]
PIGV	-0.458215	0.102614	-0.17603	0.00565624	1	ENSG00000060642	phosphatidylinositol glycan anchor biosynthesis class V [Source:HGNC Symbol;Acc:HGNC:26031]
PTPRU	0.684603	-1.96969	0.957857	-0.74914	1	ENSG00000060656	protein tyrosine phosphatase. receptor type U [Source:HGNC Symbol;Acc:HGNC:9683]
SNRNP40	0.148492	0.032848	0.233908	0.159859	1	ENSG00000060688	small nuclear ribonucleoprotein U5 subunit 40 [Source:HGNC Symbol;Acc:HGNC:30857]
QSER1	0.496259	0.350176	0.163147	0.224376	11	ENSG00000060749	glutamine and serine rich 1 [Source:HGNC Symbol;Acc:HGNC:26154]
MPC1	0.337151	0.376487	0.583987	0.522334	6	ENSG00000060762	mitochondrial pyruvate carrier 1 [Source:HGNC Symbol;Acc:HGNC:21606]
ACAA1	0.0666542	-0.231482	0.253438	0.0224269	3	ENSG00000060971	acetyl-CoA acyltransferase 1 [Source:HGNC Symbol;Acc:HGNC:82]
BCAT1	-0.318073	0.0702947	-0.361864	-0.185126	12	ENSG00000060982	branched chain amino acid transaminase 1 [Source:HGNC Symbol;Acc:HGNC:976]
HDAC7	-0.183167	-0.0561733	-0.27853	-0.0782582	12	ENSG00000061273	histone deacetylase 7 [Source:HGNC Symbol;Acc:HGNC:14067]
LZTS1	4.69305	1.34886	3.64079	1.82642	8	ENSG00000061337	leucine zipper tumor suppressor 1 [Source:HGNC Symbol;Acc:HGNC:13861]
PRDM6	0.25995	-0.951596	-0.220712	-0.976986	5	ENSG00000061455	PR/SET domain 6 [Source:HGNC Symbol;Acc:HGNC:9350]
SPAG4	-0.853722	-0.311441	-0.935812	-0.475768	20	ENSG00000061656	sperm associated antigen 4 [Source:HGNC Symbol;Acc:HGNC:11214]
NCKAP1	-0.0362415	-0.0911039	-0.0559696	-0.135911	2	ENSG00000061676	NCK associated protein 1 [Source:HGNC Symbol;Acc:HGNC:7666]
MRPS35	-0.0359449	-0.151363	0.129626	-0.0623109	12	ENSG00000061794	mitochondrial ribosomal protein S35 [Source:HGNC Symbol;Acc:HGNC:16635]
GUCY1B1	0.16411	0.0969172	0.0236375	0.126009	4	ENSG00000061918	guanylate cyclase 1 soluble subunit beta 1 [Source:HGNC Symbol;Acc:HGNC:4687]
SFSWAP	-0.0999238	0.0888246	-0.168977	0.0288461	12	ENSG00000061936	splicing factor SWAP [Source:HGNC Symbol;Acc:HGNC:10790]
TNK2	-0.152874	-0.460323	-0.284097	-0.281715	3	ENSG00000061938	tyrosine kinase non receptor 2 [Source:HGNC Symbol;Acc:HGNC:19297]
MON2	-0.0552689	0.236423	-0.189143	0.0243861	12	ENSG00000061987	MON2 homolog. regulator of endosome-to-Golgi trafficking [Source:HGNC Symbol;Acc:HGNC:29177]
CDH3	0.848692	0.311254	2.11094	0.949524	16	ENSG00000062038	cadherin 3 [Source:HGNC Symbol;Acc:HGNC:1762]
GPBP1	-0.109938	0.0461241	-0.109743	-0.035202	5	ENSG00000062194	GC-rich promoter binding protein 1 [Source:HGNC Symbol;Acc:HGNC:29520]
DGAT2	1.1828	0.57546	1.16867	0.851011	11	ENSG00000062282	diacylglycerol O-acyltransferase 2 [Source:HGNC Symbol;Acc:HGNC:16940]
ZNF112	0.577429	0.16513	0.606482	0.176604	19	ENSG00000062370	zinc finger protein 112 [Source:HGNC Symbol;Acc:HGNC:12892]
CS	-0.216453	-0.187956	-0.213584	-0.182953	12	ENSG00000062485	citrate synthase [Source:HGNC Symbol;Acc:HGNC:2422]
MRPS24	-0.225222	0.116472	0.212818	0.165155	7	ENSG00000062582	mitochondrial ribosomal protein S24 [Source:HGNC Symbol;Acc:HGNC:14510]
ELMO2	0.173096	0.0524066	0.217173	0.138199	20	ENSG00000062598	engulfment and cell motility 2 [Source:HGNC Symbol;Acc:HGNC:17233]
WAPL	0.071188	0.0244277	-0.0124051	-0.0414038	10	ENSG00000062650	WAPL cohesin release factor [Source:HGNC Symbol;Acc:HGNC:23293]
VMP1	-0.346207	-0.206597	-0.375962	-0.333847	17	ENSG00000062716	vacuole membrane protein 1 [Source:HGNC Symbol;Acc:HGNC:29559]
APPBP2	-0.593858	-0.111518	-0.661246	-0.391106	17	ENSG00000062725	amyloid beta precursor protein binding protein 2 [Source:HGNC Symbol;Acc:HGNC:622]
POLD1	0.606924	-0.00857003	0.592564	0.326397	19	ENSG00000062822	DNA polymerase delta 1. catalytic subunit [Source:HGNC Symbol;Acc:HGNC:9175]
SEZ6	-0.292576	0.999994	-0.593718	1.39874	17	ENSG00000063015	seizure related 6 homolog [Source:HGNC Symbol;Acc:HGNC:15955]
EIF4B	-0.661547	-0.386547	-0.606704	-0.469684	12	ENSG00000063046	eukaryotic translation initiation factor 4B [Source:HGNC Symbol;Acc:HGNC:3285]
SLC6A16	-0.224563	1.4963	-0.664921	0.946418	19	ENSG00000063127	solute carrier family 6 member 16 [Source:HGNC Symbol;Acc:HGNC:13622]
BICRA	0.738502	0.128568	0.662366	0.517463	19	ENSG00000063169	BRD4 interacting chromatin remodeling complex associated protein [Source:HGNC Symbol;Acc:HGNC:4332]
SPHK2	0.0562449	0.116366	0.194868	0.222223	19	ENSG00000063176	sphingosine kinase 2 [Source:HGNC Symbol;Acc:HGNC:18859]
RPL18	0.402837	-0.323295	0.637055	0.0921119	19	ENSG00000063177	ribosomal protein L18 [Source:HGNC Symbol;Acc:HGNC:10310]
CA11	-1.3328	0.455367	-1.21029	0.0850706	19	ENSG00000063180	carbonic anhydrase 11 [Source:HGNC Symbol;Acc:HGNC:1370]
ISOC2	0.624187	-0.0370089	0.829164	0.31903	19	ENSG00000063241	isochorismatase domain containing 2 [Source:HGNC Symbol;Acc:HGNC:26278]
U2AF2	0.124899	-0.0994097	0.186585	0.0764907	19	ENSG00000063244	U2 small nuclear RNA auxiliary factor 2 [Source:HGNC Symbol;Acc:HGNC:23156]
EPN1	0.730221	-0.0873919	0.8358	0.327324	19	ENSG00000063245	epsin 1 [Source:HGNC Symbol;Acc:HGNC:21604]
MED29	0.640936	0.112415	0.654818	0.228606	19	ENSG00000063322	mediator complex subunit 29 [Source:HGNC Symbol;Acc:HGNC:23074]
AHRR	-0.854571	0.573381	-1.1294	0.183878	5	ENSG00000063438	aryl-hydrocarbon receptor repressor [Source:HGNC Symbol;Acc:HGNC:346]
ZNF275	1.50475	0.143732	1.59548	0.659369	X	ENSG00000063587	zinc finger protein 275 [Source:HGNC Symbol;Acc:HGNC:13069]
MTMR1	0.977921	-0.201566	0.899284	0.170618	X	ENSG00000063601	myotubularin related protein 1 [Source:HGNC Symbol;Acc:HGNC:7449]
GPC1	1.00607	0.25633	1.2836	0.545549	2	ENSG00000063660	glypican 1 [Source:HGNC Symbol;Acc:HGNC:4449]
ADCK1	-0.158754	-0.402054	0.1066	-0.343094	14	ENSG00000063761	aarF domain containing kinase 1 [Source:HGNC Symbol;Acc:HGNC:19038]
HAGH	0.261884	-0.00595347	0.433193	0.216944	16	ENSG00000063854	hydroxyacylglutathione hydrolase [Source:HGNC Symbol;Acc:HGNC:4805]
RNF4	0.00843652	-0.0358858	-0.0859572	-0.050588	4	ENSG00000063978	ring finger protein 4 [Source:HGNC Symbol;Acc:HGNC:10067]
CASP8	-0.679002	0.186743	-0.932275	-0.176503	2	ENSG00000064012	caspase 8 [Source:HGNC Symbol;Acc:HGNC:1509]
LIMCH1	0.256914	-0.0694338	0.115194	0.0036246	4	ENSG00000064042	LIM and calponin homology domains 1 [Source:HGNC Symbol;Acc:HGNC:29191]
INTS13	-0.326003	-0.00424925	-0.19441	-0.0735445	12	ENSG00000064102	integrator complex subunit 13 [Source:HGNC Symbol;Acc:HGNC:20174]
TM7SF3	-0.820005	-0.317835	-0.749952	-0.435262	12	ENSG00000064115	transmembrane 7 superfamily member 3 [Source:HGNC Symbol;Acc:HGNC:23049]
SPA17	0.951206	0.517567	0.952158	0.666409	11	ENSG00000064199	sperm autoantigenic protein 17 [Source:HGNC Symbol;Acc:HGNC:11210]
WISP2	0.616842	1.36596	-1.10077	-0.426507	20	ENSG00000064205	WNT1 inducible signaling pathway protein 2 [Source:HGNC Symbol;Acc:HGNC:12770]
DMRT3	-1.39057	0.337386	-1.75504	-0.205611	9	ENSG00000064218	doublesex and mab-3 related transcription factor 3 [Source:HGNC Symbol;Acc:HGNC:13909]
ST3GAL6	0.638883	1.10288	0.738383	0.81219	3	ENSG00000064225	ST3 beta-galactoside alpha-2.3-sialyltransferase 6 [Source:HGNC Symbol;Acc:HGNC:18080]
ATP2C2	0.417224	-0.460962	0.383878	-0.371747	16	ENSG00000064270	ATPase secretory pathway Ca2+ transporting 2 [Source:HGNC Symbol;Acc:HGNC:29103]
NGFR	-0.554679	-2.19146	0.559766	-1.83432	17	ENSG00000064300	nerve growth factor receptor [Source:HGNC Symbol;Acc:HGNC:7809]
CDON	-0.313783	0.547367	-0.560393	0.306434	11	ENSG00000064309	cell adhesion associated. oncogene regulated [Source:HGNC Symbol;Acc:HGNC:17104]
TAF2	-0.167968	-0.0649649	-0.273542	-0.214003	8	ENSG00000064313	TATA-box binding protein associated factor 2 [Source:HGNC Symbol;Acc:HGNC:11536]
HIPK2	0.137927	0.0858682	-0.360149	-0.18408	7	ENSG00000064393	homeodomain interacting protein kinase 2 [Source:HGNC Symbol;Acc:HGNC:14402]
TNPO3	0.231394	0.0789668	0.145942	0.0834614	7	ENSG00000064419	transportin 3 [Source:HGNC Symbol;Acc:HGNC:17103]
RFXANK	-0.0620397	-0.219154	0.125331	-0.139804	19	ENSG00000064490	regulatory factor X associated ankyrin containing protein [Source:HGNC Symbol;Acc:HGNC:9987]
TMEM161A	0.626575	-0.0473973	0.811804	0.302751	19	ENSG00000064545	transmembrane protein 161A [Source:HGNC Symbol;Acc:HGNC:26020]
LPAR2	-1.14938	-1.26617	-1.43562	-1.1747	19	ENSG00000064547	lysophosphatidic acid receptor 2 [Source:HGNC Symbol;Acc:HGNC:3168]
CTSA	-0.786656	-0.29881	-0.681069	-0.306246	20	ENSG00000064601	cathepsin A [Source:HGNC Symbol;Acc:HGNC:9251]
SUGP2	0.764245	0.165713	0.614279	0.354301	19	ENSG00000064607	SURP and G-patch domain containing 2 [Source:HGNC Symbol;Acc:HGNC:18641]
SLC12A2	0.377616	0.684441	0.148231	0.45715	5	ENSG00000064651	solute carrier family 12 member 2 [Source:HGNC Symbol;Acc:HGNC:10911]
SNX24	0.242412	-0.350444	0.264481	-0.233276	5	ENSG00000064652	sorting nexin 24 [Source:HGNC Symbol;Acc:HGNC:21533]
CNN2	0.0386581	-0.00519085	0.170165	0.0820284	19	ENSG00000064666	calponin 2 [Source:HGNC Symbol;Acc:HGNC:2156]
ABCA7	-0.386177	-0.585928	-0.342152	-0.423782	19	ENSG00000064687	ATP binding cassette subfamily A member 7 [Source:HGNC Symbol;Acc:HGNC:37]
SNCAIP	1.60884	-0.771172	0.0797018	-0.289017	5	ENSG00000064692	synuclein alpha interacting protein [Source:HGNC Symbol;Acc:HGNC:11139]
DDX20	0.284775	0.0503998	0.307439	0.16013	1	ENSG00000064703	DEAD-box helicase 20 [Source:HGNC Symbol;Acc:HGNC:2743]
BTBD1	0.0323855	-0.200561	0.0323909	-0.170351	15	ENSG00000064726	BTB domain containing 1 [Source:HGNC Symbol;Acc:HGNC:1120]
FAR2	0.790042	1.0171	0.733152	0.84613	12	ENSG00000064763	fatty acyl-CoA reductase 2 [Source:HGNC Symbol;Acc:HGNC:25531]
BCAS1	1.94279	-1.39549	3.25339	1.78317	20	ENSG00000064787	breast carcinoma amplified sequence 1 [Source:HGNC Symbol;Acc:HGNC:974]
CHI3L2	-0.142299	0.949937	-0.171025	0.654757	1	ENSG00000064886	chitinase 3 like 2 [Source:HGNC Symbol;Acc:HGNC:1933]
SBNO2	0.176882	0.121815	0.097202	0.122997	19	ENSG00000064932	strawberry notch homolog 2 [Source:HGNC Symbol;Acc:HGNC:29158]
PMS1	-0.398021	-0.0260258	-0.456353	-0.194813	2	ENSG00000064933	PMS1 homolog 1. mismatch repair system component [Source:HGNC Symbol;Acc:HGNC:9121]
HMG20B	0.240361	0.202155	0.309014	0.297975	19	ENSG00000064961	high mobility group 20B [Source:HGNC Symbol;Acc:HGNC:5002]
CALCRL	-2.12395	-0.401884	-1.58577	-1.31701	2	ENSG00000064989	calcitonin receptor like receptor [Source:HGNC Symbol;Acc:HGNC:16709]
TAF11	-0.189853	0.398031	-0.152212	0.253598	6	ENSG00000064995	TATA-box binding protein associated factor 11 [Source:HGNC Symbol;Acc:HGNC:11544]
ANKS1A	-0.133428	0.290296	-0.218122	0.217938	6	ENSG00000064999	ankyrin repeat and sterile alpha motif domain containing 1A [Source:HGNC Symbol;Acc:HGNC:20961]
AP3D1	0.400599	-0.0178185	0.331647	0.122759	19	ENSG00000065000	adaptor related protein complex 3 subunit delta 1 [Source:HGNC Symbol;Acc:HGNC:568]
ZNF76	-0.229758	0.049716	-0.247994	0.0168473	6	ENSG00000065029	zinc finger protein 76 [Source:HGNC Symbol;Acc:HGNC:13149]
SLC9A3R2	0.101516	0.216854	-0.0588465	0.22723	16	ENSG00000065054	SLC9A3 regulator 2 [Source:HGNC Symbol;Acc:HGNC:11076]
NTHL1	-0.142788	-0.151716	-0.0476316	-0.0329107	16	ENSG00000065057	nth like DNA glycosylase 1 [Source:HGNC Symbol;Acc:HGNC:8028]
UHRF1BP1	0.416921	0.135953	0.150597	0.0895418	6	ENSG00000065060	UHRF1 binding protein 1 [Source:HGNC Symbol;Acc:HGNC:21216]
GNAI3	-0.245255	-0.00121943	-0.201974	-0.0931177	1	ENSG00000065135	G protein subunit alpha i3 [Source:HGNC Symbol;Acc:HGNC:4387]
IPO5	-0.418561	-0.699807	-0.623168	-0.676613	13	ENSG00000065150	importin 5 [Source:HGNC Symbol;Acc:HGNC:6402]
OAT	-0.0320762	0.0110474	0.0502968	-0.0412022	10	ENSG00000065154	ornithine aminotransferase [Source:HGNC Symbol;Acc:HGNC:8091]
WDR3	0.139331	0.0753918	0.0528609	0.00358804	1	ENSG00000065183	WD repeat domain 3 [Source:HGNC Symbol;Acc:HGNC:12755]
PKN2	-0.29852	0.0368862	-0.522406	-0.213756	1	ENSG00000065243	protein kinase N2 [Source:HGNC Symbol;Acc:HGNC:9406]
WDR18	0.389197	-0.0425415	0.507894	0.219173	19	ENSG00000065268	WD repeat domain 18 [Source:HGNC Symbol;Acc:HGNC:17956]
TRAM2	0.0782731	0.24847	-0.0821438	0.130933	6	ENSG00000065308	translocation associated membrane protein 2 [Source:HGNC Symbol;Acc:HGNC:16855]
MCM10	-0.733145	0.204758	-0.97036	-0.0910098	10	ENSG00000065328	minichromosome maintenance 10 replication initiation factor [Source:HGNC Symbol;Acc:HGNC:18043]
DGKA	0.204123	-0.251744	0.328038	-0.0550995	12	ENSG00000065357	diacylglycerol kinase alpha [Source:HGNC Symbol;Acc:HGNC:2849]
ERBB3	-0.392497	0.83336	-0.428393	0.830229	12	ENSG00000065361	erb-b2 receptor tyrosine kinase 3 [Source:HGNC Symbol;Acc:HGNC:3431]
ANKRD44	-0.332058	0.526652	-0.688288	0.0131766	2	ENSG00000065413	ankyrin repeat domain 44 [Source:HGNC Symbol;Acc:HGNC:25259]
KARS	0.0686989	-0.0666367	0.107473	0.0550461	16	ENSG00000065427	lysyl-tRNA synthetase [Source:HGNC Symbol;Acc:HGNC:6215]
ADAT1	0.0151669	0.413521	-0.318718	0.100378	16	ENSG00000065457	adenosine deaminase. tRNA specific 1 [Source:HGNC Symbol;Acc:HGNC:228]
PDIA5	0.16879	-0.759212	0.182009	-0.315039	3	ENSG00000065485	protein disulfide isomerase family A member 5 [Source:HGNC Symbol;Acc:HGNC:24811]
TBC1D22B	-0.139297	-0.226363	-0.13639	-0.0941385	6	ENSG00000065491	TBC1 domain family member 22B [Source:HGNC Symbol;Acc:HGNC:21602]
NDUFB4	-0.189157	0.0397819	-0.104435	-0.0193917	3	ENSG00000065518	NADH:ubiquinone oxidoreductase subunit B4 [Source:HGNC Symbol;Acc:HGNC:7699]
SPEN	0.348545	0.148528	-0.14413	0.0376183	1	ENSG00000065526	spen family transcriptional repressor [Source:HGNC Symbol;Acc:HGNC:17575]
MYLK	-0.743899	0.672717	-1.11435	0.0930316	3	ENSG00000065534	myosin light chain kinase [Source:HGNC Symbol;Acc:HGNC:7590]
ZC3H15	0.052145	0.0380723	0.0843093	0.0386693	2	ENSG00000065548	zinc finger CCCH-type containing 15 [Source:HGNC Symbol;Acc:HGNC:29528]
MAP2K4	-0.0967655	-0.058032	-0.000897408	-0.0120742	17	ENSG00000065559	mitogen-activated protein kinase kinase 4 [Source:HGNC Symbol;Acc:HGNC:6844]
TMEM206	0.0201187	-0.325166	0.202062	-0.174224	1	ENSG00000065600	transmembrane protein 206 [Source:HGNC Symbol;Acc:HGNC:25593]
SLK	-0.0625652	0.0769173	-0.297547	-0.189817	10	ENSG00000065613	STE20 like kinase [Source:HGNC Symbol;Acc:HGNC:11088]
CYB5R4	-0.227198	-0.279414	-0.219723	-0.353565	6	ENSG00000065615	cytochrome b5 reductase 4 [Source:HGNC Symbol;Acc:HGNC:20147]
COL17A1	1.23228	-0.475612	1.32456	0.253975	10	ENSG00000065618	collagen type XVII alpha 1 chain [Source:HGNC Symbol;Acc:HGNC:2194]
GSTO2	0.560126	-0.984891	0.584325	-0.410508	10	ENSG00000065621	glutathione S-transferase omega 2 [Source:HGNC Symbol;Acc:HGNC:23064]
SEC61A2	-0.588802	-0.146843	-0.655435	-0.277475	10	ENSG00000065665	Sec61 translocon alpha 2 subunit [Source:HGNC Symbol;Acc:HGNC:17702]
TLE2	-3.44405	2.23374	-2.33826	2.26879	19	ENSG00000065717	transducin like enhancer of split 2 [Source:HGNC Symbol;Acc:HGNC:11838]
ASB1	0.99538	0.106729	1.14978	0.419342	2	ENSG00000065802	ankyrin repeat and SOCS box containing 1 [Source:HGNC Symbol;Acc:HGNC:16011]
FAM107B	-1.12571	0.594838	-1.28631	0.115786	10	ENSG00000065809	family with sequence similarity 107 member B [Source:HGNC Symbol;Acc:HGNC:23726]
ME1	-1.51995	-0.765461	-1.15916	-0.9684	6	ENSG00000065833	malic enzyme 1 [Source:HGNC Symbol;Acc:HGNC:6983]
TBC1D1	0.426013	-0.276162	0.538325	0.017307	4	ENSG00000065882	TBC1 domain family member 1 [Source:HGNC Symbol;Acc:HGNC:11578]
CDK13	-0.00900873	-0.0426118	-0.17787	-0.13356	7	ENSG00000065883	cyclin dependent kinase 13 [Source:HGNC Symbol;Acc:HGNC:1733]
MTHFD2	0.363375	-0.186457	0.456016	-0.032129	2	ENSG00000065911	methylenetetrahydrofolate dehydrogenase (NADP+ dependent) 2. methenyltetrahydrofolate cyclohydrolase [Source:HGNC Symbol;Acc:HGNC:7434]
SLC9A7	0.75891	-0.173492	0.724491	0.0518573	X	ENSG00000065923	solute carrier family 9 member A7 [Source:HGNC Symbol;Acc:HGNC:17123]
FOXJ2	0.0198482	0.299112	-0.148798	0.0692104	12	ENSG00000065970	forkhead box J2 [Source:HGNC Symbol;Acc:HGNC:24818]
YBX1	-0.265262	-0.210215	-0.0877018	-0.0807908	1	ENSG00000065978	Y-box binding protein 1 [Source:HGNC Symbol;Acc:HGNC:8014]
PDE4A	-3.82631	0.450903	-4.16177	-0.455222	19	ENSG00000065989	phosphodiesterase 4A [Source:HGNC Symbol;Acc:HGNC:8780]
PPP2R5A	0.0436341	-0.278005	0.0300957	-0.159394	1	ENSG00000066027	protein phosphatase 2 regulatory subunit B'alpha [Source:HGNC Symbol;Acc:HGNC:9309]
ELAVL1	0.254048	-0.149691	0.253695	0.0243972	19	ENSG00000066044	ELAV like RNA binding protein 1 [Source:HGNC Symbol;Acc:HGNC:3312]
TIE1	3.25427	-1.20101	3.37094	1.35438	1	ENSG00000066056	tyrosine kinase with immunoglobulin like and EGF like domains 1 [Source:HGNC Symbol;Acc:HGNC:11809]
DIP2B	-0.137487	0.26414	-0.351172	-0.0182006	12	ENSG00000066084	disco interacting protein 2 homolog B [Source:HGNC Symbol;Acc:HGNC:29284]
SMARCD1	-0.4828	-0.435324	-0.515368	-0.404131	12	ENSG00000066117	SWI/SNF related. matrix associated. actin dependent regulator of chromatin. subfamily d. member 1 [Source:HGNC Symbol;Acc:HGNC:11106]
KDM4A	-0.410902	-0.137101	-0.462477	-0.263143	1	ENSG00000066135	lysine demethylase 4A [Source:HGNC Symbol;Acc:HGNC:22978]
NFYC	-0.0304683	0.203466	0.0549068	0.172385	1	ENSG00000066136	nuclear transcription factor Y subunit gamma [Source:HGNC Symbol;Acc:HGNC:7806]
SLC9A3	-0.933389	0.75051	-1.86866	0.218762	5	ENSG00000066230	solute carrier family 9 member A3 [Source:HGNC Symbol;Acc:HGNC:11073]
NGEF	-1.20584	-0.684309	-1.3365	-0.0551249	2	ENSG00000066248	neuronal guanine nucleotide exchange factor [Source:HGNC Symbol;Acc:HGNC:7807]
ASPM	0.213568	0.384872	-0.343316	0.000451088	1	ENSG00000066279	abnormal spindle microtubule assembly [Source:HGNC Symbol;Acc:HGNC:19048]
ELOVL1	0.146	-0.205444	0.27904	-0.00255998	1	ENSG00000066322	ELOVL fatty acid elongase 1 [Source:HGNC Symbol;Acc:HGNC:14418]
SPI1	1.25236	0.749957	1.06029	1.71669	11	ENSG00000066336	Spi-1 proto-oncogene [Source:HGNC Symbol;Acc:HGNC:11241]
ZNRD1	0.0874488	-0.152449	0.211328	-0.0733821	6	ENSG00000066379	zinc ribbon domain containing 1 [Source:HGNC Symbol;Acc:HGNC:13182]
CLDN18	-0.157244	0.0424084	-0.166745	0.0992168	3	ENSG00000066405	claudin 18 [Source:HGNC Symbol;Acc:HGNC:2039]
ZBTB11	0.125103	0.132771	-0.00354799	0.03742	3	ENSG00000066422	zinc finger and BTB domain containing 11 [Source:HGNC Symbol;Acc:HGNC:16740]
ATXN3	-0.472606	-0.193396	-0.538781	-0.458855	14	ENSG00000066427	ataxin 3 [Source:HGNC Symbol;Acc:HGNC:7106]
GOLGA5	-0.505701	-0.220566	-0.419046	-0.342896	14	ENSG00000066455	golgin A5 [Source:HGNC Symbol;Acc:HGNC:4428]
LRRC40	-0.0588897	-0.0136375	-0.156486	-0.100282	1	ENSG00000066557	leucine rich repeat containing 40 [Source:HGNC Symbol;Acc:HGNC:26004]
ISOC1	-0.0805747	-0.142124	-0.00184441	0.0728245	5	ENSG00000066583	isochorismatase domain containing 1 [Source:HGNC Symbol;Acc:HGNC:24254]
EML1	0.156108	0.737993	0.108414	0.438188	14	ENSG00000066629	echinoderm microtubule associated protein like 1 [Source:HGNC Symbol;Acc:HGNC:3330]
TRMT11	-0.361059	-0.2972	-0.354156	-0.40615	6	ENSG00000066651	tRNA methyltransferase 11 homolog [Source:HGNC Symbol;Acc:HGNC:21080]
THUMPD1	0.14686	0.175651	-0.0226002	0.0489976	16	ENSG00000066654	THUMP domain containing 1 [Source:HGNC Symbol;Acc:HGNC:23807]
MSANTD3	0.642543	0.119945	0.74618	0.284071	9	ENSG00000066697	Myb/SANT DNA binding domain containing 3 [Source:HGNC Symbol;Acc:HGNC:23370]
ATG2B	-0.432847	-0.139395	-0.650195	-0.39718	14	ENSG00000066739	autophagy related 2B [Source:HGNC Symbol;Acc:HGNC:20187]
ARFGEF1	-0.0844873	0.219279	-0.183464	0.0193917	8	ENSG00000066777	ADP ribosylation factor guanine nucleotide exchange factor 1 [Source:HGNC Symbol;Acc:HGNC:15772]
ZFAT	-0.0778414	-0.701077	-0.0212927	-0.34954	8	ENSG00000066827	zinc finger and AT-hook domain containing [Source:HGNC Symbol;Acc:HGNC:19899]
MTFR1	0.133027	0.0249077	0.188601	0.106189	8	ENSG00000066855	mitochondrial fission regulator 1 [Source:HGNC Symbol;Acc:HGNC:29510]
STAG3	-0.438417	0.512052	-0.522685	0.132726	7	ENSG00000066923	stromal antigen 3 [Source:HGNC Symbol;Acc:HGNC:11356]
FECH	-0.913721	-0.457782	-0.742176	-0.515962	18	ENSG00000066926	ferrochelatase [Source:HGNC Symbol;Acc:HGNC:3647]
MYO9A	0.203224	0.510336	-0.145384	0.190851	15	ENSG00000066933	myosin IXA [Source:HGNC Symbol;Acc:HGNC:7608]
PFKP	-1.01886	0.0459944	-0.902357	-0.0766261	10	ENSG00000067057	phosphofructokinase. platelet [Source:HGNC Symbol;Acc:HGNC:8878]
IDI1	-2.08112	-1.3958	-1.88735	-1.57303	10	ENSG00000067064	isopentenyl-diphosphate delta isomerase 1 [Source:HGNC Symbol;Acc:HGNC:5387]
SP100	0.140576	0.182879	0.113473	0.0644687	2	ENSG00000067066	SP100 nuclear antigen [Source:HGNC Symbol;Acc:HGNC:11206]
KLF6	-0.502737	-0.0941502	-0.584684	-0.194812	10	ENSG00000067082	Kruppel like factor 6 [Source:HGNC Symbol;Acc:HGNC:2235]
PLPP1	-0.0537732	0.444213	0.00844351	0.318667	5	ENSG00000067113	phospholipid phosphatase 1 [Source:HGNC Symbol;Acc:HGNC:9228]
NEO1	2.13463	-0.338321	1.87945	0.668014	15	ENSG00000067141	neogenin 1 [Source:HGNC Symbol;Acc:HGNC:7754]
TRAM1	-0.0955502	0.0553761	-0.0727313	-0.0602144	8	ENSG00000067167	translocation associated membrane protein 1 [Source:HGNC Symbol;Acc:HGNC:20568]
PHKA1	1.19851	0.232726	1.07298	0.509427	X	ENSG00000067177	phosphorylase kinase regulatory subunit alpha 1 [Source:HGNC Symbol;Acc:HGNC:8925]
TNFRSF1A	-0.1364	-0.408127	-0.152275	-0.186225	12	ENSG00000067182	TNF receptor superfamily member 1A [Source:HGNC Symbol;Acc:HGNC:11916]
CACNB1	-0.338366	-0.221483	-0.308687	-0.191572	17	ENSG00000067191	calcium voltage-gated channel auxiliary subunit beta 1 [Source:HGNC Symbol;Acc:HGNC:1401]
EVI5	-0.0312421	-0.0625849	-0.209659	-0.151616	1	ENSG00000067208	ecotropic viral integration site 5 [Source:HGNC Symbol;Acc:HGNC:3501]
STOML1	-0.0408948	0.0214227	0.233861	0.161017	15	ENSG00000067221	stomatin like 1 [Source:HGNC Symbol;Acc:HGNC:14560]
PKM	-0.0996691	-0.214896	-0.0604115	-0.0925465	15	ENSG00000067225	pyruvate kinase M1/2 [Source:HGNC Symbol;Acc:HGNC:9021]
DHX29	0.219583	0.205357	0.0989739	0.0399904	5	ENSG00000067248	DExH-box helicase 29 [Source:HGNC Symbol;Acc:HGNC:15815]
DNTTIP2	0.107175	-0.0308968	0.160845	-0.0362577	1	ENSG00000067334	deoxynucleotidyltransferase terminal interacting protein 2 [Source:HGNC Symbol;Acc:HGNC:24013]
METTL22	0.640386	0.298574	0.786581	0.513331	16	ENSG00000067365	methyltransferase like 22 [Source:HGNC Symbol;Acc:HGNC:28368]
TP53BP1	-0.498638	0.402033	-0.623849	0.0686461	15	ENSG00000067369	tumor protein p53 binding protein 1 [Source:HGNC Symbol;Acc:HGNC:11999]
TRO	-0.386097	0.372138	-0.401881	0.25465	X	ENSG00000067445	trophinin [Source:HGNC Symbol;Acc:HGNC:12326]
RRP15	0.236709	-0.0580314	0.235408	-0.0719989	1	ENSG00000067533	ribosomal RNA processing 15 homolog [Source:HGNC Symbol;Acc:HGNC:24255]
RHOA	-0.275203	-0.0699212	-0.219404	-0.0928656	3	ENSG00000067560	ras homolog family member A [Source:HGNC Symbol;Acc:HGNC:667]
DHX8	-0.205587	-0.0566816	-0.354538	-0.146898	17	ENSG00000067596	DEAH-box helicase 8 [Source:HGNC Symbol;Acc:HGNC:2749]
IARS2	-0.214851	-0.131369	-0.183164	-0.237998	1	ENSG00000067704	isoleucyl-tRNA synthetase 2. mitochondrial [Source:HGNC Symbol;Acc:HGNC:29685]
SYT1	-0.453058	0.383628	-0.598181	0.0512743	12	ENSG00000067715	synaptotagmin 1 [Source:HGNC Symbol;Acc:HGNC:11509]
NAV3	0.299848	0.282231	0.123197	0.113245	12	ENSG00000067798	neuron navigator 3 [Source:HGNC Symbol;Acc:HGNC:15998]
IDH3G	0.334086	-0.217047	0.546658	0.121042	X	ENSG00000067829	isocitrate dehydrogenase 3 (NAD(+)) gamma [Source:HGNC Symbol;Acc:HGNC:5386]
ROGDI	-1.09127	0.048672	-1.21186	-0.125704	16	ENSG00000067836	rogdi homolog [Source:HGNC Symbol;Acc:HGNC:29478]
ATP2B3	-0.54378	-3.30895	0.863798	-1.78011	X	ENSG00000067842	ATPase plasma membrane Ca2+ transporting 3 [Source:HGNC Symbol;Acc:HGNC:816]
ROCK1	0.113724	0.165363	-0.213563	-0.11481	18	ENSG00000067900	Rho associated coiled-coil containing protein kinase 1 [Source:HGNC Symbol;Acc:HGNC:10251]
CBFB	-0.429902	-0.156254	-0.444127	-0.246715	16	ENSG00000067955	core-binding factor subunit beta [Source:HGNC Symbol;Acc:HGNC:1539]
PDK3	0.194896	-0.982665	0.396731	-0.15346	X	ENSG00000067992	pyruvate dehydrogenase kinase 3 [Source:HGNC Symbol;Acc:HGNC:8811]
HYAL2	-0.511781	-0.148134	-0.357676	-0.0944293	3	ENSG00000068001	hyaluronidase 2 [Source:HGNC Symbol;Acc:HGNC:5321]
HDAC4	0.887366	0.498325	0.788836	0.573418	2	ENSG00000068024	histone deacetylase 4 [Source:HGNC Symbol;Acc:HGNC:14063]
RASSF1	0.803511	0.323519	0.767293	0.453747	3	ENSG00000068028	Ras association domain family member 1 [Source:HGNC Symbol;Acc:HGNC:9882]
IFI35	-1.7456	-0.153548	-1.64455	-0.41511	17	ENSG00000068079	interferon induced protein 35 [Source:HGNC Symbol;Acc:HGNC:5399]
HEATR6	-0.47404	-0.0950549	-0.53774	-0.260886	17	ENSG00000068097	HEAT repeat containing 6 [Source:HGNC Symbol;Acc:HGNC:24076]
COASY	-0.23374	0.0270309	-0.163918	0.0314067	17	ENSG00000068120	Coenzyme A synthase [Source:HGNC Symbol;Acc:HGNC:29932]
PLEKHH3	-0.793481	-0.216814	-0.710212	-0.16463	17	ENSG00000068137	pleckstrin homology. MyTH4 and FERM domain containing H3 [Source:HGNC Symbol;Acc:HGNC:26105]
MEF2A	-1.1086	0.202492	-1.18323	-0.241581	15	ENSG00000068305	myocyte enhancer factor 2A [Source:HGNC Symbol;Acc:HGNC:6993]
OTUD5	0.612133	-0.0400597	0.633106	0.183605	X	ENSG00000068308	OTU deubiquitinase 5 [Source:HGNC Symbol;Acc:HGNC:25402]
TFE3	0.926659	-0.297537	0.991261	0.243302	X	ENSG00000068323	transcription factor binding to IGHM enhancer 3 [Source:HGNC Symbol;Acc:HGNC:11752]
TBC1D25	0.459583	-0.0897055	0.565134	0.154496	X	ENSG00000068354	TBC1 domain family member 25 [Source:HGNC Symbol;Acc:HGNC:8092]
ACSL4	1.09272	-0.193871	1.02798	0.196451	X	ENSG00000068366	acyl-CoA synthetase long chain family member 4 [Source:HGNC Symbol;Acc:HGNC:3571]
INPP5A	0.756175	0.103093	0.769935	0.20361	10	ENSG00000068383	inositol polyphosphate-5-phosphatase A [Source:HGNC Symbol;Acc:HGNC:6076]
GPKOW	0.956202	0.0539249	1.03632	0.430242	X	ENSG00000068394	G-patch domain and KOW motifs [Source:HGNC Symbol;Acc:HGNC:30677]
GRIPAP1	0.695976	0.335346	0.818512	0.47774	X	ENSG00000068400	GRIP1 associated protein 1 [Source:HGNC Symbol;Acc:HGNC:18706]
FTSJ1	1.20157	-0.198192	1.29244	0.303002	X	ENSG00000068438	FtsJ RNA methyltransferase homolog 1 [Source:HGNC Symbol;Acc:HGNC:13254]
PRR11	0.471946	0.542347	0.312993	0.43769	17	ENSG00000068489	proline rich 11 [Source:HGNC Symbol;Acc:HGNC:25619]
ATP11A	-0.828508	0.134346	-1.11165	-0.281021	13	ENSG00000068650	ATPase phospholipid transporting 11A [Source:HGNC Symbol;Acc:HGNC:13552]
POLR1A	0.0261453	0.178202	-0.0753342	0.123767	2	ENSG00000068654	RNA polymerase I subunit A [Source:HGNC Symbol;Acc:HGNC:17264]
LAPTM4A	-0.307096	0.175295	-0.172576	0.0534112	2	ENSG00000068697	lysosomal protein transmembrane 4 alpha [Source:HGNC Symbol;Acc:HGNC:6924]
TTC7A	-0.611968	-0.435277	-0.775268	-0.503049	2	ENSG00000068724	tetratricopeptide repeat domain 7A [Source:HGNC Symbol;Acc:HGNC:19750]
IP6K2	-0.712618	-0.205603	-0.611843	-0.378099	3	ENSG00000068745	inositol hexakisphosphate kinase 2 [Source:HGNC Symbol;Acc:HGNC:17313]
STON1-GTF2A1L	-1.73774	-0.657208	-1.46425	-0.210667	2	ENSG00000068781	STON1-GTF2A1L readthrough [Source:HGNC Symbol;Acc:HGNC:30651]
SRBD1	-0.377029	0.0347481	-0.394184	-0.171005	2	ENSG00000068784	S1 RNA binding domain 1 [Source:HGNC Symbol;Acc:HGNC:25521]
KIF2A	-0.0972058	-0.0414524	-0.378888	-0.199368	5	ENSG00000068796	kinesin family member 2A [Source:HGNC Symbol;Acc:HGNC:6318]
PSME4	-0.238297	-0.00660864	-0.199033	-0.129937	2	ENSG00000068878	proteasome activator subunit 4 [Source:HGNC Symbol;Acc:HGNC:20635]
IFT80	-0.400391	0.0652323	-0.410024	-0.122653	3	ENSG00000068885	intraflagellar transport 80 [Source:HGNC Symbol;Acc:HGNC:29262]
SIRT2	0.607373	-0.0479647	0.768273	0.253445	19	ENSG00000068903	sirtuin 2 [Source:HGNC Symbol;Acc:HGNC:10886]
ERLEC1	-0.0655387	0.0306505	0.0331678	-0.0385742	2	ENSG00000068912	endoplasmic reticulum lectin 1 [Source:HGNC Symbol;Acc:HGNC:25222]
PPP2R5B	0.461293	0.263945	0.6705	0.437149	11	ENSG00000068971	protein phosphatase 2 regulatory subunit B'beta [Source:HGNC Symbol;Acc:HGNC:9310]
PYGM	0.870993	0.636717	0.502205	1.12837	11	ENSG00000068976	glycogen phosphorylase. muscle associated [Source:HGNC Symbol;Acc:HGNC:9726]
PAGE1	2.81242	0.131179	3.54465	1.96091	X	ENSG00000068985	PAGE family member 1 [Source:HGNC Symbol;Acc:HGNC:4107]
PITX1	-4.44661	-3.81686	-3.90496	-3.81254	5	ENSG00000069011	paired like homeodomain 1 [Source:HGNC Symbol;Acc:HGNC:9004]
MAST4	0.186842	-0.169796	-0.08334	-0.261957	5	ENSG00000069020	microtubule associated serine/threonine kinase family member 4 [Source:HGNC Symbol;Acc:HGNC:19037]
ADGRF5	12.3721	2.87576	12.7177	8.98329	6	ENSG00000069122	adhesion G protein-coupled receptor F5 [Source:HGNC Symbol;Acc:HGNC:19030]
NUP133	0.0319421	-0.10966	0.0116288	-0.119823	1	ENSG00000069248	nucleoporin 133 [Source:HGNC Symbol;Acc:HGNC:18016]
NUCKS1	-0.461231	0.126533	-0.678492	-0.18676	1	ENSG00000069275	nuclear casein kinase and cyclin dependent kinase substrate 1 [Source:HGNC Symbol;Acc:HGNC:29923]
VPS35	-0.150523	-0.00553258	-0.201308	-0.0945069	16	ENSG00000069329	VPS35. retromer complex component [Source:HGNC Symbol;Acc:HGNC:13487]
DNAJA2	-0.0179507	-0.183271	0.0816902	-0.110311	16	ENSG00000069345	DnaJ heat shock protein family (Hsp40) member A2 [Source:HGNC Symbol;Acc:HGNC:14884]
BCL3	-0.683941	-0.117516	-0.821258	-0.110904	19	ENSG00000069399	B cell CLL/lymphoma 3 [Source:HGNC Symbol;Acc:HGNC:998]
KCNAB2	0.572902	-0.0630085	0.530132	0.0306163	1	ENSG00000069424	potassium voltage-gated channel subfamily A regulatory beta subunit 2 [Source:HGNC Symbol;Acc:HGNC:6229]
ABCC9	4.19195	-1.3456	4.13021	1.35602	12	ENSG00000069431	ATP binding cassette subfamily C member 9 [Source:HGNC Symbol;Acc:HGNC:60]
CLEC2D	-0.0792362	-0.520075	-0.326143	-0.661288	12	ENSG00000069493	C-type lectin domain family 2 member D [Source:HGNC Symbol;Acc:HGNC:14351]
FUNDC1	0.571171	-0.0599807	0.664254	0.103361	X	ENSG00000069509	FUN14 domain containing 1 [Source:HGNC Symbol;Acc:HGNC:28746]
MAOB	-2.75179	-1.13213	-0.81361	-3.34774	X	ENSG00000069535	monoamine oxidase B [Source:HGNC Symbol;Acc:HGNC:6834]
RORA	1.44539	-0.997266	0.871796	-0.246902	15	ENSG00000069667	RAR related orphan receptor A [Source:HGNC Symbol;Acc:HGNC:10258]
DRD4	1.24353	0.135813	0.985639	0.420368	11	ENSG00000069696	dopamine receptor D4 [Source:HGNC Symbol;Acc:HGNC:3025]
TGFBR3	0.117772	-0.660648	-0.00118415	-0.663586	1	ENSG00000069702	transforming growth factor beta receptor 3 [Source:HGNC Symbol;Acc:HGNC:11774]
HES2	-1.419	-0.794718	1.77461	1.46759	1	ENSG00000069812	hes family bHLH transcription factor 2 [Source:HGNC Symbol;Acc:HGNC:16005]
ATP1B3	-0.293893	-0.0403493	-0.203404	-0.0717347	3	ENSG00000069849	ATPase Na+/K+ transporting subunit beta 3 [Source:HGNC Symbol;Acc:HGNC:806]
NEDD4	-0.579517	0.142867	-0.80442	-0.246683	15	ENSG00000069869	neural precursor cell expressed. developmentally down-regulated 4. E3 ubiquitin protein ligase [Source:HGNC Symbol;Acc:HGNC:7727]
PIGB	-0.478552	-0.412662	-0.462382	-0.434671	15	ENSG00000069943	phosphatidylinositol glycan anchor biosynthesis class B [Source:HGNC Symbol;Acc:HGNC:8959]
MAPK6	-0.330537	0.0470365	-0.400719	-0.223471	15	ENSG00000069956	mitogen-activated protein kinase 6 [Source:HGNC Symbol;Acc:HGNC:6879]
GNB5	-0.445255	-0.522884	-0.389833	-0.501641	15	ENSG00000069966	G protein subunit beta 5 [Source:HGNC Symbol;Acc:HGNC:4401]
RAB27A	-0.30415	-0.176608	-0.380698	-0.221618	15	ENSG00000069974	RAB27A. member RAS oncogene family [Source:HGNC Symbol;Acc:HGNC:9766]
HDHD5	0.478977	-0.437755	0.687768	0.0567853	22	ENSG00000069998	haloacid dehalogenase like hydrolase domain containing 5 [Source:HGNC Symbol;Acc:HGNC:1843]
UFD1	0.673274	0.0470861	0.850193	0.41194	22	ENSG00000070010	ubiquitin recognition factor in ER associated degradation 1 [Source:HGNC Symbol;Acc:HGNC:12520]
LRP6	-0.153647	0.823787	-0.375111	0.366029	12	ENSG00000070018	LDL receptor related protein 6 [Source:HGNC Symbol;Acc:HGNC:6698]
GUCY2C	2.94158	-1.75566	4.58521	3.06251	12	ENSG00000070019	guanylate cyclase 2C [Source:HGNC Symbol;Acc:HGNC:4688]
PHRF1	0.521828	-0.0149689	0.464399	0.154481	11	ENSG00000070047	PHD and ring finger domains 1 [Source:HGNC Symbol;Acc:HGNC:24351]
ELP1	0.367897	0.0584968	0.292812	0.100614	9	ENSG00000070061	elongator complex protein 1 [Source:HGNC Symbol;Acc:HGNC:5959]
NUCB2	0.595437	0.218584	0.706892	0.335615	11	ENSG00000070081	nucleobindin 2 [Source:HGNC Symbol;Acc:HGNC:8044]
PFN2	-0.0828733	-0.207313	-0.00752767	-0.138854	3	ENSG00000070087	profilin 2 [Source:HGNC Symbol;Acc:HGNC:8882]
PTPN3	0.840696	-0.338086	0.837029	0.140183	9	ENSG00000070159	protein tyrosine phosphatase. non-receptor type 3 [Source:HGNC Symbol;Acc:HGNC:9655]
SPTB	1.32868	-0.1838	1.50608	0.226645	14	ENSG00000070182	spectrin beta. erythrocytic [Source:HGNC Symbol;Acc:HGNC:11274]
SLC44A1	-0.349415	-0.385872	-0.38074	-0.511563	9	ENSG00000070214	solute carrier family 44 member 1 [Source:HGNC Symbol;Acc:HGNC:18798]
TMEM260	0.214997	-0.292918	0.475245	-0.0215302	14	ENSG00000070269	transmembrane protein 260 [Source:HGNC Symbol;Acc:HGNC:20185]
SMG6	-0.0792081	-0.0227998	-0.24102	-0.169289	17	ENSG00000070366	SMG6. nonsense mediated mRNA decay factor [Source:HGNC Symbol;Acc:HGNC:17809]
EXOC5	-0.0014286	0.108142	-0.129865	-0.0343943	14	ENSG00000070367	exocyst complex component 5 [Source:HGNC Symbol;Acc:HGNC:10696]
CLTCL1	0.609785	0.0052344	0.49994	0.0727126	22	ENSG00000070371	clathrin heavy chain like 1 [Source:HGNC Symbol;Acc:HGNC:2093]
FGF22	-0.904841	-0.434321	0.136199	0.427808	19	ENSG00000070388	fibroblast growth factor 22 [Source:HGNC Symbol;Acc:HGNC:3679]
FSTL3	0.19	-0.12034	0.495795	0.221614	19	ENSG00000070404	follistatin like 3 [Source:HGNC Symbol;Acc:HGNC:3973]
DGCR2	0.404444	-0.102989	0.421463	0.101013	22	ENSG00000070413	DiGeorge syndrome critical region gene 2 [Source:HGNC Symbol;Acc:HGNC:2845]
RNF126	0.323698	-0.311988	0.495252	0.025032	19	ENSG00000070423	ring finger protein 126 [Source:HGNC Symbol;Acc:HGNC:21151]
MNT	-0.215496	-0.180061	-0.32039	-0.129242	17	ENSG00000070444	MAX network transcriptional repressor [Source:HGNC Symbol;Acc:HGNC:7188]
ZXDC	0.385299	-0.103669	0.316805	-0.0851409	3	ENSG00000070476	ZXD family zinc finger C [Source:HGNC Symbol;Acc:HGNC:28160]
JMJD6	0.0315212	-0.259965	0.161188	-0.0727545	17	ENSG00000070495	jumonji domain containing 6. arginine demethylase and lysine hydroxylase [Source:HGNC Symbol;Acc:HGNC:19355]
POLB	-0.793923	-0.266788	-0.613002	-0.401028	8	ENSG00000070501	DNA polymerase beta [Source:HGNC Symbol;Acc:HGNC:9174]
WIPI1	0.281796	-0.672597	0.412949	-0.395768	17	ENSG00000070540	WD repeat domain. phosphoinositide interacting 1 [Source:HGNC Symbol;Acc:HGNC:25471]
GBA2	-0.0260379	0.31338	0.0932592	0.210503	9	ENSG00000070610	glucosylceramidase beta 2 [Source:HGNC Symbol;Acc:HGNC:18986]
NDST1	-0.0987225	-0.100984	-0.255938	-0.159872	5	ENSG00000070614	N-deacetylase and N-sulfotransferase 1 [Source:HGNC Symbol;Acc:HGNC:7680]
ASNS	1.71099	0.181834	1.8787	0.626412	7	ENSG00000070669	asparagine synthetase (glutamine-hydrolyzing) [Source:HGNC Symbol;Acc:HGNC:753]
AP3M2	0.367633	0.208025	0.376973	0.212947	8	ENSG00000070718	adaptor related protein complex 3 subunit mu 2 [Source:HGNC Symbol;Acc:HGNC:570]
CNGB1	1.46443	-0.0187722	-0.268082	-0.981365	16	ENSG00000070729	cyclic nucleotide gated channel beta 1 [Source:HGNC Symbol;Acc:HGNC:2151]
ST6GALNAC2	0.0136183	-0.337258	0.305274	-0.106028	17	ENSG00000070731	ST6 N-acetylgalactosaminide alpha-2.6-sialyltransferase 2 [Source:HGNC Symbol;Acc:HGNC:10867]
PABPC1	-0.0720421	-0.261781	-0.0182393	-0.131183	8	ENSG00000070756	poly(A) binding protein cytoplasmic 1 [Source:HGNC Symbol;Acc:HGNC:8554]
TESK2	-0.234507	0.296499	-0.415339	0.164757	1	ENSG00000070759	testis associated actin remodelling kinase 2 [Source:HGNC Symbol;Acc:HGNC:11732]
CFAP20	0.0129999	-0.0902901	0.15971	0.13168	16	ENSG00000070761	cilia and flagella associated protein 20 [Source:HGNC Symbol;Acc:HGNC:29523]
CSNK2A2	-0.0369062	-0.208609	-0.0134296	-0.178986	16	ENSG00000070770	casein kinase 2 alpha 2 [Source:HGNC Symbol;Acc:HGNC:2459]
PTPN21	-0.129215	0.163331	-0.380067	0.00425657	14	ENSG00000070778	protein tyrosine phosphatase. non-receptor type 21 [Source:HGNC Symbol;Acc:HGNC:9651]
EIF2B3	0.0356547	0.15062	0.223976	0.220694	1	ENSG00000070785	eukaryotic translation initiation factor 2B subunit gamma [Source:HGNC Symbol;Acc:HGNC:3259]
CAMK2A	-2.60558	-2.70626	-1.89872	-2.60561	5	ENSG00000070808	calcium/calmodulin dependent protein kinase II alpha [Source:HGNC Symbol;Acc:HGNC:1460]
TCOF1	0.442322	-0.239261	0.383584	-0.00853602	5	ENSG00000070814	treacle ribosome biogenesis factor 1 [Source:HGNC Symbol;Acc:HGNC:11654]
CDC42	-0.0624453	-0.105577	-0.0338554	-0.143205	1	ENSG00000070831	cell division cycle 42 [Source:HGNC Symbol;Acc:HGNC:1736]
OSBPL3	-0.438887	-0.793217	-0.528859	-0.753989	7	ENSG00000070882	oxysterol binding protein like 3 [Source:HGNC Symbol;Acc:HGNC:16370]
RAD18	0.0120522	0.205153	0.0413672	0.0716874	3	ENSG00000070950	RAD18. E3 ubiquitin protein ligase [Source:HGNC Symbol;Acc:HGNC:18278]
ATP2B1	0.134908	-0.192628	0.0480785	-0.17023	12	ENSG00000070961	ATPase plasma membrane Ca2+ transporting 1 [Source:HGNC Symbol;Acc:HGNC:814]
NCK2	0.858425	-0.195752	0.922045	0.17418	2	ENSG00000071051	NCK adaptor protein 2 [Source:HGNC Symbol;Acc:HGNC:7665]
MAP4K4	-0.150995	-0.0057977	-0.526144	-0.118063	2	ENSG00000071054	mitogen-activated protein kinase kinase kinase kinase 4 [Source:HGNC Symbol;Acc:HGNC:6866]
MGAT4A	-1.48129	-4.74593	-1.7828	-3.58763	2	ENSG00000071073	alpha-1.3-mannosyl-glycoprotein 4-beta-N-acetylglucosaminyltransferase A [Source:HGNC Symbol;Acc:HGNC:7047]
RPL31	-0.244551	-0.356752	0.0499671	-0.148003	2	ENSG00000071082	ribosomal protein L31 [Source:HGNC Symbol;Acc:HGNC:10334]
WDR1	-0.0161028	0.0603994	0.112941	0.17003	4	ENSG00000071127	WD repeat domain 1 [Source:HGNC Symbol;Acc:HGNC:12754]
SNX13	-0.254385	-0.0366106	-0.280805	-0.183201	7	ENSG00000071189	sorting nexin 13 [Source:HGNC Symbol;Acc:HGNC:21335]
ARHGAP10	-0.512872	-0.182399	-0.374672	-0.278546	4	ENSG00000071205	Rho GTPase activating protein 10 [Source:HGNC Symbol;Acc:HGNC:26099]
RPS6KA2	-0.0342382	0.0674645	-0.163954	-0.00938288	6	ENSG00000071242	ribosomal protein S6 kinase A2 [Source:HGNC Symbol;Acc:HGNC:10431]
ING3	-0.20542	-0.255319	-0.0884829	-0.329454	7	ENSG00000071243	inhibitor of growth family member 3 [Source:HGNC Symbol;Acc:HGNC:14587]
VASH1	-1.36452	0.897122	-1.34633	0.583041	14	ENSG00000071246	vasohibin 1 [Source:HGNC Symbol;Acc:HGNC:19964]
LMCD1	1.40983	-0.245057	1.46237	0.544804	3	ENSG00000071282	LIM and cysteine rich domains 1 [Source:HGNC Symbol;Acc:HGNC:6633]
BUD23	-0.178743	-0.250625	0.0266345	-0.125849	7	ENSG00000071462	BUD23. rRNA methyltransferase and ribosome maturation factor [Source:HGNC Symbol;Acc:HGNC:16405]
SEL1L	0.174225	0.162259	0.0381015	0.00732327	14	ENSG00000071537	SEL1L. ERAD E3 ligase adaptor subunit [Source:HGNC Symbol;Acc:HGNC:10717]
TRIP13	0.273852	0.221947	0.115866	0.226185	5	ENSG00000071539	thyroid hormone receptor interactor 13 [Source:HGNC Symbol;Acc:HGNC:12307]
ATP6AP1	0.324331	-0.176563	0.542214	0.122094	X	ENSG00000071553	ATPase H+ transporting accessory protein 1 [Source:HGNC Symbol;Acc:HGNC:868]
TCF3	0.092315	-0.0114489	0.0193888	0.143117	19	ENSG00000071564	transcription factor 3 [Source:HGNC Symbol;Acc:HGNC:11633]
TRIB2	-1.41685	0.544059	-1.89792	-0.0670188	2	ENSG00000071575	tribbles pseudokinase 2 [Source:HGNC Symbol;Acc:HGNC:30809]
DAZAP1	0.0346842	-0.298547	0.0855932	-0.0788285	19	ENSG00000071626	DAZ associated protein 1 [Source:HGNC Symbol;Acc:HGNC:2683]
MBD3	0.278547	-0.00813739	0.346385	0.142203	19	ENSG00000071655	methyl-CpG binding domain protein 3 [Source:HGNC Symbol;Acc:HGNC:6918]
HLTF	-0.305618	0.450677	-0.518451	0.160075	3	ENSG00000071794	helicase like transcription factor [Source:HGNC Symbol;Acc:HGNC:11099]
FAM50A	1.01321	-0.0377188	1.2345	0.450868	X	ENSG00000071859	family with sequence similarity 50 member A [Source:HGNC Symbol;Acc:HGNC:18786]
FAM3A	0.863625	-0.00475756	1.08522	0.403325	X	ENSG00000071889	family with sequence similarity 3 member A [Source:HGNC Symbol;Acc:HGNC:13749]
CPSF1	-0.0213722	-0.106586	0.016257	0.0260175	8	ENSG00000071894	cleavage and polyadenylation specific factor 1 [Source:HGNC Symbol;Acc:HGNC:2324]
CYBRD1	-0.11435	0.359786	-0.0842635	0.156425	2	ENSG00000071967	cytochrome b reductase 1 [Source:HGNC Symbol;Acc:HGNC:20797]
PDCD2	-0.0769478	-0.321716	0.119287	-0.170537	6	ENSG00000071994	programmed cell death 2 [Source:HGNC Symbol;Acc:HGNC:8762]
SLC6A15	0.651767	-1.00062	0.704203	-0.33934	12	ENSG00000072041	solute carrier family 6 member 15 [Source:HGNC Symbol;Acc:HGNC:13621]
RDH11	-0.70019	-0.472683	-0.647438	-0.562045	14	ENSG00000072042	retinol dehydrogenase 11 [Source:HGNC Symbol;Acc:HGNC:17964]
PRKACA	0.251524	-0.0721534	0.205971	0.0204261	19	ENSG00000072062	protein kinase cAMP-activated catalytic subunit alpha [Source:HGNC Symbol;Acc:HGNC:9380]
ADGRL1	-1.58286	1.68022	-2.11215	1.19218	19	ENSG00000072071	adhesion G protein-coupled receptor L1 [Source:HGNC Symbol;Acc:HGNC:20973]
ACTN1	0.489429	0.101289	0.484993	0.306783	14	ENSG00000072110	actinin alpha 1 [Source:HGNC Symbol;Acc:HGNC:163]
ZFYVE26	0.00436147	0.212886	-0.307077	0.0237404	14	ENSG00000072121	zinc finger FYVE-type containing 26 [Source:HGNC Symbol;Acc:HGNC:20761]
RPS6KA6	-5.04282	0.118285	-7.30523	-0.815726	X	ENSG00000072133	ribosomal protein S6 kinase A6 [Source:HGNC Symbol;Acc:HGNC:10435]
EPN2	-0.427566	0.704994	-0.502021	0.419326	17	ENSG00000072134	epsin 2 [Source:HGNC Symbol;Acc:HGNC:18639]
PTPN18	1.37564	-1.07762	1.35608	-0.0897857	2	ENSG00000072135	protein tyrosine phosphatase. non-receptor type 18 [Source:HGNC Symbol;Acc:HGNC:9649]
LIMS2	1.9943	4.51472	1.4076	4.15595	2	ENSG00000072163	LIM zinc finger domain containing 2 [Source:HGNC Symbol;Acc:HGNC:16084]
SPEG	-0.638067	0.327769	-0.856205	0.0667353	2	ENSG00000072195	SPEG complex locus [Source:HGNC Symbol;Acc:HGNC:16901]
LNX1	-0.289075	-0.142419	-0.28044	-0.260897	4	ENSG00000072201	ligand of numb-protein X 1 [Source:HGNC Symbol;Acc:HGNC:6657]
ALDH3A2	0.0324933	0.934548	0.108527	0.620954	17	ENSG00000072210	aldehyde dehydrogenase 3 family member A2 [Source:HGNC Symbol;Acc:HGNC:403]
TFRC	0.335318	0.0907132	0.231494	0.0851558	3	ENSG00000072274	transferrin receptor [Source:HGNC Symbol;Acc:HGNC:11763]
SREBF1	-2.3543	-1.63775	-2.40206	-1.69398	17	ENSG00000072310	sterol regulatory element binding transcription factor 1 [Source:HGNC Symbol;Acc:HGNC:11289]
AFF4	-0.195995	0.0981671	-0.532553	-0.202571	5	ENSG00000072364	AF4/FMR2 family member 4 [Source:HGNC Symbol;Acc:HGNC:17869]
UBE2D1	-0.865245	-0.0412283	-0.819864	-0.235407	10	ENSG00000072401	ubiquitin conjugating enzyme E2 D1 [Source:HGNC Symbol;Acc:HGNC:12474]
MPP5	-0.363441	0.0408049	-0.594309	-0.247932	14	ENSG00000072415	membrane palmitoylated protein 5 [Source:HGNC Symbol;Acc:HGNC:18669]
RHOBTB1	-0.339591	0.729642	-0.2169	0.426074	10	ENSG00000072422	Rho related BTB domain containing 1 [Source:HGNC Symbol;Acc:HGNC:18738]
SMC1A	0.445021	0.162482	0.157505	0.146479	X	ENSG00000072501	structural maintenance of chromosomes 1A [Source:HGNC Symbol;Acc:HGNC:11111]
HSD17B10	0.255814	0.0565278	0.462474	0.250834	X	ENSG00000072506	hydroxysteroid 17-beta dehydrogenase 10 [Source:HGNC Symbol;Acc:HGNC:4800]
MARK2	0.535348	0.0372585	0.511391	0.253263	11	ENSG00000072518	microtubule affinity regulating kinase 2 [Source:HGNC Symbol;Acc:HGNC:3332]
HMMR	-0.423894	-0.0376415	-0.746389	-0.239033	5	ENSG00000072571	hyaluronan mediated motility receptor [Source:HGNC Symbol;Acc:HGNC:5012]
CHFR	0.813409	0.720517	0.760232	0.746357	12	ENSG00000072609	checkpoint with forkhead and ring finger domains [Source:HGNC Symbol;Acc:HGNC:20455]
TRHDE	-0.417405	-0.137298	-0.53003	-0.396455	12	ENSG00000072657	thyrotropin releasing hormone degrading enzyme [Source:HGNC Symbol;Acc:HGNC:30748]
P4HA2	-0.696925	-0.285382	-0.500321	-0.357692	5	ENSG00000072682	prolyl 4-hydroxylase subunit alpha 2 [Source:HGNC Symbol;Acc:HGNC:8547]
NFATC3	-0.27845	0.34157	-0.458747	0.12926	16	ENSG00000072736	nuclear factor of activated T cells 3 [Source:HGNC Symbol;Acc:HGNC:7777]
TRNT1	-0.121947	-0.194102	-0.162919	-0.205954	3	ENSG00000072756	tRNA nucleotidyl transferase 1 [Source:HGNC Symbol;Acc:HGNC:17341]
ACADVL	-0.0196492	0.0985254	0.147429	0.121759	17	ENSG00000072778	acyl-CoA dehydrogenase very long chain [Source:HGNC Symbol;Acc:HGNC:92]
STK10	0.291347	-0.237903	0.363824	0.112991	5	ENSG00000072786	serine/threonine kinase 10 [Source:HGNC Symbol;Acc:HGNC:11388]
FBXW11	0.189034	0.350266	0.100566	0.21683	5	ENSG00000072803	F-box and WD repeat domain containing 11 [Source:HGNC Symbol;Acc:HGNC:13607]
ACAP1	0.0887815	0.279488	0.325007	0.481177	17	ENSG00000072818	ArfGAP with coiled-coil. ankyrin repeat and PH domains 1 [Source:HGNC Symbol;Acc:HGNC:16467]
CRMP1	0.191954	-0.00633717	-0.18888	-0.110862	4	ENSG00000072832	collapsin response mediator protein 1 [Source:HGNC Symbol;Acc:HGNC:2365]
EVC	0.112577	-0.13458	-0.226625	-0.280356	4	ENSG00000072840	EvC ciliary complex subunit 1 [Source:HGNC Symbol;Acc:HGNC:3497]
DERL2	-0.197934	-0.134902	0.0396353	-0.034263	17	ENSG00000072849	derlin 2 [Source:HGNC Symbol;Acc:HGNC:17943]
SIDT1	-2.60021	-3.14433	-0.835647	-0.777703	3	ENSG00000072858	SID1 transmembrane family member 1 [Source:HGNC Symbol;Acc:HGNC:25967]
NDE1	0.0404962	0.485453	-0.136032	0.350899	16	ENSG00000072864	nudE neurodevelopment protein 1 [Source:HGNC Symbol;Acc:HGNC:17619]
MRVI1	-0.25011	1.34292	-0.0970789	1.0922	11	ENSG00000072952	murine retrovirus integration site 1 homolog [Source:HGNC Symbol;Acc:HGNC:7237]
TMEM38A	0.344446	0.0830841	0.323325	0.173442	19	ENSG00000072954	transmembrane protein 38A [Source:HGNC Symbol;Acc:HGNC:28462]
AP1M1	0.752994	-0.0928106	0.841155	0.285757	19	ENSG00000072958	adaptor related protein complex 1 subunit mu 1 [Source:HGNC Symbol;Acc:HGNC:13667]
PVR	1.6086	0.00923951	1.78925	0.673484	19	ENSG00000073008	poliovirus receptor [Source:HGNC Symbol;Acc:HGNC:9705]
XRCC1	0.302995	-0.0490122	0.376835	0.185023	19	ENSG00000073050	X-ray repair cross complementing 1 [Source:HGNC Symbol;Acc:HGNC:12828]
SCARB1	-0.71291	-1.18503	-0.575348	-0.886797	12	ENSG00000073060	scavenger receptor class B member 1 [Source:HGNC Symbol;Acc:HGNC:1664]
MCM2	-0.0822528	0.0722971	-0.16908	0.107319	3	ENSG00000073111	minichromosome maintenance complex component 2 [Source:HGNC Symbol;Acc:HGNC:6944]
PANX2	-0.678991	0.831936	-0.773259	0.606862	22	ENSG00000073150	pannexin 2 [Source:HGNC Symbol;Acc:HGNC:8600]
SELENOO	0.374471	0.309504	0.524131	0.37326	22	ENSG00000073169	selenoprotein O [Source:HGNC Symbol;Acc:HGNC:30395]
TP63	0.593358	-0.922601	0.625493	0.828474	3	ENSG00000073282	tumor protein p63 [Source:HGNC Symbol;Acc:HGNC:15979]
ALPK1	-0.321256	0.196181	-0.376865	0.0567029	4	ENSG00000073331	alpha kinase 1 [Source:HGNC Symbol;Acc:HGNC:20917]
LLGL2	0.319742	0.216385	0.219841	0.375792	17	ENSG00000073350	LLGL2. scribble cell polarity complex component [Source:HGNC Symbol;Acc:HGNC:6629]
PDE8A	0.348429	-0.477213	0.247987	-0.125762	15	ENSG00000073417	phosphodiesterase 8A [Source:HGNC Symbol;Acc:HGNC:8793]
CLCN4	0.914237	0.434995	0.945854	0.579265	X	ENSG00000073464	chloride voltage-gated channel 4 [Source:HGNC Symbol;Acc:HGNC:2022]
NLE1	0.295183	-0.21406	0.302965	-0.0190608	17	ENSG00000073536	notchless homolog 1 [Source:HGNC Symbol;Acc:HGNC:19889]
SDHA	-0.0920575	-0.213687	-0.0498937	-0.101446	5	ENSG00000073578	succinate dehydrogenase complex flavoprotein subunit A [Source:HGNC Symbol;Acc:HGNC:10680]
SMARCE1	-0.515614	-0.058857	-0.426429	-0.271675	17	ENSG00000073584	SWI/SNF related. matrix associated. actin dependent regulator of chromatin. subfamily e. member 1 [Source:HGNC Symbol;Acc:HGNC:11109]
GSDMB	0.9905	1.21828	0.938632	1.17541	17	ENSG00000073605	gasdermin B [Source:HGNC Symbol;Acc:HGNC:23690]
KDM5A	-0.267144	0.173421	-0.495752	-0.0946487	12	ENSG00000073614	lysine demethylase 5A [Source:HGNC Symbol;Acc:HGNC:9886]
ADAM11	-0.927567	-0.0174545	-0.587738	-0.433984	17	ENSG00000073670	ADAM metallopeptidase domain 11 [Source:HGNC Symbol;Acc:HGNC:189]
PPP2R3A	0.473901	-0.121022	0.316415	-0.052295	3	ENSG00000073711	protein phosphatase 2 regulatory subunit B''alpha [Source:HGNC Symbol;Acc:HGNC:9307]
FERMT2	-0.123144	0.831345	-0.0894547	0.549083	14	ENSG00000073712	fermitin family member 2 [Source:HGNC Symbol;Acc:HGNC:15767]
ABCB11	2.44703	0.611194	0.481535	0.495537	2	ENSG00000073734	ATP binding cassette subfamily B member 11 [Source:HGNC Symbol;Acc:HGNC:42]
DHRS9	3.06193	3.09244	3.52363	3.17675	2	ENSG00000073737	dehydrogenase/reductase 9 [Source:HGNC Symbol;Acc:HGNC:16888]
PTGS2	2.00227	0.932293	2.31323	1.37016	1	ENSG00000073756	prostaglandin-endoperoxide synthase 2 [Source:HGNC Symbol;Acc:HGNC:9605]
IGF2BP2	0.0250333	-0.792796	-0.0249141	-0.463104	3	ENSG00000073792	insulin like growth factor 2 mRNA binding protein 2 [Source:HGNC Symbol;Acc:HGNC:28867]
MAP3K13	-0.242621	0.0343002	-0.207521	-0.0768388	3	ENSG00000073803	mitogen-activated protein kinase kinase kinase 13 [Source:HGNC Symbol;Acc:HGNC:6852]
ST6GAL1	0.497059	-0.914358	0.524859	-0.30628	3	ENSG00000073849	ST6 beta-galactoside alpha-2.6-sialyltransferase 1 [Source:HGNC Symbol;Acc:HGNC:10860]
FRY	4.2703	-0.809241	4.0363	2.1356	13	ENSG00000073910	FRY microtubule binding protein [Source:HGNC Symbol;Acc:HGNC:20367]
PICALM	0.706259	0.119026	0.756893	0.298903	11	ENSG00000073921	phosphatidylinositol binding clathrin assembly protein [Source:HGNC Symbol;Acc:HGNC:15514]
NSF	-0.161733	0.0606416	-0.0790634	0.047485	17	ENSG00000073969	N-ethylmaleimide sensitive factor. vesicle fusing ATPase [Source:HGNC Symbol;Acc:HGNC:8016]
GLI2	0.109393	0.27221	-0.101348	0.286926	2	ENSG00000074047	GLI family zinc finger 2 [Source:HGNC Symbol;Acc:HGNC:4318]
CLASP1	-0.109811	0.229109	-0.329003	0.00803343	2	ENSG00000074054	cytoplasmic linker associated protein 1 [Source:HGNC Symbol;Acc:HGNC:17088]
MRPS34	0.28296	-0.141748	0.375154	0.142203	16	ENSG00000074071	mitochondrial ribosomal protein S34 [Source:HGNC Symbol;Acc:HGNC:16618]
NOTCH3	-1.83571	1.16964	-1.59281	1.01589	19	ENSG00000074181	notch 3 [Source:HGNC Symbol;Acc:HGNC:7883]
CLNS1A	0.345168	-0.297201	0.450525	-0.0518901	11	ENSG00000074201	chloride nucleotide-sensitive channel 1A [Source:HGNC Symbol;Acc:HGNC:2080]
TEAD2	-0.0830523	-0.0301323	-0.0927242	0.0948617	19	ENSG00000074219	TEA domain transcription factor 2 [Source:HGNC Symbol;Acc:HGNC:11715]
EED	0.154572	-0.265437	0.228835	-0.0777766	11	ENSG00000074266	embryonic ectoderm development [Source:HGNC Symbol;Acc:HGNC:3188]
CDHR2	-0.231569	0.310107	-0.969309	-0.506623	5	ENSG00000074276	cadherin related family member 2 [Source:HGNC Symbol;Acc:HGNC:18231]
TSG101	0.263824	0.00946554	0.436987	0.136135	11	ENSG00000074319	tumor susceptibility 101 [Source:HGNC Symbol;Acc:HGNC:15971]
NCBP3	-0.276913	-0.000989914	-0.439782	-0.167423	17	ENSG00000074356	nuclear cap binding subunit 3 [Source:HGNC Symbol;Acc:HGNC:24612]
CA12	-0.678466	1.63094	-2.12505	-0.0637283	15	ENSG00000074410	carbonic anhydrase 12 [Source:HGNC Symbol;Acc:HGNC:1371]
MGLL	1.04288	-0.480517	1.16917	0.10998	3	ENSG00000074416	monoglyceride lipase [Source:HGNC Symbol;Acc:HGNC:17038]
NTN4	1.28722	1.0717	1.26397	1.17073	12	ENSG00000074527	netrin 4 [Source:HGNC Symbol;Acc:HGNC:13658]
BCS1L	0.230714	0.197209	0.482502	0.414074	2	ENSG00000074582	BCS1 homolog. ubiquinol-cytochrome c reductase complex chaperone [Source:HGNC Symbol;Acc:HGNC:1020]
NUAK1	0.198927	0.380325	0.121675	0.208652	12	ENSG00000074590	NUAK family kinase 1 [Source:HGNC Symbol;Acc:HGNC:14311]
DPP8	-0.0774228	0.207224	-0.344455	-0.109036	15	ENSG00000074603	dipeptidyl peptidase 8 [Source:HGNC Symbol;Acc:HGNC:16490]
SLC24A1	0.198787	0.56186	0.153145	0.315466	15	ENSG00000074621	solute carrier family 24 member 1 [Source:HGNC Symbol;Acc:HGNC:10975]
ZNF532	0.235802	0.0311724	-0.176712	-0.0984802	18	ENSG00000074657	zinc finger protein 532 [Source:HGNC Symbol;Acc:HGNC:30940]
SCARF1	-0.6597	-0.252388	-0.502471	-0.252982	17	ENSG00000074660	scavenger receptor class F member 1 [Source:HGNC Symbol;Acc:HGNC:16820]
LMAN1	-0.377213	-0.127384	-0.443277	-0.293788	18	ENSG00000074695	lectin. mannose binding 1 [Source:HGNC Symbol;Acc:HGNC:6631]
HACD3	-0.408861	-0.253581	-0.497556	-0.342669	15	ENSG00000074696	3-hydroxyacyl-CoA dehydratase 3 [Source:HGNC Symbol;Acc:HGNC:24175]
IPCEF1	-3.04771	0.101483	-3.98108	-0.964052	6	ENSG00000074706	interaction protein for cytohesin exchange factors 1 [Source:HGNC Symbol;Acc:HGNC:21204]
ZZEF1	-0.108466	0.127241	-0.340768	-0.0351013	17	ENSG00000074755	zinc finger ZZ-type and EF-hand domain containing 1 [Source:HGNC Symbol;Acc:HGNC:29027]
ENO1	-0.0730591	-0.1147	0.0336545	0.0378583	1	ENSG00000074800	enolase 1 [Source:HGNC Symbol;Acc:HGNC:3350]
MYDGF	0.375783	-0.271005	0.653305	0.038324	19	ENSG00000074842	myeloid derived growth factor [Source:HGNC Symbol;Acc:HGNC:16948]
ANO8	-0.689399	-0.226722	-0.803707	-0.317121	19	ENSG00000074855	anoctamin 8 [Source:HGNC Symbol;Acc:HGNC:29329]
TUBE1	0.577926	0.463047	0.547893	0.456859	6	ENSG00000074935	tubulin epsilon 1 [Source:HGNC Symbol;Acc:HGNC:20775]
ARHGEF10L	0.0281525	0.325717	0.0339464	0.306	1	ENSG00000074964	Rho guanine nucleotide exchange factor 10 like [Source:HGNC Symbol;Acc:HGNC:25540]
TXK	-0.888707	0.0160103	-1.17059	-0.459435	4	ENSG00000074966	TXK tyrosine kinase [Source:HGNC Symbol;Acc:HGNC:12434]
TACR2	0.353906	-0.476942	0.383578	-0.371878	10	ENSG00000075073	tachykinin receptor 2 [Source:HGNC Symbol;Acc:HGNC:11527]
ACTR6	-0.233464	-0.0596275	-0.0574458	-0.0976677	12	ENSG00000075089	ARP6 actin related protein 6 homolog [Source:HGNC Symbol;Acc:HGNC:24025]
TIPIN	-0.169207	0.148004	-0.151023	0.0440772	15	ENSG00000075131	TIMELESS interacting protein [Source:HGNC Symbol;Acc:HGNC:30750]
SRI	-0.602837	-0.281282	-0.349742	-0.241732	7	ENSG00000075142	sorcin [Source:HGNC Symbol;Acc:HGNC:11292]
EIF4G3	-0.351192	-0.00345325	-0.529293	-0.240724	1	ENSG00000075151	eukaryotic translation initiation factor 4 gamma 3 [Source:HGNC Symbol;Acc:HGNC:3298]
NUP37	-0.00854301	-0.0424086	0.115664	0.0247014	12	ENSG00000075188	nucleoporin 37 [Source:HGNC Symbol;Acc:HGNC:29929]
SEMA3A	0.0129954	0.188851	-0.0581958	0.0391814	7	ENSG00000075213	semaphorin 3A [Source:HGNC Symbol;Acc:HGNC:10723]
GTSE1	0.534514	0.686951	0.372742	0.583489	22	ENSG00000075218	G2 and S-phase expressed 1 [Source:HGNC Symbol;Acc:HGNC:13698]
SEMA3C	-0.406608	-0.0560198	-0.549724	-0.318194	7	ENSG00000075223	semaphorin 3C [Source:HGNC Symbol;Acc:HGNC:10725]
TTC38	0.00448926	0.430051	0.000432332	0.370705	22	ENSG00000075234	tetratricopeptide repeat domain 38 [Source:HGNC Symbol;Acc:HGNC:26082]
ACAT1	0.242207	-0.40473	0.421765	-0.0868209	11	ENSG00000075239	acetyl-CoA acetyltransferase 1 [Source:HGNC Symbol;Acc:HGNC:93]
GRAMD4	-0.473532	0.834476	-0.493264	0.499171	22	ENSG00000075240	GRAM domain containing 4 [Source:HGNC Symbol;Acc:HGNC:29113]
CELSR1	-0.525657	0.31516	-0.692931	0.0633389	22	ENSG00000075275	cadherin EGF LAG seven-pass G-type receptor 1 [Source:HGNC Symbol;Acc:HGNC:1850]
ZNF638	-0.199683	0.0713266	-0.354964	-0.135177	2	ENSG00000075292	zinc finger protein 638 [Source:HGNC Symbol;Acc:HGNC:17894]
SLC25A40	-0.634081	-0.364596	-0.854157	-0.596674	7	ENSG00000075303	solute carrier family 25 member 40 [Source:HGNC Symbol;Acc:HGNC:29680]
TIMM21	0.320292	-0.0311511	0.434085	0.166285	18	ENSG00000075336	translocase of inner mitochondrial membrane 21 [Source:HGNC Symbol;Acc:HGNC:25010]
ADD2	-2.41729	0.289708	-4.39188	-0.209263	2	ENSG00000075340	adducin 2 [Source:HGNC Symbol;Acc:HGNC:244]
RASAL2	0.139344	0.319877	-0.116353	0.00613658	1	ENSG00000075391	RAS protein activator like 2 [Source:HGNC Symbol;Acc:HGNC:9874]
VPS9D1	-0.611756	-0.367988	-0.630348	-0.364816	16	ENSG00000075399	VPS9 domain containing 1 [Source:HGNC Symbol;Acc:HGNC:13526]
ZNF37A	-0.591035	0.276808	-0.694362	-0.115216	10	ENSG00000075407	zinc finger protein 37A [Source:HGNC Symbol;Acc:HGNC:13102]
MARK3	-0.467537	-0.410502	-0.435051	-0.40643	14	ENSG00000075413	microtubule affinity regulating kinase 3 [Source:HGNC Symbol;Acc:HGNC:6897]
SLC25A3	-0.632421	-0.453452	-0.44264	-0.44297	12	ENSG00000075415	solute carrier family 25 member 3 [Source:HGNC Symbol;Acc:HGNC:10989]
FNDC3B	-0.419568	-0.0137736	-0.608698	-0.257762	3	ENSG00000075420	fibronectin type III domain containing 3B [Source:HGNC Symbol;Acc:HGNC:24670]
FOSL2	0.362919	0.192626	0.287865	0.278051	2	ENSG00000075426	FOS like 2. AP-1 transcription factor subunit [Source:HGNC Symbol;Acc:HGNC:3798]
FRYL	-0.0909993	0.05655	-0.420639	-0.196994	4	ENSG00000075539	FRY like transcription coactivator [Source:HGNC Symbol;Acc:HGNC:29127]
TMEM131	-0.116403	-0.123624	-0.25038	-0.265457	2	ENSG00000075568	transmembrane protein 131 [Source:HGNC Symbol;Acc:HGNC:30366]
FSCN1	-0.906851	0.357875	-0.853775	0.261862	7	ENSG00000075618	fascin actin-bundling protein 1 [Source:HGNC Symbol;Acc:HGNC:11148]
ACTB	0.145906	-0.0158183	0.201675	0.162626	7	ENSG00000075624	actin beta [Source:HGNC Symbol;Acc:HGNC:132]
MOCOS	0.332473	0.374887	0.367747	0.604705	18	ENSG00000075643	molybdenum cofactor sulfurase [Source:HGNC Symbol;Acc:HGNC:18234]
PLD1	-1.00257	-0.401014	-1.14624	-0.718655	3	ENSG00000075651	phospholipase D1 [Source:HGNC Symbol;Acc:HGNC:9067]
WDR62	1.28392	0.310312	1.05522	0.646916	19	ENSG00000075702	WD repeat domain 62 [Source:HGNC Symbol;Acc:HGNC:24502]
DLG1	0.0264943	-0.476155	-0.127827	-0.380456	3	ENSG00000075711	discs large MAGUK scaffold protein 1 [Source:HGNC Symbol;Acc:HGNC:2900]
RAB7A	-0.0550133	-0.223117	0.0782661	-0.165398	3	ENSG00000075785	RAB7A. member RAS oncogene family [Source:HGNC Symbol;Acc:HGNC:9788]
BCAP29	-0.412656	0.23426	-0.325732	0.0464582	7	ENSG00000075790	B cell receptor associated protein 29 [Source:HGNC Symbol;Acc:HGNC:24131]
SEC31B	-0.467197	-0.233105	-0.511464	-0.378313	10	ENSG00000075826	SEC31 homolog B. COPII coat complex component [Source:HGNC Symbol;Acc:HGNC:23197]
SART3	-0.0940851	0.100599	-0.0717166	0.111706	12	ENSG00000075856	spliceosome associated factor 3. U4/U6 recycling protein [Source:HGNC Symbol;Acc:HGNC:16860]
TUBA3D	0.726466	1.07394	0.1361	1.23026	2	ENSG00000075886	tubulin alpha 3d [Source:HGNC Symbol;Acc:HGNC:24071]
EXOSC7	-0.0245587	-0.0222826	0.147386	0.129993	3	ENSG00000075914	exosome component 7 [Source:HGNC Symbol;Acc:HGNC:28112]
KIFAP3	0.0532837	0.358239	0.171449	0.241787	1	ENSG00000075945	kinesin associated protein 3 [Source:HGNC Symbol;Acc:HGNC:17060]
MKRN2	0.0669889	0.0226504	0.15455	0.0381161	3	ENSG00000075975	makorin ring finger protein 2 [Source:HGNC Symbol;Acc:HGNC:7113]
MCM6	-0.579034	-0.030598	-0.591413	-0.177235	2	ENSG00000076003	minichromosome maintenance complex component 6 [Source:HGNC Symbol;Acc:HGNC:6949]
REXO2	0.434893	-0.328137	0.681804	0.0217422	11	ENSG00000076043	RNA exonuclease 2 [Source:HGNC Symbol;Acc:HGNC:17851]
RBM7	0.0910479	-0.258826	0.308665	-0.0511595	11	ENSG00000076053	RNA binding motif protein 7 [Source:HGNC Symbol;Acc:HGNC:9904]
RBMS2	0.124562	0.0185426	0.0595039	-0.0782359	12	ENSG00000076067	RNA binding motif single stranded interacting protein 2 [Source:HGNC Symbol;Acc:HGNC:9909]
BAZ2A	-0.653298	-0.26371	-0.988911	-0.508785	12	ENSG00000076108	bromodomain adjacent to zinc finger domain 2A [Source:HGNC Symbol;Acc:HGNC:962]
PTPN23	0.116421	-0.234312	0.0664676	-0.0198905	3	ENSG00000076201	protein tyrosine phosphatase. non-receptor type 23 [Source:HGNC Symbol;Acc:HGNC:14406]
MLH1	-0.385728	-0.00520229	-0.303348	-0.0914097	3	ENSG00000076242	mutL homolog 1 [Source:HGNC Symbol;Acc:HGNC:7127]
UNG	0.272713	0.035147	0.288261	0.169418	12	ENSG00000076248	uracil DNA glycosylase [Source:HGNC Symbol;Acc:HGNC:12572]
FMO4	-0.631812	-2.2138	-0.938704	-1.34525	1	ENSG00000076258	flavin containing monooxygenase 4 [Source:HGNC Symbol;Acc:HGNC:3772]
KLHL20	0.318083	0.169091	0.165491	0.112361	1	ENSG00000076321	kelch like family member 20 [Source:HGNC Symbol;Acc:HGNC:25056]
SLC46A1	-1.1686	-3.18328	-0.547359	-2.18084	17	ENSG00000076351	solute carrier family 46 member 1 [Source:HGNC Symbol;Acc:HGNC:30521]
PLXNA2	1.16664	0.60668	0.989944	0.698759	1	ENSG00000076356	plexin A2 [Source:HGNC Symbol;Acc:HGNC:9100]
SPAG5	0.33506	0.436167	0.207989	0.332595	17	ENSG00000076382	sperm associated antigen 5 [Source:HGNC Symbol;Acc:HGNC:13452]
ANKRD13A	0.314474	0.0830294	0.331644	0.143457	12	ENSG00000076513	ankyrin repeat domain 13A [Source:HGNC Symbol;Acc:HGNC:21268]
TPD52	-0.224915	-4.67009	-0.133973	-2.33921	8	ENSG00000076554	tumor protein D52 [Source:HGNC Symbol;Acc:HGNC:12005]
ACACB	-0.553388	0.323144	-0.580796	-0.139651	12	ENSG00000076555	acetyl-CoA carboxylase beta [Source:HGNC Symbol;Acc:HGNC:85]
TRAF4	-0.621181	-0.26686	-0.274324	-0.224134	17	ENSG00000076604	TNF receptor associated factor 4 [Source:HGNC Symbol;Acc:HGNC:12034]
PAG1	0.399819	0.822142	0.207407	0.480392	8	ENSG00000076641	phosphoprotein membrane anchor with glycosphingolipid microdomains 1 [Source:HGNC Symbol;Acc:HGNC:30043]
GPATCH1	0.741727	0.382279	0.593422	0.412592	19	ENSG00000076650	G-patch domain containing 1 [Source:HGNC Symbol;Acc:HGNC:24658]
NT5C2	-0.305504	-0.0688734	-0.385333	-0.296351	10	ENSG00000076685	5'-nucleotidase. cytosolic II [Source:HGNC Symbol;Acc:HGNC:8022]
MCAM	-0.0641136	1.44367	0.182792	0.891308	11	ENSG00000076706	melanoma cell adhesion molecule [Source:HGNC Symbol;Acc:HGNC:6934]
MBNL3	2.76672	0.573547	2.19095	0.910354	X	ENSG00000076770	muscleblind like splicing regulator 3 [Source:HGNC Symbol;Acc:HGNC:20564]
XAB2	0.517892	-0.0617949	0.648648	0.267865	19	ENSG00000076924	XPA binding protein 2 [Source:HGNC Symbol;Acc:HGNC:14089]
ARHGEF1	0.335223	-0.179455	0.325769	0.025857	19	ENSG00000076928	Rho guanine nucleotide exchange factor 1 [Source:HGNC Symbol;Acc:HGNC:681]
STXBP2	1.20641	1.14337	0.566581	0.80666	19	ENSG00000076944	syntaxin binding protein 2 [Source:HGNC Symbol;Acc:HGNC:11445]
MAP2K7	0.106696	-0.239804	0.0292253	-0.073816	19	ENSG00000076984	mitogen-activated protein kinase kinase 7 [Source:HGNC Symbol;Acc:HGNC:6847]
DGKD	0.248861	0.550949	0.123667	0.39313	2	ENSG00000077044	diacylglycerol kinase delta [Source:HGNC Symbol;Acc:HGNC:2851]
CTTNBP2	0.95856	0.372878	0.697737	0.424888	7	ENSG00000077063	cortactin binding protein 2 [Source:HGNC Symbol;Acc:HGNC:15679]
RARB	-0.506776	0.107712	-0.533956	-0.00201162	3	ENSG00000077092	retinoic acid receptor beta [Source:HGNC Symbol;Acc:HGNC:9865]
TOP2B	-0.270352	0.0968256	-0.381412	-0.11783	3	ENSG00000077097	DNA topoisomerase II beta [Source:HGNC Symbol;Acc:HGNC:11990]
TM9SF3	-0.33678	-0.363043	-0.276758	-0.394947	10	ENSG00000077147	transmembrane 9 superfamily member 3 [Source:HGNC Symbol;Acc:HGNC:21529]
NFKB2	-0.267409	0.156027	-0.142778	0.144197	10	ENSG00000077150	nuclear factor kappa B subunit 2 [Source:HGNC Symbol;Acc:HGNC:7795]
UBE2T	0.268044	-0.364408	0.434466	-0.0214596	1	ENSG00000077152	ubiquitin conjugating enzyme E2 T [Source:HGNC Symbol;Acc:HGNC:25009]
PPP1R12B	0.0963348	0.589263	-0.272485	0.278778	1	ENSG00000077157	protein phosphatase 1 regulatory subunit 12B [Source:HGNC Symbol;Acc:HGNC:7619]
DNAJC10	-0.17527	0.086146	-0.175961	-0.103688	2	ENSG00000077232	DnaJ heat shock protein family (Hsp40) member C10 [Source:HGNC Symbol;Acc:HGNC:24637]
GTF3C1	0.0380913	0.11222	-0.0855389	0.0832087	16	ENSG00000077235	general transcription factor IIIC subunit 1 [Source:HGNC Symbol;Acc:HGNC:4664]
IL4R	-0.200735	-0.23757	-0.298096	-0.129105	16	ENSG00000077238	interleukin 4 receptor [Source:HGNC Symbol;Acc:HGNC:6015]
USP33	-0.530357	0.142663	-0.597383	-0.191523	1	ENSG00000077254	ubiquitin specific peptidase 33 [Source:HGNC Symbol;Acc:HGNC:20059]
PAK3	-0.327147	-1.08071	-0.584923	-0.870444	X	ENSG00000077264	p21 (RAC1) activated kinase 3 [Source:HGNC Symbol;Acc:HGNC:8592]
SNRPA	0.0558837	-0.308428	0.192604	0.0214663	19	ENSG00000077312	small nuclear ribonucleoprotein polypeptide A [Source:HGNC Symbol;Acc:HGNC:11151]
EXOSC5	0.688196	-0.00812054	0.806075	0.290619	19	ENSG00000077348	exosome component 5 [Source:HGNC Symbol;Acc:HGNC:24662]
DYNC1I2	-0.306113	0.0536032	-0.305037	-0.0713024	2	ENSG00000077380	dynein cytoplasmic 1 intermediate chain 2 [Source:HGNC Symbol;Acc:HGNC:2964]
LRCH4	0.0856994	0.0161956	-0.0250886	0.145295	7	ENSG00000077454	leucine rich repeats and calponin homology domain containing 4 [Source:HGNC Symbol;Acc:HGNC:6691]
FAM76B	0.118552	0.145665	-0.202701	-0.217482	11	ENSG00000077458	family with sequence similarity 76 member B [Source:HGNC Symbol;Acc:HGNC:28492]
SIRT6	0.641024	-0.422418	0.815378	0.125376	19	ENSG00000077463	sirtuin 6 [Source:HGNC Symbol;Acc:HGNC:14934]
POLD3	0.504526	-0.019014	0.405565	0.109397	11	ENSG00000077514	DNA polymerase delta 3. accessory subunit [Source:HGNC Symbol;Acc:HGNC:20932]
ACTN2	0.0712675	1.49373	-1.0604	-2.63421	1	ENSG00000077522	actinin alpha 2 [Source:HGNC Symbol;Acc:HGNC:164]
CAPZB	-0.183174	0.216796	-0.0247107	0.214693	1	ENSG00000077549	capping actin protein of muscle Z-line subunit beta [Source:HGNC Symbol;Acc:HGNC:1491]
GPR137B	0.45858	-0.0911735	0.633469	0.264877	1	ENSG00000077585	G protein-coupled receptor 137B [Source:HGNC Symbol;Acc:HGNC:11862]
NAALAD2	-0.00898997	-0.711356	-0.455368	-0.503202	11	ENSG00000077616	N-acetylated alpha-linked acidic dipeptidase 2 [Source:HGNC Symbol;Acc:HGNC:14526]
JADE1	-0.291862	0.279929	-0.450007	0.0398528	4	ENSG00000077684	jade family PHD finger 1 [Source:HGNC Symbol;Acc:HGNC:30027]
SLC25A43	0.920329	-0.199479	1.08886	0.335971	X	ENSG00000077713	solute carrier family 25 member 43 [Source:HGNC Symbol;Acc:HGNC:30557]
UBE2A	0.926169	-0.07328	1.04971	0.290472	X	ENSG00000077721	ubiquitin conjugating enzyme E2 A [Source:HGNC Symbol;Acc:HGNC:12472]
FGFR1	0.285714	0.214876	0.28809	0.287622	8	ENSG00000077782	fibroblast growth factor receptor 1 [Source:HGNC Symbol;Acc:HGNC:3688]
SMC1B	1.0058	1.52701	0.941145	0.472791	22	ENSG00000077935	structural maintenance of chromosomes 1B [Source:HGNC Symbol;Acc:HGNC:11112]
MAP2	0.613266	1.33006	0.575663	0.869201	2	ENSG00000078018	microtubule associated protein 2 [Source:HGNC Symbol;Acc:HGNC:6839]
PIAS2	-0.307032	-0.602998	-0.233149	-0.483081	18	ENSG00000078043	protein inhibitor of activated STAT 2 [Source:HGNC Symbol;Acc:HGNC:17311]
AMPH	-2.07574	-0.104482	1.10086	2.49152	7	ENSG00000078053	amphiphysin [Source:HGNC Symbol;Acc:HGNC:471]
ARAF	0.470475	-0.106007	0.588455	0.197717	X	ENSG00000078061	A-Raf proto-oncogene. serine/threonine kinase [Source:HGNC Symbol;Acc:HGNC:646]
MCCC1	-0.961875	0.041083	-0.956336	-0.300394	3	ENSG00000078070	methylcrotonoyl-CoA carboxylase 1 [Source:HGNC Symbol;Acc:HGNC:6936]
FAP	-0.0214939	-0.324273	-0.0641616	-0.358672	2	ENSG00000078098	fibroblast activation protein alpha [Source:HGNC Symbol;Acc:HGNC:3590]
ACER3	1.00165	-0.310319	0.885679	0.138693	11	ENSG00000078124	alkaline ceramidase 3 [Source:HGNC Symbol;Acc:HGNC:16066]
UBE2K	-0.147395	-0.00986544	-0.11538	-0.0713371	4	ENSG00000078140	ubiquitin conjugating enzyme E2 K [Source:HGNC Symbol;Acc:HGNC:4914]
PIK3C3	-0.587573	-0.369655	-0.611862	-0.531405	18	ENSG00000078142	phosphatidylinositol 3-kinase catalytic subunit type 3 [Source:HGNC Symbol;Acc:HGNC:8974]
N4BP2	0.0843808	0.702214	-0.289911	0.290873	4	ENSG00000078177	NEDD4 binding protein 2 [Source:HGNC Symbol;Acc:HGNC:29851]
TIGAR	0.0275215	-0.474204	0.161474	-0.642898	12	ENSG00000078237	TP53 induced glycolysis regulatory phosphatase [Source:HGNC Symbol;Acc:HGNC:1185]
TULP3	-0.450702	-0.0612087	-0.454304	-0.14924	12	ENSG00000078246	tubby like protein 3 [Source:HGNC Symbol;Acc:HGNC:12425]
SYNJ2	-0.210528	0.266991	-0.542407	0.0442553	6	ENSG00000078269	synaptojanin 2 [Source:HGNC Symbol;Acc:HGNC:11504]
ADCY2	1.12375	-1.35135	2.85504	1.19911	5	ENSG00000078295	adenylate cyclase 2 [Source:HGNC Symbol;Acc:HGNC:233]
PPP2R5C	-0.147091	-0.223153	-0.151972	-0.237887	14	ENSG00000078304	protein phosphatase 2 regulatory subunit B'gamma [Source:HGNC Symbol;Acc:HGNC:9311]
GNB1	-0.0212234	0.061861	0.0123158	0.0583712	1	ENSG00000078369	G protein subunit beta 1 [Source:HGNC Symbol;Acc:HGNC:4396]
EDN1	0.109638	-0.281466	0.213473	-0.197077	6	ENSG00000078401	endothelin 1 [Source:HGNC Symbol;Acc:HGNC:3176]
MLLT10	-1.18823	-0.204726	-1.54952	-0.632894	10	ENSG00000078403	MLLT10. histone lysine methyltransferase DOT1L cofactor [Source:HGNC Symbol;Acc:HGNC:16063]
ZCWPW1	0.473446	0.935583	0.556692	0.826612	7	ENSG00000078487	zinc finger CW-type and PWWP domain containing 1 [Source:HGNC Symbol;Acc:HGNC:23486]
NRDC	-0.0622168	0.0198933	-0.0739368	-0.0345507	1	ENSG00000078618	nardilysin convertase [Source:HGNC Symbol;Acc:HGNC:7995]
VDAC3	-0.142477	-0.197201	-0.0216411	-0.157452	8	ENSG00000078668	voltage dependent anion channel 3 [Source:HGNC Symbol;Acc:HGNC:12674]
PCM1	-0.0319033	0.0587819	-0.164417	-0.100274	8	ENSG00000078674	pericentriolar material 1 [Source:HGNC Symbol;Acc:HGNC:8727]
TNRC6C	0.368579	0.138484	-0.0869287	-0.00664679	17	ENSG00000078687	trinucleotide repeat containing 6C [Source:HGNC Symbol;Acc:HGNC:29318]
CBFA2T2	0.19734	0.0926943	0.135132	0.0626345	20	ENSG00000078699	CBFA2/RUNX1 translocation partner 2 [Source:HGNC Symbol;Acc:HGNC:1536]
ITCH	-0.0185245	0.122837	-0.141363	-0.0247323	20	ENSG00000078747	itchy E3 ubiquitin protein ligase [Source:HGNC Symbol;Acc:HGNC:13890]
TP53INP2	0.0308536	0.491414	0.232571	0.40241	20	ENSG00000078804	tumor protein p53 inducible nuclear protein 2 [Source:HGNC Symbol;Acc:HGNC:16104]
SDF4	-0.0829668	-0.0821838	0.113137	0.0741984	1	ENSG00000078808	stromal cell derived factor 4 [Source:HGNC Symbol;Acc:HGNC:24188]
MYH7B	-0.582674	0.598933	-0.627964	0.49861	20	ENSG00000078814	myosin heavy chain 7B [Source:HGNC Symbol;Acc:HGNC:15906]
TP73	-5.70282	-4.20079	-4.77983	-3.5867	1	ENSG00000078900	tumor protein p73 [Source:HGNC Symbol;Acc:HGNC:12003]
TOLLIP	0.963693	0.33277	1.114	0.66897	11	ENSG00000078902	toll interacting protein [Source:HGNC Symbol;Acc:HGNC:16476]
UBE2D4	0.633312	0.212833	0.705424	0.293983	7	ENSG00000078967	ubiquitin conjugating enzyme E2 D4 (putative) [Source:HGNC Symbol;Acc:HGNC:21647]
THOC1	-0.109843	-0.0782512	-0.106796	-0.163172	18	ENSG00000079134	THO complex 1 [Source:HGNC Symbol;Acc:HGNC:19070]
FKBP7	-0.91799	0.540606	-0.667517	0.162731	2	ENSG00000079150	FK506 binding protein 7 [Source:HGNC Symbol;Acc:HGNC:3723]
OSBPL6	0.547824	-0.551131	0.504292	-0.121028	2	ENSG00000079156	oxysterol binding protein like 6 [Source:HGNC Symbol;Acc:HGNC:16388]
XRCC5	-0.348262	-0.0547457	-0.388299	-0.165589	2	ENSG00000079246	X-ray repair cross complementing 5 [Source:HGNC Symbol;Acc:HGNC:12833]
LXN	-1.12341	1.33475	-1.11195	0.798326	3	ENSG00000079257	latexin [Source:HGNC Symbol;Acc:HGNC:13347]
SP140	-0.81866	-1.98256	-0.815873	-1.6661	2	ENSG00000079263	SP140 nuclear body protein [Source:HGNC Symbol;Acc:HGNC:17133]
MKNK1	-0.378262	-0.388711	-0.227476	-0.25932	1	ENSG00000079277	MAP kinase interacting serine/threonine kinase 1 [Source:HGNC Symbol;Acc:HGNC:7110]
TNS1	0.179975	-0.354455	-0.0856794	-0.194949	2	ENSG00000079308	tensin 1 [Source:HGNC Symbol;Acc:HGNC:11973]
REXO1	0.792893	-0.000723839	0.724081	0.322716	19	ENSG00000079313	RNA exonuclease 1 homolog [Source:HGNC Symbol;Acc:HGNC:24616]
SAR1A	-0.080232	0.145306	0.00581614	0.0547094	10	ENSG00000079332	secretion associated Ras related GTPase 1A [Source:HGNC Symbol;Acc:HGNC:10534]
CDC14A	0.311071	0.00121323	0.29191	0.0944018	1	ENSG00000079335	cell division cycle 14A [Source:HGNC Symbol;Acc:HGNC:1718]
RAPGEF3	1.47528	-0.454036	1.10017	0.291355	12	ENSG00000079337	Rap guanine nucleotide exchange factor 3 [Source:HGNC Symbol;Acc:HGNC:16629]
CEACAM1	-0.0482284	-0.0620502	1.92949	-1.40095	19	ENSG00000079385	carcinoembryonic antigen related cell adhesion molecule 1 [Source:HGNC Symbol;Acc:HGNC:1814]
SENP1	-0.0921396	0.120764	-0.201335	-0.0374044	12	ENSG00000079387	SUMO specific peptidase 1 [Source:HGNC Symbol;Acc:HGNC:17927]
DUSP13	-1.23657	-0.231412	3.33293	-1.52019	10	ENSG00000079393	dual specificity phosphatase 13 [Source:HGNC Symbol;Acc:HGNC:19681]
CIC	0.0117273	0.018479	-0.102027	0.0772098	19	ENSG00000079432	capicua transcriptional repressor [Source:HGNC Symbol;Acc:HGNC:14214]
LIPE	1.37382	0.0971262	1.10455	0.401402	19	ENSG00000079435	lipase E. hormone sensitive type [Source:HGNC Symbol;Acc:HGNC:6621]
FDFT1	0.325297	-0.582118	0.475228	-0.118529	8	ENSG00000079459	farnesyl-diphosphate farnesyltransferase 1 [Source:HGNC Symbol;Acc:HGNC:3629]
PAFAH1B3	-0.0914745	-0.149382	0.00876617	-0.0434469	19	ENSG00000079462	platelet activating factor acetylhydrolase 1b catalytic subunit 3 [Source:HGNC Symbol;Acc:HGNC:8576]
OPHN1	0.957639	-0.265259	0.719038	0.022487	X	ENSG00000079482	oligophrenin 1 [Source:HGNC Symbol;Acc:HGNC:8148]
KIF22	-0.0288353	0.137028	-0.0778484	0.132777	16	ENSG00000079616	kinesin family member 22 [Source:HGNC Symbol;Acc:HGNC:6391]
CARMIL1	-0.0947475	0.447122	-0.159021	0.234413	6	ENSG00000079691	capping protein regulator and myosin 1 linker 1 [Source:HGNC Symbol;Acc:HGNC:21581]
PGM1	-0.380733	-0.261515	-0.172952	-0.190449	1	ENSG00000079739	phosphoglucomutase 1 [Source:HGNC Symbol;Acc:HGNC:8905]
DDX1	-0.146211	-0.163396	-0.0893122	-0.178132	2	ENSG00000079785	DEAD-box helicase 1 [Source:HGNC Symbol;Acc:HGNC:2734]
DNM2	0.497509	-0.078317	0.545025	0.177308	19	ENSG00000079805	dynamin 2 [Source:HGNC Symbol;Acc:HGNC:2974]
EPB41L2	-0.0538301	0.95812	-0.226332	0.605147	6	ENSG00000079819	erythrocyte membrane protein band 4.1 like 2 [Source:HGNC Symbol;Acc:HGNC:3379]
RIMS1	1.5566	2.22117	1.52398	1.94238	6	ENSG00000079841	regulating synaptic membrane exocytosis 1 [Source:HGNC Symbol;Acc:HGNC:17282]
MOXD1	-0.575626	-0.410014	-0.506687	-0.613015	6	ENSG00000079931	monooxygenase DBH like 1 [Source:HGNC Symbol;Acc:HGNC:21063]
STX7	-0.202319	-0.277266	-0.200647	-0.309934	6	ENSG00000079950	syntaxin 7 [Source:HGNC Symbol;Acc:HGNC:11442]
RABL2B	0.391174	0.596463	0.34437	0.348762	22	ENSG00000079974	RAB. member of RAS oncogene family like 2B [Source:HGNC Symbol;Acc:HGNC:9800]
KEAP1	0.339021	-0.190388	0.38647	0.0921475	19	ENSG00000079999	kelch like ECH associated protein 1 [Source:HGNC Symbol;Acc:HGNC:23177]
PTPRH	0.257322	0.249046	0.508814	0.184592	19	ENSG00000080031	protein tyrosine phosphatase. receptor type H [Source:HGNC Symbol;Acc:HGNC:9672]
DCT	1.78483	0.0844079	2.3157	0.947342	13	ENSG00000080166	dopachrome tautomerase [Source:HGNC Symbol;Acc:HGNC:2709]
SLC35C2	-0.828287	-0.311936	-0.733021	-0.397884	20	ENSG00000080189	solute carrier family 35 member C2 [Source:HGNC Symbol;Acc:HGNC:17117]
CRYBG3	1.0744	0.608094	0.430784	0.283404	3	ENSG00000080200	crystallin beta-gamma domain containing 3 [Source:HGNC Symbol;Acc:HGNC:34427]
EPHA6	1.22371	1.42548	1.13355	1.13915	3	ENSG00000080224	EPH receptor A6 [Source:HGNC Symbol;Acc:HGNC:19296]
RFX3	-0.672974	0.0198914	-0.886468	-0.376365	9	ENSG00000080298	regulatory factor X3 [Source:HGNC Symbol;Acc:HGNC:9984]
RIF1	-0.110621	0.226255	-0.502167	-0.0920862	2	ENSG00000080345	replication timing regulatory factor 1 [Source:HGNC Symbol;Acc:HGNC:23207]
RAB21	0.345469	-0.0731653	0.500693	0.119527	12	ENSG00000080371	RAB21. member RAS oncogene family [Source:HGNC Symbol;Acc:HGNC:18263]
SLC4A4	1.5344	1.85275	1.44323	1.72855	4	ENSG00000080493	solute carrier family 4 member 4 [Source:HGNC Symbol;Acc:HGNC:11030]
SMARCA2	0.235367	0.198352	0.0600446	0.106539	9	ENSG00000080503	SWI/SNF related. matrix associated. actin dependent regulator of chromatin. subfamily a. member 2 [Source:HGNC Symbol;Acc:HGNC:11098]
SESN1	-0.732691	-0.515871	-0.341129	-0.74334	6	ENSG00000080546	sestrin 1 [Source:HGNC Symbol;Acc:HGNC:21595]
MID2	1.60768	0.280575	1.48417	0.730176	X	ENSG00000080561	midline 2 [Source:HGNC Symbol;Acc:HGNC:7096]
SRCAP	0.320164	0.471158	-0.361377	-0.0422155	16	ENSG00000080603	Snf2 related CREBBP activator protein [Source:HGNC Symbol;Acc:HGNC:16974]
PUM3	0.551825	-0.137233	0.604111	0.0634244	9	ENSG00000080608	pumilio RNA binding family member 3 [Source:HGNC Symbol;Acc:HGNC:29676]
CHRNA3	0.104217	0.444949	1.25757	0.626128	15	ENSG00000080644	cholinergic receptor nicotinic alpha 3 subunit [Source:HGNC Symbol;Acc:HGNC:1957]
CNOT4	0.136923	0.0822137	0.0797361	0.0776768	7	ENSG00000080802	CCR4-NOT transcription complex subunit 4 [Source:HGNC Symbol;Acc:HGNC:7880]
PSEN1	-0.0629091	-0.0770445	-0.0967185	-0.124684	14	ENSG00000080815	presenilin 1 [Source:HGNC Symbol;Acc:HGNC:9508]
CPOX	-0.0746489	1.2827	-0.127484	0.946521	3	ENSG00000080819	coproporphyrinogen oxidase [Source:HGNC Symbol;Acc:HGNC:2321]
CLDND1	-0.117327	0.867543	-0.127695	0.617271	3	ENSG00000080822	claudin domain containing 1 [Source:HGNC Symbol;Acc:HGNC:1322]
MOK	-0.0534595	-0.823406	-8.23339e-05	-0.571718	14	ENSG00000080823	MOK protein kinase [Source:HGNC Symbol;Acc:HGNC:9833]
HSP90AA1	-0.412711	-0.251763	-0.388879	-0.303381	14	ENSG00000080824	heat shock protein 90 alpha family class A member 1 [Source:HGNC Symbol;Acc:HGNC:5253]
RBL1	0.23738	0.114997	0.0178429	0.0653216	20	ENSG00000080839	RB transcriptional corepressor like 1 [Source:HGNC Symbol;Acc:HGNC:9893]
DLGAP4	0.730416	0.440845	0.684482	0.596312	20	ENSG00000080845	DLG associated protein 4 [Source:HGNC Symbol;Acc:HGNC:24476]
IGSF9B	1.22278	4.20491	2.25127	4.76661	11	ENSG00000080854	immunoglobulin superfamily member 9B [Source:HGNC Symbol;Acc:HGNC:32326]
NDC80	0.0986961	0.268497	0.00743326	0.0988906	18	ENSG00000080986	NDC80. kinetochore complex component [Source:HGNC Symbol;Acc:HGNC:16909]
AP4E1	-0.17756	-0.0399075	-0.24434	-0.275743	15	ENSG00000081014	adaptor related protein complex 4 subunit epsilon 1 [Source:HGNC Symbol;Acc:HGNC:573]
RSBN1	-0.0833661	0.0173006	-0.125106	-0.135366	1	ENSG00000081019	round spermatid basic protein 1 [Source:HGNC Symbol;Acc:HGNC:25642]
MAGI3	0.0886408	0.428974	-0.0718412	0.254738	1	ENSG00000081026	membrane associated guanylate kinase. WW and PDZ domain containing 3 [Source:HGNC Symbol;Acc:HGNC:29647]
CXCL2	-1.60766	-3.14517	-1.48608	-2.02601	4	ENSG00000081041	C-X-C motif chemokine ligand 2 [Source:HGNC Symbol;Acc:HGNC:4603]
AFP	0.374951	-0.547045	0.446475	-0.274673	4	ENSG00000081051	alpha fetoprotein [Source:HGNC Symbol;Acc:HGNC:317]
COL4A4	-1.19101	0.17483	-1.4778	-0.422701	2	ENSG00000081052	collagen type IV alpha 4 chain [Source:HGNC Symbol;Acc:HGNC:2206]
TCF7	0.210785	0.109485	-0.0885839	0.109573	5	ENSG00000081059	transcription factor 7 [Source:HGNC Symbol;Acc:HGNC:11639]
OSTM1	-0.294353	-0.325462	-0.0752761	-0.364844	6	ENSG00000081087	osteoclastogenesis associated transmembrane protein 1 [Source:HGNC Symbol;Acc:HGNC:21652]
IMPG2	1.41802	1.03455	0.267152	0.116691	3	ENSG00000081148	interphotoreceptor matrix proteoglycan 2 [Source:HGNC Symbol;Acc:HGNC:18362]
PCNP	-0.0173531	-0.045619	0.0508909	-0.107814	3	ENSG00000081154	PEST proteolytic signal containing nuclear protein [Source:HGNC Symbol;Acc:HGNC:30023]
EXD2	-0.434892	0.0822579	-0.46733	-0.128016	14	ENSG00000081177	exonuclease 3'-5' domain containing 2 [Source:HGNC Symbol;Acc:HGNC:20217]
ARG2	-1.27419	-1.30347	-1.04595	-1.26102	14	ENSG00000081181	arginase 2 [Source:HGNC Symbol;Acc:HGNC:664]
MEF2C	0.752502	1.67852	0.839871	1.28213	5	ENSG00000081189	myocyte enhancer factor 2C [Source:HGNC Symbol;Acc:HGNC:6996]
PTPRC	-0.0340077	3.15493	0.715353	2.6606	1	ENSG00000081237	protein tyrosine phosphatase. receptor type C [Source:HGNC Symbol;Acc:HGNC:9666]
UBA5	0.0132335	-0.0254825	0.107269	-0.0458082	3	ENSG00000081307	ubiquitin like modifier activating enzyme 5 [Source:HGNC Symbol;Acc:HGNC:23230]
STK17B	-0.390954	0.716288	-0.37407	0.35177	2	ENSG00000081320	serine/threonine kinase 17b [Source:HGNC Symbol;Acc:HGNC:11396]
CDC14B	0.171064	-0.105085	0.235679	-0.0864153	9	ENSG00000081377	cell division cycle 14B [Source:HGNC Symbol;Acc:HGNC:1719]
ZNF510	0.316867	0.0635599	0.223887	0.0844946	9	ENSG00000081386	zinc finger protein 510 [Source:HGNC Symbol;Acc:HGNC:29161]
ZNF506	0.545609	3.2331	-0.160872	2.45498	19	ENSG00000081665	zinc finger protein 506 [Source:HGNC Symbol;Acc:HGNC:23780]
JMJD4	0.293193	-0.201216	0.696193	0.0267495	1	ENSG00000081692	jumonji domain containing 4 [Source:HGNC Symbol;Acc:HGNC:25724]
DUSP12	-0.0247386	-0.228037	0.113461	-0.108713	1	ENSG00000081721	dual specificity phosphatase 12 [Source:HGNC Symbol;Acc:HGNC:3067]
AACS	-0.202604	-0.367488	-0.222491	-0.300956	12	ENSG00000081760	acetoacetyl-CoA synthetase [Source:HGNC Symbol;Acc:HGNC:21298]
DELE1	-0.208464	-0.529931	-0.190678	-0.417836	5	ENSG00000081791	DAP3 binding cell death enhancer 1 [Source:HGNC Symbol;Acc:HGNC:28969]
CADPS2	-5.03714	-0.967754	-5.14631	-1.77308	7	ENSG00000081803	calcium dependent secretion activator 2 [Source:HGNC Symbol;Acc:HGNC:16018]
PCDHB4	0.146969	0.843958	1.18485	1.72599	5	ENSG00000081818	protocadherin beta 4 [Source:HGNC Symbol;Acc:HGNC:8689]
PCDHA6	2.20538	4.73987	4.77315	6.92468	5	ENSG00000081842	protocadherin alpha 6 [Source:HGNC Symbol;Acc:HGNC:8672]
PCDHGA2	-2.33982	-2.58011	-2.45797	-2.3736	5	ENSG00000081853	protocadherin gamma subfamily A. 2 [Source:HGNC Symbol;Acc:HGNC:8700]
HSPB11	-0.415078	-0.237152	-0.170371	-0.210756	1	ENSG00000081870	heat shock protein family B (small) member 11 [Source:HGNC Symbol;Acc:HGNC:25019]
PHLPP1	0.456998	-0.313633	0.388513	-0.125498	18	ENSG00000081913	PH domain and leucine rich repeat protein phosphatase 1 [Source:HGNC Symbol;Acc:HGNC:20610]
ATP8B1	0.667472	0.473852	0.581529	0.337295	18	ENSG00000081923	ATPase phospholipid transporting 8B1 [Source:HGNC Symbol;Acc:HGNC:3706]
IL12RB2	-0.596805	-0.921813	-0.276963	-0.0474519	1	ENSG00000081985	interleukin 12 receptor subunit beta 2 [Source:HGNC Symbol;Acc:HGNC:5972]
SMARCD3	-0.356485	0.0866254	-0.278507	0.0656195	7	ENSG00000082014	SWI/SNF related. matrix associated. actin dependent regulator of chromatin. subfamily d. member 3 [Source:HGNC Symbol;Acc:HGNC:11108]
WDR70	-0.178924	-0.0886046	-0.0646578	-0.0436284	5	ENSG00000082068	WD repeat domain 70 [Source:HGNC Symbol;Acc:HGNC:25495]
FYB1	0.4525	0.760282	-0.525005	0.61854	5	ENSG00000082074	FYN binding protein 1 [Source:HGNC Symbol;Acc:HGNC:4036]
MPP4	-0.0318384	-0.701181	0.0791391	-0.424017	2	ENSG00000082126	membrane palmitoylated protein 4 [Source:HGNC Symbol;Acc:HGNC:13680]
STRADB	-0.312209	-0.325523	-0.120854	-0.258538	2	ENSG00000082146	STE20-related kinase adaptor beta [Source:HGNC Symbol;Acc:HGNC:13205]
BZW1	0.178538	0.0792214	0.06528	-0.0372842	2	ENSG00000082153	basic leucine zipper and W2 domains 1 [Source:HGNC Symbol;Acc:HGNC:18380]
C1QTNF3	-0.468198	0.050261	-0.750953	0.228604	5	ENSG00000082196	C1q and TNF related 3 [Source:HGNC Symbol;Acc:HGNC:14326]
ME2	0.497322	-0.320096	0.567214	-0.0476586	18	ENSG00000082212	malic enzyme 2 [Source:HGNC Symbol;Acc:HGNC:6984]
C5orf22	-0.0678606	0.316959	-0.1826	0.0215435	5	ENSG00000082213	chromosome 5 open reading frame 22 [Source:HGNC Symbol;Acc:HGNC:25639]
CCNT2	-0.253173	-0.0839602	-0.537309	-0.299058	2	ENSG00000082258	cyclin T2 [Source:HGNC Symbol;Acc:HGNC:1600]
FAM135A	0.471532	0.467032	0.193611	0.247322	6	ENSG00000082269	family with sequence similarity 135 member A [Source:HGNC Symbol;Acc:HGNC:21084]
EPB41L3	0.589979	-3.52664	0.449337	-1.46989	18	ENSG00000082397	erythrocyte membrane protein band 4.1 like 3 [Source:HGNC Symbol;Acc:HGNC:3380]
COBLL1	0.75785	0.443514	0.674013	0.411065	2	ENSG00000082438	cordon-bleu WH2 repeat protein like 1 [Source:HGNC Symbol;Acc:HGNC:23571]
DLG3	1.18344	0.962879	1.22181	1.13175	X	ENSG00000082458	discs large MAGUK scaffold protein 3 [Source:HGNC Symbol;Acc:HGNC:2902]
KCNK2	0.808324	0.336899	0.732274	0.509157	1	ENSG00000082482	potassium two pore domain channel subfamily K member 2 [Source:HGNC Symbol;Acc:HGNC:6277]
SERTAD4	-1.14526	0.328322	-1.38645	-0.344977	1	ENSG00000082497	SERTA domain containing 4 [Source:HGNC Symbol;Acc:HGNC:25236]
TRAF5	-0.716981	0.16111	-0.822923	-0.0879774	1	ENSG00000082512	TNF receptor associated factor 5 [Source:HGNC Symbol;Acc:HGNC:12035]
MRPL22	0.166785	-0.0946159	0.325282	0.0644286	5	ENSG00000082515	mitochondrial ribosomal protein L22 [Source:HGNC Symbol;Acc:HGNC:14480]
GEMIN5	0.424383	0.193044	0.314134	0.17787	5	ENSG00000082516	gem nuclear organelle associated protein 5 [Source:HGNC Symbol;Acc:HGNC:20043]
OPRK1	-0.403466	-0.572559	0.671802	-1.51005	8	ENSG00000082556	opioid receptor kappa 1 [Source:HGNC Symbol;Acc:HGNC:8154]
NFE2L1	0.00497309	-0.00870101	-0.111661	-0.0401678	17	ENSG00000082641	nuclear factor. erythroid 2 like 1 [Source:HGNC Symbol;Acc:HGNC:7781]
GSK3B	0.206318	0.194761	0.0433731	0.0603221	3	ENSG00000082701	glycogen synthase kinase 3 beta [Source:HGNC Symbol;Acc:HGNC:4617]
ITGB5	-0.298799	-0.169417	-0.29191	-0.216372	3	ENSG00000082781	integrin subunit beta 5 [Source:HGNC Symbol;Acc:HGNC:6160]
ERC1	0.433412	0.150902	0.318686	0.102757	12	ENSG00000082805	ELKS/RAB6-interacting/CAST family member 1 [Source:HGNC Symbol;Acc:HGNC:17072]
XPO1	-0.119191	0.0168943	-0.275693	-0.111406	2	ENSG00000082898	exportin 1 [Source:HGNC Symbol;Acc:HGNC:12825]
RNF13	-0.269017	-0.138734	-0.226995	-0.218305	3	ENSG00000082996	ring finger protein 13 [Source:HGNC Symbol;Acc:HGNC:10057]
TRPM3	0.0620117	-0.74479	0.153021	-0.670571	9	ENSG00000083067	transient receptor potential cation channel subfamily M member 3 [Source:HGNC Symbol;Acc:HGNC:17992]
PALB2	-0.278983	-0.0881068	-0.345368	-0.229935	16	ENSG00000083093	partner and localizer of BRCA2 [Source:HGNC Symbol;Acc:HGNC:26144]
DOP1A	-0.0326821	0.791024	-0.151311	0.456107	6	ENSG00000083097	DOP1 leucine zipper like protein A [Source:HGNC Symbol;Acc:HGNC:21194]
LYRM2	-0.0828629	-0.151939	-0.00700029	-0.142302	6	ENSG00000083099	LYR motif containing 2 [Source:HGNC Symbol;Acc:HGNC:25229]
BCKDHB	-0.645648	-0.33086	-0.627472	-0.521667	6	ENSG00000083123	branched chain keto acid dehydrogenase E1 subunit beta [Source:HGNC Symbol;Acc:HGNC:987]
KAT6A	0.0576595	0.092241	-0.312979	-0.104363	8	ENSG00000083168	lysine acetyltransferase 6A [Source:HGNC Symbol;Acc:HGNC:13013]
TUT7	0.163433	-0.307567	0.0214097	-0.269702	9	ENSG00000083223	terminal uridylyl transferase 7 [Source:HGNC Symbol;Acc:HGNC:25817]
ULK2	-2.86314	-2.1608	-3.76056	-2.40068	17	ENSG00000083290	unc-51 like autophagy activating kinase 2 [Source:HGNC Symbol;Acc:HGNC:13480]
TNPO1	0.11786	0.0312487	-0.0723352	-0.0458047	5	ENSG00000083312	transportin 1 [Source:HGNC Symbol;Acc:HGNC:6401]
PLOD1	-0.311488	-0.384814	-0.160899	-0.268823	1	ENSG00000083444	procollagen-lysine.2-oxoglutarate 5-dioxygenase 1 [Source:HGNC Symbol;Acc:HGNC:9081]
P2RX5	0.114644	-1.3188	0.168273	-0.504482	17	ENSG00000083454	purinergic receptor P2X 5 [Source:HGNC Symbol;Acc:HGNC:8536]
ITGAE	-0.171386	0.140353	0.0270131	0.0995111	17	ENSG00000083457	integrin subunit alpha E [Source:HGNC Symbol;Acc:HGNC:6147]
DIS3	-0.884101	-1.03199	-0.992684	-1.04751	13	ENSG00000083520	DIS3 homolog. exosome endoribonuclease and 3'-5' exoribonuclease [Source:HGNC Symbol;Acc:HGNC:20604]
PIBF1	-1.00702	-0.703238	-1.06228	-0.86434	13	ENSG00000083535	progesterone immunomodulatory binding factor 1 [Source:HGNC Symbol;Acc:HGNC:23352]
TDRD3	-0.655296	-0.583752	-0.693933	-0.674394	13	ENSG00000083544	tudor domain containing 3 [Source:HGNC Symbol;Acc:HGNC:20612]
NUFIP1	-0.788413	-0.771521	-0.914848	-0.708294	13	ENSG00000083635	nuclear FMR1 interacting protein 1 [Source:HGNC Symbol;Acc:HGNC:8057]
PDS5B	-0.842473	-0.601374	-1.14064	-0.790744	13	ENSG00000083642	PDS5 cohesin associated factor B [Source:HGNC Symbol;Acc:HGNC:20418]
OXCT1	-0.580429	-0.146245	-0.749516	-0.330244	5	ENSG00000083720	3-oxoacid CoA-transferase 1 [Source:HGNC Symbol;Acc:HGNC:8527]
RRAGB	1.24202	0.334861	1.45399	0.69209	X	ENSG00000083750	Ras related GTP binding B [Source:HGNC Symbol;Acc:HGNC:19901]
CYLD	0.335826	0.044673	0.361525	0.0238241	16	ENSG00000083799	CYLD lysine 63 deubiquitinase [Source:HGNC Symbol;Acc:HGNC:2584]
SLC27A5	-0.160621	-0.211376	0.166221	-0.0439846	19	ENSG00000083807	solute carrier family 27 member 5 [Source:HGNC Symbol;Acc:HGNC:10999]
ZNF324	0.388893	-0.117391	0.482011	0.187621	19	ENSG00000083812	zinc finger protein 324 [Source:HGNC Symbol;Acc:HGNC:14096]
ZNF671	0.8973	0.462712	0.952435	0.635723	19	ENSG00000083814	zinc finger protein 671 [Source:HGNC Symbol;Acc:HGNC:26279]
ZNF416	0.900231	0.125035	0.891056	0.440485	19	ENSG00000083817	zinc finger protein 416 [Source:HGNC Symbol;Acc:HGNC:20645]
ZNF586	0.293343	0.144778	0.531462	0.171903	19	ENSG00000083828	zinc finger protein 586 [Source:HGNC Symbol;Acc:HGNC:25949]
ZNF446	0.411472	0.0265252	0.452965	-0.0245242	19	ENSG00000083838	zinc finger protein 446 [Source:HGNC Symbol;Acc:HGNC:21036]
ZNF264	0.457616	0.169419	0.59846	0.147627	19	ENSG00000083844	zinc finger protein 264 [Source:HGNC Symbol;Acc:HGNC:13057]
RPS5	0.337966	-0.405807	0.567095	0.0468623	19	ENSG00000083845	ribosomal protein S5 [Source:HGNC Symbol;Acc:HGNC:10426]
FAT1	0.268018	0.308794	0.0287193	0.139061	4	ENSG00000083857	FAT atypical cadherin 1 [Source:HGNC Symbol;Acc:HGNC:3595]
YTHDC1	-0.145104	0.108878	-0.202687	-0.0347595	4	ENSG00000083896	YTH domain containing 1 [Source:HGNC Symbol;Acc:HGNC:30626]
CHMP2B	0.172499	0.0534989	0.270558	0.0636648	3	ENSG00000083937	charged multivesicular body protein 2B [Source:HGNC Symbol;Acc:HGNC:24537]
SMAP2	0.0863876	-0.112838	0.277459	0.0528603	1	ENSG00000084070	small ArfGAP2 [Source:HGNC Symbol;Acc:HGNC:25082]
PPIE	0.430333	-0.942229	0.560973	-0.362304	1	ENSG00000084072	peptidylprolyl isomerase E [Source:HGNC Symbol;Acc:HGNC:9258]
ZMPSTE24	0.0572564	0.172822	0.094642	0.119329	1	ENSG00000084073	zinc metallopeptidase STE24 [Source:HGNC Symbol;Acc:HGNC:12877]
STARD7	-0.222431	-0.103213	-0.19812	-0.136618	2	ENSG00000084090	StAR related lipid transfer domain containing 7 [Source:HGNC Symbol;Acc:HGNC:18063]
NOA1	-0.130364	-0.334195	-0.0834109	-0.291967	4	ENSG00000084092	nitric oxide associated 1 [Source:HGNC Symbol;Acc:HGNC:28473]
REST	-0.242718	0.0951494	-0.475113	-0.186481	4	ENSG00000084093	RE1 silencing transcription factor [Source:HGNC Symbol;Acc:HGNC:9966]
HAL	-0.0405126	-0.0769881	-1.24914	-0.721433	12	ENSG00000084110	histidine ammonia-lyase [Source:HGNC Symbol;Acc:HGNC:4806]
SSH1	-0.217753	0.0945212	-0.434499	-0.131471	12	ENSG00000084112	slingshot protein phosphatase 1 [Source:HGNC Symbol;Acc:HGNC:30579]
GSTP1	0.184039	-0.249305	0.420301	0.0392399	11	ENSG00000084207	glutathione S-transferase pi 1 [Source:HGNC Symbol;Acc:HGNC:4638]
APLP2	0.770908	0.514921	0.769362	0.599112	11	ENSG00000084234	amyloid beta precursor like protein 2 [Source:HGNC Symbol;Acc:HGNC:598]
FAM234B	-1.01913	-0.704381	-1.12748	-0.827603	12	ENSG00000084444	family with sequence similarity 234 member B [Source:HGNC Symbol;Acc:HGNC:29288]
SLCO1A2	-0.23019	-2.6472	-0.53978	-1.42524	12	ENSG00000084453	solute carrier organic anion transporter family member 1A2 [Source:HGNC Symbol;Acc:HGNC:10956]
WBP11	0.329559	0.21113	0.194983	0.206199	12	ENSG00000084463	WW domain binding protein 11 [Source:HGNC Symbol;Acc:HGNC:16461]
EIF3I	-0.102491	-0.136981	0.109804	0.0147667	1	ENSG00000084623	eukaryotic translation initiation factor 3 subunit I [Source:HGNC Symbol;Acc:HGNC:3272]
COL16A1	-1.23202	-0.459462	-1.59099	-0.706464	1	ENSG00000084636	collagen type XVI alpha 1 chain [Source:HGNC Symbol;Acc:HGNC:2193]
TXLNA	-0.293331	0.591775	-0.363372	0.305096	1	ENSG00000084652	taxilin alpha [Source:HGNC Symbol;Acc:HGNC:30685]
NCOA1	0.00888983	0.333671	-0.169827	0.117454	2	ENSG00000084676	nuclear receptor coactivator 1 [Source:HGNC Symbol;Acc:HGNC:7668]
AGBL5	-0.904712	0.00511074	-0.759574	-0.203705	2	ENSG00000084693	ATP/GTP binding protein like 5 [Source:HGNC Symbol;Acc:HGNC:26147]
EFR3B	1.93718	1.21195	1.77929	1.45557	2	ENSG00000084710	EFR3 homolog B [Source:HGNC Symbol;Acc:HGNC:29155]
KIF3C	-0.504423	-0.188766	-0.61019	-0.244832	2	ENSG00000084731	kinesin family member 3C [Source:HGNC Symbol;Acc:HGNC:6321]
RAB10	-0.189415	0.0410102	-0.225281	-0.0546376	2	ENSG00000084733	RAB10. member RAS oncogene family [Source:HGNC Symbol;Acc:HGNC:9759]
GCKR	0.970513	1.05557	0.854648	0.959991	2	ENSG00000084734	glucokinase regulator [Source:HGNC Symbol;Acc:HGNC:4196]
HADHA	-0.264231	-0.214369	-0.137982	-0.214379	2	ENSG00000084754	hydroxyacyl-CoA dehydrogenase trifunctional multienzyme complex subunit alpha [Source:HGNC Symbol;Acc:HGNC:4801]
MAPRE3	-0.414582	-0.104629	-0.0429417	0.00124168	2	ENSG00000084764	microtubule associated protein RP/EB family member 3 [Source:HGNC Symbol;Acc:HGNC:6892]
CAD	0.208446	0.164447	0.00321325	0.146016	2	ENSG00000084774	carbamoyl-phosphate synthetase 2. aspartate transcarbamylase. and dihydroorotase [Source:HGNC Symbol;Acc:HGNC:1424]
CD59	1.00238	0.0721299	1.12812	0.419477	11	ENSG00000085063	CD59 molecule (CD59 blood group) [Source:HGNC Symbol;Acc:HGNC:1689]
CD82	-0.22557	0.280448	0.0866547	0.17956	11	ENSG00000085117	CD82 molecule [Source:HGNC Symbol;Acc:HGNC:6210]
BCORL1	-0.279016	-0.436199	-0.521022	-0.313701	X	ENSG00000085185	BCL6 corepressor like 1 [Source:HGNC Symbol;Acc:HGNC:25657]
ATRX	0.554516	0.714409	0.102485	0.270924	X	ENSG00000085224	ATRX. chromatin remodeler [Source:HGNC Symbol;Acc:HGNC:886]
AK6	-0.160639	0.103949	-0.115683	0.0616875	5	ENSG00000085231	adenylate kinase 6 [Source:HGNC Symbol;Acc:HGNC:49151]
MYNN	0.0042057	-0.00146548	0.108509	0.0455132	3	ENSG00000085274	myoneurin [Source:HGNC Symbol;Acc:HGNC:14955]
MECOM	0.038468	-0.310244	-0.0896724	-0.267247	3	ENSG00000085276	MDS1 and EVI1 complex locus [Source:HGNC Symbol;Acc:HGNC:3498]
SCAMP1	-0.436105	-0.0286407	-0.387513	-0.202211	5	ENSG00000085365	secretory carrier membrane protein 1 [Source:HGNC Symbol;Acc:HGNC:10563]
PREP	-0.171831	0.215265	-0.0877285	0.123074	6	ENSG00000085377	prolyl endopeptidase [Source:HGNC Symbol;Acc:HGNC:9358]
HACE1	-0.151684	0.205922	-0.19589	0.00436624	6	ENSG00000085382	HECT domain and ankyrin repeat containing E3 ubiquitin protein ligase 1 [Source:HGNC Symbol;Acc:HGNC:21033]
SEH1L	-0.239246	-0.345798	-0.0900329	-0.341468	18	ENSG00000085415	SEH1 like nucleoporin [Source:HGNC Symbol;Acc:HGNC:30379]
WDR47	-0.198639	-0.0103429	-0.232319	-0.205661	1	ENSG00000085433	WD repeat domain 47 [Source:HGNC Symbol;Acc:HGNC:29141]
WDFY1	0.288467	0.451149	0.136762	0.27322	2	ENSG00000085449	WD repeat and FYVE domain containing 1 [Source:HGNC Symbol;Acc:HGNC:20451]
OVGP1	1.12727	0.0697125	1.11626	0.559002	1	ENSG00000085465	oviductal glycoprotein 1 [Source:HGNC Symbol;Acc:HGNC:8524]
SLC25A24	0.047781	-0.305641	0.000735283	-0.275425	1	ENSG00000085491	solute carrier family 25 member 24 [Source:HGNC Symbol;Acc:HGNC:20662]
MAP3K4	0.254532	0.193124	0.0676095	0.115182	6	ENSG00000085511	mitogen-activated protein kinase kinase kinase 4 [Source:HGNC Symbol;Acc:HGNC:6856]
PILRA	0.957099	0.818632	0.96003	1.29345	7	ENSG00000085514	paired immunoglobin like type 2 receptor alpha [Source:HGNC Symbol;Acc:HGNC:20396]
ABCB1	-0.898367	2.83571	-0.850529	1.65771	7	ENSG00000085563	ATP binding cassette subfamily B member 1 [Source:HGNC Symbol;Acc:HGNC:40]
ZNF213	0.303787	0.0197881	0.371202	0.29266	16	ENSG00000085644	zinc finger protein 213 [Source:HGNC Symbol;Acc:HGNC:13005]
AKR1B1	-0.516875	-0.318522	-0.513506	-0.316119	7	ENSG00000085662	aldo-keto reductase family 1 member B [Source:HGNC Symbol;Acc:HGNC:381]
CPNE3	0.372429	-0.163562	0.263952	-0.0910864	8	ENSG00000085719	copine 3 [Source:HGNC Symbol;Acc:HGNC:2316]
RRN3	0.290486	0.19625	0.31726	0.186998	16	ENSG00000085721	RRN3 homolog. RNA polymerase I transcription factor [Source:HGNC Symbol;Acc:HGNC:30346]
CTTN	0.147392	-0.214698	0.177715	-0.0934156	11	ENSG00000085733	cortactin [Source:HGNC Symbol;Acc:HGNC:3338]
WNT11	0.840825	5.95561	-0.107233	4.55175	11	ENSG00000085741	Wnt family member 11 [Source:HGNC Symbol;Acc:HGNC:12776]
MTIF2	-0.16078	0.0992254	-0.125322	-0.00163968	2	ENSG00000085760	mitochondrial translational initiation factor 2 [Source:HGNC Symbol;Acc:HGNC:7441]
DDHD2	-0.604552	0.0600611	-0.759793	-0.264704	8	ENSG00000085788	DDHD domain containing 2 [Source:HGNC Symbol;Acc:HGNC:29106]
TTC39A	-1.11419	-0.871531	-1.04658	-0.770732	1	ENSG00000085831	tetratricopeptide repeat domain 39A [Source:HGNC Symbol;Acc:HGNC:18657]
EPS15	0.00981363	0.0267359	-0.0115881	-0.0915206	1	ENSG00000085832	epidermal growth factor receptor pathway substrate 15 [Source:HGNC Symbol;Acc:HGNC:3419]
ORC1	-0.262821	-0.077411	-0.387389	-0.0874647	1	ENSG00000085840	origin recognition complex subunit 1 [Source:HGNC Symbol;Acc:HGNC:8487]
MGST2	-2.55426	-1.21512	-2.07615	-1.27551	4	ENSG00000085871	microsomal glutathione S-transferase 2 [Source:HGNC Symbol;Acc:HGNC:7063]
CHERP	0.480441	-0.127995	0.394981	0.165053	19	ENSG00000085872	calcium homeostasis endoplasmic reticulum protein [Source:HGNC Symbol;Acc:HGNC:16930]
ATG16L1	0.066089	0.19253	0.0333134	0.221924	2	ENSG00000085978	autophagy related 16 like 1 [Source:HGNC Symbol;Acc:HGNC:21498]
USP40	-0.334177	0.177831	-0.290775	0.00509008	2	ENSG00000085982	ubiquitin specific peptidase 40 [Source:HGNC Symbol;Acc:HGNC:20069]
POMGNT1	-0.0311953	-0.180501	0.14819	-0.0619424	1	ENSG00000085998	protein O-linked mannose N-acetylglucosaminyltransferase 1 (beta 1.2-) [Source:HGNC Symbol;Acc:HGNC:19139]
RAD54L	0.146579	-0.0004975	-0.0353047	0.0487811	1	ENSG00000085999	RAD54 like [Source:HGNC Symbol;Acc:HGNC:9826]
MAST2	0.257846	-0.131076	0.244302	0.0268132	1	ENSG00000086015	microtubule associated serine/threonine kinase 2 [Source:HGNC Symbol;Acc:HGNC:19035]
DNAJA1	0.153397	-0.276289	0.197124	-0.0787868	9	ENSG00000086061	DnaJ heat shock protein family (Hsp40) member A1 [Source:HGNC Symbol;Acc:HGNC:5229]
B4GALT1	0.242409	-0.313835	0.252646	-0.129578	9	ENSG00000086062	beta-1.4-galactosyltransferase 1 [Source:HGNC Symbol;Acc:HGNC:924]
CHMP5	0.403271	0.144268	0.59839	0.258698	9	ENSG00000086065	charged multivesicular body protein 5 [Source:HGNC Symbol;Acc:HGNC:26942]
NFX1	0.47413	0.113678	0.441504	0.201458	9	ENSG00000086102	nuclear transcription factor. X-box binding 1 [Source:HGNC Symbol;Acc:HGNC:7803]
AQP6	-0.764479	-0.175923	-1.39003	-0.105178	12	ENSG00000086159	aquaporin 6 [Source:HGNC Symbol;Acc:HGNC:639]
DIMT1	-0.184148	-0.27272	-0.0839176	-0.221638	5	ENSG00000086189	DIM1 dimethyladenosine transferase 1 homolog [Source:HGNC Symbol;Acc:HGNC:30217]
IPO11	0.0928119	0.0539303	0.0521278	-0.00463327	5	ENSG00000086200	importin 11 [Source:HGNC Symbol;Acc:HGNC:20628]
EIF2AK1	-0.282298	0.0563571	-0.289536	-0.0416718	7	ENSG00000086232	eukaryotic translation initiation factor 2 alpha kinase 1 [Source:HGNC Symbol;Acc:HGNC:24921]
EPDR1	-8.33467	-6.84357	-7.09126	-6.8355	7	ENSG00000086289	ependymin related 1 [Source:HGNC Symbol;Acc:HGNC:17572]
SEPHS1	-1.02902	0.0435416	-1.06268	-0.245028	10	ENSG00000086475	selenophosphate synthetase 1 [Source:HGNC Symbol;Acc:HGNC:19685]
MRPL28	0.0795892	-0.261751	0.206116	-0.0695524	16	ENSG00000086504	mitochondrial ribosomal protein L28 [Source:HGNC Symbol;Acc:HGNC:14484]
ITPKC	0.216209	-0.203712	0.598241	0.0153166	19	ENSG00000086544	inositol-trisphosphate 3-kinase C [Source:HGNC Symbol;Acc:HGNC:14897]
FAT2	2.59383	0.0651286	1.6704	0.474326	5	ENSG00000086570	FAT atypical cadherin 2 [Source:HGNC Symbol;Acc:HGNC:3596]
RBM22	-0.0937195	-0.107668	-0.19766	-0.0617971	5	ENSG00000086589	RNA binding motif protein 22 [Source:HGNC Symbol;Acc:HGNC:25503]
TMED2	0.00881322	0.184868	0.105008	0.100931	12	ENSG00000086598	transmembrane p24 trafficking protein 2 [Source:HGNC Symbol;Acc:HGNC:16996]
ERO1B	1.04005	-0.466602	1.21556	0.144305	1	ENSG00000086619	endoplasmic reticulum oxidoreductase 1 beta [Source:HGNC Symbol;Acc:HGNC:14355]
ZFAND6	0.0264533	0.00598335	0.109432	-0.0514889	15	ENSG00000086666	zinc finger AN1-type containing 6 [Source:HGNC Symbol;Acc:HGNC:30164]
HSD17B2	6.95943	-0.20376	3.63138	1.08411	16	ENSG00000086696	hydroxysteroid 17-beta dehydrogenase 2 [Source:HGNC Symbol;Acc:HGNC:5211]
TXLNG	0.180847	-0.512204	0.194602	-0.321975	X	ENSG00000086712	taxilin gamma [Source:HGNC Symbol;Acc:HGNC:18578]
LAT2	-0.922194	-0.890274	-1.05836	-0.960482	7	ENSG00000086730	linker for activation of T cells family member 2 [Source:HGNC Symbol;Acc:HGNC:12749]
HUWE1	0.652732	0.325768	0.390546	0.337758	X	ENSG00000086758	HECT. UBA and WWE domain containing 1. E3 ubiquitin protein ligase [Source:HGNC Symbol;Acc:HGNC:30892]
ZW10	0.333606	-0.315713	0.299164	-0.0693881	11	ENSG00000086827	zw10 kinetochore protein [Source:HGNC Symbol;Acc:HGNC:13194]
ALG9	-0.00275962	-0.304541	0.225839	-0.150167	11	ENSG00000086848	ALG9. alpha-1.2-mannosyltransferase [Source:HGNC Symbol;Acc:HGNC:15672]
NOX4	0.810888	-0.365183	0.890772	0.183815	11	ENSG00000086991	NADPH oxidase 4 [Source:HGNC Symbol;Acc:HGNC:7891]
ACOX3	-0.393206	-0.332125	-0.143117	-0.21133	4	ENSG00000087008	acyl-CoA oxidase 3. pristanoyl [Source:HGNC Symbol;Acc:HGNC:121]
MTMR2	0.146226	0.347672	0.204004	0.233359	11	ENSG00000087053	myotubularin related protein 2 [Source:HGNC Symbol;Acc:HGNC:7450]
PPP1R15A	1.21493	0.0950406	1.49848	0.602853	19	ENSG00000087074	protein phosphatase 1 regulatory subunit 15A [Source:HGNC Symbol;Acc:HGNC:14375]
HSD17B14	0.373375	-0.29684	0.612985	0.0788062	19	ENSG00000087076	hydroxysteroid 17-beta dehydrogenase 14 [Source:HGNC Symbol;Acc:HGNC:23238]
TRIP6	-0.581004	-0.183407	-0.422192	-0.179578	7	ENSG00000087077	thyroid hormone receptor interactor 6 [Source:HGNC Symbol;Acc:HGNC:12311]
ACHE	-1.75611	-0.567534	2.28689	-1.2753	7	ENSG00000087085	acetylcholinesterase (Cartwright blood group) [Source:HGNC Symbol;Acc:HGNC:108]
FTL	0.152364	-0.434727	0.341581	-0.146313	19	ENSG00000087086	ferritin light chain [Source:HGNC Symbol;Acc:HGNC:3999]
SRRT	-0.210764	-0.146514	-0.172539	-0.0991894	7	ENSG00000087087	serrate. RNA effector molecule [Source:HGNC Symbol;Acc:HGNC:24101]
BAX	0.0548989	-1.12994	0.333082	-0.480865	19	ENSG00000087088	BCL2 associated X. apoptosis regulator [Source:HGNC Symbol;Acc:HGNC:959]
NLK	0.0677592	-0.378957	-0.0139577	-0.285239	17	ENSG00000087095	nemo like kinase [Source:HGNC Symbol;Acc:HGNC:29858]
PIGS	-0.513474	-0.0330439	-0.437757	-0.122934	17	ENSG00000087111	phosphatidylinositol glycan anchor biosynthesis class S [Source:HGNC Symbol;Acc:HGNC:14937]
ADAMTS2	7.92231	1.2606	8.54294	4.85369	5	ENSG00000087116	ADAM metallopeptidase with thrombospondin type 1 motif 2 [Source:HGNC Symbol;Acc:HGNC:218]
TMPRSS11E	2.08235	0.0742092	1.64452	1.2179	4	ENSG00000087128	transmembrane serine protease 11E [Source:HGNC Symbol;Acc:HGNC:24465]
ATXN7L3	-0.378124	0.0122277	-0.342746	-0.0602462	17	ENSG00000087152	ataxin 7 like 3 [Source:HGNC Symbol;Acc:HGNC:25416]
PGS1	-0.0982644	-0.032059	-0.0245717	0.0685314	17	ENSG00000087157	phosphatidylglycerophosphate synthase 1 [Source:HGNC Symbol;Acc:HGNC:30029]
PSMC5	-0.125315	-0.108328	0.0161041	0.0250057	17	ENSG00000087191	proteasome 26S subunit. ATPase 5 [Source:HGNC Symbol;Acc:HGNC:9552]
UIMC1	-0.100553	-0.0982987	-0.0263335	-0.107893	5	ENSG00000087206	ubiquitin interaction motif containing 1 [Source:HGNC Symbol;Acc:HGNC:30298]
MMP2	-0.341371	-0.0651973	-0.344344	-0.123601	16	ENSG00000087245	matrix metallopeptidase 2 [Source:HGNC Symbol;Acc:HGNC:7166]
LPCAT2	-0.580291	0.00115204	-0.713694	-0.274161	16	ENSG00000087253	lysophosphatidylcholine acyltransferase 2 [Source:HGNC Symbol;Acc:HGNC:26032]
GNAO1	1.42279	5.2509	1.60816	4.95936	16	ENSG00000087258	G protein subunit alpha o1 [Source:HGNC Symbol;Acc:HGNC:4389]
OGFOD1	-0.0102113	-0.0907774	0.0940084	-0.0418561	16	ENSG00000087263	2-oxoglutarate and iron dependent oxygenase domain containing 1 [Source:HGNC Symbol;Acc:HGNC:25585]
SH3BP2	-0.463803	-0.12701	-0.635248	-0.327604	4	ENSG00000087266	SH3 domain binding protein 2 [Source:HGNC Symbol;Acc:HGNC:10825]
NOP14	-0.0262531	-0.391083	0.0368074	-0.249904	4	ENSG00000087269	NOP14 nucleolar protein [Source:HGNC Symbol;Acc:HGNC:16821]
ADD1	-0.0208311	0.0677948	-0.054773	0.0665789	4	ENSG00000087274	adducin 1 [Source:HGNC Symbol;Acc:HGNC:243]
L2HGDH	-0.336998	-0.0126673	-0.422803	-0.266916	14	ENSG00000087299	L-2-hydroxyglutarate dehydrogenase [Source:HGNC Symbol;Acc:HGNC:20499]
TXNDC16	-0.345751	0.215424	-0.516439	-0.233898	14	ENSG00000087301	thioredoxin domain containing 16 [Source:HGNC Symbol;Acc:HGNC:19965]
RTRAF	-0.0239929	-0.119708	0.169424	-0.0338821	14	ENSG00000087302	RNA transcription. translation and transport factor [Source:HGNC Symbol;Acc:HGNC:23169]
NID2	0.0988134	0.507594	-0.187435	0.267765	14	ENSG00000087303	nidogen 2 [Source:HGNC Symbol;Acc:HGNC:13389]
GMCL1	-0.249148	-0.131834	-0.281905	-0.181578	2	ENSG00000087338	germ cell-less. spermatogenesis associated 1 [Source:HGNC Symbol;Acc:HGNC:23843]
SF3B2	0.464634	-0.010135	0.487095	0.200684	11	ENSG00000087365	splicing factor 3b subunit 2 [Source:HGNC Symbol;Acc:HGNC:10769]
KLHL42	0.0556672	-0.24625	-0.0879501	-0.307025	12	ENSG00000087448	kelch like family member 42 [Source:HGNC Symbol;Acc:HGNC:29252]
GNAS	-0.47318	-0.438793	-0.373523	-0.32734	20	ENSG00000087460	GNAS complex locus [Source:HGNC Symbol;Acc:HGNC:4392]
DNM1L	0.10796	-0.0642789	0.0995932	-0.0274191	12	ENSG00000087470	dynamin 1 like [Source:HGNC Symbol;Acc:HGNC:2973]
PTHLH	1.24832	-0.988127	1.64593	0.12146	12	ENSG00000087494	parathyroid hormone like hormone [Source:HGNC Symbol;Acc:HGNC:9607]
ERGIC2	0.0534687	0.0378431	0.0750122	-0.0220563	12	ENSG00000087502	ERGIC and golgi 2 [Source:HGNC Symbol;Acc:HGNC:30208]
TFAP2C	-1.15266	1.23899	-0.329813	-2.36389	20	ENSG00000087510	transcription factor AP-2 gamma [Source:HGNC Symbol;Acc:HGNC:11744]
AURKA	0.083182	-0.185297	-0.0440702	-0.0654634	20	ENSG00000087586	aurora kinase A [Source:HGNC Symbol;Acc:HGNC:11393]
CASS4	-0.697477	0.131529	-0.459653	-0.064871	20	ENSG00000087589	Cas scaffold protein family member 4 [Source:HGNC Symbol;Acc:HGNC:15878]
PIR	-0.329307	0.641371	-0.288166	0.340572	X	ENSG00000087842	pirin [Source:HGNC Symbol;Acc:HGNC:30048]
AAMDC	0.608813	0.526793	0.742435	0.479899	11	ENSG00000087884	adipogenesis associated Mth938 domain containing [Source:HGNC Symbol;Acc:HGNC:30205]
RFX2	-0.496846	-0.156916	-0.543121	-0.168685	19	ENSG00000087903	regulatory factor X2 [Source:HGNC Symbol;Acc:HGNC:9983]
METTL2A	0.249022	0.0207663	0.351052	0.0610278	17	ENSG00000087995	methyltransferase like 2A [Source:HGNC Symbol;Acc:HGNC:25755]
ALG6	0.263206	0.304444	0.315233	0.291125	1	ENSG00000088035	ALG6. alpha-1.3-glucosyltransferase [Source:HGNC Symbol;Acc:HGNC:23157]
CNOT3	0.231224	-0.167471	0.157431	0.0169115	19	ENSG00000088038	CCR4-NOT transcription complex subunit 3 [Source:HGNC Symbol;Acc:HGNC:7879]
PTPN4	-0.153858	0.325202	-0.159315	0.0701863	2	ENSG00000088179	protein tyrosine phosphatase. non-receptor type 4 [Source:HGNC Symbol;Acc:HGNC:9656]
DDX18	0.064882	0.141135	-0.0575895	0.019805	2	ENSG00000088205	DEAD-box helicase 18 [Source:HGNC Symbol;Acc:HGNC:2741]
KHSRP	0.360064	-0.206055	0.211733	0.00880718	19	ENSG00000088247	KH-type splicing regulatory protein [Source:HGNC Symbol;Acc:HGNC:6316]
GNA11	0.922821	0.0896626	0.919698	0.382956	19	ENSG00000088256	G protein subunit alpha 11 [Source:HGNC Symbol;Acc:HGNC:4379]
ASAP3	-0.654921	1.50048	-1.02129	1.06887	1	ENSG00000088280	ArfGAP with SH3 domain. ankyrin repeat and PH domain 3 [Source:HGNC Symbol;Acc:HGNC:14987]
EDEM2	-0.616909	-0.102471	-0.441987	-0.2634	20	ENSG00000088298	ER degradation enhancing alpha-mannosidase like protein 2 [Source:HGNC Symbol;Acc:HGNC:15877]
DNMT3B	-0.832697	0.340835	-0.901634	0.0537299	20	ENSG00000088305	DNA methyltransferase 3 beta [Source:HGNC Symbol;Acc:HGNC:2979]
TPX2	0.272806	0.249484	0.0941327	0.232821	20	ENSG00000088325	TPX2. microtubule nucleation factor [Source:HGNC Symbol;Acc:HGNC:1249]
PDRG1	0.387859	0.0526902	0.514333	0.231291	20	ENSG00000088356	p53 and DNA damage regulated 1 [Source:HGNC Symbol;Acc:HGNC:16119]
EPB41L1	-0.335011	0.688655	-0.431159	0.440632	20	ENSG00000088367	erythrocyte membrane protein band 4.1 like 1 [Source:HGNC Symbol;Acc:HGNC:3378]
DOCK9	0.180907	-0.33928	-0.202921	-0.309098	13	ENSG00000088387	dedicator of cytokinesis 9 [Source:HGNC Symbol;Acc:HGNC:14132]
ANKRD10	-0.434344	-0.621436	-0.767079	-0.682077	13	ENSG00000088448	ankyrin repeat domain 10 [Source:HGNC Symbol;Acc:HGNC:20265]
TGDS	-0.59624	-1.09211	-0.561497	-0.906939	13	ENSG00000088451	TDP-glucose 4.6-dehydratase [Source:HGNC Symbol;Acc:HGNC:20324]
DOCK3	1.36191	0.168811	1.10626	0.487351	3	ENSG00000088538	dedicator of cytokinesis 3 [Source:HGNC Symbol;Acc:HGNC:2989]
C3orf18	-0.711739	0.426792	-0.792332	-0.0422552	3	ENSG00000088543	chromosome 3 open reading frame 18 [Source:HGNC Symbol;Acc:HGNC:24837]
COQ9	-0.111035	-0.0211595	0.0186609	0.0856841	16	ENSG00000088682	coenzyme Q9 [Source:HGNC Symbol;Acc:HGNC:25302]
TMEM40	0.611557	-0.597555	1.01013	-0.154312	3	ENSG00000088726	transmembrane protein 40 [Source:HGNC Symbol;Acc:HGNC:25620]
KIF9	-0.539979	-0.0936511	-0.268056	-0.00238816	3	ENSG00000088727	kinesin family member 9 [Source:HGNC Symbol;Acc:HGNC:16666]
CRLS1	0.146178	-0.104489	0.261384	0.0332769	20	ENSG00000088766	cardiolipin synthase 1 [Source:HGNC Symbol;Acc:HGNC:16148]
PPP1R13B	0.360602	-1.42087	0.375806	-0.630553	14	ENSG00000088808	protein phosphatase 1 regulatory subunit 13B [Source:HGNC Symbol;Acc:HGNC:14950]
ATRN	0.0572723	0.0646677	0.0348212	-0.0187944	20	ENSG00000088812	attractin [Source:HGNC Symbol;Acc:HGNC:885]
SMOX	0.595968	0.134426	0.758758	0.510774	20	ENSG00000088826	spermine oxidase [Source:HGNC Symbol;Acc:HGNC:15862]
FKBP1A	-0.259808	-0.716179	-0.138152	-0.45839	20	ENSG00000088832	FK506 binding protein 1A [Source:HGNC Symbol;Acc:HGNC:3711]
NSFL1C	0.0884565	-0.162305	0.231374	0.0179011	20	ENSG00000088833	NSFL1 cofactor [Source:HGNC Symbol;Acc:HGNC:15912]
SLC4A11	-1.26937	-0.0136038	-1.44975	-0.241804	20	ENSG00000088836	solute carrier family 4 member 11 [Source:HGNC Symbol;Acc:HGNC:16438]
C20orf194	-0.200466	0.0915915	-0.375975	-0.119337	20	ENSG00000088854	chromosome 20 open reading frame 194 [Source:HGNC Symbol;Acc:HGNC:17721]
ZNF343	0.14257	-0.0960569	0.272035	-0.0163136	20	ENSG00000088876	zinc finger protein 343 [Source:HGNC Symbol;Acc:HGNC:16017]
MAVS	0.0917772	0.335437	-0.0680431	0.0778074	20	ENSG00000088888	mitochondrial antiviral signaling protein [Source:HGNC Symbol;Acc:HGNC:29233]
LZTS3	-0.854514	0.645369	-0.807419	0.326998	20	ENSG00000088899	leucine zipper tumor suppressor family member 3 [Source:HGNC Symbol;Acc:HGNC:30139]
XRN2	-0.166088	-0.0341911	-0.253277	-0.158527	20	ENSG00000088930	5'-3' exoribonuclease 2 [Source:HGNC Symbol;Acc:HGNC:12836]
KIZ	0.6758	0.56064	0.800959	0.530038	20	ENSG00000088970	kizuna centrosomal protein [Source:HGNC Symbol;Acc:HGNC:15865]
DYNLL1	0.0722109	0.0146828	0.24501	0.172736	12	ENSG00000088986	dynein light chain LC8-type 1 [Source:HGNC Symbol;Acc:HGNC:15476]
SNX5	-0.260908	-0.345238	-0.368208	-0.327569	20	ENSG00000089006	sorting nexin 5 [Source:HGNC Symbol;Acc:HGNC:14969]
RPL6	-0.074667	-0.292642	0.173545	-0.0773881	12	ENSG00000089009	ribosomal protein L6 [Source:HGNC Symbol;Acc:HGNC:10362]
SIRPG	-0.506082	-3.96301	-0.150706	-2.05949	20	ENSG00000089012	signal regulatory protein gamma [Source:HGNC Symbol;Acc:HGNC:15757]
MAPKAPK5	0.0915763	0.0585712	0.116542	0.0314512	12	ENSG00000089022	mitogen-activated protein kinase-activated protein kinase 5 [Source:HGNC Symbol;Acc:HGNC:6889]
P2RX7	3.27304	-0.0667898	1.69028	0.537419	12	ENSG00000089041	purinergic receptor P2X 7 [Source:HGNC Symbol;Acc:HGNC:8537]
ESF1	0.252464	0.199494	0.215691	0.0640484	20	ENSG00000089048	ESF1 nucleolar pre-rRNA processing protein homolog [Source:HGNC Symbol;Acc:HGNC:15898]
RBBP9	0.0543585	0.255311	-0.0370795	0.0702035	20	ENSG00000089050	RB binding protein 9. serine hydrolase [Source:HGNC Symbol;Acc:HGNC:9892]
ANAPC5	-0.103263	0.0920893	-0.0214001	0.0777547	12	ENSG00000089053	anaphase promoting complex subunit 5 [Source:HGNC Symbol;Acc:HGNC:15713]
SLC23A2	-0.396173	-0.140059	-0.48541	-0.304481	20	ENSG00000089057	solute carrier family 23 member 2 [Source:HGNC Symbol;Acc:HGNC:10973]
SLC8B1	0.673898	0.361096	0.795648	0.484764	12	ENSG00000089060	solute carrier family 8 member B1 [Source:HGNC Symbol;Acc:HGNC:26175]
TMEM230	0.0475213	0.0173111	0.24465	0.0451457	20	ENSG00000089063	transmembrane protein 230 [Source:HGNC Symbol;Acc:HGNC:15876]
DZANK1	-0.567808	0.0529251	-0.510557	-0.0768188	20	ENSG00000089091	double zinc ribbon and ankyrin repeat domains 1 [Source:HGNC Symbol;Acc:HGNC:15858]
KDM2B	-0.304982	-0.0926145	-0.269907	-0.109224	12	ENSG00000089094	lysine demethylase 2B [Source:HGNC Symbol;Acc:HGNC:13610]
TASP1	0.00913302	0.174011	0.146293	0.0894833	20	ENSG00000089123	taspase 1 [Source:HGNC Symbol;Acc:HGNC:15859]
OAS1	-0.621823	0.956747	-0.856461	0.434671	12	ENSG00000089127	2'-5'-oligoadenylate synthetase 1 [Source:HGNC Symbol;Acc:HGNC:8086]
GCN1	-0.271456	0.0678568	-0.388823	-0.0225172	12	ENSG00000089154	GCN1. eIF2 alpha kinase activator homolog [Source:HGNC Symbol;Acc:HGNC:4199]
RPLP0	-0.34317	-0.316626	-0.160306	-0.18943	12	ENSG00000089157	ribosomal protein lateral stalk subunit P0 [Source:HGNC Symbol;Acc:HGNC:10371]
PXN	-0.418797	-0.526097	-0.557615	-0.473829	12	ENSG00000089159	paxillin [Source:HGNC Symbol;Acc:HGNC:9718]
SIRT4	-1.6135	-0.938652	-1.78441	-0.648169	12	ENSG00000089163	sirtuin 4 [Source:HGNC Symbol;Acc:HGNC:14932]
KIF16B	0.517743	0.716039	0.505735	0.603203	20	ENSG00000089177	kinesin family member 16B [Source:HGNC Symbol;Acc:HGNC:15869]
TRMT6	0.0886809	-0.109831	0.0794986	-0.133434	20	ENSG00000089195	tRNA methyltransferase 6 [Source:HGNC Symbol;Acc:HGNC:20900]
CHGB	-0.0464868	-0.904482	-0.135148	-1.57664	20	ENSG00000089199	chromogranin B [Source:HGNC Symbol;Acc:HGNC:1930]
PEBP1	-0.257656	-0.375581	-0.113856	-0.29574	12	ENSG00000089220	phosphatidylethanolamine binding protein 1 [Source:HGNC Symbol;Acc:HGNC:8630]
BRAP	0.143196	-0.0267865	0.0539583	-0.0461477	12	ENSG00000089234	BRCA1 associated protein [Source:HGNC Symbol;Acc:HGNC:1099]
ERP29	-0.349425	-0.307668	-0.225902	-0.340924	12	ENSG00000089248	endoplasmic reticulum protein 29 [Source:HGNC Symbol;Acc:HGNC:13799]
FUS	-0.239876	-0.0132866	-0.138136	0.0122627	16	ENSG00000089280	FUS RNA binding protein [Source:HGNC Symbol;Acc:HGNC:4010]
IGBP1	0.636539	-0.212575	0.788661	0.214591	X	ENSG00000089289	immunoglobulin binding protein 1 [Source:HGNC Symbol;Acc:HGNC:5461]
FXYD5	0.143776	-1.55012	0.289842	-0.756264	19	ENSG00000089327	FXYD domain containing ion transport regulator 5 [Source:HGNC Symbol;Acc:HGNC:4029]
ZNF302	0.694666	0.335441	0.667273	0.256982	19	ENSG00000089335	zinc finger protein 302 [Source:HGNC Symbol;Acc:HGNC:13848]
GRAMD1A	0.455156	-0.0338748	0.633068	0.289884	19	ENSG00000089351	GRAM domain containing 1A [Source:HGNC Symbol;Acc:HGNC:29305]
CDIP1	0.0968685	0.233818	0.434428	0.338212	16	ENSG00000089486	cell death inducing p53 target 1 [Source:HGNC Symbol;Acc:HGNC:13234]
CMTM1	0.0183603	0.356683	-0.421991	0.337588	16	ENSG00000089505	CKLF like MARVEL transmembrane domain containing 1 [Source:HGNC Symbol;Acc:HGNC:19172]
GANAB	0.269967	0.0778678	0.212649	0.102078	11	ENSG00000089597	glucosidase II alpha subunit [Source:HGNC Symbol;Acc:HGNC:4138]
GMIP	-2.61057	-1.36935	-2.8344	-1.40444	19	ENSG00000089639	GEM interacting protein [Source:HGNC Symbol;Acc:HGNC:24852]
RBM41	1.01203	0.25122	0.799766	0.338007	X	ENSG00000089682	RNA binding motif protein 41 [Source:HGNC Symbol;Acc:HGNC:25617]
BIRC5	0.355552	0.147584	0.34886	0.241675	17	ENSG00000089685	baculoviral IAP repeat containing 5 [Source:HGNC Symbol;Acc:HGNC:593]
LAG3	-0.741765	0.422905	-1.79199	0.0264665	12	ENSG00000089692	lymphocyte activating 3 [Source:HGNC Symbol;Acc:HGNC:6476]
MLF2	-0.201335	-0.0810502	0.0624317	0.0306247	12	ENSG00000089693	myeloid leukemia factor 2 [Source:HGNC Symbol;Acc:HGNC:7126]
OTUB2	-2.61072	-0.130797	-3.19395	-0.890569	14	ENSG00000089723	OTU deubiquitinase. ubiquitin aldehyde binding 2 [Source:HGNC Symbol;Acc:HGNC:20351]
DDX24	-0.546443	-0.380185	-0.58725	-0.430243	14	ENSG00000089737	DEAD-box helicase 24 [Source:HGNC Symbol;Acc:HGNC:13266]
ZBTB25	-0.341648	0.00833448	-0.440018	-0.274967	14	ENSG00000089775	zinc finger and BTB domain containing 25 [Source:HGNC Symbol;Acc:HGNC:13112]
NECAP1	-0.0391283	0.15368	0.00761668	0.0534064	12	ENSG00000089818	NECAP endocytosis associated 1 [Source:HGNC Symbol;Acc:HGNC:24539]
ARHGAP4	0.348122	0.164095	0.991969	1.00245	X	ENSG00000089820	Rho GTPase activating protein 4 [Source:HGNC Symbol;Acc:HGNC:674]
ANKRD24	2.91176	0.843545	2.63633	1.4552	19	ENSG00000089847	ankyrin repeat domain 24 [Source:HGNC Symbol;Acc:HGNC:29424]
DHX32	-0.0842174	-0.0328252	-0.0624828	-0.0423457	10	ENSG00000089876	DEAH-box helicase 32 (putative) [Source:HGNC Symbol;Acc:HGNC:16717]
RCOR1	-0.285652	-0.623598	-0.469447	-0.550634	14	ENSG00000089902	REST corepressor 1 [Source:HGNC Symbol;Acc:HGNC:17441]
GPATCH2L	0.146061	0.217031	-0.153924	-0.00164445	14	ENSG00000089916	G-patch domain containing 2 like [Source:HGNC Symbol;Acc:HGNC:20210]
LTBP4	-0.316483	-0.666652	-0.338815	-0.477338	19	ENSG00000090006	latent transforming growth factor beta binding protein 4 [Source:HGNC Symbol;Acc:HGNC:6717]
BLVRB	1.06594	0.604804	1.34559	0.874442	19	ENSG00000090013	biliverdin reductase B [Source:HGNC Symbol;Acc:HGNC:1063]
SLC9A1	0.186172	-0.263114	0.341682	-0.048996	1	ENSG00000090020	solute carrier family 9 member A1 [Source:HGNC Symbol;Acc:HGNC:11071]
SPTLC1	0.599199	0.0756715	0.628605	0.241725	9	ENSG00000090054	serine palmitoyltransferase long chain base subunit 1 [Source:HGNC Symbol;Acc:HGNC:11277]
PAPOLA	-0.354763	-0.295277	-0.562069	-0.427992	14	ENSG00000090060	poly(A) polymerase alpha [Source:HGNC Symbol;Acc:HGNC:14981]
CCNK	-0.336485	-0.331525	-0.367076	-0.366995	14	ENSG00000090061	cyclin K [Source:HGNC Symbol;Acc:HGNC:1596]
PCBP4	-0.454506	-0.259508	-0.248433	-0.229873	3	ENSG00000090097	poly(rC) binding protein 4 [Source:HGNC Symbol;Acc:HGNC:8652]
YPEL3	-1.29627	-0.246598	-0.770487	-0.318958	16	ENSG00000090238	yippee like 3 [Source:HGNC Symbol;Acc:HGNC:18327]
MRPS33	0.151406	0.0297966	0.44768	0.160431	7	ENSG00000090263	mitochondrial ribosomal protein S33 [Source:HGNC Symbol;Acc:HGNC:16634]
NDUFB2	-0.188135	-0.434767	0.125616	-0.171089	7	ENSG00000090266	NADH:ubiquinone oxidoreductase subunit B2 [Source:HGNC Symbol;Acc:HGNC:7697]
NUDC	-0.0254024	-0.272528	0.101799	-0.0921418	1	ENSG00000090273	nuclear distribution C. dynein complex regulator [Source:HGNC Symbol;Acc:HGNC:8045]
MAEA	-0.0256297	-0.273604	-0.0371167	-0.203768	4	ENSG00000090316	macrophage erythroblast attacher [Source:HGNC Symbol;Acc:HGNC:13731]
ICAM1	-3.51048	-0.386797	-1.21792	-1.03605	19	ENSG00000090339	intercellular adhesion molecule 1 [Source:HGNC Symbol;Acc:HGNC:5344]
STRN4	0.375995	-0.0406186	0.384873	0.145294	19	ENSG00000090372	striatin 4 [Source:HGNC Symbol;Acc:HGNC:15721]
IRAK3	2.17426	0.668975	1.65331	1.00601	12	ENSG00000090376	interleukin 1 receptor associated kinase 3 [Source:HGNC Symbol;Acc:HGNC:17020]
MUL1	0.4095	0.220179	0.496845	0.292465	1	ENSG00000090432	mitochondrial E3 ubiquitin protein ligase 1 [Source:HGNC Symbol;Acc:HGNC:25762]
TFAP4	0.189817	-0.372892	-0.0987523	-0.100025	16	ENSG00000090447	transcription factor AP-4 [Source:HGNC Symbol;Acc:HGNC:11745]
PDCD7	0.142448	-0.185231	0.0810057	-0.130827	15	ENSG00000090470	programmed cell death 7 [Source:HGNC Symbol;Acc:HGNC:8767]
SPG21	-0.345866	-0.307904	-0.237534	-0.286242	15	ENSG00000090487	SPG21. maspardin [Source:HGNC Symbol;Acc:HGNC:20373]
DNAJB11	-0.22347	-0.120108	-0.0357129	-0.071221	3	ENSG00000090520	DnaJ heat shock protein family (Hsp40) member B11 [Source:HGNC Symbol;Acc:HGNC:14889]
P3H2	-0.707825	0.755227	-0.453506	0.48505	3	ENSG00000090530	prolyl 3-hydroxylase 2 [Source:HGNC Symbol;Acc:HGNC:19317]
CHRD	-0.592899	0.423954	-0.957609	0.200003	3	ENSG00000090539	chordin [Source:HGNC Symbol;Acc:HGNC:1949]
FLT3LG	-0.886399	0.766736	-1.07553	0.102352	19	ENSG00000090554	fms related tyrosine kinase 3 ligand [Source:HGNC Symbol;Acc:HGNC:3766]
RAB11FIP3	0.100184	-0.0729698	0.0708237	0.0144828	16	ENSG00000090565	RAB11 family interacting protein 3 [Source:HGNC Symbol;Acc:HGNC:17224]
GNPTG	-0.587969	-0.394692	-0.391206	-0.373267	16	ENSG00000090581	N-acetylglucosamine-1-phosphate transferase subunit gamma [Source:HGNC Symbol;Acc:HGNC:23026]
ZNF268	1.0535	0.241618	0.927347	0.403006	12	ENSG00000090612	zinc finger protein 268 [Source:HGNC Symbol;Acc:HGNC:13061]
GOLGA3	0.018884	0.457737	0.0325956	0.318113	12	ENSG00000090615	golgin A3 [Source:HGNC Symbol;Acc:HGNC:4426]
PABPC4	-0.0517346	-0.1845	0.0516033	-0.104624	1	ENSG00000090621	poly(A) binding protein cytoplasmic 4 [Source:HGNC Symbol;Acc:HGNC:8557]
CERS4	-0.586729	3.68514	-1.3198	3.6022	19	ENSG00000090661	ceramide synthase 4 [Source:HGNC Symbol;Acc:HGNC:23747]
MCOLN1	0.598661	0.276369	0.71647	0.463351	19	ENSG00000090674	mucolipin 1 [Source:HGNC Symbol;Acc:HGNC:13356]
USP48	-0.503085	-0.0524413	-0.520604	-0.271019	1	ENSG00000090686	ubiquitin specific peptidase 48 [Source:HGNC Symbol;Acc:HGNC:18533]
EFNB1	1.57819	-0.394155	2.09536	0.73491	X	ENSG00000090776	ephrin B1 [Source:HGNC Symbol;Acc:HGNC:3226]
PDPR	-0.125406	0.241263	-0.416333	0.0268682	16	ENSG00000090857	pyruvate dehydrogenase phosphatase regulatory subunit [Source:HGNC Symbol;Acc:HGNC:30264]
AARS	0.559298	0.514289	0.620483	0.599799	16	ENSG00000090861	alanyl-tRNA synthetase [Source:HGNC Symbol;Acc:HGNC:20]
GLG1	-0.204445	-0.0193911	-0.160336	-0.0689716	16	ENSG00000090863	golgi glycoprotein 1 [Source:HGNC Symbol;Acc:HGNC:4316]
KIF4A	1.15226	0.275689	1.08177	0.542128	X	ENSG00000090889	kinesin family member 4A [Source:HGNC Symbol;Acc:HGNC:13339]
TNRC6A	-0.0486139	0.275887	-0.672542	-0.110711	16	ENSG00000090905	trinucleotide repeat containing 6A [Source:HGNC Symbol;Acc:HGNC:11969]
PLEKHG2	-0.301897	0.0528021	-0.458796	0.0049661	19	ENSG00000090924	pleckstrin homology and RhoGEF domain containing G2 [Source:HGNC Symbol;Acc:HGNC:29515]
DLL3	-4.5869	0.258364	-3.24625	-0.188433	19	ENSG00000090932	delta like canonical Notch ligand 3 [Source:HGNC Symbol;Acc:HGNC:2909]
NAT14	-0.758405	-0.189892	-0.582804	-0.199153	19	ENSG00000090971	N-acetyltransferase 14 (putative) [Source:HGNC Symbol;Acc:HGNC:28918]
PITPNM2	-0.292471	0.0142126	-0.424253	-0.0415764	12	ENSG00000090975	phosphatidylinositol transfer protein membrane associated 2 [Source:HGNC Symbol;Acc:HGNC:21044]
EXOC1	0.00150649	0.0225786	-0.0163253	-0.032047	4	ENSG00000090989	exocyst complex component 1 [Source:HGNC Symbol;Acc:HGNC:30380]
RBM27	-0.197059	-0.127975	-0.229817	-0.147556	5	ENSG00000091009	RNA binding motif protein 27 [Source:HGNC Symbol;Acc:HGNC:29243]
OSBPL8	0.0703993	0.379103	-0.248295	0.073631	12	ENSG00000091039	oxysterol binding protein like 8 [Source:HGNC Symbol;Acc:HGNC:16396]
DTX2	-0.0894976	-0.697242	0.112353	-0.324282	7	ENSG00000091073	deltex E3 ubiquitin ligase 2 [Source:HGNC Symbol;Acc:HGNC:15973]
NLRC4	0.906527	0.0254074	1.44868	0.587765	2	ENSG00000091106	NLR family CARD domain containing 4 [Source:HGNC Symbol;Acc:HGNC:16412]
PUS7	0.0905215	-0.0358254	-0.0176713	-0.13226	7	ENSG00000091127	pseudouridine synthase 7 [Source:HGNC Symbol;Acc:HGNC:26033]
LAMB4	0.973269	0.148775	-0.155385	-0.761547	7	ENSG00000091128	laminin subunit beta 4 [Source:HGNC Symbol;Acc:HGNC:6491]
NRCAM	2.09806	-0.250652	2.18775	0.552946	7	ENSG00000091129	neuronal cell adhesion molecule [Source:HGNC Symbol;Acc:HGNC:7994]
LAMB1	-0.648314	-0.226101	-0.78334	-0.399749	7	ENSG00000091136	laminin subunit beta 1 [Source:HGNC Symbol;Acc:HGNC:6486]
SLC26A4	-0.618532	0.536655	-0.963999	0.140724	7	ENSG00000091137	solute carrier family 26 member 4 [Source:HGNC Symbol;Acc:HGNC:8818]
DLD	-0.595466	-0.00945504	-0.471983	-0.158166	7	ENSG00000091140	dihydrolipoamide dehydrogenase [Source:HGNC Symbol;Acc:HGNC:2898]
WDR7	-0.277314	0.105536	-0.401175	-0.137867	18	ENSG00000091157	WD repeat domain 7 [Source:HGNC Symbol;Acc:HGNC:13490]
TXNL1	-0.032992	-0.279438	0.187332	-0.095801	18	ENSG00000091164	thioredoxin like 1 [Source:HGNC Symbol;Acc:HGNC:12436]
ABCC6	-2.64548	-0.947401	-2.32351	-1.15236	16	ENSG00000091262	ATP binding cassette subfamily C member 6 [Source:HGNC Symbol;Acc:HGNC:57]
CMTM6	0.0873404	0.118371	0.0654084	0.0331087	3	ENSG00000091317	CKLF like MARVEL transmembrane domain containing 6 [Source:HGNC Symbol;Acc:HGNC:19177]
ITGA6	0.164123	-1.15481	0.105707	-0.757239	2	ENSG00000091409	integrin subunit alpha 6 [Source:HGNC Symbol;Acc:HGNC:6142]
RAPGEF4	-0.0652932	-0.369472	-0.954806	-0.494728	2	ENSG00000091428	Rap guanine nucleotide exchange factor 4 [Source:HGNC Symbol;Acc:HGNC:16626]
MAP3K20	0.654667	0.383851	0.504237	0.362372	2	ENSG00000091436	mitogen-activated protein kinase kinase kinase 20 [Source:HGNC Symbol;Acc:HGNC:17797]
FH	0.114362	-0.281045	0.228921	-0.0866667	1	ENSG00000091483	fumarate hydratase [Source:HGNC Symbol;Acc:HGNC:3700]
SEL1L3	-4.85669	-2.72212	-4.44077	-3.10118	4	ENSG00000091490	SEL1L family member 3 [Source:HGNC Symbol;Acc:HGNC:29108]
CDV3	0.135927	-0.0864337	0.0944688	-0.109535	3	ENSG00000091527	CDV3 homolog [Source:HGNC Symbol;Acc:HGNC:26928]
ALKBH5	-0.111126	-0.117023	-0.10801	-0.0417086	17	ENSG00000091542	alkB homolog 5. RNA demethylase [Source:HGNC Symbol;Acc:HGNC:25996]
NLRP1	-0.410241	0.648007	-0.368023	0.470263	17	ENSG00000091592	NLR family pyrin domain containing 1 [Source:HGNC Symbol;Acc:HGNC:14374]
PITPNM3	-0.278882	0.159033	-0.473571	-0.151301	17	ENSG00000091622	PITPNM family member 3 [Source:HGNC Symbol;Acc:HGNC:21043]
SPAG7	-0.368765	-0.0829652	-0.210525	-0.0880133	17	ENSG00000091640	sperm associated antigen 7 [Source:HGNC Symbol;Acc:HGNC:11216]
ORC6	0.564513	0.04739	0.463991	0.148583	16	ENSG00000091651	origin recognition complex subunit 6 [Source:HGNC Symbol;Acc:HGNC:17151]
ZFHX4	0.160608	0.632325	-0.347369	0.215366	8	ENSG00000091656	zinc finger homeobox 4 [Source:HGNC Symbol;Acc:HGNC:30939]
ZC3HC1	-0.272742	-0.227505	-0.150963	-0.134929	7	ENSG00000091732	zinc finger C3HC-type containing 1 [Source:HGNC Symbol;Acc:HGNC:29913]
ESR1	0.294408	-0.13151	-0.0624461	-0.0724653	6	ENSG00000091831	estrogen receptor 1 [Source:HGNC Symbol;Acc:HGNC:3467]
RGS17	-0.400525	-0.235476	-0.616482	-0.392612	6	ENSG00000091844	regulator of G protein signaling 17 [Source:HGNC Symbol;Acc:HGNC:14088]
ANGPT2	1.07738	1.61778	1.33239	0.951548	8	ENSG00000091879	angiopoietin 2 [Source:HGNC Symbol;Acc:HGNC:485]
TMEM101	-0.520769	-0.23683	-0.355457	-0.191611	17	ENSG00000091947	transmembrane protein 101 [Source:HGNC Symbol;Acc:HGNC:28653]
CCDC80	-0.94978	-0.000182152	-0.98056	-0.335841	3	ENSG00000091986	coiled-coil domain containing 80 [Source:HGNC Symbol;Acc:HGNC:30649]
PSME1	-0.799109	-0.186605	-0.664846	-0.331867	14	ENSG00000092010	proteasome activator subunit 1 [Source:HGNC Symbol;Acc:HGNC:9568]
PPP2R3C	-0.137641	-0.252429	0.0475108	-0.200602	14	ENSG00000092020	protein phosphatase 2 regulatory subunit B''gamma [Source:HGNC Symbol;Acc:HGNC:17485]
HAUS4	-0.531813	-0.0742302	-0.733926	-0.353009	14	ENSG00000092036	HAUS augmin like complex subunit 4 [Source:HGNC Symbol;Acc:HGNC:20163]
SLC7A8	0.392222	-0.992929	0.399444	-0.147024	14	ENSG00000092068	solute carrier family 7 member 8 [Source:HGNC Symbol;Acc:HGNC:11066]
OSGEP	-0.186058	0.093358	-0.173873	0.0838518	14	ENSG00000092094	O-sialoglycoprotein endopeptidase [Source:HGNC Symbol;Acc:HGNC:18028]
SLC22A17	0.597059	-1.76001	0.0869169	-0.857634	14	ENSG00000092096	solute carrier family 22 member 17 [Source:HGNC Symbol;Acc:HGNC:23095]
RNF31	0.00648244	-0.0637693	-0.152088	-0.0774924	14	ENSG00000092098	ring finger protein 31 [Source:HGNC Symbol;Acc:HGNC:16031]
SCFD1	-0.255197	0.0311782	-0.110834	-0.0613794	14	ENSG00000092108	sec1 family domain containing 1 [Source:HGNC Symbol;Acc:HGNC:20726]
G2E3	0.405785	0.110278	0.263578	0.178917	14	ENSG00000092140	G2/M-phase specific E3 ubiquitin protein ligase [Source:HGNC Symbol;Acc:HGNC:20338]
HECTD1	0.0744972	0.308439	-0.183946	0.0441882	14	ENSG00000092148	HECT domain E3 ubiquitin protein ligase 1 [Source:HGNC Symbol;Acc:HGNC:20157]
HNRNPC	-0.213073	-0.0300055	-0.118618	-0.0496696	14	ENSG00000092199	heterogeneous nuclear ribonucleoprotein C (C1/C2) [Source:HGNC Symbol;Acc:HGNC:5035]
RPGRIP1	-0.796581	-0.376004	-0.362592	-0.237896	14	ENSG00000092200	RPGR interacting protein 1 [Source:HGNC Symbol;Acc:HGNC:13436]
SUPT16H	-0.245228	-0.0834735	-0.421489	-0.153491	14	ENSG00000092201	SPT16 homolog. facilitates chromatin remodeling subunit [Source:HGNC Symbol;Acc:HGNC:11465]
TOX4	0.158219	0.164415	0.238283	0.212139	14	ENSG00000092203	TOX high mobility group box family member 4 [Source:HGNC Symbol;Acc:HGNC:20161]
GEMIN2	-0.186749	0.209861	0.112903	0.235462	14	ENSG00000092208	gem nuclear organelle associated protein 2 [Source:HGNC Symbol;Acc:HGNC:10884]
TGM1	0.448627	-0.0770028	0.673295	0.225705	14	ENSG00000092295	transglutaminase 1 [Source:HGNC Symbol;Acc:HGNC:11777]
TINF2	-0.073604	-0.00250816	0.00134182	-0.0061938	14	ENSG00000092330	TERF1 interacting nuclear factor 2 [Source:HGNC Symbol;Acc:HGNC:11824]
SEMA6A	-1.10628	-0.219835	-1.86834	-1.62526	5	ENSG00000092421	semaphorin 6A [Source:HGNC Symbol;Acc:HGNC:10738]
TRPM7	0.0839628	-0.0665941	-0.124617	-0.206319	15	ENSG00000092439	transient receptor potential cation channel subfamily M member 7 [Source:HGNC Symbol;Acc:HGNC:17994]
TYRO3	-0.54244	-0.313877	-0.535519	-0.299278	15	ENSG00000092445	TYRO3 protein tyrosine kinase [Source:HGNC Symbol;Acc:HGNC:12446]
WDR76	-0.136123	0.0957549	-0.31999	-0.0711072	15	ENSG00000092470	WD repeat domain 76 [Source:HGNC Symbol;Acc:HGNC:25773]
CAPN3	-0.409481	0.11442	-0.636598	0.119578	15	ENSG00000092529	calpain 3 [Source:HGNC Symbol;Acc:HGNC:1480]
SNAP23	-0.22967	-0.0391642	-0.259818	-0.127319	15	ENSG00000092531	synaptosome associated protein 23 [Source:HGNC Symbol;Acc:HGNC:11131]
PHGDH	0.568674	-0.204487	0.664235	0.0680571	1	ENSG00000092621	phosphoglycerate dehydrogenase [Source:HGNC Symbol;Acc:HGNC:8923]
COL9A3	-0.635618	0.344986	-2.25492	-0.243626	20	ENSG00000092758	collagen type IX alpha 3 chain [Source:HGNC Symbol;Acc:HGNC:2219]
EZR	0.581284	-0.157087	0.608983	0.13778	6	ENSG00000092820	ezrin [Source:HGNC Symbol;Acc:HGNC:12691]
MYL6	-0.0488885	0.156384	0.177673	0.244665	12	ENSG00000092841	myosin light chain 6 [Source:HGNC Symbol;Acc:HGNC:7587]
AGO1	-0.00523313	0.260573	-0.14462	0.12623	1	ENSG00000092847	argonaute 1. RISC catalytic component [Source:HGNC Symbol;Acc:HGNC:3262]
CLSPN	0.244298	0.347795	-0.251543	0.0458851	1	ENSG00000092853	claspin [Source:HGNC Symbol;Acc:HGNC:19715]
RFFL	-0.243313	0.093195	-0.25762	-0.0483421	17	ENSG00000092871	ring finger and FYVE like domain containing E3 ubiquitin protein ligase [Source:HGNC Symbol;Acc:HGNC:24821]
UNC13D	-0.146667	-0.38272	-0.241812	-0.460175	17	ENSG00000092929	unc-13 homolog D [Source:HGNC Symbol;Acc:HGNC:23147]
MFSD11	-1.01335	-0.0257988	-1.0445	-0.375185	17	ENSG00000092931	major facilitator superfamily domain containing 11 [Source:HGNC Symbol;Acc:HGNC:25458]
DPYSL2	-0.108728	0.0449308	-0.154149	-0.0342305	8	ENSG00000092964	dihydropyrimidinase like 2 [Source:HGNC Symbol;Acc:HGNC:3014]
TGFB2	0.860342	0.770817	0.887041	0.639311	1	ENSG00000092969	transforming growth factor beta 2 [Source:HGNC Symbol;Acc:HGNC:11768]
GPATCH2	0.294775	0.210265	0.25856	0.0839399	1	ENSG00000092978	G-patch domain containing 2 [Source:HGNC Symbol;Acc:HGNC:25499]
NUP50	0.684042	0.63747	0.520752	0.557974	22	ENSG00000093000	nucleoporin 50 [Source:HGNC Symbol;Acc:HGNC:8065]
CDC45	0.409966	-0.195651	0.530081	0.128846	22	ENSG00000093009	cell division cycle 45 [Source:HGNC Symbol;Acc:HGNC:1739]
COMT	0.65933	0.329579	0.860414	0.509042	22	ENSG00000093010	catechol-O-methyltransferase [Source:HGNC Symbol;Acc:HGNC:2228]
ADA2	4.24445	1.306	2.80303	-0.0112309	22	ENSG00000093072	adenosine deaminase 2 [Source:HGNC Symbol;Acc:HGNC:1839]
ECHDC1	-0.0611645	0.185739	-0.0403118	0.0313053	6	ENSG00000093144	ethylmalonyl-CoA decarboxylase 1 [Source:HGNC Symbol;Acc:HGNC:21489]
LRRFIP2	0.491433	0.0972881	0.490634	0.180038	3	ENSG00000093167	LRR binding FLII interacting protein 2 [Source:HGNC Symbol;Acc:HGNC:6703]
SEC22C	-0.0635983	0.203175	-0.107172	0.0708164	3	ENSG00000093183	SEC22 homolog C. vesicle trafficking protein [Source:HGNC Symbol;Acc:HGNC:16828]
XYLB	0.376153	0.34159	-0.168525	0.0876554	3	ENSG00000093217	xylulokinase [Source:HGNC Symbol;Acc:HGNC:12839]
HDAC6	0.938643	0.279953	0.927821	0.522467	X	ENSG00000094631	histone deacetylase 6 [Source:HGNC Symbol;Acc:HGNC:14064]
CDC6	-0.134703	-0.212017	-0.301648	-0.28354	17	ENSG00000094804	cell division cycle 6 [Source:HGNC Symbol;Acc:HGNC:1744]
UPRT	0.809886	0.673606	0.836854	0.637758	X	ENSG00000094841	uracil phosphoribosyltransferase homolog [Source:HGNC Symbol;Acc:HGNC:28334]
CDC23	-0.0378704	0.155537	-0.0879145	0.0517381	5	ENSG00000094880	cell division cycle 23 [Source:HGNC Symbol;Acc:HGNC:1724]
AAAS	-0.218122	0.0740995	-0.26559	0.0429713	12	ENSG00000094914	aladin WD repeat nucleoporin [Source:HGNC Symbol;Acc:HGNC:13666]
CBX5	-0.015427	0.336023	-0.228264	0.103546	12	ENSG00000094916	chromobox 5 [Source:HGNC Symbol;Acc:HGNC:1555]
SUCO	-0.400425	-0.298669	-0.510776	-0.44737	1	ENSG00000094975	SUN domain containing ossification factor [Source:HGNC Symbol;Acc:HGNC:1240]
MSH2	-0.546673	-0.263286	-0.71727	-0.451787	2	ENSG00000095002	mutS homolog 2 [Source:HGNC Symbol;Acc:HGNC:7325]
MAP3K1	0.457119	0.269411	0.0375557	0.142978	5	ENSG00000095015	mitogen-activated protein kinase kinase kinase 1 [Source:HGNC Symbol;Acc:HGNC:6848]
DHPS	0.176627	-0.041667	0.284533	0.145878	19	ENSG00000095059	deoxyhypusine synthase [Source:HGNC Symbol;Acc:HGNC:2869]
HOOK2	-0.0176573	-0.234319	0.127114	-0.0177765	19	ENSG00000095066	hook microtubule tethering protein 2 [Source:HGNC Symbol;Acc:HGNC:19885]
ARCN1	-0.132638	-0.640365	-0.233719	-0.561104	11	ENSG00000095139	archain 1 [Source:HGNC Symbol;Acc:HGNC:649]
EPB41L4B	2.2069	1.68724	2.19575	1.83441	9	ENSG00000095203	erythrocyte membrane protein band 4.1 like 4B [Source:HGNC Symbol;Acc:HGNC:19818]
TMEM38B	0.345382	-0.66487	0.521584	-0.160773	9	ENSG00000095209	transmembrane protein 38B [Source:HGNC Symbol;Acc:HGNC:25535]
PSMD5	0.678126	0.0694065	0.72432	0.18432	9	ENSG00000095261	proteasome 26S subunit. non-ATPase 5 [Source:HGNC Symbol;Acc:HGNC:9563]
PTGS1	1.55917	-1.04317	2.33958	1.83161	9	ENSG00000095303	prostaglandin-endoperoxide synthase 1 [Source:HGNC Symbol;Acc:HGNC:9604]
NUP188	0.274336	-0.103909	0.219601	0.047726	9	ENSG00000095319	nucleoporin 188 [Source:HGNC Symbol;Acc:HGNC:17859]
CRAT	0.455619	-0.0718832	0.610839	0.271664	9	ENSG00000095321	carnitine O-acetyltransferase [Source:HGNC Symbol;Acc:HGNC:2342]
NANS	0.89044	0.120619	1.16583	0.5853	9	ENSG00000095380	N-acetylneuraminate synthase [Source:HGNC Symbol;Acc:HGNC:19237]
TBC1D2	0.937503	-0.592935	1.12569	0.0243607	9	ENSG00000095383	TBC1 domain family member 2 [Source:HGNC Symbol;Acc:HGNC:18026]
WHRN	0.928563	0.990805	1.04662	1.03	9	ENSG00000095397	whirlin [Source:HGNC Symbol;Acc:HGNC:16361]
PDE6C	-0.914888	0.348502	-0.904986	0.00366195	10	ENSG00000095464	phosphodiesterase 6C [Source:HGNC Symbol;Acc:HGNC:8787]
CWF19L1	0.0493739	0.0694904	0.107567	0.0493476	10	ENSG00000095485	CWF19 like cell cycle control factor 1 [Source:HGNC Symbol;Acc:HGNC:25613]
SEMA4G	-2.45042	-0.743242	-2.83547	-1.21503	10	ENSG00000095539	semaphorin 4G [Source:HGNC Symbol;Acc:HGNC:10735]
BTAF1	0.0380777	0.172501	-0.19011	-0.0486816	10	ENSG00000095564	B-TFIID TATA-box binding protein associated factor 1 [Source:HGNC Symbol;Acc:HGNC:17307]
IKZF5	-0.212947	-0.0328754	-0.226063	-0.206813	10	ENSG00000095574	IKAROS family zinc finger 5 [Source:HGNC Symbol;Acc:HGNC:14283]
TLL2	2.4393	2.32338	2.96826	1.5443	10	ENSG00000095587	tolloid like 2 [Source:HGNC Symbol;Acc:HGNC:11844]
SORBS1	1.6528	0.85148	1.38082	0.498502	10	ENSG00000095637	sorbin and SH3 domain containing 1 [Source:HGNC Symbol;Acc:HGNC:14565]
BAMBI	0.0427869	1.10436	0.173048	0.904857	10	ENSG00000095739	BMP and activin membrane bound inhibitor [Source:HGNC Symbol;Acc:HGNC:30251]
IL11	-0.79945	-0.791883	-0.744331	-0.522686	19	ENSG00000095752	interleukin 11 [Source:HGNC Symbol;Acc:HGNC:5966]
WAC	-1.04566	-0.0234216	-1.21344	-0.395779	10	ENSG00000095787	WW domain containing adaptor with coiled-coil [Source:HGNC Symbol;Acc:HGNC:17327]
CREM	-0.717416	-0.250154	-0.592417	-0.330949	10	ENSG00000095794	cAMP responsive element modulator [Source:HGNC Symbol;Acc:HGNC:2352]
NUBP2	0.01524	-0.152245	0.0766808	-0.012654	16	ENSG00000095906	nucleotide binding protein 2 [Source:HGNC Symbol;Acc:HGNC:8042]
SMIM24	-1.33742	-1.05138	-0.807976	-1.26132	19	ENSG00000095932	small integral membrane protein 24 [Source:HGNC Symbol;Acc:HGNC:37244]
HIVEP1	-0.111277	-0.356967	-0.439086	-0.423646	6	ENSG00000095951	human immunodeficiency virus type I enhancer binding protein 1 [Source:HGNC Symbol;Acc:HGNC:4920]
TREM2	-0.0037926	-0.51521	1.72203	-1.2935	6	ENSG00000095970	triggering receptor expressed on myeloid cells 2 [Source:HGNC Symbol;Acc:HGNC:17761]
FKBP5	-0.298738	-0.133172	-0.408044	-0.239535	6	ENSG00000096060	FK506 binding protein 5 [Source:HGNC Symbol;Acc:HGNC:3721]
SRPK1	-0.0988089	0.242355	-0.251877	0.0327377	6	ENSG00000096063	SRSF protein kinase 1 [Source:HGNC Symbol;Acc:HGNC:11305]
BRPF3	-0.0786378	0.111482	-0.268607	-0.0464185	6	ENSG00000096070	bromodomain and PHD finger containing 3 [Source:HGNC Symbol;Acc:HGNC:14256]
MRPS18A	0.123043	0.132265	0.259115	0.134649	6	ENSG00000096080	mitochondrial ribosomal protein S18A [Source:HGNC Symbol;Acc:HGNC:14515]
TMEM14A	-1.24166	-0.119932	-1.04832	-0.318846	6	ENSG00000096092	transmembrane protein 14A [Source:HGNC Symbol;Acc:HGNC:21076]
EFHC1	-0.601021	0.0623493	-0.676071	-0.223438	6	ENSG00000096093	EF-hand domain containing 1 [Source:HGNC Symbol;Acc:HGNC:16406]
HSP90AB1	-0.306698	-0.176891	-0.277769	-0.156635	6	ENSG00000096384	heat shock protein 90 alpha family class B member 1 [Source:HGNC Symbol;Acc:HGNC:5258]
CDC5L	0.0772432	0.137712	-0.0786816	0.0724074	6	ENSG00000096401	cell division cycle 5 like [Source:HGNC Symbol;Acc:HGNC:1743]
ITPR3	-0.246232	-0.233659	-0.525573	-0.277097	6	ENSG00000096433	inositol 1.4.5-trisphosphate receptor type 3 [Source:HGNC Symbol;Acc:HGNC:6182]
ZNF184	-0.182987	0.618352	-0.296549	0.410124	6	ENSG00000096654	zinc finger protein 184 [Source:HGNC Symbol;Acc:HGNC:12975]
DSP	0.845129	0.741406	0.620605	0.691783	6	ENSG00000096696	desmoplakin [Source:HGNC Symbol;Acc:HGNC:3052]
SIRT1	0.0637919	0.140841	-0.169795	0.0249472	10	ENSG00000096717	sirtuin 1 [Source:HGNC Symbol;Acc:HGNC:14929]
HNRNPH3	0.0761805	0.221907	0.095171	0.207555	10	ENSG00000096746	heterogeneous nuclear ribonucleoprotein H3 [Source:HGNC Symbol;Acc:HGNC:5043]
IFT74	0.474779	0.311842	0.52779	0.269908	9	ENSG00000096872	intraflagellar transport 74 [Source:HGNC Symbol;Acc:HGNC:21424]
JAK2	0.759581	1.63913	0.440234	1.13321	9	ENSG00000096968	Janus kinase 2 [Source:HGNC Symbol;Acc:HGNC:6192]
IL12RB1	-0.79911	-0.816856	-2.23927	-0.45959	19	ENSG00000096996	interleukin 12 receptor subunit beta 1 [Source:HGNC Symbol;Acc:HGNC:5971]
ABL1	0.60053	0.155442	0.492684	0.292432	9	ENSG00000097007	ABL proto-oncogene 1. non-receptor tyrosine kinase [Source:HGNC Symbol;Acc:HGNC:76]
ACOT7	0.479735	-0.38033	0.610176	0.0253595	1	ENSG00000097021	acyl-CoA thioesterase 7 [Source:HGNC Symbol;Acc:HGNC:24157]
SH3GLB1	-0.221749	-0.0787554	-0.197005	-0.183517	1	ENSG00000097033	SH3 domain containing GRB2 like. endophilin B1 [Source:HGNC Symbol;Acc:HGNC:10833]
CDC7	-0.18792	0.293192	-0.386872	0.0450134	1	ENSG00000097046	cell division cycle 7 [Source:HGNC Symbol;Acc:HGNC:1745]
SYDE2	0.447502	0.0640995	0.304617	-0.158146	1	ENSG00000097096	synapse defective Rho GTPase homolog 2 [Source:HGNC Symbol;Acc:HGNC:25841]
PCSK5	3.63981	3.67353	2.72142	1.806	9	ENSG00000099139	proprotein convertase subtilisin/kexin type 5 [Source:HGNC Symbol;Acc:HGNC:8747]
SCD	-2.82944	-2.40491	-2.94087	-2.50788	10	ENSG00000099194	stearoyl-CoA desaturase [Source:HGNC Symbol;Acc:HGNC:10571]
TMED1	0.00976086	-0.238793	0.288313	-0.0446536	19	ENSG00000099203	transmembrane p24 trafficking protein 1 [Source:HGNC Symbol;Acc:HGNC:17291]
ABLIM1	-0.489608	0.304754	-0.525323	-0.0732133	10	ENSG00000099204	actin binding LIM protein 1 [Source:HGNC Symbol;Acc:HGNC:78]
ERMP1	-0.416468	-0.575437	-0.404945	-0.625018	9	ENSG00000099219	endoplasmic reticulum metallopeptidase 1 [Source:HGNC Symbol;Acc:HGNC:23703]
RAB18	-0.826854	-0.019406	-0.770764	-0.248967	10	ENSG00000099246	RAB18. member RAS oncogene family [Source:HGNC Symbol;Acc:HGNC:14244]
NRP1	-1.2696	0.137024	-1.45991	-0.352097	10	ENSG00000099250	neuropilin 1 [Source:HGNC Symbol;Acc:HGNC:8004]
PRTFDC1	-0.816836	-0.0698484	-0.974045	-0.415874	10	ENSG00000099256	phosphoribosyl transferase domain containing 1 [Source:HGNC Symbol;Acc:HGNC:23333]
PALMD	2.73958	3.41193	2.92039	3.27455	1	ENSG00000099260	palmdelphin [Source:HGNC Symbol;Acc:HGNC:15846]
TSPAN15	-1.56974	-1.56816	-1.71	-1.34465	10	ENSG00000099282	tetraspanin 15 [Source:HGNC Symbol;Acc:HGNC:23298]
H2AFY2	-6.07212	-4.03743	-5.49455	-4.87233	10	ENSG00000099284	H2A histone family member Y2 [Source:HGNC Symbol;Acc:HGNC:14453]
WASHC2A	-1.16898	-0.12512	-1.14023	-0.416406	10	ENSG00000099290	WASH complex subunit 2A [Source:HGNC Symbol;Acc:HGNC:23416]
MAST3	-1.18725	-0.0759961	-1.10386	-0.183354	19	ENSG00000099308	microtubule associated serine/threonine kinase 3 [Source:HGNC Symbol;Acc:HGNC:19036]
MZF1	0.293788	-0.0646966	0.238015	0.110407	19	ENSG00000099326	myeloid zinc finger 1 [Source:HGNC Symbol;Acc:HGNC:13108]
OCEL1	-0.558674	-0.289852	-0.498922	-0.259507	19	ENSG00000099330	occludin/ELL domain containing 1 [Source:HGNC Symbol;Acc:HGNC:26221]
MYO9B	0.580095	-0.0451791	0.491273	0.176393	19	ENSG00000099331	myosin IXB [Source:HGNC Symbol;Acc:HGNC:7609]
KCNK6	0.856657	-0.263622	1.07455	0.261649	19	ENSG00000099337	potassium two pore domain channel subfamily K member 6 [Source:HGNC Symbol;Acc:HGNC:6281]
CATSPERG	2.30104	0.676513	2.33555	0.959834	19	ENSG00000099338	cation channel sperm associated auxiliary subunit gamma [Source:HGNC Symbol;Acc:HGNC:25243]
PSMD8	0.776017	-0.131212	0.96791	0.319441	19	ENSG00000099341	proteasome 26S subunit. non-ATPase 8 [Source:HGNC Symbol;Acc:HGNC:9566]
FBXL19	-0.902012	-0.106441	-0.866804	-0.18835	16	ENSG00000099364	F-box and leucine rich repeat protein 19 [Source:HGNC Symbol;Acc:HGNC:25300]
STX1B	-0.977523	-0.0704851	-1.19636	-0.349942	16	ENSG00000099365	syntaxin 1B [Source:HGNC Symbol;Acc:HGNC:18539]
HSD3B7	-0.849261	0.451586	-0.85239	0.0611205	16	ENSG00000099377	hydroxy-delta-5-steroid dehydrogenase. 3 beta- and steroid delta-isomerase 7 [Source:HGNC Symbol;Acc:HGNC:18324]
SETD1A	-0.338933	-0.0609032	-0.544197	-0.0930529	16	ENSG00000099381	SET domain containing 1A [Source:HGNC Symbol;Acc:HGNC:29010]
BCL7C	0.00655619	0.168956	0.140385	0.292415	16	ENSG00000099385	BCL tumor suppressor 7C [Source:HGNC Symbol;Acc:HGNC:1006]
CIRBP	0.138996	-0.0307455	0.294995	0.0629988	19	ENSG00000099622	cold inducible RNA binding protein [Source:HGNC Symbol;Acc:HGNC:1982]
ATP5F1D	0.289275	-0.389557	0.487981	-0.0116603	19	ENSG00000099624	ATP synthase F1 subunit delta [Source:HGNC Symbol;Acc:HGNC:837]
CBARP	-1.30164	-0.627979	-1.24751	-0.812435	19	ENSG00000099625	CACN subunit beta associated regulatory protein [Source:HGNC Symbol;Acc:HGNC:28617]
HNRNPM	0.194556	-0.0231892	0.234817	0.116521	19	ENSG00000099783	heterogeneous nuclear ribonucleoprotein M [Source:HGNC Symbol;Acc:HGNC:5046]
2020-03-02	0.784361	-0.0828641	0.912931	0.271007	19	ENSG00000099785	membrane associated ring-CH-type finger 2 [Source:HGNC Symbol;Acc:HGNC:28038]
NDUFB7	0.571388	-0.237884	0.814336	0.293503	19	ENSG00000099795	NADH:ubiquinone oxidoreductase subunit B7 [Source:HGNC Symbol;Acc:HGNC:7702]
TECR	0.0727755	-0.484022	0.0851962	-0.185784	19	ENSG00000099797	trans-2.3-enoyl-CoA reductase [Source:HGNC Symbol;Acc:HGNC:4551]
TIMM13	0.434944	-0.0540915	0.605519	0.22112	19	ENSG00000099800	translocase of inner mitochondrial membrane 13 [Source:HGNC Symbol;Acc:HGNC:11816]
CDC34	0.464221	-0.351943	0.697465	0.16304	19	ENSG00000099804	cell division cycle 34 [Source:HGNC Symbol;Acc:HGNC:1734]
MTAP	0.223862	-0.245944	0.239888	-0.0887918	9	ENSG00000099810	methylthioadenosine phosphorylase [Source:HGNC Symbol;Acc:HGNC:7413]
CEP170B	-0.0113745	-0.315262	0.0630089	-0.1535	14	ENSG00000099814	centrosomal protein 170B [Source:HGNC Symbol;Acc:HGNC:20362]
POLR2E	0.366001	-0.204338	0.521761	0.089729	19	ENSG00000099817	RNA polymerase II subunit E [Source:HGNC Symbol;Acc:HGNC:9192]
POLRMT	0.450788	-0.14225	0.575487	0.274998	19	ENSG00000099821	RNA polymerase mitochondrial [Source:HGNC Symbol;Acc:HGNC:9200]
HCN2	-2.17125	1.29596	-2.39769	0.778614	19	ENSG00000099822	hyperpolarization activated cyclic nucleotide gated potassium and sodium channel 2 [Source:HGNC Symbol;Acc:HGNC:4846]
CDHR5	0.149607	1.20178	-0.184894	-0.736874	11	ENSG00000099834	cadherin related family member 5 [Source:HGNC Symbol;Acc:HGNC:7521]
IZUMO4	-0.562707	-0.503197	-0.437163	-0.351508	19	ENSG00000099840	IZUMO family member 4 [Source:HGNC Symbol;Acc:HGNC:26950]
RASSF7	0.51323	-0.434347	0.531816	0.059783	11	ENSG00000099849	Ras association domain family member 7 [Source:HGNC Symbol;Acc:HGNC:1166]
GADD45B	1.37017	0.204818	1.86878	0.909333	19	ENSG00000099860	growth arrest and DNA damage inducible beta [Source:HGNC Symbol;Acc:HGNC:4096]
PALM	-6.55465	-0.384405	-5.20695	-0.668565	19	ENSG00000099864	paralemmin [Source:HGNC Symbol;Acc:HGNC:8594]
MADCAM1	0.353155	-0.0345187	0.21434	0.0154282	19	ENSG00000099866	mucosal vascular addressin cell adhesion molecule 1 [Source:HGNC Symbol;Acc:HGNC:6765]
MKNK2	0.343996	-0.346276	0.348849	0.0454343	19	ENSG00000099875	MAP kinase interacting serine/threonine kinase 2 [Source:HGNC Symbol;Acc:HGNC:7111]
ARVCF	0.308135	0.304609	0.905519	0.509038	22	ENSG00000099889	ARVCF. delta catenin family member [Source:HGNC Symbol;Acc:HGNC:728]
TRMT2A	0.184204	-0.239784	0.34974	0.0453625	22	ENSG00000099899	tRNA methyltransferase 2 homolog A [Source:HGNC Symbol;Acc:HGNC:24974]
RANBP1	0.167007	-0.25348	0.308094	-0.0172672	22	ENSG00000099901	RAN binding protein 1 [Source:HGNC Symbol;Acc:HGNC:9847]
ZDHHC8	0.517268	-0.132611	0.612669	0.187055	22	ENSG00000099904	zinc finger DHHC-type containing 8 [Source:HGNC Symbol;Acc:HGNC:18474]
KLHL22	0.748724	0.00376097	0.844204	0.316561	22	ENSG00000099910	kelch like family member 22 [Source:HGNC Symbol;Acc:HGNC:25888]
MED15	0.309528	-0.337319	0.301033	-0.0520887	22	ENSG00000099917	mediator complex subunit 15 [Source:HGNC Symbol;Acc:HGNC:14248]
SERPIND1	0.0797803	-1.38755	-0.751652	-1.0445	22	ENSG00000099937	serpin family D member 1 [Source:HGNC Symbol;Acc:HGNC:4838]
SNAP29	0.358129	-0.0647354	0.455804	0.128122	22	ENSG00000099940	synaptosome associated protein 29 [Source:HGNC Symbol;Acc:HGNC:11133]
CRKL	0.394388	-0.100114	0.443032	0.0821142	22	ENSG00000099942	CRK like proto-oncogene. adaptor protein [Source:HGNC Symbol;Acc:HGNC:2363]
LZTR1	0.797233	0.29539	0.85868	0.494038	22	ENSG00000099949	leucine zipper like transcription regulator 1 [Source:HGNC Symbol;Acc:HGNC:6742]
MMP11	-1.14886	-0.550792	-1.16178	-0.811768	22	ENSG00000099953	matrix metallopeptidase 11 [Source:HGNC Symbol;Acc:HGNC:7157]
SMARCB1	0.284964	-0.0423228	0.402001	0.158223	22	ENSG00000099956	SWI/SNF related. matrix associated. actin dependent regulator of chromatin. subfamily b. member 1 [Source:HGNC Symbol;Acc:HGNC:11103]
P2RX6	-1.59375	0.376618	-1.85993	-0.104169	22	ENSG00000099957	purinergic receptor P2X 6 [Source:HGNC Symbol;Acc:HGNC:8538]
DERL3	1.21017	0.142503	1.26599	0.560736	22	ENSG00000099958	derlin 3 [Source:HGNC Symbol;Acc:HGNC:14236]
BCL2L13	0.448915	-0.0163841	0.477858	0.0950969	22	ENSG00000099968	BCL2 like 13 [Source:HGNC Symbol;Acc:HGNC:17164]
DDTL	0.221475	-0.180614	0.390283	0.301842	22	ENSG00000099974	D-dopachrome tautomerase like [Source:HGNC Symbol;Acc:HGNC:33446]
CABIN1	0.320064	0.419183	0.197945	0.365411	22	ENSG00000099991	calcineurin binding protein 1 [Source:HGNC Symbol;Acc:HGNC:24187]
TBC1D10A	-0.0893984	-0.334534	-0.0874144	-0.110143	22	ENSG00000099992	TBC1 domain family member 10A [Source:HGNC Symbol;Acc:HGNC:23609]
SUSD2	-0.319155	2.0805	-1.02553	1.32312	22	ENSG00000099994	sushi domain containing 2 [Source:HGNC Symbol;Acc:HGNC:30667]
SF3A1	0.123048	-0.213713	0.129651	-0.00243664	22	ENSG00000099995	splicing factor 3a subunit 1 [Source:HGNC Symbol;Acc:HGNC:10765]
RNF215	0.110611	-0.0958916	0.313985	0.108192	22	ENSG00000099999	ring finger protein 215 [Source:HGNC Symbol;Acc:HGNC:33434]
SEC14L2	-0.725718	-0.597791	-0.601994	-0.462962	22	ENSG00000100003	SEC14 like lipid binding 2 [Source:HGNC Symbol;Acc:HGNC:10699]
SPECC1L	0.581484	0.1993	0.628654	0.348938	22	ENSG00000100014	sperm antigen with calponin homology and coiled-coil domains 1 like [Source:HGNC Symbol;Acc:HGNC:29022]
PPIL2	0.116499	-0.0243022	0.0984176	0.0105842	22	ENSG00000100023	peptidylprolyl isomerase like 2 [Source:HGNC Symbol;Acc:HGNC:9261]
UPB1	1.53168	0.849594	0.720187	-0.140236	22	ENSG00000100024	beta-ureidopropionase 1 [Source:HGNC Symbol;Acc:HGNC:16297]
YPEL1	0.806804	0.940114	1.02422	1.07262	22	ENSG00000100027	yippee like 1 [Source:HGNC Symbol;Acc:HGNC:12845]
SNRPD3	0.179213	0.0528425	0.362185	0.137827	22	ENSG00000100028	small nuclear ribonucleoprotein D3 polypeptide [Source:HGNC Symbol;Acc:HGNC:11160]
PES1	0.674009	-0.105054	0.814144	0.248679	22	ENSG00000100029	pescadillo ribosomal biogenesis factor 1 [Source:HGNC Symbol;Acc:HGNC:8848]
MAPK1	0.45856	-0.0329587	0.416701	0.0629037	22	ENSG00000100030	mitogen-activated protein kinase 1 [Source:HGNC Symbol;Acc:HGNC:6871]
GGT1	1.96983	0.592293	2.14148	0.925083	22	ENSG00000100031	gamma-glutamyltransferase 1 [Source:HGNC Symbol;Acc:HGNC:4250]
PPM1F	0.0855605	-0.326858	0.115667	-0.211416	22	ENSG00000100034	protein phosphatase. Mg2+/Mn2+ dependent 1F [Source:HGNC Symbol;Acc:HGNC:19388]
SLC35E4	0.76742	-0.258881	1.03277	0.321995	22	ENSG00000100036	solute carrier family 35 member E4 [Source:HGNC Symbol;Acc:HGNC:17058]
TOP3B	0.995577	0.681987	0.47281	0.59779	22	ENSG00000100038	DNA topoisomerase III beta [Source:HGNC Symbol;Acc:HGNC:11993]
CYTH4	1.48531	0.454061	1.30567	1.25269	22	ENSG00000100055	cytohesin 4 [Source:HGNC Symbol;Acc:HGNC:9505]
ESS2	0.701723	0.101371	0.872732	0.472128	22	ENSG00000100056	ess-2 splicing factor homolog [Source:HGNC Symbol;Acc:HGNC:16817]
MFNG	1.31731	3.72099	-0.408877	2.31829	22	ENSG00000100060	MFNG O-fucosylpeptide 3-beta-N-acetylglucosaminyltransferase [Source:HGNC Symbol;Acc:HGNC:7038]
CARD10	-0.197005	0.804195	-0.358892	0.536674	22	ENSG00000100065	caspase recruitment domain family member 10 [Source:HGNC Symbol;Acc:HGNC:16422]
LRP5L	0.197294	0.573802	0.276824	0.527598	22	ENSG00000100068	LDL receptor related protein 5 like [Source:HGNC Symbol;Acc:HGNC:25323]
SLC25A1	-0.227082	-0.55563	-0.0741466	-0.299601	22	ENSG00000100075	solute carrier family 25 member 1 [Source:HGNC Symbol;Acc:HGNC:10979]
GRK3	7.85139	2.20272	7.94825	5.38345	22	ENSG00000100077	G protein-coupled receptor kinase 3 [Source:HGNC Symbol;Acc:HGNC:290]
LGALS2	0.588826	0.747359	0.0292315	0.0844112	22	ENSG00000100079	galectin 2 [Source:HGNC Symbol;Acc:HGNC:6562]
GGA1	0.518799	0.0356414	0.655064	0.279321	22	ENSG00000100083	golgi associated. gamma adaptin ear containing. ARF binding protein 1 [Source:HGNC Symbol;Acc:HGNC:17842]
HIRA	0.341684	-0.0765514	0.472733	0.0997032	22	ENSG00000100084	histone cell cycle regulator [Source:HGNC Symbol;Acc:HGNC:4916]
SH3BP1	-2.70772	-1.63527	-2.74073	-1.83296	22	ENSG00000100092	SH3 domain binding protein 1 [Source:HGNC Symbol;Acc:HGNC:10824]
LGALS1	0.0217215	0.0106446	0.323839	0.27503	22	ENSG00000100097	galectin 1 [Source:HGNC Symbol;Acc:HGNC:6561]
HPS4	0.481285	0.141168	0.439678	0.236948	22	ENSG00000100099	HPS4. biogenesis of lysosomal organelles complex 3 subunit 2 [Source:HGNC Symbol;Acc:HGNC:15844]
PIK3IP1	-1.34693	-0.523219	-1.29451	-0.968244	22	ENSG00000100100	phosphoinositide-3-kinase interacting protein 1 [Source:HGNC Symbol;Acc:HGNC:24942]
SRRD	0.435298	-0.0666494	0.541475	0.0843201	22	ENSG00000100104	SRR1 domain containing [Source:HGNC Symbol;Acc:HGNC:33910]
PATZ1	0.060688	0.156004	0.00379912	0.0851542	22	ENSG00000100105	POZ/BTB and AT hook containing zinc finger 1 [Source:HGNC Symbol;Acc:HGNC:13071]
TRIOBP	-0.141502	0.0394589	-0.0359662	0.0292937	22	ENSG00000100106	TRIO and F-actin binding protein [Source:HGNC Symbol;Acc:HGNC:17009]
TFIP11	0.584305	0.20222	0.664284	0.394442	22	ENSG00000100109	tuftelin interacting protein 11 [Source:HGNC Symbol;Acc:HGNC:17165]
GCAT	-0.540784	-0.338203	-0.354025	-0.376018	22	ENSG00000100116	glycine C-acetyltransferase [Source:HGNC Symbol;Acc:HGNC:4188]
ANKRD54	0.266377	-0.0811682	0.441693	0.144066	22	ENSG00000100124	ankyrin repeat domain 54 [Source:HGNC Symbol;Acc:HGNC:25185]
EIF3L	0.168373	-0.236248	0.321532	-0.0311314	22	ENSG00000100129	eukaryotic translation initiation factor 3 subunit L [Source:HGNC Symbol;Acc:HGNC:18138]
SNU13	0.225655	0.318207	0.439785	0.435681	22	ENSG00000100138	small nuclear ribonucleoprotein 13 [Source:HGNC Symbol;Acc:HGNC:7819]
MICALL1	0.421516	-0.370096	0.469938	-0.0915782	22	ENSG00000100139	MICAL like 1 [Source:HGNC Symbol;Acc:HGNC:29804]
POLR2F	1.38766	1.72281	0.942052	1.46109	22	ENSG00000100142	RNA polymerase II subunit F [Source:HGNC Symbol;Acc:HGNC:9193]
CCDC134	0.263493	0.384015	0.356353	0.370977	22	ENSG00000100147	coiled-coil domain containing 134 [Source:HGNC Symbol;Acc:HGNC:26185]
DEPDC5	-0.111441	-0.0215057	-0.235938	-0.0823285	22	ENSG00000100150	DEP domain containing 5 [Source:HGNC Symbol;Acc:HGNC:18423]
PICK1	0.580875	0.321268	0.745446	0.559418	22	ENSG00000100151	protein interacting with PRKCA 1 [Source:HGNC Symbol;Acc:HGNC:9394]
TTC28	-0.483731	0.458772	-0.96307	-0.0154835	22	ENSG00000100154	tetratricopeptide repeat domain 28 [Source:HGNC Symbol;Acc:HGNC:29179]
SLC16A8	-0.731123	1.04933	0.102222	1.78637	22	ENSG00000100156	solute carrier family 16 member 8 [Source:HGNC Symbol;Acc:HGNC:16270]
CENPM	0.46655	0.478095	0.577293	0.580956	22	ENSG00000100162	centromere protein M [Source:HGNC Symbol;Acc:HGNC:18352]
KDELR3	-0.46651	1.1895	-0.349044	0.891563	22	ENSG00000100196	KDEL endoplasmic reticulum protein retention receptor 3 [Source:HGNC Symbol;Acc:HGNC:6306]
CYP2D6	-0.0495753	1.43536	0.768039	1.22952	22	ENSG00000100197	cytochrome P450 family 2 subfamily D member 6 [Source:HGNC Symbol;Acc:HGNC:2625]
DDX17	-0.257056	0.236314	-0.433861	-0.0528892	22	ENSG00000100201	DEAD-box helicase 17 [Source:HGNC Symbol;Acc:HGNC:2740]
DMC1	-0.0391274	0.466228	0.10062	0.766025	22	ENSG00000100206	DNA meiotic recombinase 1 [Source:HGNC Symbol;Acc:HGNC:2927]
TCF20	0.722044	0.629222	0.425812	0.514024	22	ENSG00000100207	transcription factor 20 [Source:HGNC Symbol;Acc:HGNC:11631]
HSCB	0.567737	0.313991	0.697144	0.380755	22	ENSG00000100209	HscB mitochondrial iron-sulfur cluster cochaperone [Source:HGNC Symbol;Acc:HGNC:28913]
CBY1	0.225771	0.872194	0.549465	0.931381	22	ENSG00000100211	chibby family member 1. beta catenin antagonist [Source:HGNC Symbol;Acc:HGNC:1307]
TOMM22	0.573253	0.522453	0.779465	0.647076	22	ENSG00000100216	translocase of outer mitochondrial membrane 22 [Source:HGNC Symbol;Acc:HGNC:18002]
XBP1	0.614694	0.102418	0.910185	0.403665	22	ENSG00000100219	X-box binding protein 1 [Source:HGNC Symbol;Acc:HGNC:12801]
RTCB	0.690549	0.148806	0.765934	0.38817	22	ENSG00000100220	RNA 2'.3'-cyclic phosphate and 5'-OH ligase [Source:HGNC Symbol;Acc:HGNC:26935]
JOSD1	0.1705	0.540148	0.319969	0.459576	22	ENSG00000100221	Josephin domain containing 1 [Source:HGNC Symbol;Acc:HGNC:28953]
FBXO7	0.407795	-0.208357	0.488273	0.0111615	22	ENSG00000100225	F-box protein 7 [Source:HGNC Symbol;Acc:HGNC:13586]
GTPBP1	0.60474	0.410048	0.537978	0.466904	22	ENSG00000100226	GTP binding protein 1 [Source:HGNC Symbol;Acc:HGNC:4669]
POLDIP3	0.383759	0.528792	0.451714	0.539374	22	ENSG00000100227	DNA polymerase delta interacting protein 3 [Source:HGNC Symbol;Acc:HGNC:23782]
RAB36	0.470867	-0.522643	0.640801	-0.12203	22	ENSG00000100228	RAB36. member RAS oncogene family [Source:HGNC Symbol;Acc:HGNC:9775]
TIMP3	1.80652	-6.73895	1.82146	-1.65715	22	ENSG00000100234	TIMP metallopeptidase inhibitor 3 [Source:HGNC Symbol;Acc:HGNC:11822]
PPP6R2	0.222677	0.265259	0.34011	0.328922	22	ENSG00000100239	protein phosphatase 6 regulatory subunit 2 [Source:HGNC Symbol;Acc:HGNC:19253]
SBF1	0.715518	0.734517	0.743462	0.785934	22	ENSG00000100241	SET binding factor 1 [Source:HGNC Symbol;Acc:HGNC:10542]
SUN2	0.242467	0.571426	0.255898	0.510095	22	ENSG00000100242	Sad1 and UNC84 domain containing 2 [Source:HGNC Symbol;Acc:HGNC:14210]
CYB5R3	0.433839	0.718442	0.562646	0.767544	22	ENSG00000100243	cytochrome b5 reductase 3 [Source:HGNC Symbol;Acc:HGNC:2873]
DNAL4	-0.0569725	0.619612	0.2249	0.578367	22	ENSG00000100246	dynein axonemal light chain 4 [Source:HGNC Symbol;Acc:HGNC:2955]
LMF2	0.713933	0.404557	0.782115	0.593986	22	ENSG00000100258	lipase maturation factor 2 [Source:HGNC Symbol;Acc:HGNC:25096]
RHBDD3	0.309224	0.0591284	0.39212	0.200864	22	ENSG00000100263	rhomboid domain containing 3 [Source:HGNC Symbol;Acc:HGNC:1308]
PACSIN2	0.334819	0.613213	0.402943	0.59659	22	ENSG00000100266	protein kinase C and casein kinase substrate in neurons 2 [Source:HGNC Symbol;Acc:HGNC:8571]
TTLL1	-0.511719	0.864696	-0.594049	0.528677	22	ENSG00000100271	tubulin tyrosine ligase like 1 [Source:HGNC Symbol;Acc:HGNC:1312]
RASL10A	0.801831	1.47054	0.619602	1.24937	22	ENSG00000100276	RAS like family 10 member A [Source:HGNC Symbol;Acc:HGNC:16954]
AP1B1	0.212138	-0.149238	0.332935	0.0849787	22	ENSG00000100280	adaptor related protein complex 1 subunit beta 1 [Source:HGNC Symbol;Acc:HGNC:554]
HMGXB4	0.625492	0.179758	0.569709	0.185969	22	ENSG00000100281	HMG-box containing 4 [Source:HGNC Symbol;Acc:HGNC:5003]
TOM1	0.908802	0.11707	1.08845	0.423768	22	ENSG00000100284	target of myb1 membrane trafficking protein [Source:HGNC Symbol;Acc:HGNC:11982]
CHKB	-0.250106	0.321311	-0.322104	0.195061	22	ENSG00000100288	choline kinase beta [Source:HGNC Symbol;Acc:HGNC:1938]
BIK	-0.64622	0.519373	-0.0250664	-0.0484152	22	ENSG00000100290	BCL2 interacting killer [Source:HGNC Symbol;Acc:HGNC:1051]
HMOX1	1.29455	-0.595312	1.50451	0.00325425	22	ENSG00000100292	heme oxygenase 1 [Source:HGNC Symbol;Acc:HGNC:5013]
MCAT	0.48289	0.39463	0.725244	0.574943	22	ENSG00000100294	malonyl-CoA-acyl carrier protein transacylase [Source:HGNC Symbol;Acc:HGNC:29622]
THOC5	0.0747045	0.035875	0.23305	0.133291	22	ENSG00000100296	THO complex 5 [Source:HGNC Symbol;Acc:HGNC:19074]
MCM5	0.0592216	-0.118374	0.084912	0.0181112	22	ENSG00000100297	minichromosome maintenance complex component 5 [Source:HGNC Symbol;Acc:HGNC:6948]
ARSA	0.174658	0.406754	0.303196	0.366854	22	ENSG00000100299	arylsulfatase A [Source:HGNC Symbol;Acc:HGNC:713]
TSPO	0.217586	0.178859	0.411397	0.316412	22	ENSG00000100300	translocator protein [Source:HGNC Symbol;Acc:HGNC:1158]
RASD2	2.11398	0.528797	2.12145	1.20209	22	ENSG00000100302	RASD family member 2 [Source:HGNC Symbol;Acc:HGNC:18229]
TTLL12	0.41903	-0.00578912	0.569378	0.245151	22	ENSG00000100304	tubulin tyrosine ligase like 12 [Source:HGNC Symbol;Acc:HGNC:28974]
CBX7	0.849095	1.14012	0.721762	1.01372	22	ENSG00000100307	chromobox 7 [Source:HGNC Symbol;Acc:HGNC:1557]
PDGFB	-2.69747	-0.279808	-3.23368	-1.01663	22	ENSG00000100311	platelet derived growth factor subunit B [Source:HGNC Symbol;Acc:HGNC:8800]
CABP7	0.0842019	0.385015	-1.40082	-0.266249	22	ENSG00000100314	calcium binding protein 7 [Source:HGNC Symbol;Acc:HGNC:20834]
RPL3	-0.25664	-0.430057	-0.0172577	-0.224241	22	ENSG00000100316	ribosomal protein L3 [Source:HGNC Symbol;Acc:HGNC:10332]
ZMAT5	0.315631	0.0396598	0.547078	0.152489	22	ENSG00000100319	zinc finger matrin-type 5 [Source:HGNC Symbol;Acc:HGNC:28046]
RBFOX2	0.119206	0.152383	0.0754007	0.0689872	22	ENSG00000100320	RNA binding fox-1 homolog 2 [Source:HGNC Symbol;Acc:HGNC:9906]
SYNGR1	-3.62812	0.423633	-3.73507	0.0451558	22	ENSG00000100321	synaptogyrin 1 [Source:HGNC Symbol;Acc:HGNC:11498]
TAB1	0.528004	0.745472	0.582961	0.769688	22	ENSG00000100324	TGF-beta activated kinase 1 (MAP3K7) binding protein 1 [Source:HGNC Symbol;Acc:HGNC:18157]
ASCC2	0.348577	-0.101319	0.494252	0.147381	22	ENSG00000100325	activating signal cointegrator 1 complex subunit 2 [Source:HGNC Symbol;Acc:HGNC:24103]
MTMR3	-0.0976802	-0.0173167	0.00191847	-0.0910385	22	ENSG00000100330	myotubularin related protein 3 [Source:HGNC Symbol;Acc:HGNC:7451]
MIEF1	0.645734	0.595428	0.675235	0.571703	22	ENSG00000100335	mitochondrial elongation factor 1 [Source:HGNC Symbol;Acc:HGNC:25979]
APOL1	-3.26605	-3.37757	-3.37987	-3.57834	22	ENSG00000100342	apolipoprotein L1 [Source:HGNC Symbol;Acc:HGNC:618]
PNPLA3	-1.23828	-1.63334	-1.53666	-1.5312	22	ENSG00000100344	patatin like phospholipase domain containing 3 [Source:HGNC Symbol;Acc:HGNC:18590]
MYH9	0.667969	0.386665	0.567064	0.470432	22	ENSG00000100345	myosin heavy chain 9 [Source:HGNC Symbol;Acc:HGNC:7579]
SAMM50	0.397896	0.475714	0.590184	0.51937	22	ENSG00000100347	SAMM50 sorting and assembly machinery component [Source:HGNC Symbol;Acc:HGNC:24276]
TXN2	0.112079	0.0117299	0.239418	0.0773999	22	ENSG00000100348	thioredoxin 2 [Source:HGNC Symbol;Acc:HGNC:17772]
FOXRED2	0.319441	1.39352	0.257781	1.19169	22	ENSG00000100350	FAD dependent oxidoreductase domain containing 2 [Source:HGNC Symbol;Acc:HGNC:26264]
GRAP2	-0.0543384	-1.62466	-0.449631	-1.65412	22	ENSG00000100351	GRB2 related adaptor protein 2 [Source:HGNC Symbol;Acc:HGNC:4563]
EIF3D	0.497911	-0.2357	0.649516	0.125737	22	ENSG00000100353	eukaryotic translation initiation factor 3 subunit D [Source:HGNC Symbol;Acc:HGNC:3278]
TNRC6B	0.451421	1.00421	0.0483532	0.639655	22	ENSG00000100354	trinucleotide repeat containing 6B [Source:HGNC Symbol;Acc:HGNC:29190]
SGSM3	-0.0672208	0.603091	-0.0103494	0.466622	22	ENSG00000100359	small G protein signaling modulator 3 [Source:HGNC Symbol;Acc:HGNC:25228]
IFT27	0.809715	0.280927	0.814378	0.457612	22	ENSG00000100360	intraflagellar transport 27 [Source:HGNC Symbol;Acc:HGNC:18626]
KIAA0930	0.503955	0.981907	0.503148	0.931882	22	ENSG00000100364	KIAA0930 [Source:HGNC Symbol;Acc:HGNC:1314]
SLC25A17	0.347969	0.522734	0.479445	0.429589	22	ENSG00000100372	solute carrier family 25 member 17 [Source:HGNC Symbol;Acc:HGNC:10987]
FAM118A	0.870252	0.710922	1.03349	1.01224	22	ENSG00000100376	family with sequence similarity 118 member A [Source:HGNC Symbol;Acc:HGNC:1313]
KCTD17	0.513959	0.190087	0.636607	0.378171	22	ENSG00000100379	potassium channel tetramerization domain containing 17 [Source:HGNC Symbol;Acc:HGNC:25705]
ST13	-0.135579	0.364741	-0.044397	0.17613	22	ENSG00000100380	ST13. Hsp70 interacting protein [Source:HGNC Symbol;Acc:HGNC:11343]
RBX1	-0.291064	0.183964	0.0113134	0.236219	22	ENSG00000100387	ring-box 1 [Source:HGNC Symbol;Acc:HGNC:9928]
EP300	0.25349	0.656723	-0.143568	0.345442	22	ENSG00000100393	E1A binding protein p300 [Source:HGNC Symbol;Acc:HGNC:3373]
L3MBTL2	0.792439	0.637911	0.887339	0.753815	22	ENSG00000100395	L3MBTL2. polycomb repressive complex 1 subunit [Source:HGNC Symbol;Acc:HGNC:18594]
CHADL	1.02315	2.09837	0.565846	1.61732	22	ENSG00000100399	chondroadherin like [Source:HGNC Symbol;Acc:HGNC:25165]
RANGAP1	0.70588	0.7163	0.792916	0.753791	22	ENSG00000100401	Ran GTPase activating protein 1 [Source:HGNC Symbol;Acc:HGNC:9854]
ZC3H7B	0.343062	0.939414	0.287701	0.761524	22	ENSG00000100403	zinc finger CCCH-type containing 7B [Source:HGNC Symbol;Acc:HGNC:30869]
PHF5A	0.51289	0.40121	0.762104	0.556095	22	ENSG00000100410	PHD finger protein 5A [Source:HGNC Symbol;Acc:HGNC:18000]
ACO2	0.545898	0.535699	0.676465	0.622563	22	ENSG00000100412	aconitase 2 [Source:HGNC Symbol;Acc:HGNC:118]
POLR3H	0.373698	0.559531	0.505044	0.593913	22	ENSG00000100413	RNA polymerase III subunit H [Source:HGNC Symbol;Acc:HGNC:30349]
TRMU	0.45281	0.658456	0.522987	0.635737	22	ENSG00000100416	tRNA 5-methylaminomethyl-2-thiouridylate methyltransferase [Source:HGNC Symbol;Acc:HGNC:25481]
PMM1	0.600396	-0.0175645	0.814523	0.269049	22	ENSG00000100417	phosphomannomutase 1 [Source:HGNC Symbol;Acc:HGNC:9114]
DESI1	0.473644	0.382758	0.69431	0.523488	22	ENSG00000100418	desumoylating isopeptidase 1 [Source:HGNC Symbol;Acc:HGNC:24577]
CERK	0.594507	0.517383	0.643179	0.548037	22	ENSG00000100422	ceramide kinase [Source:HGNC Symbol;Acc:HGNC:19256]
BRD1	0.485582	0.580776	0.343946	0.428181	22	ENSG00000100425	bromodomain containing 1 [Source:HGNC Symbol;Acc:HGNC:1102]
ZBED4	0.388932	0.413969	0.338407	0.377567	22	ENSG00000100426	zinc finger BED-type containing 4 [Source:HGNC Symbol;Acc:HGNC:20721]
MLC1	-0.180288	1.73886	0.884927	-0.217459	22	ENSG00000100427	megalencephalic leukoencephalopathy with subcortical cysts 1 [Source:HGNC Symbol;Acc:HGNC:17082]
HDAC10	0.323872	0.236292	0.117614	0.326788	22	ENSG00000100429	histone deacetylase 10 [Source:HGNC Symbol;Acc:HGNC:18128]
ABHD4	0.220448	0.0243813	0.674832	0.108916	14	ENSG00000100439	abhydrolase domain containing 4 [Source:HGNC Symbol;Acc:HGNC:20154]
KHNYN	-0.186532	-0.115556	-0.333333	-0.186801	14	ENSG00000100441	KH and NYN domain containing [Source:HGNC Symbol;Acc:HGNC:20166]
FKBP3	-0.564373	-0.293188	-0.414528	-0.341001	14	ENSG00000100442	FK506 binding protein 3 [Source:HGNC Symbol;Acc:HGNC:3719]
SDR39U1	-0.452171	-0.0396454	-0.368648	-0.1264	14	ENSG00000100445	short chain dehydrogenase/reductase family 39U member 1 [Source:HGNC Symbol;Acc:HGNC:20275]
RBM23	-0.338222	-0.0308768	-0.287642	-0.0636775	14	ENSG00000100461	RNA binding motif protein 23 [Source:HGNC Symbol;Acc:HGNC:20155]
PRMT5	0.118795	-0.0362399	0.201041	0.0785786	14	ENSG00000100462	protein arginine methyltransferase 5 [Source:HGNC Symbol;Acc:HGNC:10894]
AP4S1	-0.187788	0.0675983	-0.146441	-0.0537812	14	ENSG00000100478	adaptor related protein complex 4 subunit sigma 1 [Source:HGNC Symbol;Acc:HGNC:575]
POLE2	-0.409291	0.780268	-0.58317	0.341575	14	ENSG00000100479	DNA polymerase epsilon 2. accessory subunit [Source:HGNC Symbol;Acc:HGNC:9178]
VCPKMT	-0.0468113	0.328146	0.111853	0.229091	14	ENSG00000100483	valosin containing protein lysine methyltransferase [Source:HGNC Symbol;Acc:HGNC:20352]
SOS2	0.36647	0.322206	0.133231	0.18316	14	ENSG00000100485	SOS Ras/Rho guanine nucleotide exchange factor 2 [Source:HGNC Symbol;Acc:HGNC:11188]
CDKL1	0.38665	-0.00346375	0.506331	0.173246	14	ENSG00000100490	cyclin dependent kinase like 1 [Source:HGNC Symbol;Acc:HGNC:1781]
NIN	0.0557833	-0.0757405	-0.249406	-0.221987	14	ENSG00000100503	ninein [Source:HGNC Symbol;Acc:HGNC:14906]
PYGL	-0.469918	-0.838885	-0.449714	-0.626719	14	ENSG00000100504	glycogen phosphorylase L [Source:HGNC Symbol;Acc:HGNC:9725]
TRIM9	-1.74578	-3.13831	-1.87951	-3.09502	14	ENSG00000100505	tripartite motif containing 9 [Source:HGNC Symbol;Acc:HGNC:16288]
PSMC6	0.0703596	-0.0822144	0.190769	0.00356197	14	ENSG00000100519	proteasome 26S subunit. ATPase 6 [Source:HGNC Symbol;Acc:HGNC:9553]
GNPNAT1	0.23368	0.0321404	0.261787	0.0707083	14	ENSG00000100522	glucosamine-phosphate N-acetyltransferase 1 [Source:HGNC Symbol;Acc:HGNC:19980]
DDHD1	0.543216	-0.0496442	0.393929	0.053538	14	ENSG00000100523	DDHD domain containing 1 [Source:HGNC Symbol;Acc:HGNC:19714]
CDKN3	0.188428	0.0494798	0.250103	0.168613	14	ENSG00000100526	cyclin dependent kinase inhibitor 3 [Source:HGNC Symbol;Acc:HGNC:1791]
CNIH1	-0.169567	-0.357089	-0.027523	-0.254774	14	ENSG00000100528	cornichon family AMPA receptor auxiliary protein 1 [Source:HGNC Symbol;Acc:HGNC:19431]
CGRRF1	0.0110849	-0.0934413	0.363169	0.063172	14	ENSG00000100532	cell growth regulator with ring finger domain 1 [Source:HGNC Symbol;Acc:HGNC:15528]
ATP6V1D	0.0948273	-0.268791	0.242662	-0.12504	14	ENSG00000100554	ATPase H+ transporting V1 subunit D [Source:HGNC Symbol;Acc:HGNC:13527]
CCDC198	5.82561	2.30079	5.62106	3.86577	14	ENSG00000100557	coiled-coil domain containing 198 [Source:HGNC Symbol;Acc:HGNC:20189]
PIGH	0.752785	0.719666	0.833105	0.860344	14	ENSG00000100564	phosphatidylinositol glycan anchor biosynthesis class H [Source:HGNC Symbol;Acc:HGNC:8964]
PSMA3	-0.298959	-0.215127	-0.175567	-0.234752	14	ENSG00000100567	proteasome subunit alpha 3 [Source:HGNC Symbol;Acc:HGNC:9532]
VTI1B	0.206253	0.0979045	0.27581	0.106	14	ENSG00000100568	vesicle transport through interaction with t-SNAREs 1B [Source:HGNC Symbol;Acc:HGNC:17793]
TIMM9	0.0304387	-0.0819813	0.26325	-0.0305929	14	ENSG00000100575	translocase of inner mitochondrial membrane 9 [Source:HGNC Symbol;Acc:HGNC:11819]
GSTZ1	-0.72241	-0.183375	-0.523889	-0.214362	14	ENSG00000100577	glutathione S-transferase zeta 1 [Source:HGNC Symbol;Acc:HGNC:4643]
KIAA0586	0.010397	0.397825	-0.239319	0.142183	14	ENSG00000100578	KIAA0586 [Source:HGNC Symbol;Acc:HGNC:19960]
TMED8	-0.0144723	0.286569	-0.237082	0.0989319	14	ENSG00000100580	transmembrane p24 trafficking protein family member 8 [Source:HGNC Symbol;Acc:HGNC:18633]
SAMD15	-1.08591	0.666195	-0.985381	0.00952784	14	ENSG00000100583	sterile alpha motif domain containing 15 [Source:HGNC Symbol;Acc:HGNC:18631]
AHSA1	0.182084	-0.0354843	0.32356	0.121124	14	ENSG00000100591	activator of HSP90 ATPase activity 1 [Source:HGNC Symbol;Acc:HGNC:1189]
DAAM1	-0.306527	-0.165671	-0.522819	-0.285376	14	ENSG00000100592	dishevelled associated activator of morphogenesis 1 [Source:HGNC Symbol;Acc:HGNC:18142]
SPTLC2	0.0102873	-0.210087	-0.0196021	-0.229577	14	ENSG00000100596	serine palmitoyltransferase long chain base subunit 2 [Source:HGNC Symbol;Acc:HGNC:11278]
RIN3	-0.0395088	-6.52005	-0.16818	-2.91126	14	ENSG00000100599	Ras and Rab interactor 3 [Source:HGNC Symbol;Acc:HGNC:18751]
LGMN	1.50778	0.810883	1.6742	1.09063	14	ENSG00000100600	legumain [Source:HGNC Symbol;Acc:HGNC:9472]
ALKBH1	0.241696	-0.0876894	0.227161	0.0490119	14	ENSG00000100601	alkB homolog 1. histone H2A dioxygenase [Source:HGNC Symbol;Acc:HGNC:17911]
SNW1	0.210498	-0.0115833	0.210074	0.0448949	14	ENSG00000100603	SNW domain containing 1 [Source:HGNC Symbol;Acc:HGNC:16696]
ITPK1	0.591209	0.0506929	0.506852	0.298939	14	ENSG00000100605	inositol-tetrakisphosphate 1-kinase [Source:HGNC Symbol;Acc:HGNC:6177]
DHRS7	0.811833	0.190617	1.16805	0.400256	14	ENSG00000100612	dehydrogenase/reductase 7 [Source:HGNC Symbol;Acc:HGNC:21524]
PPM1A	0.243995	-0.00285244	0.322257	0.0607141	14	ENSG00000100614	protein phosphatase. Mg2+/Mn2+ dependent 1A [Source:HGNC Symbol;Acc:HGNC:9275]
SIX4	-0.275041	0.0126349	-0.540801	-0.230865	14	ENSG00000100625	SIX homeobox 4 [Source:HGNC Symbol;Acc:HGNC:10890]
GALNT16	-2.43571	-0.188163	-1.44064	-0.27387	14	ENSG00000100626	polypeptide N-acetylgalactosaminyltransferase 16 [Source:HGNC Symbol;Acc:HGNC:23233]
CEP128	0.804478	0.452125	0.630439	0.421803	14	ENSG00000100629	centrosomal protein 128 [Source:HGNC Symbol;Acc:HGNC:20359]
ERH	-0.18235	-0.155341	-0.0864236	-0.0248267	14	ENSG00000100632	ERH. mRNA splicing and mitosis factor [Source:HGNC Symbol;Acc:HGNC:3447]
HIF1A	-0.141269	-0.370259	-0.249386	-0.375848	14	ENSG00000100644	hypoxia inducible factor 1 subunit alpha [Source:HGNC Symbol;Acc:HGNC:4910]
SUSD6	0.1656	0.188214	0.63585	0.218407	14	ENSG00000100647	sushi domain containing 6 [Source:HGNC Symbol;Acc:HGNC:19956]
SRSF5	-0.337092	-0.418703	-0.160096	-0.364335	14	ENSG00000100650	serine and arginine rich splicing factor 5 [Source:HGNC Symbol;Acc:HGNC:10787]
EIF5	-0.14501	-0.369733	-0.169341	-0.379784	14	ENSG00000100664	eukaryotic translation initiation factor 5 [Source:HGNC Symbol;Acc:HGNC:3299]
DICER1	-0.113092	-0.225255	-0.555416	-0.369198	14	ENSG00000100697	dicer 1. ribonuclease III [Source:HGNC Symbol;Acc:HGNC:17098]
ZFYVE21	-0.293089	-0.380569	-0.255105	-0.343625	14	ENSG00000100711	zinc finger FYVE-type containing 21 [Source:HGNC Symbol;Acc:HGNC:20760]
MTHFD1	-0.162395	0.0540876	-0.270522	-0.000490824	14	ENSG00000100714	methylenetetrahydrofolate dehydrogenase. cyclohydrolase and formyltetrahydrofolate synthetase 1 [Source:HGNC Symbol;Acc:HGNC:7432]
ZC3H14	-0.263337	-0.293003	-0.452929	-0.404034	14	ENSG00000100722	zinc finger CCCH-type containing 14 [Source:HGNC Symbol;Acc:HGNC:20509]
TELO2	-0.176455	-0.277308	-0.237945	-0.17805	16	ENSG00000100726	telomere maintenance 2 [Source:HGNC Symbol;Acc:HGNC:29099]
PCNX1	-0.0134153	0.0705334	-0.221452	-0.128125	14	ENSG00000100731	pecanex 1 [Source:HGNC Symbol;Acc:HGNC:19740]
BDKRB1	1.13226	-3.64198	0.683171	-1.14272	14	ENSG00000100739	bradykinin receptor B1 [Source:HGNC Symbol;Acc:HGNC:1029]
GSKIP	-0.0969741	-0.340777	-0.0529362	-0.220412	14	ENSG00000100744	GSK3B interacting protein [Source:HGNC Symbol;Acc:HGNC:20343]
VRK1	-0.269208	-0.680522	-0.219641	-0.554768	14	ENSG00000100749	VRK serine/threonine kinase 1 [Source:HGNC Symbol;Acc:HGNC:12718]
PSMC1	-0.396831	-0.267076	-0.0425016	-0.123126	14	ENSG00000100764	proteasome 26S subunit. ATPase 1 [Source:HGNC Symbol;Acc:HGNC:9547]
PAPLN	-1.3549	-0.2412	-1.40657	-0.427419	14	ENSG00000100767	papilin. proteoglycan like sulfated glycoprotein [Source:HGNC Symbol;Acc:HGNC:19262]
RPS6KA5	-0.181674	0.438144	-0.507056	0.12871	14	ENSG00000100784	ribosomal protein S6 kinase A5 [Source:HGNC Symbol;Acc:HGNC:10434]
PPP4R3A	-0.372913	-0.380609	-0.476818	-0.5003	14	ENSG00000100796	protein phosphatase 4 regulatory subunit 3A [Source:HGNC Symbol;Acc:HGNC:20219]
C14orf93	-0.489827	-0.196914	-0.347322	-0.377239	14	ENSG00000100802	chromosome 14 open reading frame 93 [Source:HGNC Symbol;Acc:HGNC:20162]
PSMB5	-0.244878	-0.0368032	-0.0594438	0.00395139	14	ENSG00000100804	proteasome subunit beta 5 [Source:HGNC Symbol;Acc:HGNC:9542]
YY1	-0.59845	-0.408295	-0.692395	-0.462644	14	ENSG00000100811	YY1 transcription factor [Source:HGNC Symbol;Acc:HGNC:12856]
ACIN1	-0.435011	-0.0241353	-0.546423	-0.109209	14	ENSG00000100813	apoptotic chromatin condensation inducer 1 [Source:HGNC Symbol;Acc:HGNC:17066]
CCNB1IP1	0.317815	0.0661246	0.418752	0.129005	14	ENSG00000100814	cyclin B1 interacting protein 1 [Source:HGNC Symbol;Acc:HGNC:19437]
TRIP11	-0.327111	0.113012	-0.69616	-0.247213	14	ENSG00000100815	thyroid hormone receptor interactor 11 [Source:HGNC Symbol;Acc:HGNC:12305]
APEX1	-0.264336	-0.0313025	-0.26434	-0.0414963	14	ENSG00000100823	apurinic/apyrimidinic endodeoxyribonuclease 1 [Source:HGNC Symbol;Acc:HGNC:587]
PABPN1	-0.27743	-0.197633	-0.289872	-0.191085	14	ENSG00000100836	poly(A) binding protein nuclear 1 [Source:HGNC Symbol;Acc:HGNC:8565]
ARHGAP5	0.527343	-0.499756	0.255566	-0.265854	14	ENSG00000100852	Rho GTPase activating protein 5 [Source:HGNC Symbol;Acc:HGNC:675]
CINP	-0.21395	-0.257069	-0.100036	-0.243836	14	ENSG00000100865	cyclin dependent kinase 2 interacting protein [Source:HGNC Symbol;Acc:HGNC:23789]
DHRS2	4.91039	2.82886	4.41712	2.97749	14	ENSG00000100867	dehydrogenase/reductase 2 [Source:HGNC Symbol;Acc:HGNC:18349]
SRP54	-0.0563409	0.119478	-0.0269515	0.0608997	14	ENSG00000100883	signal recognition particle 54 [Source:HGNC Symbol;Acc:HGNC:11301]
CHD8	-0.351824	-0.0339238	-0.593734	-0.177929	14	ENSG00000100888	chromodomain helicase DNA binding protein 8 [Source:HGNC Symbol;Acc:HGNC:20153]
[truncated: 11,991 more rows]

## Sheet: Readme_Normalized to uninduced
Header	Description
RPEip53plusD_x-y_RPEip53-D	Doxycycline induced (+D) diploid control normalized to uninduced(-D) diploid control (log2)
10ip53plusD_x-y_10ip53-D	Doxycycline induced (+D) RM10ip53 normalized to uninduced (-D) RM10ip53 (log2)
13ip53plusD_x-y_13ip53-D	Doxycycline induced (+D) RM13 ip53 normalized to uninduced (-D) RM13 ip53 (log2)
Gene name	Ensembl gene symbol
Gene name full	Ensembl gene description
Ensembl gene ID	Ensembl Gene ID (http://www.ensembl.org/index.html)
Chromosome	Name of Chromosome, on which the according gene is located

## Sheet: Normalized to uninduced samples
Gene name	RPEip53plusD_x-y_RPEip53-D	10ip53plusD_x-y_10ip53-D	13ip53plusD_x-y_13ip53-D	Chromosome	Ensembl gene ID	Gene name full
CLCA2	1.67728	8.47483	3.13114	1	ENSG00000137975	chloride channel accessory 2 [Source:HGNC Symbol;Acc:HGNC:2016]
INPP5D	2.89368	7.38515	0.903443	2	ENSG00000168918	inositol polyphosphate-5-phosphatase D [Source:HGNC Symbol;Acc:HGNC:6079]
SORL1	0.0582538	5.03933	-0.997174	11	ENSG00000137642	sortilin related receptor 1 [Source:HGNC Symbol;Acc:HGNC:11185]
SPATA18	0.651168	4.85311	3.56571	4	ENSG00000163071	spermatogenesis associated 18 [Source:HGNC Symbol;Acc:HGNC:29579]
CYP4F3	-1.69132	4.78972	0.582098	19	ENSG00000186529	cytochrome P450 family 4 subfamily F member 3 [Source:HGNC Symbol;Acc:HGNC:2646]
DRAXIN	0.00984669	4.56034	-1.10325	1	ENSG00000162490	dorsal inhibitory axon guidance protein [Source:HGNC Symbol;Acc:HGNC:25054]
LSP1	-0.885919	4.40738	0.849083	11	ENSG00000130592	lymphocyte specific protein 1 [Source:HGNC Symbol;Acc:HGNC:6707]
LCE1C	0.632968	4.26861	0.175846	1	ENSG00000197084	late cornified envelope 1C [Source:HGNC Symbol;Acc:HGNC:29464]
ACHE	0.197252	4.24025	0.538849	7	ENSG00000087085	acetylcholinesterase (Cartwright blood group) [Source:HGNC Symbol;Acc:HGNC:108]
LCE1F	1.25677	4.08	-1.48438	1	ENSG00000240386	late cornified envelope 1F [Source:HGNC Symbol;Acc:HGNC:29467]
CEACAM1	1.89778	3.8755	0.544658	19	ENSG00000079385	carcinoembryonic antigen related cell adhesion molecule 1 [Source:HGNC Symbol;Acc:HGNC:1814]
DUSP13	-0.919612	3.64989	-2.55615	10	ENSG00000079393	dual specificity phosphatase 13 [Source:HGNC Symbol;Acc:HGNC:19681]
EBI3	-0.118253	3.6058	0.616293	19	ENSG00000105246	Epstein-Barr virus induced 3 [Source:HGNC Symbol;Acc:HGNC:3129]
ESRRB	0.55818	3.58113	0.636718	14	ENSG00000119715	estrogen related receptor beta [Source:HGNC Symbol;Acc:HGNC:3473]
RNASE7	0.390382	3.51675	0.432701	14	ENSG00000165799	ribonuclease A family member 7 [Source:HGNC Symbol;Acc:HGNC:19278]
NECTIN4	0.57573	3.50655	1.45823	1	ENSG00000143217	nectin cell adhesion molecule 4 [Source:HGNC Symbol;Acc:HGNC:19688]
GNA14	-1.16798	3.48861	0.811834	9	ENSG00000156049	G protein subunit alpha 14 [Source:HGNC Symbol;Acc:HGNC:4382]
TPO	3.56668	3.47367	-0.353903	2	ENSG00000115705	thyroid peroxidase [Source:HGNC Symbol;Acc:HGNC:12015]
PGF	0.217677	3.41402	-0.5288	14	ENSG00000119630	placental growth factor [Source:HGNC Symbol;Acc:HGNC:8893]
BTG2	0.780508	3.27897	2.99653	1	ENSG00000159388	BTG anti-proliferation factor 2 [Source:HGNC Symbol;Acc:HGNC:1131]
SLC12A7	-0.146975	2.99509	-0.996046	5	ENSG00000113504	solute carrier family 12 member 7 [Source:HGNC Symbol;Acc:HGNC:10915]
SH2D2A	-0.475045	2.99425	-0.456256	1	ENSG00000027869	SH2 domain containing 2A [Source:HGNC Symbol;Acc:HGNC:10821]
HMCN2	-0.0815699	2.97568	-0.528322	9	ENSG00000148357	hemicentin 2 [Source:HGNC Symbol;Acc:HGNC:21293]
GPR87	-0.978397	2.9569	-2.34652	3	ENSG00000138271	G protein-coupled receptor 87 [Source:HGNC Symbol;Acc:HGNC:4538]
ABCA12	0.790852	2.95273	-0.210186	2	ENSG00000144452	ATP binding cassette subfamily A member 12 [Source:HGNC Symbol;Acc:HGNC:14637]
SORCS2	-2.09285	2.84864	-0.0635878	4	ENSG00000184985	sortilin related VPS10 domain containing receptor 2 [Source:HGNC Symbol;Acc:HGNC:16698]
WDFY4	-0.775645	2.8196	-1.02875	10	ENSG00000128815	WDFY family member 4 [Source:HGNC Symbol;Acc:HGNC:29323]
SCEL	0.24901	2.76799	-0.798254	13	ENSG00000136155	sciellin [Source:HGNC Symbol;Acc:HGNC:10573]
NTRK1	1.18083	2.75735	0.918665	1	ENSG00000198400	neurotrophic receptor tyrosine kinase 1 [Source:HGNC Symbol;Acc:HGNC:8031]
CADM1	-0.00248718	2.71606	-0.295783	11	ENSG00000182985	cell adhesion molecule 1 [Source:HGNC Symbol;Acc:HGNC:5951]
PLTP	0.0296965	2.69022	0.0409985	20	ENSG00000100979	phospholipid transfer protein [Source:HGNC Symbol;Acc:HGNC:9093]
ADRA2A	-0.249204	2.64221	-2.18538	10	ENSG00000150594	adrenoceptor alpha 2A [Source:HGNC Symbol;Acc:HGNC:281]
GDF9	0.183495	2.597	-1.26454	5	ENSG00000164404	growth differentiation factor 9 [Source:HGNC Symbol;Acc:HGNC:4224]
CYP4F2	-1.38619	2.57006	0.323915	19	ENSG00000186115	cytochrome P450 family 4 subfamily F member 2 [Source:HGNC Symbol;Acc:HGNC:2645]
LCE1B	1.22021	2.54463	0.750726	1	ENSG00000196734	late cornified envelope 1B [Source:HGNC Symbol;Acc:HGNC:16611]
PLEK	-0.747431	2.51622	0.414229	2	ENSG00000115956	pleckstrin [Source:HGNC Symbol;Acc:HGNC:9070]
PLEKHG1	-0.0431545	2.46295	-0.148239	6	ENSG00000120278	pleckstrin homology and RhoGEF domain containing G1 [Source:HGNC Symbol;Acc:HGNC:20884]
RINL	0.443157	2.41498	1.00916	19	ENSG00000187994	Ras and Rab interactor like [Source:HGNC Symbol;Acc:HGNC:24795]
KLK6	0.818407	2.38162	-0.796565	19	ENSG00000167755	kallikrein related peptidase 6 [Source:HGNC Symbol;Acc:HGNC:6367]
KLRG1	0.818111	2.26609	-1.83032	12	ENSG00000139187	killer cell lectin like receptor G1 [Source:HGNC Symbol;Acc:HGNC:6380]
MLC1	1.18055	2.24576	-0.263762	22	ENSG00000100427	megalencephalic leukoencephalopathy with subcortical cysts 1 [Source:HGNC Symbol;Acc:HGNC:17082]
ZNF750	-0.653863	2.21655	-0.022562	17	ENSG00000141579	zinc finger protein 750 [Source:HGNC Symbol;Acc:HGNC:25843]
TPK1	-0.581927	2.21099	-0.542178	7	ENSG00000196511	thiamin pyrophosphokinase 1 [Source:HGNC Symbol;Acc:HGNC:17358]
KIF21B	0.327203	2.16967	0.931055	1	ENSG00000116852	kinesin family member 21B [Source:HGNC Symbol;Acc:HGNC:29442]
ABCG4	-0.167686	2.1694	0.144226	11	ENSG00000172350	ATP binding cassette subfamily G member 4 [Source:HGNC Symbol;Acc:HGNC:13884]
FDXR	0.285579	2.14567	1.01189	17	ENSG00000161513	ferredoxin reductase [Source:HGNC Symbol;Acc:HGNC:3642]
WDR63	0.344916	2.14497	0.0519185	1	ENSG00000162643	WD repeat domain 63 [Source:HGNC Symbol;Acc:HGNC:30711]
SPDYE6	-0.00497556	2.13022	-0.631212	7	ENSG00000260097	speedy/RINGO cell cycle regulator family member E6 [Source:HGNC Symbol;Acc:HGNC:35465]
GGT6	0.996896	2.12981	-0.388972	17	ENSG00000167741	gamma-glutamyltransferase 6 [Source:HGNC Symbol;Acc:HGNC:26891]
HTR4	-0.275984	2.11997	-1.39311	5	ENSG00000164270	5-hydroxytryptamine receptor 4 [Source:HGNC Symbol;Acc:HGNC:5299]
RCN3	-0.427709	2.11632	-1.51098	19	ENSG00000142552	reticulocalbin 3 [Source:HGNC Symbol;Acc:HGNC:21145]
2020-09-04	-0.00383091	2.10656	-1.12053	17	ENSG00000108387	septin 4 [Source:HGNC Symbol;Acc:HGNC:9165]
GRHL3	-1.01368	2.08994	-1.10181	1	ENSG00000158055	grainyhead like transcription factor 3 [Source:HGNC Symbol;Acc:HGNC:25839]
AFAP1L2	0.412923	2.07768	-0.959652	10	ENSG00000169129	actin filament associated protein 1 like 2 [Source:HGNC Symbol;Acc:HGNC:25901]
CCDC3	0.178274	2.06874	-0.798617	10	ENSG00000151468	coiled-coil domain containing 3 [Source:HGNC Symbol;Acc:HGNC:23813]
CRYAB	-0.0300903	2.01442	2.417	11	ENSG00000109846	crystallin alpha B [Source:HGNC Symbol;Acc:HGNC:2389]
ICAM1	-0.287686	2.00487	-1.67475	19	ENSG00000090339	intercellular adhesion molecule 1 [Source:HGNC Symbol;Acc:HGNC:5344]
STAR	-0.581519	1.96903	-0.754241	8	ENSG00000147465	steroidogenic acute regulatory protein [Source:HGNC Symbol;Acc:HGNC:11359]
PCDHA2	0.827219	1.95725	-1.03544	5	ENSG00000204969	protocadherin alpha 2 [Source:HGNC Symbol;Acc:HGNC:8668]
HES2	-1.25214	1.94147	0.393219	1	ENSG00000069812	hes family bHLH transcription factor 2 [Source:HGNC Symbol;Acc:HGNC:16005]
ODF3L1	-0.053865	1.9403	-0.625353	15	ENSG00000182950	outer dense fiber of sperm tails 3 like 1 [Source:HGNC Symbol;Acc:HGNC:28735]
HCN4	1.15462	1.93495	-2.8287	15	ENSG00000138622	hyperpolarization activated cyclic nucleotide gated potassium channel 4 [Source:HGNC Symbol;Acc:HGNC:16882]
MAOB	-0.00526667	1.93291	-3.22178	X	ENSG00000069535	monoamine oxidase B [Source:HGNC Symbol;Acc:HGNC:6834]
ADH1C	0.270083	1.90079	-0.0167265	4	ENSG00000248144	alcohol dehydrogenase 1C (class I). gamma polypeptide [Source:HGNC Symbol;Acc:HGNC:251]
CDKN1A	0.154517	1.89418	0.769797	6	ENSG00000124762	cyclin dependent kinase inhibitor 1A [Source:HGNC Symbol;Acc:HGNC:1784]
XG	0.163308	1.88211	0.398153	X	ENSG00000124343	Xg glycoprotein (Xg blood group) [Source:HGNC Symbol;Acc:HGNC:12806]
RUNDC3B	-2.69401	1.86343	-1.69944	7	ENSG00000105784	RUN domain containing 3B [Source:HGNC Symbol;Acc:HGNC:30286]
JAG2	-0.0770235	1.82466	-0.610716	14	ENSG00000184916	jagged 2 [Source:HGNC Symbol;Acc:HGNC:6189]
DOK5	-0.12505	1.82105	-2.19806	20	ENSG00000101134	docking protein 5 [Source:HGNC Symbol;Acc:HGNC:16173]
EPSTI1	0.595562	1.81696	-1.01798	13	ENSG00000133106	epithelial stromal interaction 1 [Source:HGNC Symbol;Acc:HGNC:16465]
PPL	0.171072	1.80614	-1.27324	16	ENSG00000118898	periplakin [Source:HGNC Symbol;Acc:HGNC:9273]
HPD	0.19145	1.79852	-0.0762258	12	ENSG00000158104	4-hydroxyphenylpyruvate dioxygenase [Source:HGNC Symbol;Acc:HGNC:5147]
FAM166B	-0.181816	1.78749	-0.294485	9	ENSG00000215187	family with sequence similarity 166 member B [Source:HGNC Symbol;Acc:HGNC:34242]
RCAN2	-0.418139	1.78513	-0.272916	6	ENSG00000172348	regulator of calcineurin 2 [Source:HGNC Symbol;Acc:HGNC:3041]
DENND1C	0.274091	1.78381	0.0694984	19	ENSG00000205744	DENN domain containing 1C [Source:HGNC Symbol;Acc:HGNC:26225]
C4B	0.349106	1.7686	0.144544	6	ENSG00000224389	complement C4B (Chido blood group) [Source:HGNC Symbol;Acc:HGNC:1324]
MYT1	-0.394489	1.75988	-0.888952	20	ENSG00000196132	myelin transcription factor 1 [Source:HGNC Symbol;Acc:HGNC:7622]
TLR3	-0.000770569	1.74	-1.37208	4	ENSG00000164342	toll like receptor 3 [Source:HGNC Symbol;Acc:HGNC:11849]
CFAP46	-0.732459	1.73956	0.302372	10	ENSG00000171811	cilia and flagella associated protein 46 [Source:HGNC Symbol;Acc:HGNC:25247]
AKR1B10	0.315009	1.73806	-0.435057	7	ENSG00000198074	aldo-keto reductase family 1 member B10 [Source:HGNC Symbol;Acc:HGNC:382]
DACH1	0.0619159	1.72481	-1.49496	13	ENSG00000276644	dachshund family transcription factor 1 [Source:HGNC Symbol;Acc:HGNC:2663]
SELP	0.85816	1.71971	1.03491	1	ENSG00000174175	selectin P [Source:HGNC Symbol;Acc:HGNC:10721]
KIAA1324	0.413803	1.70253	0.0153828	1	ENSG00000116299	KIAA1324 [Source:HGNC Symbol;Acc:HGNC:29618]
PRICKLE4	-0.122166	1.70066	0.249648	6	ENSG00000278224	prickle planar cell polarity protein 4 [Source:HGNC Symbol;Acc:HGNC:16805]
LACC1	0.21766	1.69191	-0.428665	13	ENSG00000179630	laccase domain containing 1 [Source:HGNC Symbol;Acc:HGNC:26789]
HYLS1	-0.0558538	1.69106	-0.800278	11	ENSG00000198331	HYLS1. centriolar and ciliogenesis associated [Source:HGNC Symbol;Acc:HGNC:26558]
SLC47A2	0.437772	1.67837	-0.612113	17	ENSG00000180638	solute carrier family 47 member 2 [Source:HGNC Symbol;Acc:HGNC:26439]
PSG11	1.55649	1.65935	1.05467	19	ENSG00000243130	pregnancy specific beta-1-glycoprotein 11 [Source:HGNC Symbol;Acc:HGNC:9516]
SECTM1	0.00590563	1.65646	-0.717021	17	ENSG00000141574	secreted and transmembrane 1 [Source:HGNC Symbol;Acc:HGNC:10707]
SLC2A9	-0.642549	1.64962	0.225348	4	ENSG00000109667	solute carrier family 2 member 9 [Source:HGNC Symbol;Acc:HGNC:13446]
HOXD11	2.47807	1.64915	-0.753733	2	ENSG00000128713	homeobox D11 [Source:HGNC Symbol;Acc:HGNC:5134]
GREB1	0.35309	1.62189	-0.383499	2	ENSG00000196208	growth regulating estrogen receptor binding 1 [Source:HGNC Symbol;Acc:HGNC:24885]
ANO9	-0.516254	1.61754	-1.25147	11	ENSG00000185101	anoctamin 9 [Source:HGNC Symbol;Acc:HGNC:20679]
GRIN2C	-0.187471	1.61491	-0.0997429	17	ENSG00000161509	glutamate ionotropic receptor NMDA type subunit 2C [Source:HGNC Symbol;Acc:HGNC:4587]
TP53	0.869561	1.61067	1.63439	17	ENSG00000141510	tumor protein p53 [Source:HGNC Symbol;Acc:HGNC:11998]
CD247	-0.151832	1.60712	-1.0149	1	ENSG00000198821	CD247 molecule [Source:HGNC Symbol;Acc:HGNC:1677]
LAPTM5	-0.214286	1.58602	0.948943	1	ENSG00000162511	lysosomal protein transmembrane 5 [Source:HGNC Symbol;Acc:HGNC:29612]
GJB5	2.52886	1.58517	1.73485	1	ENSG00000189280	gap junction protein beta 5 [Source:HGNC Symbol;Acc:HGNC:4287]
GLS2	0.601438	1.56299	2.81617	12	ENSG00000135423	glutaminase 2 [Source:HGNC Symbol;Acc:HGNC:29570]
LRRTM2	0.134972	1.56276	-0.990373	5	ENSG00000146006	leucine rich repeat transmembrane neuronal 2 [Source:HGNC Symbol;Acc:HGNC:19409]
LRRC6	0.128137	1.56007	-1.1822	8	ENSG00000129295	leucine rich repeat containing 6 [Source:HGNC Symbol;Acc:HGNC:16725]
PDE4C	0.559798	1.55765	0.109914	19	ENSG00000105650	phosphodiesterase 4C [Source:HGNC Symbol;Acc:HGNC:8782]
APOBEC3C	0.0302343	1.55635	-0.450404	22	ENSG00000244509	apolipoprotein B mRNA editing enzyme catalytic subunit 3C [Source:HGNC Symbol;Acc:HGNC:17353]
INSYN2	-0.492049	1.50553	-0.591094	10	ENSG00000188916	inhibitory synaptic factor 2A [Source:HGNC Symbol;Acc:HGNC:33859]
ETV7	1.49699	1.50492	-0.0591311	6	ENSG00000010030	ETS variant 7 [Source:HGNC Symbol;Acc:HGNC:18160]
SMIM1	0.760265	1.5035	-0.245194	1	ENSG00000235169	small integral membrane protein 1 (Vel blood group) [Source:HGNC Symbol;Acc:HGNC:44204]
B3GALT2	1.91653	1.47361	0.0101135	1	ENSG00000162630	beta-1.3-galactosyltransferase 2 [Source:HGNC Symbol;Acc:HGNC:917]
TFAP2C	0.642338	1.46518	-3.4706	20	ENSG00000087510	transcription factor AP-2 gamma [Source:HGNC Symbol;Acc:HGNC:11744]
TAS2R4	1.59269	1.45569	-0.25512	7	ENSG00000127364	taste 2 receptor member 4 [Source:HGNC Symbol;Acc:HGNC:14911]
NR2E1	-0.23206	1.44463	-1.39549	6	ENSG00000112333	nuclear receptor subfamily 2 group E member 1 [Source:HGNC Symbol;Acc:HGNC:7973]
HLA-DRA	-0.280365	1.40916	-1.11548	6	ENSG00000204287	major histocompatibility complex. class II. DR alpha [Source:HGNC Symbol;Acc:HGNC:4947]
RGS16	-0.715423	1.40117	-0.261825	1	ENSG00000143333	regulator of G protein signaling 16 [Source:HGNC Symbol;Acc:HGNC:9997]
RHOD	0.263745	1.36616	0.445989	11	ENSG00000173156	ras homolog family member D [Source:HGNC Symbol;Acc:HGNC:670]
BEST4	0.410793	1.36174	-0.378722	1	ENSG00000142959	bestrophin 4 [Source:HGNC Symbol;Acc:HGNC:17106]
SYPL2	-0.145045	1.35834	-0.177744	1	ENSG00000143028	synaptophysin like 2 [Source:HGNC Symbol;Acc:HGNC:27638]
TP53I3	0.0604582	1.35115	-0.194058	2	ENSG00000115129	tumor protein p53 inducible protein 3 [Source:HGNC Symbol;Acc:HGNC:19373]
HSD11B2	-0.155354	1.34914	-0.37888	16	ENSG00000176387	hydroxysteroid 11-beta dehydrogenase 2 [Source:HGNC Symbol;Acc:HGNC:5209]
AATK	0.0533516	1.34532	0.0527055	17	ENSG00000181409	apoptosis associated tyrosine kinase [Source:HGNC Symbol;Acc:HGNC:21]
TNNT3	-0.837949	1.34166	0.192693	11	ENSG00000130595	troponin T3. fast skeletal type [Source:HGNC Symbol;Acc:HGNC:11950]
GRIN1	-0.356331	1.33815	0.237505	9	ENSG00000176884	glutamate ionotropic receptor NMDA type subunit 1 [Source:HGNC Symbol;Acc:HGNC:4584]
MYO7A	1.58507	1.33565	-0.296529	11	ENSG00000137474	myosin VIIA [Source:HGNC Symbol;Acc:HGNC:7606]
MEP1A	-1.74524	1.32702	-1.43988	6	ENSG00000112818	meprin A subunit alpha [Source:HGNC Symbol;Acc:HGNC:7015]
POSTN	0.241349	1.32209	-1.48083	13	ENSG00000133110	periostin [Source:HGNC Symbol;Acc:HGNC:16953]
CDC42EP5	-1.14956	1.32127	-0.509068	19	ENSG00000167617	CDC42 effector protein 5 [Source:HGNC Symbol;Acc:HGNC:17408]
EFHD1	0.115437	1.31817	-0.781809	2	ENSG00000115468	EF-hand domain family member D1 [Source:HGNC Symbol;Acc:HGNC:29556]
LDHD	-0.172315	1.31781	-0.0852377	16	ENSG00000166816	lactate dehydrogenase D [Source:HGNC Symbol;Acc:HGNC:19708]
PRH1	-0.0749741	1.31721	0.126629	12	ENSG00000231887	proline rich protein HaeIII subfamily 1 [Source:HGNC Symbol;Acc:HGNC:9366]
FOXL2NB	0.252594	1.31695	0.273814	3	ENSG00000206262	FOXL2 neighbor [Source:HGNC Symbol;Acc:HGNC:34428]
FES	-0.922584	1.31665	-0.213463	15	ENSG00000182511	FES proto-oncogene. tyrosine kinase [Source:HGNC Symbol;Acc:HGNC:3657]
C4A	1.38534	1.31531	-0.769795	6	ENSG00000244731	complement C4A (Rodgers blood group) [Source:HGNC Symbol;Acc:HGNC:1323]
ACE2	-0.313473	1.27633	0.0861361	X	ENSG00000130234	angiotensin I converting enzyme 2 [Source:HGNC Symbol;Acc:HGNC:13557]
BAAT	-0.0637583	1.27478	-0.31378	9	ENSG00000136881	bile acid-CoA:amino acid N-acyltransferase [Source:HGNC Symbol;Acc:HGNC:932]
GNA15	-0.236131	1.27226	2.06699	19	ENSG00000060558	G protein subunit alpha 15 [Source:HGNC Symbol;Acc:HGNC:4383]
CDC42BPG	-0.05654	1.26878	-0.252813	11	ENSG00000171219	CDC42 binding protein kinase gamma [Source:HGNC Symbol;Acc:HGNC:29829]
PRR15L	0.40858	1.2687	-1.19895	17	ENSG00000167183	proline rich 15 like [Source:HGNC Symbol;Acc:HGNC:28149]
SUMO4	-0.330907	1.26576	-1.12444	6	ENSG00000177688	small ubiquitin-like modifier 4 [Source:HGNC Symbol;Acc:HGNC:21181]
SLC39A5	-0.468839	1.26452	0.185113	12	ENSG00000139540	solute carrier family 39 member 5 [Source:HGNC Symbol;Acc:HGNC:20502]
MYOC	-1.21476	1.26031	-1.35835	1	ENSG00000034971	myocilin [Source:HGNC Symbol;Acc:HGNC:7610]
POU3F1	0.357576	1.25899	1.3465	1	ENSG00000185668	POU class 3 homeobox 1 [Source:HGNC Symbol;Acc:HGNC:9214]
FREM3	-0.943963	1.24211	0.56111	4	ENSG00000183090	FRAS1 related extracellular matrix 3 [Source:HGNC Symbol;Acc:HGNC:25172]
TLL2	0.712106	1.24106	0.213776	10	ENSG00000095587	tolloid like 2 [Source:HGNC Symbol;Acc:HGNC:11844]
ACADL	0.0184398	1.2293	-0.353384	2	ENSG00000115361	acyl-CoA dehydrogenase long chain [Source:HGNC Symbol;Acc:HGNC:88]
AMZ1	0.390183	1.22875	-2.02099	7	ENSG00000174945	archaelysin family metallopeptidase 1 [Source:HGNC Symbol;Acc:HGNC:22231]
SOX6	0.102179	1.22699	-0.0756032	11	ENSG00000110693	SRY-box 6 [Source:HGNC Symbol;Acc:HGNC:16421]
EPDR1	-0.0193729	1.22404	-0.141432	7	ENSG00000086289	ependymin related 1 [Source:HGNC Symbol;Acc:HGNC:17572]
RBP4	-0.490653	1.22239	-0.402077	10	ENSG00000138207	retinol binding protein 4 [Source:HGNC Symbol;Acc:HGNC:9922]
ARRB1	-0.0832253	1.21614	-1.10559	11	ENSG00000137486	arrestin beta 1 [Source:HGNC Symbol;Acc:HGNC:711]
RRAD	0.0996838	1.2156	-0.0662456	16	ENSG00000166592	RRAD. Ras related glycolysis inhibitor and calcium channel regulator [Source:HGNC Symbol;Acc:HGNC:10446]
SEMA3B	-0.0875835	1.20989	-0.232537	3	ENSG00000012171	semaphorin 3B [Source:HGNC Symbol;Acc:HGNC:10724]
ATP2B2	-0.151341	1.20862	1.15167	3	ENSG00000157087	ATPase plasma membrane Ca2+ transporting 2 [Source:HGNC Symbol;Acc:HGNC:815]
CHRNA3	0.0550253	1.20838	0.249936	15	ENSG00000080644	cholinergic receptor nicotinic alpha 3 subunit [Source:HGNC Symbol;Acc:HGNC:1957]
CLEC3B	0.130264	1.20673	-0.917961	3	ENSG00000163815	C-type lectin domain family 3 member B [Source:HGNC Symbol;Acc:HGNC:11891]
CHRM4	0.963769	1.2059	-0.0455015	11	ENSG00000180720	cholinergic receptor muscarinic 4 [Source:HGNC Symbol;Acc:HGNC:1953]
ANK1	-0.0135884	1.20499	-0.788989	8	ENSG00000029534	ankyrin 1 [Source:HGNC Symbol;Acc:HGNC:492]
EPN3	0.222431	1.19982	-0.409486	17	ENSG00000049283	epsin 3 [Source:HGNC Symbol;Acc:HGNC:18235]
GRM1	0.0753434	1.19586	-0.417774	6	ENSG00000152822	glutamate metabotropic receptor 1 [Source:HGNC Symbol;Acc:HGNC:4593]
SLC1A7	0.807188	1.19112	-0.418797	1	ENSG00000162383	solute carrier family 1 member 7 [Source:HGNC Symbol;Acc:HGNC:10945]
TMPRSS7	1.01131	1.17786	-0.65897	3	ENSG00000176040	transmembrane serine protease 7 [Source:HGNC Symbol;Acc:HGNC:30846]
GRIK1	-0.39417	1.17131	-0.568306	21	ENSG00000171189	glutamate ionotropic receptor kainate type subunit 1 [Source:HGNC Symbol;Acc:HGNC:4579]
SIDT1	-0.613459	1.15111	2.56717	3	ENSG00000072858	SID1 transmembrane family member 1 [Source:HGNC Symbol;Acc:HGNC:25967]
CLTRN	-0.174819	1.14866	-0.0992546	X	ENSG00000147003	collectrin. amino acid transport regulator [Source:HGNC Symbol;Acc:HGNC:29437]
FSTL5	1.05426	1.14481	-1.3498	4	ENSG00000168843	follistatin like 5 [Source:HGNC Symbol;Acc:HGNC:21386]
PALM	-0.208107	1.1396	-0.778002	19	ENSG00000099864	paralemmin [Source:HGNC Symbol;Acc:HGNC:8594]
TLR7	-0.0610735	1.13736	2.02973	X	ENSG00000196664	toll like receptor 7 [Source:HGNC Symbol;Acc:HGNC:15631]
PRDM12	-0.18231	1.13601	0.6609	9	ENSG00000130711	PR/SET domain 12 [Source:HGNC Symbol;Acc:HGNC:13997]
DLL3	-0.206664	1.13398	-0.977894	19	ENSG00000090932	delta like canonical Notch ligand 3 [Source:HGNC Symbol;Acc:HGNC:2909]
GHR	0.358992	1.1339	-0.0881579	5	ENSG00000112964	growth hormone receptor [Source:HGNC Symbol;Acc:HGNC:4263]
CDK18	-0.128641	1.13374	-0.631564	1	ENSG00000117266	cyclin dependent kinase 18 [Source:HGNC Symbol;Acc:HGNC:8751]
AL157935.2	-0.0525546	1.13074	-0.155604	9	ENSG00000257524	novel transcript
NECAB2	0.636602	1.13017	0.00799513	16	ENSG00000103154	N-terminal EF-hand calcium binding protein 2 [Source:HGNC Symbol;Acc:HGNC:23746]
HSD17B3	-0.222019	1.12677	2.36904	9	ENSG00000130948	hydroxysteroid 17-beta dehydrogenase 3 [Source:HGNC Symbol;Acc:HGNC:5212]
ARHGEF33	0.678211	1.12318	-0.939991	2	ENSG00000214694	Rho guanine nucleotide exchange factor 33 [Source:HGNC Symbol;Acc:HGNC:37252]
FRZB	1.00241	1.12166	-0.751357	2	ENSG00000162998	frizzled related protein [Source:HGNC Symbol;Acc:HGNC:3959]
NPPB	0.602473	1.12149	-0.316809	1	ENSG00000120937	natriuretic peptide B [Source:HGNC Symbol;Acc:HGNC:7940]
TP73	0.198116	1.12111	2.67965	1	ENSG00000078900	tumor protein p73 [Source:HGNC Symbol;Acc:HGNC:12003]
CCL3	0.77737	1.1176	1.13999	17	ENSG00000277632	C-C motif chemokine ligand 3 [Source:HGNC Symbol;Acc:HGNC:10627]
OGDHL	0.0756814	1.11457	-0.0188069	10	ENSG00000197444	oxoglutarate dehydrogenase like [Source:HGNC Symbol;Acc:HGNC:25590]
OVCH2	1.3821	1.11059	-2.11446	11	ENSG00000183378	ovochymase 2 (gene/pseudogene) [Source:HGNC Symbol;Acc:HGNC:29970]
CFAP99	1.15644	1.10294	-0.542397	4	ENSG00000206113	cilia and flagella associated protein 99 [Source:HGNC Symbol;Acc:HGNC:51180]
CFI	-0.924776	1.09512	-0.776724	4	ENSG00000205403	complement factor I [Source:HGNC Symbol;Acc:HGNC:5394]
SHC4	-0.183976	1.09477	-0.465044	15	ENSG00000185634	SHC adaptor protein 4 [Source:HGNC Symbol;Acc:HGNC:16743]
DPP6	0.649237	1.09082	0.170036	7	ENSG00000130226	dipeptidyl peptidase like 6 [Source:HGNC Symbol;Acc:HGNC:3010]
PLP1	0.208738	1.08815	-0.861744	X	ENSG00000123560	proteolipid protein 1 [Source:HGNC Symbol;Acc:HGNC:9086]
ACVRL1	0.853262	1.08504	-0.715265	12	ENSG00000139567	activin A receptor like type 1 [Source:HGNC Symbol;Acc:HGNC:175]
MFSD4A	-0.123602	1.08449	-1.32543	1	ENSG00000174514	major facilitator superfamily domain containing 4A [Source:HGNC Symbol;Acc:HGNC:25433]
TRPM6	0.846174	1.08405	-0.562393	9	ENSG00000119121	transient receptor potential cation channel subfamily M member 6 [Source:HGNC Symbol;Acc:HGNC:17995]
TRIML2	0.12228	1.07333	4.445	4	ENSG00000179046	tripartite motif family like 2 [Source:HGNC Symbol;Acc:HGNC:26378]
HOXC8	0.704895	1.06652	-2.39196	12	ENSG00000037965	homeobox C8 [Source:HGNC Symbol;Acc:HGNC:5129]
OLAH	1.95721	1.06332	-0.508583	10	ENSG00000152463	oleoyl-ACP hydrolase [Source:HGNC Symbol;Acc:HGNC:25625]
PLXDC2	-0.558638	1.06122	-2.02229	10	ENSG00000120594	plexin domain containing 2 [Source:HGNC Symbol;Acc:HGNC:21013]
TREM2	-0.665721	1.0601	-0.920662	6	ENSG00000095970	triggering receptor expressed on myeloid cells 2 [Source:HGNC Symbol;Acc:HGNC:17761]
C2CD4D	-1.12664	1.05759	2.82032	1	ENSG00000225556	C2 calcium dependent domain containing 4D [Source:HGNC Symbol;Acc:HGNC:37210]
ARC	-1.17729	1.05296	1.87851	8	ENSG00000198576	activity regulated cytoskeleton associated protein [Source:HGNC Symbol;Acc:HGNC:648]
ISL2	-0.614225	1.04698	1.35238	15	ENSG00000159556	ISL LIM homeobox 2 [Source:HGNC Symbol;Acc:HGNC:18524]
NOD2	-0.397549	1.04276	1.14569	16	ENSG00000167207	nucleotide binding oligomerization domain containing 2 [Source:HGNC Symbol;Acc:HGNC:5331]
FOXE1	-0.0550942	1.04088	-0.691158	9	ENSG00000178919	forkhead box E1 [Source:HGNC Symbol;Acc:HGNC:3806]
SPSB3	0.0597048	1.04075	0.031517	16	ENSG00000162032	splA/ryanodine receptor domain and SOCS box containing 3 [Source:HGNC Symbol;Acc:HGNC:30629]
RNF128	-0.0506053	1.035	-0.320597	X	ENSG00000133135	ring finger protein 128. E3 ubiquitin protein ligase [Source:HGNC Symbol;Acc:HGNC:21153]
NXPH2	0.999555	1.0349	-0.781524	2	ENSG00000144227	neurexophilin 2 [Source:HGNC Symbol;Acc:HGNC:8076]
FCGRT	-0.104256	1.03398	-0.800458	19	ENSG00000104870	Fc fragment of IgG receptor and transporter [Source:HGNC Symbol;Acc:HGNC:3621]
SLC26A11	0.391797	1.03011	-0.699899	17	ENSG00000181045	solute carrier family 26 member 11 [Source:HGNC Symbol;Acc:HGNC:14471]
CDC20B	-0.483271	1.02617	0.728786	5	ENSG00000164287	cell division cycle 20B [Source:HGNC Symbol;Acc:HGNC:24222]
GUCY1A2	1.88754	1.02479	-1.10962	11	ENSG00000152402	guanylate cyclase 1 soluble subunit alpha 2 [Source:HGNC Symbol;Acc:HGNC:4684]
FLG	-0.1656	1.02315	0.416837	1	ENSG00000143631	filaggrin [Source:HGNC Symbol;Acc:HGNC:3748]
KLHL10	1.68082	1.02315	-0.286492	17	ENSG00000161594	kelch like family member 10 [Source:HGNC Symbol;Acc:HGNC:18829]
ZNF540	0.961361	1.01619	-0.478708	19	ENSG00000171817	zinc finger protein 540 [Source:HGNC Symbol;Acc:HGNC:25331]
APOBR	-0.169251	1.00996	-0.588686	16	ENSG00000184730	apolipoprotein B receptor [Source:HGNC Symbol;Acc:HGNC:24087]
SFTPB	-0.235901	1.00878	-1.33083	2	ENSG00000168878	surfactant protein B [Source:HGNC Symbol;Acc:HGNC:10801]
PSD2	-0.0899565	0.999854	0.0549154	5	ENSG00000146005	pleckstrin and Sec7 domain containing 2 [Source:HGNC Symbol;Acc:HGNC:19092]
FAM241B	0.690143	0.994874	-0.770762	10	ENSG00000171224	family with sequence similarity 241 member B [Source:HGNC Symbol;Acc:HGNC:23519]
SLC2A13	0.19232	0.991866	-0.844332	12	ENSG00000151229	solute carrier family 2 member 13 [Source:HGNC Symbol;Acc:HGNC:15956]
PKD1L1	-0.0890255	0.991616	-0.253699	7	ENSG00000158683	polycystin 1 like 1. transient receptor potential channel interacting [Source:HGNC Symbol;Acc:HGNC:18053]
CLEC4M	-0.339612	0.990064	1.06446	19	ENSG00000104938	C-type lectin domain family 4 member M [Source:HGNC Symbol;Acc:HGNC:13523]
ENTPD8	-0.446231	0.987043	-1.29939	9	ENSG00000188833	ectonucleoside triphosphate diphosphohydrolase 8 [Source:HGNC Symbol;Acc:HGNC:24860]
TMEM92	0.0183296	0.983804	-0.569158	17	ENSG00000167105	transmembrane protein 92 [Source:HGNC Symbol;Acc:HGNC:26579]
DNAAF1	0.112699	0.9828	-0.678	16	ENSG00000154099	dynein axonemal assembly factor 1 [Source:HGNC Symbol;Acc:HGNC:30539]
KCNA7	0.344955	0.974129	2.06025	19	ENSG00000104848	potassium voltage-gated channel subfamily A member 7 [Source:HGNC Symbol;Acc:HGNC:6226]
KLHL30	0.517411	0.966499	0.671078	2	ENSG00000168427	kelch like family member 30 [Source:HGNC Symbol;Acc:HGNC:24770]
C7orf33	-0.68683	0.959015	0.693617	7	ENSG00000170279	chromosome 7 open reading frame 33 [Source:HGNC Symbol;Acc:HGNC:21724]
PLIN4	-0.333327	0.956673	-0.235237	19	ENSG00000167676	perilipin 4 [Source:HGNC Symbol;Acc:HGNC:29393]
NELL2	1.1577	0.955413	-0.966943	12	ENSG00000184613	neural EGFL like 2 [Source:HGNC Symbol;Acc:HGNC:7751]
GDF15	0.466642	0.955198	2.67265	19	ENSG00000130513	growth differentiation factor 15 [Source:HGNC Symbol;Acc:HGNC:30142]
TMEM145	-1.19095	0.953245	-0.473364	19	ENSG00000167619	transmembrane protein 145 [Source:HGNC Symbol;Acc:HGNC:26912]
TRIM22	0.261046	0.951858	0.525784	11	ENSG00000132274	tripartite motif containing 22 [Source:HGNC Symbol;Acc:HGNC:16379]
CSDC2	-0.216538	0.951434	-1.01821	22	ENSG00000172346	cold shock domain containing C2 [Source:HGNC Symbol;Acc:HGNC:30359]
NFE4	0.0509067	0.950275	-3.71619	7	ENSG00000230257	nuclear factor. erythroid 4 [Source:HGNC Symbol;Acc:HGNC:29902]
AQP5	0.628598	0.949324	-1.90518	12	ENSG00000161798	aquaporin 5 [Source:HGNC Symbol;Acc:HGNC:638]
GCHFR	-0.423097	0.948961	-0.942057	15	ENSG00000137880	GTP cyclohydrolase I feedback regulator [Source:HGNC Symbol;Acc:HGNC:4194]
PSG5	0.543704	0.945119	2.03274	19	ENSG00000204941	pregnancy specific beta-1-glycoprotein 5 [Source:HGNC Symbol;Acc:HGNC:9522]
UNC13A	-0.257781	0.944247	0.412273	19	ENSG00000130477	unc-13 homolog A [Source:HGNC Symbol;Acc:HGNC:23150]
GALNT16	-0.0538683	0.941195	-0.392746	14	ENSG00000100626	polypeptide N-acetylgalactosaminyltransferase 16 [Source:HGNC Symbol;Acc:HGNC:23233]
POLR2J3	0.158716	0.940335	-0.334306	7	ENSG00000168255	RNA polymerase II subunit J3 [Source:HGNC Symbol;Acc:HGNC:33853]
PADI3	-0.167213	0.938532	-0.128428	1	ENSG00000142619	peptidyl arginine deiminase 3 [Source:HGNC Symbol;Acc:HGNC:18337]
CCND2	-0.491654	0.932298	1.71607	12	ENSG00000118971	cyclin D2 [Source:HGNC Symbol;Acc:HGNC:1583]
MDM2	0.196256	0.928341	-0.0214901	12	ENSG00000135679	MDM2 proto-oncogene [Source:HGNC Symbol;Acc:HGNC:6973]
CCDC192	-0.279299	0.927364	-0.476654	5	ENSG00000230561	coiled-coil domain containing 192 [Source:HGNC Symbol;Acc:HGNC:49566]
CASP10	-0.194084	0.926063	0.734703	2	ENSG00000003400	caspase 10 [Source:HGNC Symbol;Acc:HGNC:1500]
NATD1	0.000627995	0.925601	-0.26079	17	ENSG00000274180	N-acetyltransferase domain containing 1 [Source:HGNC Symbol;Acc:HGNC:30770]
HLA-DMB	0.132359	0.92499	-0.00119019	6	ENSG00000242574	major histocompatibility complex. class II. DM beta [Source:HGNC Symbol;Acc:HGNC:4935]
PNPLA1	0.2668	0.924256	-0.337443	6	ENSG00000180316	patatin like phospholipase domain containing 1 [Source:HGNC Symbol;Acc:HGNC:21246]
IL31RA	0.0494361	0.919487	-0.814845	5	ENSG00000164509	interleukin 31 receptor A [Source:HGNC Symbol;Acc:HGNC:18969]
LCN15	-1.18216	0.919078	-2.547	9	ENSG00000177984	lipocalin 15 [Source:HGNC Symbol;Acc:HGNC:33777]
GPR17	-0.969255	0.917164	-0.380896	2	ENSG00000144230	G protein-coupled receptor 17 [Source:HGNC Symbol;Acc:HGNC:4471]
QPRT	-0.317225	0.911269	-0.0807071	16	ENSG00000103485	quinolinate phosphoribosyltransferase [Source:HGNC Symbol;Acc:HGNC:9755]
ANKRD45	-0.0305414	0.905174	0.715806	1	ENSG00000183831	ankyrin repeat domain 45 [Source:HGNC Symbol;Acc:HGNC:24786]
FANK1	-0.18395	0.902469	-0.65434	10	ENSG00000203780	fibronectin type III and ankyrin repeat domains 1 [Source:HGNC Symbol;Acc:HGNC:23527]
SERPINB1	0.0537367	0.901585	-0.781073	6	ENSG00000021355	serpin family B member 1 [Source:HGNC Symbol;Acc:HGNC:3311]
SOAT2	0.540485	0.900914	0.0196631	12	ENSG00000167780	sterol O-acyltransferase 2 [Source:HGNC Symbol;Acc:HGNC:11178]
USHBP1	-0.110902	0.896511	1.3799	19	ENSG00000130307	USH1 protein network component harmonin binding protein 1 [Source:HGNC Symbol;Acc:HGNC:24058]
ETNK2	0.029634	0.89635	-0.943726	1	ENSG00000143845	ethanolamine kinase 2 [Source:HGNC Symbol;Acc:HGNC:25575]
BIK	0.274503	0.895657	-0.284244	22	ENSG00000100290	BCL2 interacting killer [Source:HGNC Symbol;Acc:HGNC:1051]
DUOX1	-0.387755	0.893763	-0.648002	15	ENSG00000137857	dual oxidase 1 [Source:HGNC Symbol;Acc:HGNC:3062]
MED12L	0.120499	0.888883	-0.750736	3	ENSG00000144893	mediator complex subunit 12 like [Source:HGNC Symbol;Acc:HGNC:16050]
FAM13C	0.362325	0.88708	0.405492	10	ENSG00000148541	family with sequence similarity 13 member C [Source:HGNC Symbol;Acc:HGNC:19371]
TEX101	0.82193	0.882573	-1.30775	19	ENSG00000131126	testis expressed 101 [Source:HGNC Symbol;Acc:HGNC:30722]
ACER2	0.767435	0.88086	0.239855	9	ENSG00000177076	alkaline ceramidase 2 [Source:HGNC Symbol;Acc:HGNC:23675]
LIPH	0.0409322	0.877811	-0.471919	3	ENSG00000163898	lipase H [Source:HGNC Symbol;Acc:HGNC:18483]
ZMYND15	-0.0657296	0.877319	-0.934639	17	ENSG00000141497	zinc finger MYND-type containing 15 [Source:HGNC Symbol;Acc:HGNC:20997]
B4GALNT2	0.466797	0.8764	-1.10898	17	ENSG00000167080	beta-1.4-N-acetyl-galactosaminyltransferase 2 [Source:HGNC Symbol;Acc:HGNC:24136]
EXTL1	-0.367783	0.875854	0.371177	1	ENSG00000158008	exostosin like glycosyltransferase 1 [Source:HGNC Symbol;Acc:HGNC:3515]
LRRC39	0.695255	0.875628	0.689124	1	ENSG00000122477	leucine rich repeat containing 39 [Source:HGNC Symbol;Acc:HGNC:28228]
MAP1LC3A	0.0749849	0.875455	-0.942044	20	ENSG00000101460	microtubule associated protein 1 light chain 3 alpha [Source:HGNC Symbol;Acc:HGNC:6838]
SLC47A1	0.0154419	0.862701	-0.893925	17	ENSG00000142494	solute carrier family 47 member 1 [Source:HGNC Symbol;Acc:HGNC:25588]
C1QTNF5	-0.0529175	0.856165	0.0764942	11	ENSG00000223953	C1q and TNF related 5 [Source:HGNC Symbol;Acc:HGNC:14344]
CA7	0.0164473	0.854757	-0.340363	16	ENSG00000168748	carbonic anhydrase 7 [Source:HGNC Symbol;Acc:HGNC:1381]
CAMK2A	0.146749	0.853612	-0.203442	5	ENSG00000070808	calcium/calmodulin dependent protein kinase II alpha [Source:HGNC Symbol;Acc:HGNC:1460]
SLC22A18AS	-0.0764916	0.851782	-0.321915	11	ENSG00000254827	solute carrier family 22 member 18 antisense [Source:HGNC Symbol;Acc:HGNC:10965]
PCSK5	1.76937	0.850986	-0.0871816	9	ENSG00000099139	proprotein convertase subtilisin/kexin type 5 [Source:HGNC Symbol;Acc:HGNC:8747]
SHBG	0.446117	0.84731	0.430255	17	ENSG00000129214	sex hormone binding globulin [Source:HGNC Symbol;Acc:HGNC:10839]
SCAMP5	-0.11188	0.846667	-0.382231	15	ENSG00000198794	secretory carrier membrane protein 5 [Source:HGNC Symbol;Acc:HGNC:30386]
IRF4	-0.0564337	0.84497	0.278523	6	ENSG00000137265	interferon regulatory factor 4 [Source:HGNC Symbol;Acc:HGNC:6119]
NTF4	0.611265	0.843231	-0.0238318	19	ENSG00000225950	neurotrophin 4 [Source:HGNC Symbol;Acc:HGNC:8024]
MATN1	0.0205408	0.839967	-0.695798	1	ENSG00000162510	matrilin 1 [Source:HGNC Symbol;Acc:HGNC:6907]
AMN	-0.397962	0.839967	-0.103381	14	ENSG00000166126	amnion associated transmembrane protein [Source:HGNC Symbol;Acc:HGNC:14604]
GRIN3B	0.183592	0.839005	0.181043	19	ENSG00000116032	glutamate ionotropic receptor NMDA type subunit 3B [Source:HGNC Symbol;Acc:HGNC:16768]
ANKRD53	0.954382	0.837982	-0.0297189	2	ENSG00000144031	ankyrin repeat domain 53 [Source:HGNC Symbol;Acc:HGNC:25691]
SPTSSB	-0.0425735	0.836674	-0.194569	3	ENSG00000196542	serine palmitoyltransferase small subunit B [Source:HGNC Symbol;Acc:HGNC:24045]
C6orf52	-0.168929	0.836672	-0.0973723	6	ENSG00000137434	chromosome 6 open reading frame 52 [Source:HGNC Symbol;Acc:HGNC:20881]
STKLD1	0.196773	0.829861	-0.39074	9	ENSG00000198870	serine/threonine kinase like domain containing 1 [Source:HGNC Symbol;Acc:HGNC:28669]
ABCC2	0.102425	0.828704	-0.0898666	10	ENSG00000023839	ATP binding cassette subfamily C member 2 [Source:HGNC Symbol;Acc:HGNC:53]
SEMA3E	-0.0941348	0.826382	1.74363	7	ENSG00000170381	semaphorin 3E [Source:HGNC Symbol;Acc:HGNC:10727]
FBXL22	-0.432792	0.823885	-0.57807	15	ENSG00000197361	F-box and leucine rich repeat protein 22 [Source:HGNC Symbol;Acc:HGNC:27537]
PCDHA10	1.23896	0.823682	-0.809752	5	ENSG00000250120	protocadherin alpha 10 [Source:HGNC Symbol;Acc:HGNC:8664]
PRR4	0.855883	0.818803	0.16113	12	ENSG00000111215	proline rich 4 [Source:HGNC Symbol;Acc:HGNC:18020]
SOWAHA	-0.0842321	0.815593	-0.830594	5	ENSG00000198944	sosondowah ankyrin repeat domain family member A [Source:HGNC Symbol;Acc:HGNC:27033]
PSTPIP2	0.379937	0.814069	-0.53341	18	ENSG00000152229	proline-serine-threonine phosphatase interacting protein 2 [Source:HGNC Symbol;Acc:HGNC:9581]
COL24A1	-0.142379	0.812553	-0.432279	1	ENSG00000171502	collagen type XXIV alpha 1 chain [Source:HGNC Symbol;Acc:HGNC:20821]
DIO1	1.55461	0.812461	-0.0273464	1	ENSG00000211452	iodothyronine deiodinase 1 [Source:HGNC Symbol;Acc:HGNC:2883]
DCT	0.280201	0.811064	1.34011	13	ENSG00000080166	dopachrome tautomerase [Source:HGNC Symbol;Acc:HGNC:2709]
LRRN4CL	0.211552	0.807373	-0.398587	11	ENSG00000177363	LRRN4 C-terminal like [Source:HGNC Symbol;Acc:HGNC:33724]
LRMP	0.748295	0.806687	-1.58612	12	ENSG00000118308	lymphoid restricted membrane protein [Source:HGNC Symbol;Acc:HGNC:6690]
FBLN2	-0.764644	0.805701	0.263366	3	ENSG00000163520	fibulin 2 [Source:HGNC Symbol;Acc:HGNC:3601]
NGFR	-0.309817	0.804628	0.442978	17	ENSG00000064300	nerve growth factor receptor [Source:HGNC Symbol;Acc:HGNC:7809]
C6orf58	0.385207	0.801209	-0.0392625	6	ENSG00000184530	chromosome 6 open reading frame 58 [Source:HGNC Symbol;Acc:HGNC:20960]
SLC17A7	-0.0111492	0.797403	-0.363191	19	ENSG00000104888	solute carrier family 17 member 7 [Source:HGNC Symbol;Acc:HGNC:16704]
TSPAN33	0.128647	0.78896	-0.423648	7	ENSG00000158457	tetraspanin 33 [Source:HGNC Symbol;Acc:HGNC:28743]
BCAN	-0.0753226	0.788467	1.53671	1	ENSG00000132692	brevican [Source:HGNC Symbol;Acc:HGNC:23059]
CBWD3	0.0769296	0.788345	-1.36467	9	ENSG00000196873	COBW domain containing 3 [Source:HGNC Symbol;Acc:HGNC:18519]
FGF7	-0.199423	0.788273	-0.419851	15	ENSG00000140285	fibroblast growth factor 7 [Source:HGNC Symbol;Acc:HGNC:3685]
ADPRH	-0.23486	0.788159	-0.882324	3	ENSG00000144843	ADP-ribosylarginine hydrolase [Source:HGNC Symbol;Acc:HGNC:269]
RBPMS2	-0.179718	0.788108	-0.999869	15	ENSG00000166831	RNA binding protein. mRNA processing factor 2 [Source:HGNC Symbol;Acc:HGNC:19098]
IL22RA1	0.0183673	0.787494	-0.844787	1	ENSG00000142677	interleukin 22 receptor subunit alpha 1 [Source:HGNC Symbol;Acc:HGNC:13700]
NPY1R	0.232163	0.783498	-0.886604	4	ENSG00000164128	neuropeptide Y receptor Y1 [Source:HGNC Symbol;Acc:HGNC:7956]
PODNL1	-0.0603352	0.78176	-0.401033	19	ENSG00000132000	podocan like 1 [Source:HGNC Symbol;Acc:HGNC:26275]
NLRP7	-0.154275	0.779254	-0.970838	19	ENSG00000167634	NLR family pyrin domain containing 7 [Source:HGNC Symbol;Acc:HGNC:22947]
CC2D2B	0.628731	0.774659	-0.0707507	10	ENSG00000188649	coiled-coil and C2 domain containing 2B [Source:HGNC Symbol;Acc:HGNC:31666]
TMEM26	-0.192037	0.768697	-0.719281	10	ENSG00000196932	transmembrane protein 26 [Source:HGNC Symbol;Acc:HGNC:28550]
ANGPT4	0.801547	0.755834	2.22219	20	ENSG00000101280	angiopoietin 4 [Source:HGNC Symbol;Acc:HGNC:487]
PTGES3L	0.495864	0.754327	-0.579123	17	ENSG00000267060	prostaglandin E synthase 3 like [Source:HGNC Symbol;Acc:HGNC:43943]
FER1L6	-0.328496	0.749521	-1.21465	8	ENSG00000214814	fer-1 like family member 6 [Source:HGNC Symbol;Acc:HGNC:28065]
KCNB1	0.455728	0.748083	-1.13567	20	ENSG00000158445	potassium voltage-gated channel subfamily B member 1 [Source:HGNC Symbol;Acc:HGNC:6231]
SLC16A5	-0.760248	0.747025	-1.43494	17	ENSG00000170190	solute carrier family 16 member 5 [Source:HGNC Symbol;Acc:HGNC:10926]
OPCML	0.275057	0.746728	2.26034	11	ENSG00000183715	opioid binding protein/cell adhesion molecule like [Source:HGNC Symbol;Acc:HGNC:8143]
PAMR1	0.0784867	0.746343	1.11124	11	ENSG00000149090	peptidase domain containing associated with muscle regeneration 1 [Source:HGNC Symbol;Acc:HGNC:24554]
CAMK2B	-0.122755	0.743864	-0.900139	7	ENSG00000058404	calcium/calmodulin dependent protein kinase II beta [Source:HGNC Symbol;Acc:HGNC:1461]
KRTAP2-3	0.143968	0.742811	1.90916	17	ENSG00000212724	keratin associated protein 2-3 [Source:HGNC Symbol;Acc:HGNC:18906]
IGSF11	-0.00379515	0.742506	-0.431671	3	ENSG00000144847	immunoglobulin superfamily member 11 [Source:HGNC Symbol;Acc:HGNC:16669]
CYP4F11	0.666345	0.73912	1.1721	19	ENSG00000171903	cytochrome P450 family 4 subfamily F member 11 [Source:HGNC Symbol;Acc:HGNC:13265]
CMBL	0.108227	0.737533	5.43413	5	ENSG00000164237	carboxymethylenebutenolidase homolog [Source:HGNC Symbol;Acc:HGNC:25090]
SLC45A1	-0.0391335	0.73638	-0.504198	1	ENSG00000162426	solute carrier family 45 member 1 [Source:HGNC Symbol;Acc:HGNC:17939]
AC106886.5	-0.0117068	0.733254	-0.287005	16	ENSG00000282034	novel transcript
PEAK3	-0.168952	0.732377	0.333203	19	ENSG00000188305	PEAK family member 3 [Source:HGNC Symbol;Acc:HGNC:24793]
KCNQ4	-0.8767	0.732357	-0.836093	1	ENSG00000117013	potassium voltage-gated channel subfamily Q member 4 [Source:HGNC Symbol;Acc:HGNC:6298]
C3orf49	-0.56601	0.731317	0.272422	3	ENSG00000163632	chromosome 3 open reading frame 49 [Source:HGNC Symbol;Acc:HGNC:25190]
CYFIP2	0.322298	0.731278	1.52552	5	ENSG00000055163	cytoplasmic FMR1 interacting protein 2 [Source:HGNC Symbol;Acc:HGNC:13760]
CRHBP	0.125538	0.728684	-1.62575	5	ENSG00000145708	corticotropin releasing hormone binding protein [Source:HGNC Symbol;Acc:HGNC:2356]
AQP1	-0.609404	0.728468	-1.02895	7	ENSG00000240583	aquaporin 1 (Colton blood group) [Source:HGNC Symbol;Acc:HGNC:633]
GLTPD2	-0.00443125	0.728107	-0.0552564	17	ENSG00000182327	glycolipid transfer protein domain containing 2 [Source:HGNC Symbol;Acc:HGNC:33756]
SLC16A8	-0.106584	0.726761	0.59183	22	ENSG00000100156	solute carrier family 16 member 8 [Source:HGNC Symbol;Acc:HGNC:16270]
C11orf96	-0.869902	0.724744	0.556229	11	ENSG00000187479	chromosome 11 open reading frame 96 [Source:HGNC Symbol;Acc:HGNC:38675]
MYOM1	-0.0724823	0.723467	-0.0698836	18	ENSG00000101605	myomesin 1 [Source:HGNC Symbol;Acc:HGNC:7613]
CYP2D6	-0.0962732	0.721342	-0.316672	22	ENSG00000100197	cytochrome P450 family 2 subfamily D member 6 [Source:HGNC Symbol;Acc:HGNC:2625]
SCN2A	0.307336	0.721069	-0.647954	2	ENSG00000136531	sodium voltage-gated channel alpha subunit 2 [Source:HGNC Symbol;Acc:HGNC:10588]
SEMA4A	-0.162534	0.719493	-0.135536	1	ENSG00000196189	semaphorin 4A [Source:HGNC Symbol;Acc:HGNC:10729]
CD207	1.04389	0.714621	1.84468	2	ENSG00000116031	CD207 molecule [Source:HGNC Symbol;Acc:HGNC:17935]
ANXA2R	-0.219765	0.714474	-1.02232	5	ENSG00000177721	annexin A2 receptor [Source:HGNC Symbol;Acc:HGNC:33463]
EPPK1	0.661896	0.713686	0.0492016	8	ENSG00000261150	epiplakin 1 [Source:HGNC Symbol;Acc:HGNC:15577]
CLEC4A	-0.141635	0.706029	-0.592249	12	ENSG00000111729	C-type lectin domain family 4 member A [Source:HGNC Symbol;Acc:HGNC:13257]
OTOF	-1.80542	0.702866	0.742639	2	ENSG00000115155	otoferlin [Source:HGNC Symbol;Acc:HGNC:8515]
IGFBP2	-0.117168	0.700766	-0.811733	2	ENSG00000115457	insulin like growth factor binding protein 2 [Source:HGNC Symbol;Acc:HGNC:5471]
SLC3A1	0.193508	0.700595	-0.268835	2	ENSG00000138079	solute carrier family 3 member 1 [Source:HGNC Symbol;Acc:HGNC:11025]
AEBP1	-0.168752	0.699962	-1.18608	7	ENSG00000106624	AE binding protein 1 [Source:HGNC Symbol;Acc:HGNC:303]
HIST1H2AE	-0.670178	0.69593	-0.0921435	6	ENSG00000277075	histone cluster 1 H2A family member e [Source:HGNC Symbol;Acc:HGNC:4724]
HS3ST5	-0.136769	0.695578	0.324611	6	ENSG00000249853	heparan sulfate-glucosamine 3-sulfotransferase 5 [Source:HGNC Symbol;Acc:HGNC:19419]
DNAJB7	-0.466579	0.695418	-0.191904	22	ENSG00000172404	DnaJ heat shock protein family (Hsp40) member B7 [Source:HGNC Symbol;Acc:HGNC:24986]
CTSH	-0.0749798	0.694753	0.866909	15	ENSG00000103811	cathepsin H [Source:HGNC Symbol;Acc:HGNC:2535]
SPATA9	0.42269	0.69286	-0.319669	5	ENSG00000145757	spermatogenesis associated 9 [Source:HGNC Symbol;Acc:HGNC:22988]
ZNF560	0.986635	0.692355	-2.42524	19	ENSG00000198028	zinc finger protein 560 [Source:HGNC Symbol;Acc:HGNC:26484]
SLC24A2	-0.310994	0.689813	0.40616	9	ENSG00000155886	solute carrier family 24 member 2 [Source:HGNC Symbol;Acc:HGNC:10976]
AMPH	-2.48874	0.687855	-0.0318594	7	ENSG00000078053	amphiphysin [Source:HGNC Symbol;Acc:HGNC:471]
ZC3H12D	-0.925244	0.685439	-0.691825	6	ENSG00000178199	zinc finger CCCH-type containing 12D [Source:HGNC Symbol;Acc:HGNC:21175]
ADAMTS2	0.0606238	0.681256	5.51421	5	ENSG00000087116	ADAM metallopeptidase with thrombospondin type 1 motif 2 [Source:HGNC Symbol;Acc:HGNC:218]
SHF	0.114472	0.68115	-0.723953	15	ENSG00000138606	Src homology 2 domain containing F [Source:HGNC Symbol;Acc:HGNC:25116]
SESN1	0.289205	0.680767	-0.0725346	6	ENSG00000080546	sestrin 1 [Source:HGNC Symbol;Acc:HGNC:21595]
GRID2	0.872424	0.680388	-0.423045	4	ENSG00000152208	glutamate ionotropic receptor delta type subunit 2 [Source:HGNC Symbol;Acc:HGNC:4576]
MCAM	0.433157	0.680063	-0.325943	11	ENSG00000076706	melanoma cell adhesion molecule [Source:HGNC Symbol;Acc:HGNC:6934]
SUGCT	0.0746665	0.678712	0.578277	7	ENSG00000175600	succinyl-CoA:glutarate-CoA transferase [Source:HGNC Symbol;Acc:HGNC:16001]
TMEM40	0.277112	0.675685	0.938329	3	ENSG00000088726	transmembrane protein 40 [Source:HGNC Symbol;Acc:HGNC:25620]
EGR2	-0.381474	0.665233	0.309337	10	ENSG00000122877	early growth response 2 [Source:HGNC Symbol;Acc:HGNC:3239]
SOX30	0.797826	0.663961	0.334455	5	ENSG00000039600	SRY-box 30 [Source:HGNC Symbol;Acc:HGNC:30635]
GTF2H4	-0.109887	0.663892	-0.498807	6	ENSG00000213780	general transcription factor IIH subunit 4 [Source:HGNC Symbol;Acc:HGNC:4658]
VXN	0.264828	0.662374	-0.142734	8	ENSG00000169085	vexin [Source:HGNC Symbol;Acc:HGNC:28498]
HAPLN3	-0.0631938	0.658947	-0.0784593	15	ENSG00000140511	hyaluronan and proteoglycan link protein 3 [Source:HGNC Symbol;Acc:HGNC:21446]
GRASP	0.0456594	0.657079	-0.691825	12	ENSG00000161835	general receptor for phosphoinositides 1 associated scaffold protein [Source:HGNC Symbol;Acc:HGNC:18707]
ZMAT3	0.160238	0.656661	0.424291	3	ENSG00000172667	zinc finger matrin-type 3 [Source:HGNC Symbol;Acc:HGNC:29983]
CDH3	-0.607555	0.654691	-0.110348	16	ENSG00000062038	cadherin 3 [Source:HGNC Symbol;Acc:HGNC:1762]
C2	0.378605	0.65293	0.0770714	6	ENSG00000166278	complement C2 [Source:HGNC Symbol;Acc:HGNC:1248]
DLL1	-0.418776	0.652339	-1.19987	6	ENSG00000198719	delta like canonical Notch ligand 1 [Source:HGNC Symbol;Acc:HGNC:2908]
TM7SF2	-0.0890369	0.650389	0.488076	11	ENSG00000149809	transmembrane 7 superfamily member 2 [Source:HGNC Symbol;Acc:HGNC:11863]
CDH15	0.273918	0.650001	-0.181913	16	ENSG00000129910	cadherin 15 [Source:HGNC Symbol;Acc:HGNC:1754]
ENKUR	0.277565	0.649605	0.165685	10	ENSG00000151023	enkurin. TRPC channel interacting protein [Source:HGNC Symbol;Acc:HGNC:28388]
FAM156A	0.546369	0.649486	0.978744	X	ENSG00000268350	family with sequence similarity 156 member A [Source:HGNC Symbol;Acc:HGNC:30114]
LRRD1	1.23503	0.64888	0.94314	7	ENSG00000240720	leucine rich repeats and death domain containing 1 [Source:HGNC Symbol;Acc:HGNC:34300]
ACE	-0.287253	0.648353	-0.689528	17	ENSG00000159640	angiotensin I converting enzyme [Source:HGNC Symbol;Acc:HGNC:2707]
TUBB2B	-0.319728	0.644129	0.087481	6	ENSG00000137285	tubulin beta 2B class IIb [Source:HGNC Symbol;Acc:HGNC:30829]
GRIN2D	-0.0750089	0.636456	-0.555667	19	ENSG00000105464	glutamate ionotropic receptor NMDA type subunit 2D [Source:HGNC Symbol;Acc:HGNC:4588]
SLC26A7	-0.0933168	0.636432	0.372898	8	ENSG00000147606	solute carrier family 26 member 7 [Source:HGNC Symbol;Acc:HGNC:14467]
SCNN1G	0.506716	0.635792	-0.0268135	16	ENSG00000166828	sodium channel epithelial 1 gamma subunit [Source:HGNC Symbol;Acc:HGNC:10602]
FSBP	0.511565	0.634505	-1.2028	8	ENSG00000265817	fibrinogen silencer binding protein [Source:HGNC Symbol;Acc:HGNC:43653]
TSPAN10	-0.0328989	0.632316	-0.31497	17	ENSG00000182612	tetraspanin 10 [Source:HGNC Symbol;Acc:HGNC:29942]
GABRE	-1.51929	0.63188	-1.15175	X	ENSG00000102287	gamma-aminobutyric acid type A receptor epsilon subunit [Source:HGNC Symbol;Acc:HGNC:4085]
BBC3	0.0237126	0.628908	0.444149	19	ENSG00000105327	BCL2 binding component 3 [Source:HGNC Symbol;Acc:HGNC:17868]
RTL1	0.622676	0.625426	-1.66929	14	ENSG00000254656	retrotransposon Gag like 1 [Source:HGNC Symbol;Acc:HGNC:14665]
ADCY10	0.740436	0.623651	-0.10462	1	ENSG00000143199	adenylate cyclase 10 [Source:HGNC Symbol;Acc:HGNC:21285]
RASAL1	1.91744	0.623036	0.415718	12	ENSG00000111344	RAS protein activator like 1 [Source:HGNC Symbol;Acc:HGNC:9873]
VWCE	0.384457	0.621167	0.555387	11	ENSG00000167992	von Willebrand factor C and EGF domains [Source:HGNC Symbol;Acc:HGNC:26487]
PTPN22	0.103185	0.617992	-0.677835	1	ENSG00000134242	protein tyrosine phosphatase. non-receptor type 22 [Source:HGNC Symbol;Acc:HGNC:9652]
KANK3	0.100224	0.61637	0.618618	19	ENSG00000186994	KN motif and ankyrin repeat domains 3 [Source:HGNC Symbol;Acc:HGNC:24796]
ACTA2	0.202136	0.615845	0.0508804	10	ENSG00000107796	actin. alpha 2. smooth muscle. aorta [Source:HGNC Symbol;Acc:HGNC:130]
TMEFF1	0.299211	0.615616	0.197772	9	ENSG00000241697	transmembrane protein with EGF like and two follistatin like domains 1 [Source:HGNC Symbol;Acc:HGNC:11866]
ADAMTS18	-1.43663	0.614822	1.47993	16	ENSG00000140873	ADAM metallopeptidase with thrombospondin type 1 motif 18 [Source:HGNC Symbol;Acc:HGNC:17110]
MYOZ2	-0.798346	0.613416	1.79901	4	ENSG00000172399	myozenin 2 [Source:HGNC Symbol;Acc:HGNC:1330]
KLK5	0.978835	0.613191	-0.882595	19	ENSG00000167754	kallikrein related peptidase 5 [Source:HGNC Symbol;Acc:HGNC:6366]
TRIM55	-0.434793	0.612068	-0.183793	8	ENSG00000147573	tripartite motif containing 55 [Source:HGNC Symbol;Acc:HGNC:14215]
VWF	0.151433	0.609097	-0.38171	12	ENSG00000110799	von Willebrand factor [Source:HGNC Symbol;Acc:HGNC:12726]
TRPV6	0.749765	0.608683	-0.247547	7	ENSG00000165125	transient receptor potential cation channel subfamily V member 6 [Source:HGNC Symbol;Acc:HGNC:14006]
DHRS12	0.0145535	0.605289	-0.394547	13	ENSG00000102796	dehydrogenase/reductase 12 [Source:HGNC Symbol;Acc:HGNC:25832]
AC244197.3	0.122337	0.603413	-0.147325	X	ENSG00000241489	novel transcript
REEP2	-0.0135527	0.599062	-0.275584	5	ENSG00000132563	receptor accessory protein 2 [Source:HGNC Symbol;Acc:HGNC:17975]
SRGAP3	0.0182643	0.598104	-0.131998	3	ENSG00000196220	SLIT-ROBO Rho GTPase activating protein 3 [Source:HGNC Symbol;Acc:HGNC:19744]
ADHFE1	0.281887	0.597609	0.307158	8	ENSG00000147576	alcohol dehydrogenase. iron containing 1 [Source:HGNC Symbol;Acc:HGNC:16354]
AL121594.1	0.894138	0.595431	-0.0319853	14	ENSG00000258790	novel transcript
CXXC4	-0.118229	0.594498	-1.2646	4	ENSG00000168772	CXXC finger protein 4 [Source:HGNC Symbol;Acc:HGNC:24593]
NR1I3	-0.521292	0.594215	-0.257394	1	ENSG00000143257	nuclear receptor subfamily 1 group I member 3 [Source:HGNC Symbol;Acc:HGNC:7969]
AUTS2	-0.133092	0.594031	-1.03162	7	ENSG00000158321	AUTS2. activator of transcription and developmental regulator [Source:HGNC Symbol;Acc:HGNC:14262]
SMC1B	0.658294	0.593643	-0.851176	22	ENSG00000077935	structural maintenance of chromosomes 1B [Source:HGNC Symbol;Acc:HGNC:11112]
CHODL	-1.62089	0.593365	-0.397968	21	ENSG00000154645	chondrolectin [Source:HGNC Symbol;Acc:HGNC:17807]
ODF3L2	-0.370278	0.5931	1.14694	19	ENSG00000181781	outer dense fiber of sperm tails 3 like 2 [Source:HGNC Symbol;Acc:HGNC:26841]
MKRN2OS	0.651821	0.592873	0.169829	3	ENSG00000225526	MKRN2 opposite strand [Source:HGNC Symbol;Acc:HGNC:40375]
IFNA1	-0.0516188	0.592739	-0.155795	9	ENSG00000197919	interferon alpha 1 [Source:HGNC Symbol;Acc:HGNC:5417]
CHRNA9	-0.642774	0.591707	0.1748	4	ENSG00000174343	cholinergic receptor nicotinic alpha 9 subunit [Source:HGNC Symbol;Acc:HGNC:14079]
TAF7L	0.396761	0.588377	1.53109	X	ENSG00000102387	TATA-box binding protein associated factor 7 like [Source:HGNC Symbol;Acc:HGNC:11548]
SCN4B	-0.262625	0.58743	4.34388	11	ENSG00000177098	sodium voltage-gated channel beta subunit 4 [Source:HGNC Symbol;Acc:HGNC:10592]
HLA-DPA1	-0.0101242	0.587407	-0.0623784	6	ENSG00000231389	major histocompatibility complex. class II. DP alpha 1 [Source:HGNC Symbol;Acc:HGNC:4938]
C2orf66	0.184072	0.58535	-0.656651	2	ENSG00000187944	chromosome 2 open reading frame 66 [Source:HGNC Symbol;Acc:HGNC:33809]
TMEM238	0.290681	0.584095	-0.699893	19	ENSG00000233493	transmembrane protein 238 [Source:HGNC Symbol;Acc:HGNC:40042]
NIPAL4	-0.119254	0.58356	0.0965018	5	ENSG00000172548	NIPA like domain containing 4 [Source:HGNC Symbol;Acc:HGNC:28018]
TIGAR	0.449297	0.58325	0.324781	12	ENSG00000078237	TP53 induced glycolysis regulatory phosphatase [Source:HGNC Symbol;Acc:HGNC:1185]
CFAP299	-0.179976	0.582903	-0.440829	4	ENSG00000197826	cilia and flagella associated protein 299 [Source:HGNC Symbol;Acc:HGNC:28554]
GPD1	1.16746	0.582498	0.563622	12	ENSG00000167588	glycerol-3-phosphate dehydrogenase 1 [Source:HGNC Symbol;Acc:HGNC:4455]
AANAT	-0.526989	0.582463	0.182275	17	ENSG00000129673	aralkylamine N-acetyltransferase [Source:HGNC Symbol;Acc:HGNC:19]
ZNF467	-0.245409	0.581111	-0.863461	7	ENSG00000181444	zinc finger protein 467 [Source:HGNC Symbol;Acc:HGNC:23154]
ZNF564	0.71353	0.580957	-1.48381	19	ENSG00000249709	zinc finger protein 564 [Source:HGNC Symbol;Acc:HGNC:31106]
HIST2H2BF	0.735481	0.58043	-0.376382	1	ENSG00000203814	histone cluster 2 H2B family member f [Source:HGNC Symbol;Acc:HGNC:24700]
ANKRD2	0.316621	0.580297	0.820228	10	ENSG00000165887	ankyrin repeat domain 2 [Source:HGNC Symbol;Acc:HGNC:495]
MRGPRX4	0.290603	0.575421	0.446567	11	ENSG00000179817	MAS related GPR family member X4 [Source:HGNC Symbol;Acc:HGNC:17617]
ELMOD1	-0.0260119	0.574912	3.63441	11	ENSG00000110675	ELMO domain containing 1 [Source:HGNC Symbol;Acc:HGNC:25334]
HPN	-1.60901	0.571929	-0.0558772	19	ENSG00000105707	hepsin [Source:HGNC Symbol;Acc:HGNC:5155]
POMZP3	0.310348	0.5715	0.637349	7	ENSG00000146707	POM121 and ZP3 fusion [Source:HGNC Symbol;Acc:HGNC:9203]
COL15A1	-0.109064	0.570574	0.315104	9	ENSG00000204291	collagen type XV alpha 1 chain [Source:HGNC Symbol;Acc:HGNC:2192]
TMEM35A	0.0208187	0.568425	1.17834	X	ENSG00000126950	transmembrane protein 35A [Source:HGNC Symbol;Acc:HGNC:25864]
OMG	0.0941129	0.562238	0.178978	17	ENSG00000126861	oligodendrocyte myelin glycoprotein [Source:HGNC Symbol;Acc:HGNC:8135]
TG	0.517945	0.562085	2.15717	8	ENSG00000042832	thyroglobulin [Source:HGNC Symbol;Acc:HGNC:11764]
H2AFY2	-0.0154853	0.562084	-0.941109	10	ENSG00000099284	H2A histone family member Y2 [Source:HGNC Symbol;Acc:HGNC:14453]
CACNA2D2	-1.24462	0.561756	-0.473194	3	ENSG00000007402	calcium voltage-gated channel auxiliary subunit alpha2delta 2 [Source:HGNC Symbol;Acc:HGNC:1400]
ACTN2	1.69209	0.560416	-1.46746	1	ENSG00000077522	actinin alpha 2 [Source:HGNC Symbol;Acc:HGNC:164]
PTPRO	0.999083	0.560324	1.9621	12	ENSG00000151490	protein tyrosine phosphatase. receptor type O [Source:HGNC Symbol;Acc:HGNC:9678]
MAB21L3	-0.29325	0.55782	-2.51481	1	ENSG00000173212	mab-21 like 3 [Source:HGNC Symbol;Acc:HGNC:26787]
KLK14	0.600133	0.557787	0.874356	19	ENSG00000129437	kallikrein related peptidase 14 [Source:HGNC Symbol;Acc:HGNC:6362]
CTSW	-1.44497	0.555178	-0.698601	11	ENSG00000172543	cathepsin W [Source:HGNC Symbol;Acc:HGNC:2546]
MX1	-0.161747	0.554828	-0.315617	21	ENSG00000157601	MX dynamin like GTPase 1 [Source:HGNC Symbol;Acc:HGNC:7532]
LCN12	-0.420846	0.554526	-0.18439	9	ENSG00000184925	lipocalin 12 [Source:HGNC Symbol;Acc:HGNC:28733]
KLHL41	-0.641501	0.554149	0.515251	2	ENSG00000239474	kelch like family member 41 [Source:HGNC Symbol;Acc:HGNC:16905]
GJC3	-1.44191	0.554036	1.74561	7	ENSG00000176402	gap junction protein gamma 3 [Source:HGNC Symbol;Acc:HGNC:17495]
TTC25	-0.0945783	0.552886	-0.414052	17	ENSG00000204815	tetratricopeptide repeat domain 25 [Source:HGNC Symbol;Acc:HGNC:25280]
TP53INP1	0.343289	0.552145	-0.24323	8	ENSG00000164938	tumor protein p53 inducible nuclear protein 1 [Source:HGNC Symbol;Acc:HGNC:18022]
GLB1L3	-0.478209	0.551469	-0.810562	11	ENSG00000166105	galactosidase beta 1 like 3 [Source:HGNC Symbol;Acc:HGNC:25147]
ARVCF	-0.0462589	0.551125	0.129517	22	ENSG00000099889	ARVCF. delta catenin family member [Source:HGNC Symbol;Acc:HGNC:728]
ZNF541	0.0726859	0.550063	-0.657771	19	ENSG00000118156	zinc finger protein 541 [Source:HGNC Symbol;Acc:HGNC:25294]
MFAP5	0.538711	0.546075	6.88676	12	ENSG00000197614	microfibril associated protein 5 [Source:HGNC Symbol;Acc:HGNC:29673]
ZNF837	0.0100288	0.544239	-0.0257673	19	ENSG00000152475	zinc finger protein 837 [Source:HGNC Symbol;Acc:HGNC:25164]
CARMIL2	0.0763617	0.542071	-0.458135	16	ENSG00000159753	capping protein regulator and myosin 1 linker 2 [Source:HGNC Symbol;Acc:HGNC:27089]
C19orf73	-0.752656	0.541426	0.336721	19	ENSG00000221916	chromosome 19 open reading frame 73 [Source:HGNC Symbol;Acc:HGNC:25534]
LY6K	-0.67457	0.539677	-0.150805	8	ENSG00000160886	lymphocyte antigen 6 family member K [Source:HGNC Symbol;Acc:HGNC:24225]
PPP1R3G	0.107811	0.539279	1.34797	6	ENSG00000219607	protein phosphatase 1 regulatory subunit 3G [Source:HGNC Symbol;Acc:HGNC:14945]
SYT5	-0.417293	0.538338	-0.288384	19	ENSG00000129990	synaptotagmin 5 [Source:HGNC Symbol;Acc:HGNC:11513]
TLE2	-0.567526	0.538272	-0.756945	19	ENSG00000065717	transducin like enhancer of split 2 [Source:HGNC Symbol;Acc:HGNC:11838]
ATRIP	0.0505004	0.53698	-0.664836	3	ENSG00000164053	ATR interacting protein [Source:HGNC Symbol;Acc:HGNC:33499]
TDO2	-0.378676	0.536897	-0.642005	4	ENSG00000151790	tryptophan 2.3-dioxygenase [Source:HGNC Symbol;Acc:HGNC:11708]
CHMP4A	0.238406	0.536432	-0.172219	14	ENSG00000254505	charged multivesicular body protein 4A [Source:HGNC Symbol;Acc:HGNC:20274]
HRK	-0.152853	0.53411	2.13507	12	ENSG00000135116	harakiri. BCL2 interacting protein [Source:HGNC Symbol;Acc:HGNC:5185]
BMP8B	-0.0629267	0.533241	1.49665	1	ENSG00000116985	bone morphogenetic protein 8b [Source:HGNC Symbol;Acc:HGNC:1075]
GAL3ST4	-0.0254521	0.53282	0.10857	7	ENSG00000197093	galactose-3-O-sulfotransferase 4 [Source:HGNC Symbol;Acc:HGNC:24145]
ANO3	1.32511	0.53282	0.645244	11	ENSG00000134343	anoctamin 3 [Source:HGNC Symbol;Acc:HGNC:14004]
RPA4	-0.200582	0.531181	0.479221	X	ENSG00000204086	replication protein A4 [Source:HGNC Symbol;Acc:HGNC:30305]
NUP210	-0.219678	0.53041	-1.53475	3	ENSG00000132182	nucleoporin 210 [Source:HGNC Symbol;Acc:HGNC:30052]
SMIM24	-0.000169277	0.529272	0.204858	19	ENSG00000095932	small integral membrane protein 24 [Source:HGNC Symbol;Acc:HGNC:37244]
LRRC32	1.80401	0.528763	1.37024	11	ENSG00000137507	leucine rich repeat containing 32 [Source:HGNC Symbol;Acc:HGNC:4161]
TRAPPC6A	-0.205298	0.528421	-0.0545011	19	ENSG00000007255	trafficking protein particle complex 6A [Source:HGNC Symbol;Acc:HGNC:23069]
GNG3	-0.12946	0.526506	-0.230185	11	ENSG00000162188	G protein subunit gamma 3 [Source:HGNC Symbol;Acc:HGNC:4405]
NLGN3	0.341973	0.524776	-0.115012	X	ENSG00000196338	neuroligin 3 [Source:HGNC Symbol;Acc:HGNC:14289]
CACNA1D	1.0866	0.52452	-1.10856	3	ENSG00000157388	calcium voltage-gated channel subunit alpha1 D [Source:HGNC Symbol;Acc:HGNC:1391]
RNF224	0.0503912	0.52303	-0.27307	9	ENSG00000233198	ring finger protein 224 [Source:HGNC Symbol;Acc:HGNC:41912]
SLIT1	1.89172	0.522325	-0.0189679	10	ENSG00000187122	slit guidance ligand 1 [Source:HGNC Symbol;Acc:HGNC:11085]
CCR1	0.0894966	0.521674	2.00798	3	ENSG00000163823	C-C motif chemokine receptor 1 [Source:HGNC Symbol;Acc:HGNC:1602]
RNF150	0.0502501	0.518892	-0.954107	4	ENSG00000170153	ring finger protein 150 [Source:HGNC Symbol;Acc:HGNC:23138]
GALR2	-0.557551	0.518873	0.408409	17	ENSG00000182687	galanin receptor 2 [Source:HGNC Symbol;Acc:HGNC:4133]
HNRNPA1P48	-0.0899901	0.518301	0.195075	16	ENSG00000224578	heterogeneous nuclear ribonucleoprotein A1 pseudogene 48 [Source:HGNC Symbol;Acc:HGNC:48778]
UPK1B	0.379349	0.517595	-0.302125	3	ENSG00000114638	uroplakin 1B [Source:HGNC Symbol;Acc:HGNC:12578]
SERPINB2	0.162419	0.516258	1.59948	18	ENSG00000197632	serpin family B member 2 [Source:HGNC Symbol;Acc:HGNC:8584]
TRAM1L1	0.107432	0.5161	-1.06997	4	ENSG00000174599	translocation associated membrane protein 1 like 1 [Source:HGNC Symbol;Acc:HGNC:28371]
TMEM86A	-0.0641415	0.515219	-0.12615	11	ENSG00000151117	transmembrane protein 86A [Source:HGNC Symbol;Acc:HGNC:26890]
KRT33B	-0.598705	0.511087	0.275491	17	ENSG00000131738	keratin 33B [Source:HGNC Symbol;Acc:HGNC:6451]
PTPRC	-0.243245	0.506115	-1.05786	1	ENSG00000081237	protein tyrosine phosphatase. receptor type C [Source:HGNC Symbol;Acc:HGNC:9666]
FAS	0.187642	0.505918	0.400518	10	ENSG00000026103	Fas cell surface death receptor [Source:HGNC Symbol;Acc:HGNC:11920]
COL25A1	0.13351	0.505279	0.319167	4	ENSG00000188517	collagen type XXV alpha 1 chain [Source:HGNC Symbol;Acc:HGNC:18603]
OR7A5	0.0125206	0.504712	-0.408997	19	ENSG00000188269	olfactory receptor family 7 subfamily A member 5 [Source:HGNC Symbol;Acc:HGNC:8368]
CERS1	-1.03041	0.499751	-0.847252	19	ENSG00000223802	ceramide synthase 1 [Source:HGNC Symbol;Acc:HGNC:14253]
LHPP	-0.181001	0.499238	-0.0676932	10	ENSG00000107902	phospholysine phosphohistidine inorganic pyrophosphate phosphatase [Source:HGNC Symbol;Acc:HGNC:30042]
VASH2	0.0781136	0.497697	-0.85	1	ENSG00000143494	vasohibin 2 [Source:HGNC Symbol;Acc:HGNC:25723]
COL9A2	0.128331	0.497478	2.31217	1	ENSG00000049089	collagen type IX alpha 2 chain [Source:HGNC Symbol;Acc:HGNC:2218]
IL3RA	0.0836892	0.49722	0.160144	X	ENSG00000185291	interleukin 3 receptor subunit alpha [Source:HGNC Symbol;Acc:HGNC:6012]
GABRA4	-1.95356	0.495964	-1.16659	4	ENSG00000109158	gamma-aminobutyric acid type A receptor alpha4 subunit [Source:HGNC Symbol;Acc:HGNC:4078]
LMO1	-0.54175	0.495833	2.13267	11	ENSG00000166407	LIM domain only 1 [Source:HGNC Symbol;Acc:HGNC:6641]
ILDR2	0.885885	0.49538	2.9998	1	ENSG00000143195	immunoglobulin like domain containing receptor 2 [Source:HGNC Symbol;Acc:HGNC:18131]
GAA	-0.0535364	0.495138	-0.402533	17	ENSG00000171298	glucosidase alpha. acid [Source:HGNC Symbol;Acc:HGNC:4065]
SLC9B1	0.0433447	0.492878	-0.135289	4	ENSG00000164037	solute carrier family 9 member B1 [Source:HGNC Symbol;Acc:HGNC:24244]
NHSL2	-0.786727	0.488601	0.332052	X	ENSG00000204131	NHS like 2 [Source:HGNC Symbol;Acc:HGNC:33737]
AC090004.1	-0.276061	0.487293	-0.704083	3	ENSG00000268279	novel transcript
F11R	0.0855103	0.487281	2.12899	1	ENSG00000158769	F11 receptor [Source:HGNC Symbol;Acc:HGNC:14685]
PCDHB11	0.831775	0.487079	-0.809386	5	ENSG00000197479	protocadherin beta 11 [Source:HGNC Symbol;Acc:HGNC:8682]
DCDC1	0.916693	0.485696	1.92246	11	ENSG00000170959	doublecortin domain containing 1 [Source:HGNC Symbol;Acc:HGNC:20625]
RAB44	-0.640939	0.485696	1.79549	6	ENSG00000255587	RAB44. member RAS oncogene family [Source:HGNC Symbol;Acc:HGNC:21068]
CASTOR3	-0.00599051	0.485528	-0.442919	7	ENSG00000239521	CASTOR family member 3 [Source:HGNC Symbol;Acc:HGNC:29954]
SPI1	0.676401	0.484332	1.27713	11	ENSG00000066336	Spi-1 proto-oncogene [Source:HGNC Symbol;Acc:HGNC:11241]
MS4A3	-0.18777	0.48349	-0.725104	11	ENSG00000149516	membrane spanning 4-domains A3 [Source:HGNC Symbol;Acc:HGNC:7317]
PTAFR	-1.01064	0.482675	1.01382	1	ENSG00000169403	platelet activating factor receptor [Source:HGNC Symbol;Acc:HGNC:9582]
FCRLA	-0.536897	0.481327	1.11884	1	ENSG00000132185	Fc receptor like A [Source:HGNC Symbol;Acc:HGNC:18504]
N4BP2L1	0.00435686	0.480342	-0.319016	13	ENSG00000139597	NEDD4 binding protein 2 like 1 [Source:HGNC Symbol;Acc:HGNC:25037]
CXCL8	-0.442505	0.479682	0.31693	4	ENSG00000169429	C-X-C motif chemokine ligand 8 [Source:HGNC Symbol;Acc:HGNC:6025]
GPX3	-0.165841	0.479296	4.63327	5	ENSG00000211445	glutathione peroxidase 3 [Source:HGNC Symbol;Acc:HGNC:4555]
OAZ3	0.804049	0.478996	0.0906777	1	ENSG00000143450	ornithine decarboxylase antizyme 3 [Source:HGNC Symbol;Acc:HGNC:8097]
TCEA3	-0.13132	0.478983	-0.345747	1	ENSG00000204219	transcription elongation factor A3 [Source:HGNC Symbol;Acc:HGNC:11615]
AK8	-0.410007	0.47885	-1.87256	9	ENSG00000165695	adenylate kinase 8 [Source:HGNC Symbol;Acc:HGNC:26526]
IL24	0.773951	0.477809	2.94823	1	ENSG00000162892	interleukin 24 [Source:HGNC Symbol;Acc:HGNC:11346]
LY6G5C	0.409713	0.477652	-0.903564	6	ENSG00000204428	lymphocyte antigen 6 family member G5C [Source:HGNC Symbol;Acc:HGNC:13932]
TACR1	-1.03379	0.47506	-0.51146	2	ENSG00000115353	tachykinin receptor 1 [Source:HGNC Symbol;Acc:HGNC:11526]
UPP1	-0.0569286	0.474579	-0.118463	7	ENSG00000183696	uridine phosphorylase 1 [Source:HGNC Symbol;Acc:HGNC:12576]
ZNF345	-0.434966	0.473413	1.36032	19	ENSG00000251247	zinc finger protein 345 [Source:HGNC Symbol;Acc:HGNC:16367]
PIFO	1.10877	0.473041	0.659868	1	ENSG00000173947	primary cilia formation [Source:HGNC Symbol;Acc:HGNC:27009]
DUSP9	0.0822918	0.47284	0.227233	X	ENSG00000130829	dual specificity phosphatase 9 [Source:HGNC Symbol;Acc:HGNC:3076]
SERP2	0.0602582	0.471729	4.09728	13	ENSG00000151778	stress associated endoplasmic reticulum protein family member 2 [Source:HGNC Symbol;Acc:HGNC:20607]
RRM2B	0.326876	0.469893	0.0604362	8	ENSG00000048392	ribonucleotide reductase regulatory TP53 inducible subunit M2B [Source:HGNC Symbol;Acc:HGNC:17296]
HIST1H2BD	0.00129795	0.466357	0.139314	6	ENSG00000158373	histone cluster 1 H2B family member d [Source:HGNC Symbol;Acc:HGNC:4747]
SUSD6	-0.00472355	0.465527	-0.00274754	14	ENSG00000100647	sushi domain containing 6 [Source:HGNC Symbol;Acc:HGNC:19956]
DNAAF4	-0.477574	0.46447	-0.270257	15	ENSG00000256061	dynein axonemal assembly factor 4 [Source:HGNC Symbol;Acc:HGNC:21493]
RASIP1	0.22156	0.463349	0.103753	19	ENSG00000105538	Ras interacting protein 1 [Source:HGNC Symbol;Acc:HGNC:24716]
PIK3C2G	0.682572	0.46291	0.378072	12	ENSG00000139144	phosphatidylinositol-4-phosphate 3-kinase catalytic subunit type 2 gamma [Source:HGNC Symbol;Acc:HGNC:8973]
TNFRSF14	-0.111799	0.461923	-0.592459	1	ENSG00000157873	TNF receptor superfamily member 14 [Source:HGNC Symbol;Acc:HGNC:11912]
IGSF23	1.09153	0.461039	2.66605	19	ENSG00000216588	immunoglobulin superfamily member 23 [Source:HGNC Symbol;Acc:HGNC:40040]
MYCT1	0.601815	0.460633	3.83687	6	ENSG00000120279	MYC target 1 [Source:HGNC Symbol;Acc:HGNC:23172]
PSG2	1.68122	0.460626	3.20668	19	ENSG00000242221	pregnancy specific beta-1-glycoprotein 2 [Source:HGNC Symbol;Acc:HGNC:9519]
FAXDC2	0.106518	0.46043	-0.609838	5	ENSG00000170271	fatty acid hydroxylase domain containing 2 [Source:HGNC Symbol;Acc:HGNC:1334]
C2orf15	0.348695	0.46028	0.00531983	2	ENSG00000273045	chromosome 2 open reading frame 15 [Source:HGNC Symbol;Acc:HGNC:28436]
GADD45A	-0.141234	0.458776	0.379874	1	ENSG00000116717	growth arrest and DNA damage inducible alpha [Source:HGNC Symbol;Acc:HGNC:4095]
SLC2A4	0.409712	0.457836	-0.0892649	17	ENSG00000181856	solute carrier family 2 member 4 [Source:HGNC Symbol;Acc:HGNC:11009]
ISLR2	-0.257272	0.456133	0.412231	15	ENSG00000167178	immunoglobulin superfamily containing leucine rich repeat 2 [Source:HGNC Symbol;Acc:HGNC:29286]
NPY5R	0.614573	0.455659	2.84696	4	ENSG00000164129	neuropeptide Y receptor Y5 [Source:HGNC Symbol;Acc:HGNC:7958]
CATSPERE	0.191544	0.455381	-1.41287	1	ENSG00000179397	catsper channel auxiliary subunit epsilon [Source:HGNC Symbol;Acc:HGNC:28491]
SLAMF9	-0.0552554	0.455005	-1.97983	1	ENSG00000162723	SLAM family member 9 [Source:HGNC Symbol;Acc:HGNC:18430]
ZNF625	0.590585	0.454918	0.842191	19	ENSG00000257591	zinc finger protein 625 [Source:HGNC Symbol;Acc:HGNC:30571]
ACSM6	-0.0298738	0.454728	1.84828	10	ENSG00000173124	acyl-CoA synthetase medium chain family member 6 [Source:HGNC Symbol;Acc:HGNC:31665]
SH3GL3	-0.250327	0.45449	-0.379973	15	ENSG00000140600	SH3 domain containing GRB2 like 3. endophilin A3 [Source:HGNC Symbol;Acc:HGNC:10832]
SLC26A8	-0.0287399	0.454263	0.352684	6	ENSG00000112053	solute carrier family 26 member 8 [Source:HGNC Symbol;Acc:HGNC:14468]
TRPV2	-0.187439	0.454019	-0.878386	17	ENSG00000187688	transient receptor potential cation channel subfamily V member 2 [Source:HGNC Symbol;Acc:HGNC:18082]
S1PR1	-0.0159745	0.452686	3.41386	1	ENSG00000170989	sphingosine-1-phosphate receptor 1 [Source:HGNC Symbol;Acc:HGNC:3165]
ST8SIA4	-0.0649419	0.452398	-0.849296	5	ENSG00000113532	ST8 alpha-N-acetyl-neuraminide alpha-2.8-sialyltransferase 4 [Source:HGNC Symbol;Acc:HGNC:10871]
PAQR9	0.980475	0.450767	0.235057	3	ENSG00000188582	progestin and adipoQ receptor family member 9 [Source:HGNC Symbol;Acc:HGNC:30131]
SCIN	0.392771	0.448996	0.474998	7	ENSG00000006747	scinderin [Source:HGNC Symbol;Acc:HGNC:21695]
PCDHA1	0.0287138	0.448839	-0.38004	5	ENSG00000204970	protocadherin alpha 1 [Source:HGNC Symbol;Acc:HGNC:8663]
GPR85	0.220796	0.446204	-1.34639	7	ENSG00000164604	G protein-coupled receptor 85 [Source:HGNC Symbol;Acc:HGNC:4536]
LRRC29	-0.0779305	0.444944	-0.247584	16	ENSG00000125122	leucine rich repeat containing 29 [Source:HGNC Symbol;Acc:HGNC:13605]
SLC35F1	-0.0652285	0.444469	2.53394	6	ENSG00000196376	solute carrier family 35 member F1 [Source:HGNC Symbol;Acc:HGNC:21483]
CAPG	0.124475	0.444257	1.4119	2	ENSG00000042493	capping actin protein. gelsolin like [Source:HGNC Symbol;Acc:HGNC:1474]
LILRB3	0.911979	0.441813	0.194409	19	ENSG00000204577	leukocyte immunoglobulin like receptor B3 [Source:HGNC Symbol;Acc:HGNC:6607]
HAP1	-0.10527	0.441332	0.0817807	17	ENSG00000173805	huntingtin associated protein 1 [Source:HGNC Symbol;Acc:HGNC:4812]
SLC4A10	0.288803	0.441243	1.40969	2	ENSG00000144290	solute carrier family 4 member 10 [Source:HGNC Symbol;Acc:HGNC:13811]
ZNF563	-0.397162	0.439507	0.343253	19	ENSG00000188868	zinc finger protein 563 [Source:HGNC Symbol;Acc:HGNC:30498]
SLC46A1	-0.182686	0.438554	1.30024	17	ENSG00000076351	solute carrier family 46 member 1 [Source:HGNC Symbol;Acc:HGNC:30521]
YPEL3	-0.087676	0.438111	-0.238777	16	ENSG00000090238	yippee like 3 [Source:HGNC Symbol;Acc:HGNC:18327]
DHX58	0.0265875	0.43767	-0.600492	17	ENSG00000108771	DExH-box helicase 58 [Source:HGNC Symbol;Acc:HGNC:29517]
RGCC	-0.0624638	0.436318	-0.513521	13	ENSG00000102760	regulator of cell cycle [Source:HGNC Symbol;Acc:HGNC:20369]
RTP3	0.269885	0.436241	0.831607	3	ENSG00000163825	receptor transporter protein 3 [Source:HGNC Symbol;Acc:HGNC:15572]
EAF2	-0.411624	0.434475	0.694647	3	ENSG00000145088	ELL associated factor 2 [Source:HGNC Symbol;Acc:HGNC:23115]
PIWIL2	0.636618	0.434237	-0.4645	8	ENSG00000197181	piwi like RNA-mediated gene silencing 2 [Source:HGNC Symbol;Acc:HGNC:17644]
SLC25A18	-0.242248	0.432229	-0.124554	22	ENSG00000182902	solute carrier family 25 member 18 [Source:HGNC Symbol;Acc:HGNC:10988]
LMO3	-0.00530982	0.431609	-0.642544	12	ENSG00000048540	LIM domain only 3 [Source:HGNC Symbol;Acc:HGNC:6643]
BEX2	0.0739079	0.431571	2.32838	X	ENSG00000133134	brain expressed X-linked 2 [Source:HGNC Symbol;Acc:HGNC:30933]
RGS18	-1.41023	0.431	1.50334	1	ENSG00000150681	regulator of G protein signaling 18 [Source:HGNC Symbol;Acc:HGNC:14261]
LRRC7	-0.143612	0.430686	0.0680199	1	ENSG00000033122	leucine rich repeat containing 7 [Source:HGNC Symbol;Acc:HGNC:18531]
HPGD	-0.0777774	0.430649	-0.687151	4	ENSG00000164120	15-hydroxyprostaglandin dehydrogenase [Source:HGNC Symbol;Acc:HGNC:5154]
ANKRD1	0.0890274	0.43045	0.784586	10	ENSG00000148677	ankyrin repeat domain 1 [Source:HGNC Symbol;Acc:HGNC:15819]
NEK8	-0.045651	0.430144	-0.228163	17	ENSG00000160602	NIMA related kinase 8 [Source:HGNC Symbol;Acc:HGNC:13387]
CBWD6	0.344204	0.429692	-0.468438	9	ENSG00000215126	COBW domain containing 6 [Source:HGNC Symbol;Acc:HGNC:31978]
SLFN11	0.726352	0.429464	1.50829	17	ENSG00000172716	schlafen family member 11 [Source:HGNC Symbol;Acc:HGNC:26633]
C2orf88	0.252907	0.429271	-0.66239	2	ENSG00000187699	chromosome 2 open reading frame 88 [Source:HGNC Symbol;Acc:HGNC:28191]
PPFIA4	-0.26739	0.427686	-0.345286	1	ENSG00000143847	PTPRF interacting protein alpha 4 [Source:HGNC Symbol;Acc:HGNC:9248]
C16orf71	-0.299054	0.427182	-0.466012	16	ENSG00000166246	chromosome 16 open reading frame 71 [Source:HGNC Symbol;Acc:HGNC:25081]
SPATA12	-0.0155182	0.425347	-0.344732	3	ENSG00000186451	spermatogenesis associated 12 [Source:HGNC Symbol;Acc:HGNC:23221]
C8orf34	-0.598428	0.424984	3.11807	8	ENSG00000165084	chromosome 8 open reading frame 34 [Source:HGNC Symbol;Acc:HGNC:30905]
RASL11B	0.00156713	0.424765	2.49158	4	ENSG00000128045	RAS like family 11 member B [Source:HGNC Symbol;Acc:HGNC:23804]
PRLR	-1.82856	0.424676	1.04119	5	ENSG00000113494	prolactin receptor [Source:HGNC Symbol;Acc:HGNC:9446]
CES2	0.0112581	0.424405	0.113129	16	ENSG00000172831	carboxylesterase 2 [Source:HGNC Symbol;Acc:HGNC:1864]
PDE6G	0.0843143	0.423767	-0.27281	17	ENSG00000185527	phosphodiesterase 6G [Source:HGNC Symbol;Acc:HGNC:8789]
IFI6	-0.0420971	0.42376	-0.457985	1	ENSG00000126709	interferon alpha inducible protein 6 [Source:HGNC Symbol;Acc:HGNC:4054]
NEDD9	0.239784	0.423347	0.146309	6	ENSG00000111859	neural precursor cell expressed. developmentally down-regulated 9 [Source:HGNC Symbol;Acc:HGNC:7733]
GCSH	-0.0770216	0.421413	0.182025	16	ENSG00000140905	glycine cleavage system protein H [Source:HGNC Symbol;Acc:HGNC:4208]
ATP7B	-0.13044	0.421234	-0.615233	13	ENSG00000123191	ATPase copper transporting beta [Source:HGNC Symbol;Acc:HGNC:870]
TNFSF9	0.0343761	0.420567	0.156917	19	ENSG00000125657	TNF superfamily member 9 [Source:HGNC Symbol;Acc:HGNC:11939]
TMEM269	-0.522245	0.420448	0.17326	1	ENSG00000274386	transmembrane protein 269 [Source:HGNC Symbol;Acc:HGNC:52381]
NYAP1	-0.19644	0.420405	-1.06701	7	ENSG00000166924	neuronal tyrosine phosphorylated phosphoinositide-3-kinase adaptor 1 [Source:HGNC Symbol;Acc:HGNC:22009]
MMP1	0.133405	0.41888	1.10427	11	ENSG00000196611	matrix metallopeptidase 1 [Source:HGNC Symbol;Acc:HGNC:7155]
DHRS9	-0.043932	0.41777	0.162381	2	ENSG00000073737	dehydrogenase/reductase 9 [Source:HGNC Symbol;Acc:HGNC:16888]
CPE	-0.00712299	0.417494	0.201401	4	ENSG00000109472	carboxypeptidase E [Source:HGNC Symbol;Acc:HGNC:2303]
KCTD4	0.229638	0.416164	4.44265	13	ENSG00000180332	potassium channel tetramerization domain containing 4 [Source:HGNC Symbol;Acc:HGNC:23227]
SPTBN4	-0.0910664	0.416161	0.143475	19	ENSG00000160460	spectrin beta. non-erythrocytic 4 [Source:HGNC Symbol;Acc:HGNC:14896]
LINGO2	0.156129	0.415488	0.485339	9	ENSG00000174482	leucine rich repeat and Ig domain containing 2 [Source:HGNC Symbol;Acc:HGNC:21207]
TMA7	0.0519238	0.414547	-0.116908	3	ENSG00000232112	translation machinery associated 7 homolog [Source:HGNC Symbol;Acc:HGNC:26932]
GUCY2C	-1.23001	0.413615	3.57971	12	ENSG00000070019	guanylate cyclase 2C [Source:HGNC Symbol;Acc:HGNC:4688]
TCTEX1D4	0.228866	0.412688	-0.689886	1	ENSG00000188396	Tctex1 domain containing 4 [Source:HGNC Symbol;Acc:HGNC:32315]
PTGER1	-0.691813	0.412379	-0.337967	19	ENSG00000160951	prostaglandin E receptor 1 [Source:HGNC Symbol;Acc:HGNC:9593]
CNGA3	0.146178	0.412269	-0.173304	2	ENSG00000144191	cyclic nucleotide gated channel alpha 3 [Source:HGNC Symbol;Acc:HGNC:2150]
ZNF93	2.33094	0.411471	1.18074	19	ENSG00000184635	zinc finger protein 93 [Source:HGNC Symbol;Acc:HGNC:13169]
HSD11B1L	0.0154147	0.411259	-0.502985	19	ENSG00000167733	hydroxysteroid 11-beta dehydrogenase 1 like [Source:HGNC Symbol;Acc:HGNC:30419]
ADGRD1	0.770572	0.411176	0.225995	12	ENSG00000111452	adhesion G protein-coupled receptor D1 [Source:HGNC Symbol;Acc:HGNC:19893]
PPP2R2B	-1.95218	0.411024	2.60041	5	ENSG00000156475	protein phosphatase 2 regulatory subunit Bbeta [Source:HGNC Symbol;Acc:HGNC:9305]
FILIP1L	0.0614891	0.410713	-0.604492	3	ENSG00000168386	filamin A interacting protein 1 like [Source:HGNC Symbol;Acc:HGNC:24589]
HPX	0.404757	0.410249	0.1096	11	ENSG00000110169	hemopexin [Source:HGNC Symbol;Acc:HGNC:5171]
HPDL	-0.549068	0.409422	-0.414679	1	ENSG00000186603	4-hydroxyphenylpyruvate dioxygenase like [Source:HGNC Symbol;Acc:HGNC:28242]
AC010325.1	-0.0845736	0.408229	0.871113	19	ENSG00000261341
RPS27L	0.0227804	0.407373	0.298579	15	ENSG00000185088	ribosomal protein S27 like [Source:HGNC Symbol;Acc:HGNC:18476]
ABHD4	-0.0474777	0.406906	0.0559101	14	ENSG00000100439	abhydrolase domain containing 4 [Source:HGNC Symbol;Acc:HGNC:20154]
LDB3	0.0587661	0.406134	-0.375688	10	ENSG00000122367	LIM domain binding 3 [Source:HGNC Symbol;Acc:HGNC:15710]
B3GNT10	0.00632143	0.40542	-0.294827	9	ENSG00000214654	UDP-GlcNAc:betaGal beta-1.3-N-acetylglucosaminyltransferase 10 (putative) [Source:HGNC Symbol;Acc:HGNC:53652]
AREG	-0.0714989	0.405166	2.03105	4	ENSG00000109321	amphiregulin [Source:HGNC Symbol;Acc:HGNC:651]
KCNU1	0.385687	0.404008	2.82725	8	ENSG00000215262	potassium calcium-activated channel subfamily U member 1 [Source:HGNC Symbol;Acc:HGNC:18867]
FUCA1	0.0548687	0.403197	-0.0163412	1	ENSG00000179163	alpha-L-fucosidase 1 [Source:HGNC Symbol;Acc:HGNC:4006]
CSTA	-0.345788	0.402833	5.89116	3	ENSG00000121552	cystatin A [Source:HGNC Symbol;Acc:HGNC:2481]
CHSY3	-0.043972	0.40141	-0.785697	5	ENSG00000198108	chondroitin sulfate synthase 3 [Source:HGNC Symbol;Acc:HGNC:24293]
IBSP	0.381616	0.401328	-0.606134	4	ENSG00000029559	integrin binding sialoprotein [Source:HGNC Symbol;Acc:HGNC:5341]
MGAM	0.88252	0.400547	0.0808845	7	ENSG00000257335	maltase-glucoamylase [Source:HGNC Symbol;Acc:HGNC:7043]
CXCR6	-0.0637193	0.400408	-0.382156	3	ENSG00000172215	C-X-C motif chemokine receptor 6 [Source:HGNC Symbol;Acc:HGNC:16647]
SLC12A5	0.152524	0.400123	-0.0997349	20	ENSG00000124140	solute carrier family 12 member 5 [Source:HGNC Symbol;Acc:HGNC:13818]
RTL3	0.184575	0.399024	0.819116	X	ENSG00000179300	retrotransposon Gag like 3 [Source:HGNC Symbol;Acc:HGNC:22997]
MAMDC2	-0.0436125	0.398243	0.167622	9	ENSG00000165072	MAM domain containing 2 [Source:HGNC Symbol;Acc:HGNC:23673]
KY	-0.223819	0.397905	-1.58181	3	ENSG00000174611	kyphoscoliosis peptidase [Source:HGNC Symbol;Acc:HGNC:26576]
CHAD	-0.464285	0.397886	-0.0840452	17	ENSG00000136457	chondroadherin [Source:HGNC Symbol;Acc:HGNC:1909]
LRRIQ3	0.221487	0.39764	-1.0177	1	ENSG00000162620	leucine rich repeats and IQ motif containing 3 [Source:HGNC Symbol;Acc:HGNC:28318]
FSIP2	0.687921	0.397081	-0.679947	2	ENSG00000188738	fibrous sheath interacting protein 2 [Source:HGNC Symbol;Acc:HGNC:21675]
CHRNB2	0.418001	0.396626	-1.13626	1	ENSG00000160716	cholinergic receptor nicotinic beta 2 subunit [Source:HGNC Symbol;Acc:HGNC:1962]
NPAS3	0.847532	0.394233	-0.398582	14	ENSG00000151322	neuronal PAS domain protein 3 [Source:HGNC Symbol;Acc:HGNC:19311]
SERPINB7	0.211188	0.392905	3.76941	18	ENSG00000166396	serpin family B member 7 [Source:HGNC Symbol;Acc:HGNC:13902]
ARHGAP6	-0.0754328	0.391742	-0.941425	X	ENSG00000047648	Rho GTPase activating protein 6 [Source:HGNC Symbol;Acc:HGNC:676]
TTC4	-0.0584207	0.391599	-0.228737	1	ENSG00000243725	tetratricopeptide repeat domain 4 [Source:HGNC Symbol;Acc:HGNC:12394]
CD72	0.020844	0.39124	-0.303337	9	ENSG00000137101	CD72 molecule [Source:HGNC Symbol;Acc:HGNC:1696]
MGST2	-0.0871534	0.39095	-0.30846	4	ENSG00000085871	microsomal glutathione S-transferase 2 [Source:HGNC Symbol;Acc:HGNC:7063]
ME1	0.0301256	0.390915	-0.281471	6	ENSG00000065833	malic enzyme 1 [Source:HGNC Symbol;Acc:HGNC:6983]
AC096582.3	-0.185198	0.39056	-0.0347273	7	ENSG00000283247	novel protein
DRGX	0.140904	0.390234	2.11274	10	ENSG00000165606	dorsal root ganglia homeobox [Source:HGNC Symbol;Acc:HGNC:21536]
LRRC56	0.0467587	0.390149	0.528598	11	ENSG00000161328	leucine rich repeat containing 56 [Source:HGNC Symbol;Acc:HGNC:25430]
DNAJC18	0.0640917	0.39013	-0.127015	5	ENSG00000170464	DnaJ heat shock protein family (Hsp40) member C18 [Source:HGNC Symbol;Acc:HGNC:28429]
MATN4	-0.0852513	0.39008	-0.00810385	20	ENSG00000124159	matrilin 4 [Source:HGNC Symbol;Acc:HGNC:6910]
SERPINA1	0.0102172	0.389225	0.645252	14	ENSG00000197249	serpin family A member 1 [Source:HGNC Symbol;Acc:HGNC:8941]
C9orf43	-0.0284534	0.388953	-0.136529	9	ENSG00000157653	chromosome 9 open reading frame 43 [Source:HGNC Symbol;Acc:HGNC:23570]
CCL26	0.0414329	0.388871	0.997797	7	ENSG00000006606	C-C motif chemokine ligand 26 [Source:HGNC Symbol;Acc:HGNC:10625]
KCNJ4	-1.95011	0.388841	0.767566	22	ENSG00000168135	potassium voltage-gated channel subfamily J member 4 [Source:HGNC Symbol;Acc:HGNC:6265]
CABCOCO1	-0.0809524	0.388791	0.00797176	10	ENSG00000183346	ciliary associated calcium binding coiled-coil 1 [Source:HGNC Symbol;Acc:HGNC:28678]
NME5	-0.0416503	0.388158	-0.198736	5	ENSG00000112981	NME/NM23 family member 5 [Source:HGNC Symbol;Acc:HGNC:7853]
ATP8A1	-0.0751193	0.387018	-0.971836	4	ENSG00000124406	ATPase phospholipid transporting 8A1 [Source:HGNC Symbol;Acc:HGNC:13531]
PMFBP1	0.0286016	0.386892	-0.387618	16	ENSG00000118557	polyamine modulated factor 1 binding protein 1 [Source:HGNC Symbol;Acc:HGNC:17728]
DKK1	0.13136	0.386038	-0.117737	10	ENSG00000107984	dickkopf WNT signaling pathway inhibitor 1 [Source:HGNC Symbol;Acc:HGNC:2891]
CTGF	-0.0110617	0.385542	-0.111554	6	ENSG00000118523	connective tissue growth factor [Source:HGNC Symbol;Acc:HGNC:2500]
CFAP57	0.108531	0.385494	0.0119395	1	ENSG00000243710	cilia and flagella associated protein 57 [Source:HGNC Symbol;Acc:HGNC:26485]
BLOC1S2	0.0969219	0.384788	0.127728	10	ENSG00000196072	biogenesis of lysosomal organelles complex 1 subunit 2 [Source:HGNC Symbol;Acc:HGNC:20984]
NADSYN1	-0.0267277	0.384727	0.54396	11	ENSG00000172890	NAD synthetase 1 [Source:HGNC Symbol;Acc:HGNC:29832]
C17orf97	-0.0724339	0.384321	0.0397353	17	ENSG00000187624	chromosome 17 open reading frame 97 [Source:HGNC Symbol;Acc:HGNC:33800]
SEL1L3	-0.0326891	0.383235	-0.7863	4	ENSG00000091490	SEL1L family member 3 [Source:HGNC Symbol;Acc:HGNC:29108]
DUSP14	0.00738049	0.382146	0.2608	17	ENSG00000276023	dual specificity phosphatase 14 [Source:HGNC Symbol;Acc:HGNC:17007]
FAM129C	-0.273418	0.381991	0.413466	19	ENSG00000167483	family with sequence similarity 129 member C [Source:HGNC Symbol;Acc:HGNC:24130]
EFNB3	0.107244	0.381425	-0.936782	17	ENSG00000108947	ephrin B3 [Source:HGNC Symbol;Acc:HGNC:3228]
OR51E2	-0.0380316	0.381232	1.22702	11	ENSG00000167332	olfactory receptor family 51 subfamily E member 2 [Source:HGNC Symbol;Acc:HGNC:15195]
STOX2	0.240107	0.380805	0.49211	4	ENSG00000173320	storkhead box 2 [Source:HGNC Symbol;Acc:HGNC:25450]
EID3	0.134458	0.380682	0.674859	12	ENSG00000255150	EP300 interacting inhibitor of differentiation 3 [Source:HGNC Symbol;Acc:HGNC:32961]
DNM3	0.21533	0.380226	-0.254327	1	ENSG00000197959	dynamin 3 [Source:HGNC Symbol;Acc:HGNC:29125]
F3	0.0794563	0.380045	0.335609	1	ENSG00000117525	coagulation factor III. tissue factor [Source:HGNC Symbol;Acc:HGNC:3541]
ACP7	-1.46501	0.379421	-0.130089	19	ENSG00000183760	acid phosphatase 7. tartrate resistant (putative) [Source:HGNC Symbol;Acc:HGNC:33781]
CDHR5	0.713593	0.379092	-1.14616	11	ENSG00000099834	cadherin related family member 5 [Source:HGNC Symbol;Acc:HGNC:7521]
FST	0.256414	0.378726	-0.165736	5	ENSG00000134363	follistatin [Source:HGNC Symbol;Acc:HGNC:3971]
EVI2A	0.123578	0.378074	0.255401	17	ENSG00000126860	ecotropic viral integration site 2A [Source:HGNC Symbol;Acc:HGNC:3499]
CBS	-0.459612	0.377618	0.42659	21	ENSG00000160200	cystathionine-beta-synthase [Source:HGNC Symbol;Acc:HGNC:1550]
NLRP10	0.0483203	0.377591	2.91115	11	ENSG00000182261	NLR family pyrin domain containing 10 [Source:HGNC Symbol;Acc:HGNC:21464]
MTMR7	0.319864	0.376881	-0.291046	8	ENSG00000003987	myotubularin related protein 7 [Source:HGNC Symbol;Acc:HGNC:7454]
KCNK13	-0.380344	0.376444	-0.653101	14	ENSG00000152315	potassium two pore domain channel subfamily K member 13 [Source:HGNC Symbol;Acc:HGNC:6275]
CLYBL	-0.0290613	0.376217	0.787711	13	ENSG00000125246	citrate lyase beta like [Source:HGNC Symbol;Acc:HGNC:18355]
U2AF1L5	-0.0845594	0.375939	-0.348584	21	ENSG00000275895	U2 small nuclear RNA auxiliary factor 1 like 5 [Source:HGNC Symbol;Acc:HGNC:51830]
SESN2	0.0547981	0.375817	0.862415	1	ENSG00000130766	sestrin 2 [Source:HGNC Symbol;Acc:HGNC:20746]
ZFPM1	-0.0399551	0.375808	-0.112919	16	ENSG00000179588	zinc finger protein. FOG family member 1 [Source:HGNC Symbol;Acc:HGNC:19762]
NIM1K	-0.344978	0.375361	0.546777	5	ENSG00000177453	NIM1 serine/threonine protein kinase [Source:HGNC Symbol;Acc:HGNC:28646]
ZNF441	0.185393	0.375308	0.472063	19	ENSG00000197044	zinc finger protein 441 [Source:HGNC Symbol;Acc:HGNC:20875]
SH3BGRL2	-0.101725	0.374746	-0.398297	6	ENSG00000198478	SH3 domain binding glutamate rich protein like 2 [Source:HGNC Symbol;Acc:HGNC:15567]
PSG4	0.859674	0.374562	2.00555	19	ENSG00000243137	pregnancy specific beta-1-glycoprotein 4 [Source:HGNC Symbol;Acc:HGNC:9521]
IL36B	-0.715719	0.374041	5.87146	2	ENSG00000136696	interleukin 36 beta [Source:HGNC Symbol;Acc:HGNC:15564]
STK32A	0.0242252	0.373931	0.635281	5	ENSG00000169302	serine/threonine kinase 32A [Source:HGNC Symbol;Acc:HGNC:28317]
CACNB2	0.0966866	0.372691	-0.753387	10	ENSG00000165995	calcium voltage-gated channel auxiliary subunit beta 2 [Source:HGNC Symbol;Acc:HGNC:1402]
PAEP	0.60106	0.372231	1.96531	9	ENSG00000122133	progestagen associated endometrial protein [Source:HGNC Symbol;Acc:HGNC:8573]
ISCU	0.0485649	0.371861	-0.00489807	12	ENSG00000136003	iron-sulfur cluster assembly enzyme [Source:HGNC Symbol;Acc:HGNC:29882]
RELB	-0.109907	0.371775	0.161108	19	ENSG00000104856	RELB proto-oncogene. NF-kB subunit [Source:HGNC Symbol;Acc:HGNC:9956]
FBLN5	0.278357	0.37144	-0.419896	14	ENSG00000140092	fibulin 5 [Source:HGNC Symbol;Acc:HGNC:3602]
TNFSF4	0.00326395	0.371178	0.224741	1	ENSG00000117586	TNF superfamily member 4 [Source:HGNC Symbol;Acc:HGNC:11934]
POLR2F	0.816281	0.370668	0.868326	22	ENSG00000100142	RNA polymerase II subunit F [Source:HGNC Symbol;Acc:HGNC:9193]
NUTM2A	-1.07742	0.369738	0.285452	10	ENSG00000184923	NUT family member 2A [Source:HGNC Symbol;Acc:HGNC:23438]
VWA3B	0.66534	0.369014	0.941803	2	ENSG00000168658	von Willebrand factor A domain containing 3B [Source:HGNC Symbol;Acc:HGNC:28385]
TMEM45A	0.0492458	0.36895	0.0313711	3	ENSG00000181458	transmembrane protein 45A [Source:HGNC Symbol;Acc:HGNC:25480]
CACNA1E	1.64325	0.368757	2.81153	1	ENSG00000198216	calcium voltage-gated channel subunit alpha1 E [Source:HGNC Symbol;Acc:HGNC:1392]
GRTP1	0.11957	0.368474	-0.347454	13	ENSG00000139835	growth hormone regulated TBC protein 1 [Source:HGNC Symbol;Acc:HGNC:20310]
RPL22L1	0.00894833	0.368422	-0.173763	3	ENSG00000163584	ribosomal protein L22 like 1 [Source:HGNC Symbol;Acc:HGNC:27610]
CD74	-0.261199	0.368338	-0.921785	5	ENSG00000019582	CD74 molecule [Source:HGNC Symbol;Acc:HGNC:1697]
RLBP1	-0.467087	0.368235	0.654618	15	ENSG00000140522	retinaldehyde binding protein 1 [Source:HGNC Symbol;Acc:HGNC:10024]
PGAP3	0.00285244	0.367978	-0.447594	17	ENSG00000161395	post-GPI attachment to proteins 3 [Source:HGNC Symbol;Acc:HGNC:23719]
PLCL1	0.12728	0.367908	1.55178	2	ENSG00000115896	phospholipase C like 1 (inactive) [Source:HGNC Symbol;Acc:HGNC:9063]
ANXA4	0.0245008	0.367694	0.192532	2	ENSG00000196975	annexin A4 [Source:HGNC Symbol;Acc:HGNC:542]
PTHLH	-0.0299511	0.367659	1.62447	12	ENSG00000087494	parathyroid hormone like hormone [Source:HGNC Symbol;Acc:HGNC:9607]
PRCD	0.272072	0.367312	0.179909	17	ENSG00000214140	photoreceptor disc component [Source:HGNC Symbol;Acc:HGNC:32528]
HYAL1	0.678794	0.367148	0.380419	3	ENSG00000114378	hyaluronidase 1 [Source:HGNC Symbol;Acc:HGNC:5320]
CHDH	-0.458314	0.367122	-1.3173	3	ENSG00000016391	choline dehydrogenase [Source:HGNC Symbol;Acc:HGNC:24288]
OR51B5	0.00622785	0.366787	5.56308	11	ENSG00000167355	olfactory receptor family 51 subfamily B member 5 [Source:HGNC Symbol;Acc:HGNC:19599]
SLC7A7	-0.229671	0.366549	-0.309727	14	ENSG00000155465	solute carrier family 7 member 7 [Source:HGNC Symbol;Acc:HGNC:11065]
EIF4EBP3	0.231763	0.366244	0.211193	5	ENSG00000243056	eukaryotic translation initiation factor 4E binding protein 3 [Source:HGNC Symbol;Acc:HGNC:3290]
GRIK4	0.264006	0.366223	-1.1065	11	ENSG00000149403	glutamate ionotropic receptor kainate type subunit 4 [Source:HGNC Symbol;Acc:HGNC:4582]
CDNF	-0.0942354	0.365324	-0.454405	10	ENSG00000185267	cerebral dopamine neurotrophic factor [Source:HGNC Symbol;Acc:HGNC:24913]
ZNF665	0.698904	0.364552	4.71175	19	ENSG00000197497	zinc finger protein 665 [Source:HGNC Symbol;Acc:HGNC:25885]
B3GNT4	-0.241745	0.364148	-0.362252	12	ENSG00000176383	UDP-GlcNAc:betaGal beta-1.3-N-acetylglucosaminyltransferase 4 [Source:HGNC Symbol;Acc:HGNC:15683]
KCNA10	0.142629	0.363272	1.21137	1	ENSG00000143105	potassium voltage-gated channel subfamily A member 10 [Source:HGNC Symbol;Acc:HGNC:6219]
SPNS2	-0.0911312	0.36188	0.0916367	17	ENSG00000183018	sphingolipid transporter 2 [Source:HGNC Symbol;Acc:HGNC:26992]
GPR160	-0.00128317	0.361722	1.45313	3	ENSG00000173890	G protein-coupled receptor 160 [Source:HGNC Symbol;Acc:HGNC:23693]
SHANK1	-0.422111	0.360867	1.44334	19	ENSG00000161681	SH3 and multiple ankyrin repeat domains 1 [Source:HGNC Symbol;Acc:HGNC:15474]
VIP	-1.82776	0.359704	3.89357	6	ENSG00000146469	vasoactive intestinal peptide [Source:HGNC Symbol;Acc:HGNC:12693]
PROCR	-0.00845528	0.359687	-0.158316	20	ENSG00000101000	protein C receptor [Source:HGNC Symbol;Acc:HGNC:9452]
RHBDL2	-0.10845	0.359308	-0.440898	1	ENSG00000158315	rhomboid like 2 [Source:HGNC Symbol;Acc:HGNC:16083]
SHISAL2B	-0.459433	0.359189	1.7723	5	ENSG00000145642	shisa like 2B [Source:HGNC Symbol;Acc:HGNC:34236]
SPATA6L	0.755869	0.357608	-0.208244	9	ENSG00000106686	spermatogenesis associated 6 like [Source:HGNC Symbol;Acc:HGNC:25472]
TP63	0.325363	0.357497	2.15795	3	ENSG00000073282	tumor protein p63 [Source:HGNC Symbol;Acc:HGNC:15979]
PLCH2	-0.0825198	0.357276	-0.977741	1	ENSG00000149527	phospholipase C eta 2 [Source:HGNC Symbol;Acc:HGNC:29037]
SYP	0.232404	0.356898	0.467588	X	ENSG00000102003	synaptophysin [Source:HGNC Symbol;Acc:HGNC:11506]
MEI1	0.297477	0.356893	1.20413	22	ENSG00000167077	meiotic double-stranded break formation protein 1 [Source:HGNC Symbol;Acc:HGNC:28613]
PKIB	0.0359764	0.356225	0.558107	6	ENSG00000135549	cAMP-dependent protein kinase inhibitor beta [Source:HGNC Symbol;Acc:HGNC:9018]
ADSSL1	-0.0802965	0.355909	-0.0502014	14	ENSG00000185100	adenylosuccinate synthase like 1 [Source:HGNC Symbol;Acc:HGNC:20093]
BDNF	0.0235376	0.355809	0.665938	11	ENSG00000176697	brain derived neurotrophic factor [Source:HGNC Symbol;Acc:HGNC:1033]
RERGL	-0.019907	0.355556	1.38891	12	ENSG00000111404	RERG like [Source:HGNC Symbol;Acc:HGNC:26213]
FBXO22	0.243381	0.355374	0.217751	15	ENSG00000167196	F-box protein 22 [Source:HGNC Symbol;Acc:HGNC:13593]
GLB1L	-0.0451002	0.355199	-0.554688	2	ENSG00000163521	galactosidase beta 1 like [Source:HGNC Symbol;Acc:HGNC:28129]
NHEJ1	-0.183335	0.354416	0.341887	2	ENSG00000187736	non-homologous end joining factor 1 [Source:HGNC Symbol;Acc:HGNC:25737]
LPIN3	-0.12581	0.353661	-0.092217	20	ENSG00000132793	lipin 3 [Source:HGNC Symbol;Acc:HGNC:14451]
LEKR1	-0.00527382	0.35209	0.0513301	3	ENSG00000197980	leucine. glutamate and lysine rich 1 [Source:HGNC Symbol;Acc:HGNC:33765]
LRMDA	0.383646	0.351854	-0.0783243	10	ENSG00000148655	leucine rich melanocyte differentiation associated [Source:HGNC Symbol;Acc:HGNC:23405]
BMP7	-0.124624	0.351691	-1.6183	20	ENSG00000101144	bone morphogenetic protein 7 [Source:HGNC Symbol;Acc:HGNC:1074]
PRDM1	0.0256696	0.350875	0.449294	6	ENSG00000057657	PR/SET domain 1 [Source:HGNC Symbol;Acc:HGNC:9346]
IL13RA2	-0.469239	0.350492	5.70186	X	ENSG00000123496	interleukin 13 receptor subunit alpha 2 [Source:HGNC Symbol;Acc:HGNC:5975]
MR1	0.020546	0.34949	0.065587	1	ENSG00000153029	major histocompatibility complex. class I-related [Source:HGNC Symbol;Acc:HGNC:4975]
PDE6C	0.339565	0.349467	0.0917211	10	ENSG00000095464	phosphodiesterase 6C [Source:HGNC Symbol;Acc:HGNC:8787]
FABP4	-1.44122	0.349346	1.95754	8	ENSG00000170323	fatty acid binding protein 4 [Source:HGNC Symbol;Acc:HGNC:3559]
PRKX	0.0403452	0.348687	0.251485	X	ENSG00000183943	protein kinase X-linked [Source:HGNC Symbol;Acc:HGNC:9441]
DNAJC12	0.0601315	0.348215	1.07866	10	ENSG00000108176	DnaJ heat shock protein family (Hsp40) member C12 [Source:HGNC Symbol;Acc:HGNC:28908]
ACER1	1.49033	0.347817	-0.529654	19	ENSG00000167769	alkaline ceramidase 1 [Source:HGNC Symbol;Acc:HGNC:18356]
GLIPR1L2	1.2264	0.347534	-1.0464	12	ENSG00000180481	GLIPR1 like 2 [Source:HGNC Symbol;Acc:HGNC:28592]
EDNRA	0.0388236	0.347127	-0.79643	4	ENSG00000151617	endothelin receptor type A [Source:HGNC Symbol;Acc:HGNC:3179]
FGF5	0.183076	0.347126	-0.131995	4	ENSG00000138675	fibroblast growth factor 5 [Source:HGNC Symbol;Acc:HGNC:3683]
DCN	0.378294	0.346619	-0.917152	12	ENSG00000011465	decorin [Source:HGNC Symbol;Acc:HGNC:2705]
GREM2	0.0342643	0.346169	-0.36797	1	ENSG00000180875	gremlin 2. DAN family BMP antagonist [Source:HGNC Symbol;Acc:HGNC:17655]
GALNTL6	0.0977559	0.345986	-0.230848	4	ENSG00000174473	polypeptide N-acetylgalactosaminyltransferase like 6 [Source:HGNC Symbol;Acc:HGNC:33844]
SIDT2	-0.0258532	0.345559	0.0134478	11	ENSG00000149577	SID1 transmembrane family member 2 [Source:HGNC Symbol;Acc:HGNC:24272]
IYD	-0.788117	0.34552	2.09096	6	ENSG00000009765	iodotyrosine deiodinase [Source:HGNC Symbol;Acc:HGNC:21071]
TRIAP1	0.0812244	0.345186	0.0521488	12	ENSG00000170855	TP53 regulated inhibitor of apoptosis 1 [Source:HGNC Symbol;Acc:HGNC:26937]
EPS8L2	0.0279341	0.344165	0.176805	11	ENSG00000177106	EPS8 like 2 [Source:HGNC Symbol;Acc:HGNC:21296]
ABCB1	0.295702	0.34354	-1.11779	7	ENSG00000085563	ATP binding cassette subfamily B member 1 [Source:HGNC Symbol;Acc:HGNC:40]
TMOD1	0.296906	0.343495	0.0328653	9	ENSG00000136842	tropomodulin 1 [Source:HGNC Symbol;Acc:HGNC:11871]
EXOC3L1	0.230776	0.34345	-0.0966086	16	ENSG00000179044	exocyst complex component 3 like 1 [Source:HGNC Symbol;Acc:HGNC:27540]
MSR1	-1.15152	0.343001	1.3424	8	ENSG00000038945	macrophage scavenger receptor 1 [Source:HGNC Symbol;Acc:HGNC:7376]
MCMDC2	-0.195187	0.342299	-0.346205	8	ENSG00000178460	minichromosome maintenance domain containing 2 [Source:HGNC Symbol;Acc:HGNC:26368]
TMEM63B	-0.0879784	0.34216	-0.0297966	6	ENSG00000137216	transmembrane protein 63B [Source:HGNC Symbol;Acc:HGNC:17735]
PTGS2	0.0310578	0.342019	0.60461	1	ENSG00000073756	prostaglandin-endoperoxide synthase 2 [Source:HGNC Symbol;Acc:HGNC:9605]
ZNF790	-1.68352	0.341834	2.88687	19	ENSG00000197863	zinc finger protein 790 [Source:HGNC Symbol;Acc:HGNC:33114]
IL12A	0.291493	0.341767	-0.320983	3	ENSG00000168811	interleukin 12A [Source:HGNC Symbol;Acc:HGNC:5969]
SLC31A2	-0.472659	0.341258	0.478096	9	ENSG00000136867	solute carrier family 31 member 2 [Source:HGNC Symbol;Acc:HGNC:11017]
SLITRK3	0.0636473	0.34121	-0.974707	3	ENSG00000121871	SLIT and NTRK like family member 3 [Source:HGNC Symbol;Acc:HGNC:23501]
SPNS3	-1.21204	0.340919	2.34467	17	ENSG00000182557	sphingolipid transporter 3 (putative) [Source:HGNC Symbol;Acc:HGNC:28433]
P2RY8	0.40019	0.340826	-1.68862	X	ENSG00000182162	P2Y receptor family member 8 [Source:HGNC Symbol;Acc:HGNC:15524]
CFAP300	-0.0858979	0.340646	-0.0272989	11	ENSG00000137691	cilia and flagella associated protein 300 [Source:HGNC Symbol;Acc:HGNC:28188]
PNLIPRP3	0.32862	0.340014	3.01085	10	ENSG00000203837	pancreatic lipase related protein 3 [Source:HGNC Symbol;Acc:HGNC:23492]
EDA2R	0.254848	0.339391	8.0987	X	ENSG00000131080	ectodysplasin A2 receptor [Source:HGNC Symbol;Acc:HGNC:17756]
C3AR1	0.435795	0.339274	-0.282494	12	ENSG00000171860	complement C3a receptor 1 [Source:HGNC Symbol;Acc:HGNC:1319]
ZNF600	-0.0366926	0.339192	-0.164299	19	ENSG00000189190	zinc finger protein 600 [Source:HGNC Symbol;Acc:HGNC:30951]
EMC6	0.0177283	0.339102	-0.00853157	17	ENSG00000127774	ER membrane protein complex subunit 6 [Source:HGNC Symbol;Acc:HGNC:28430]
C11orf45	0.222027	0.338386	1.20455	11	ENSG00000174370	chromosome 11 open reading frame 45 [Source:HGNC Symbol;Acc:HGNC:28584]
FAM162A	-0.0175066	0.338381	-0.0262365	3	ENSG00000114023	family with sequence similarity 162 member A [Source:HGNC Symbol;Acc:HGNC:17865]
TREML2	-2.40532	0.338328	-1.41703	6	ENSG00000112195	triggering receptor expressed on myeloid cells like 2 [Source:HGNC Symbol;Acc:HGNC:21092]
PLCL2	0.058733	0.337317	0.111903	3	ENSG00000154822	phospholipase C like 2 [Source:HGNC Symbol;Acc:HGNC:9064]
STOM	0.25727	0.337125	0.608815	9	ENSG00000148175	stomatin [Source:HGNC Symbol;Acc:HGNC:3383]
SUN3	0.090642	0.336888	1.61144	7	ENSG00000164744	Sad1 and UNC84 domain containing 3 [Source:HGNC Symbol;Acc:HGNC:22429]
MRAP2	-0.260259	0.336861	-1.93726	6	ENSG00000135324	melanocortin 2 receptor accessory protein 2 [Source:HGNC Symbol;Acc:HGNC:21232]
TUB	-0.665218	0.333598	-0.467755	11	ENSG00000166402	tubby bipartite transcription factor [Source:HGNC Symbol;Acc:HGNC:12406]
UTS2B	0.0241361	0.333154	-0.556354	3	ENSG00000188958	urotensin 2B [Source:HGNC Symbol;Acc:HGNC:30894]
MMP7	0.517546	0.332884	-0.200056	11	ENSG00000137673	matrix metallopeptidase 7 [Source:HGNC Symbol;Acc:HGNC:7174]
TMEM217	0.13586	0.332576	0.0245361	6	ENSG00000172738	transmembrane protein 217 [Source:HGNC Symbol;Acc:HGNC:21238]
NR4A1	-0.217731	0.33229	-0.448415	12	ENSG00000123358	nuclear receptor subfamily 4 group A member 1 [Source:HGNC Symbol;Acc:HGNC:7980]
GIPR	0.0778875	0.331794	-1.13388	19	ENSG00000010310	gastric inhibitory polypeptide receptor [Source:HGNC Symbol;Acc:HGNC:4271]
FBXO44	-0.00617027	0.331638	-0.227441	1	ENSG00000132879	F-box protein 44 [Source:HGNC Symbol;Acc:HGNC:24847]
COX20	-0.0872273	0.331435	-0.242135	1	ENSG00000203667	cytochrome c oxidase assembly factor COX20 [Source:HGNC Symbol;Acc:HGNC:26970]
ZNF219	-0.00788593	0.331308	-0.170652	14	ENSG00000165804	zinc finger protein 219 [Source:HGNC Symbol;Acc:HGNC:13011]
PIH1D2	0.153965	0.331297	-0.213782	11	ENSG00000150773	PIH1 domain containing 2 [Source:HGNC Symbol;Acc:HGNC:25210]
SH3TC1	-0.225014	0.331088	-0.573633	4	ENSG00000125089	SH3 domain and tetratricopeptide repeats 1 [Source:HGNC Symbol;Acc:HGNC:26009]
FAM104B	-0.0599861	0.33051	0.320477	X	ENSG00000182518	family with sequence similarity 104 member B [Source:HGNC Symbol;Acc:HGNC:25085]
RASSF4	-0.0315361	0.330441	-0.647535	10	ENSG00000107551	Ras association domain family member 4 [Source:HGNC Symbol;Acc:HGNC:20793]
PATL2	0.756389	0.329513	-0.815427	15	ENSG00000229474	PAT1 homolog 2 [Source:HGNC Symbol;Acc:HGNC:33630]
PTPRR	0.0542803	0.329413	1.24607	12	ENSG00000153233	protein tyrosine phosphatase. receptor type R [Source:HGNC Symbol;Acc:HGNC:9680]
CASS4	0.0908685	0.328692	-0.438346	20	ENSG00000087589	Cas scaffold protein family member 4 [Source:HGNC Symbol;Acc:HGNC:15878]
HSBP1L1	-0.00636005	0.32768	0.722166	18	ENSG00000226742	heat shock factor binding protein 1 like 1 [Source:HGNC Symbol;Acc:HGNC:37243]
SPACA9	-0.160974	0.327016	0.178987	9	ENSG00000165698	sperm acrosome associated 9 [Source:HGNC Symbol;Acc:HGNC:1367]
MORN2	-0.0578632	0.326866	-0.332607	2	ENSG00000188010	MORN repeat containing 2 [Source:HGNC Symbol;Acc:HGNC:30166]
SNX32	-0.233251	0.326345	-0.333907	11	ENSG00000172803	sorting nexin 32 [Source:HGNC Symbol;Acc:HGNC:26423]
BLOC1S4	-0.00781822	0.326261	0.224744	4	ENSG00000186222	biogenesis of lysosomal organelles complex 1 subunit 4 [Source:HGNC Symbol;Acc:HGNC:24206]
CLN5	0.132277	0.326127	0.20017	13	ENSG00000102805	CLN5. intracellular trafficking protein [Source:HGNC Symbol;Acc:HGNC:2076]
MMAA	-0.044487	0.324518	-0.501842	4	ENSG00000151611	metabolism of cobalamin associated A [Source:HGNC Symbol;Acc:HGNC:18871]
RAPSN	0.221343	0.324306	-1.27649	11	ENSG00000165917	receptor associated protein of the synapse [Source:HGNC Symbol;Acc:HGNC:9863]
CCDC90B	0.0502071	0.324113	0.15251	11	ENSG00000137500	coiled-coil domain containing 90B [Source:HGNC Symbol;Acc:HGNC:28108]
TTC23L	0.429493	0.324032	-0.804566	5	ENSG00000205838	tetratricopeptide repeat domain 23 like [Source:HGNC Symbol;Acc:HGNC:26355]
CFAP43	-0.352396	0.323974	-0.0452614	10	ENSG00000197748	cilia and flagella associated protein 43 [Source:HGNC Symbol;Acc:HGNC:26684]
C2CD4A	-0.373229	0.323829	-0.357471	15	ENSG00000198535	C2 calcium dependent domain containing 4A [Source:HGNC Symbol;Acc:HGNC:33627]
TTC39A	0.256097	0.323703	0.471602	1	ENSG00000085831	tetratricopeptide repeat domain 39A [Source:HGNC Symbol;Acc:HGNC:18657]
ADPRM	0.0197592	0.32365	0.131281	17	ENSG00000170222	ADP-ribose/CDP-alcohol diphosphatase. manganese dependent [Source:HGNC Symbol;Acc:HGNC:30925]
FBXO36	0.085042	0.323647	-0.337762	2	ENSG00000153832	F-box protein 36 [Source:HGNC Symbol;Acc:HGNC:27020]
OSCP1	0.0399904	0.323582	-0.19069	1	ENSG00000116885	organic solute carrier partner 1 [Source:HGNC Symbol;Acc:HGNC:29971]
CRYM	-0.198231	0.323452	1.01862	16	ENSG00000103316	crystallin mu [Source:HGNC Symbol;Acc:HGNC:2418]
MMP24	-0.0661778	0.323344	-0.521209	20	ENSG00000125966	matrix metallopeptidase 24 [Source:HGNC Symbol;Acc:HGNC:7172]
CCDC190	0.142486	0.322847	0.645357	1	ENSG00000185860	coiled-coil domain containing 190 [Source:HGNC Symbol;Acc:HGNC:28736]
DHRS7	-0.0337	0.322515	0.26035	14	ENSG00000100612	dehydrogenase/reductase 7 [Source:HGNC Symbol;Acc:HGNC:21524]
NIPSNAP3A	-0.0456085	0.322402	0.0555544	9	ENSG00000136783	nipsnap homolog 3A [Source:HGNC Symbol;Acc:HGNC:23619]
RTL8B	0.315649	0.321823	-0.182713	X	ENSG00000212747	retrotransposon Gag like 8B [Source:HGNC Symbol;Acc:HGNC:33156]
CORIN	0.51108	0.321802	-0.360548	4	ENSG00000145244	corin. serine peptidase [Source:HGNC Symbol;Acc:HGNC:19012]
IGIP	-0.153117	0.320177	-0.256625	5	ENSG00000182700	IgA inducing protein [Source:HGNC Symbol;Acc:HGNC:33847]
GPR55	-0.307917	0.319441	0.196598	2	ENSG00000135898	G protein-coupled receptor 55 [Source:HGNC Symbol;Acc:HGNC:4511]
DCAF4L1	1.01664	0.319211	-0.0205128	4	ENSG00000182308	DDB1 and CUL4 associated factor 4 like 1 [Source:HGNC Symbol;Acc:HGNC:27723]
IQCA1	-0.0688298	0.31907	1.20574	2	ENSG00000132321	IQ motif containing with AAA domain 1 [Source:HGNC Symbol;Acc:HGNC:26195]
LPCAT3	-0.0584316	0.318804	-0.501301	12	ENSG00000111684	lysophosphatidylcholine acyltransferase 3 [Source:HGNC Symbol;Acc:HGNC:30244]
FRRS1	-0.0560327	0.31869	-0.942086	1	ENSG00000156869	ferric chelate reductase 1 [Source:HGNC Symbol;Acc:HGNC:27622]
ZNF821	0.0270743	0.317654	-0.276858	16	ENSG00000102984	zinc finger protein 821 [Source:HGNC Symbol;Acc:HGNC:28043]
CPQ	0.0158634	0.317519	-0.22351	8	ENSG00000104324	carboxypeptidase Q [Source:HGNC Symbol;Acc:HGNC:16910]
GPC1	0.0399332	0.317467	0.440248	2	ENSG00000063660	glypican 1 [Source:HGNC Symbol;Acc:HGNC:4449]
SAT2	-0.0591068	0.317458	-0.01301	17	ENSG00000141504	spermidine/spermine N1-acetyltransferase family member 2 [Source:HGNC Symbol;Acc:HGNC:23160]
DRAM1	0.0562534	0.316718	0.166169	12	ENSG00000136048	DNA damage regulated autophagy modulator 1 [Source:HGNC Symbol;Acc:HGNC:25645]
SLC22A14	1.15745	0.316389	1.35966	3	ENSG00000144671	solute carrier family 22 member 14 [Source:HGNC Symbol;Acc:HGNC:8495]
ARL13A	0.0161753	0.316108	-0.484075	X	ENSG00000174225	ADP ribosylation factor like GTPase 13A [Source:HGNC Symbol;Acc:HGNC:31709]
AMDHD1	0.346271	0.3161	-0.0191197	12	ENSG00000139344	amidohydrolase domain containing 1 [Source:HGNC Symbol;Acc:HGNC:28577]
TECTA	0.0366907	0.316041	0.166401	11	ENSG00000109927	tectorin alpha [Source:HGNC Symbol;Acc:HGNC:11720]
SLC5A2	-0.556792	0.316025	-0.0960557	16	ENSG00000140675	solute carrier family 5 member 2 [Source:HGNC Symbol;Acc:HGNC:11037]
MEGF11	-0.704269	0.315637	0.526833	15	ENSG00000157890	multiple EGF like domains 11 [Source:HGNC Symbol;Acc:HGNC:29635]
SS18L2	-0.098443	0.314402	0.199743	3	ENSG00000008324	SS18 like 2 [Source:HGNC Symbol;Acc:HGNC:15593]
ISG20	-0.460092	0.313709	-0.525131	15	ENSG00000172183	interferon stimulated exonuclease gene 20 [Source:HGNC Symbol;Acc:HGNC:6130]
ZNF587B	0.129255	0.3135	0.26069	19	ENSG00000269343	zinc finger protein 587B [Source:HGNC Symbol;Acc:HGNC:37142]
OVOL3	-0.259711	0.313329	0.53052	19	ENSG00000105261	ovo like zinc finger 3 [Source:HGNC Symbol;Acc:HGNC:14186]
TTC32	0.0635786	0.313268	-0.136908	2	ENSG00000183891	tetratricopeptide repeat domain 32 [Source:HGNC Symbol;Acc:HGNC:32954]
SMIM27	0.113212	0.312935	-0.0551729	9	ENSG00000235453	small integral membrane protein 27 [Source:HGNC Symbol;Acc:HGNC:31420]
RGS20	-0.0107193	0.312883	0.558049	8	ENSG00000147509	regulator of G protein signaling 20 [Source:HGNC Symbol;Acc:HGNC:14600]
NAB2	0.0695734	0.312628	-0.179271	12	ENSG00000166886	NGFI-A binding protein 2 [Source:HGNC Symbol;Acc:HGNC:7627]
SKOR1	0.213416	0.312598	-0.246517	15	ENSG00000188779	SKI family transcriptional corepressor 1 [Source:HGNC Symbol;Acc:HGNC:21326]
GALNT18	0.277373	0.312552	4.4947	11	ENSG00000110328	polypeptide N-acetylgalactosaminyltransferase 18 [Source:HGNC Symbol;Acc:HGNC:30488]
CGRRF1	-0.0398016	0.312283	0.0979652	14	ENSG00000100532	cell growth regulator with ring finger domain 1 [Source:HGNC Symbol;Acc:HGNC:15528]
SLC16A10	3.7406	0.311717	1.13192	6	ENSG00000112394	solute carrier family 16 member 10 [Source:HGNC Symbol;Acc:HGNC:17027]
GP5	0.800706	0.310795	0.135727	3	ENSG00000178732	glycoprotein V platelet [Source:HGNC Symbol;Acc:HGNC:4443]
TFAP2E	-0.0627122	0.310198	-0.0867357	1	ENSG00000116819	transcription factor AP-2 epsilon [Source:HGNC Symbol;Acc:HGNC:30774]
TCAF2	0.00672817	0.310089	-0.117636	7	ENSG00000170379	TRPM8 channel associated factor 2 [Source:HGNC Symbol;Acc:HGNC:26878]
TYMP	0.0682602	0.310019	-0.303583	22	ENSG00000025708	thymidine phosphorylase [Source:HGNC Symbol;Acc:HGNC:3148]
ADA	-0.0454702	0.309702	-0.185202	20	ENSG00000196839	adenosine deaminase [Source:HGNC Symbol;Acc:HGNC:186]
CCNG1	0.0975838	0.308976	0.307194	5	ENSG00000113328	cyclin G1 [Source:HGNC Symbol;Acc:HGNC:1592]
CREG1	0.029273	0.308721	0.637818	1	ENSG00000143162	cellular repressor of E1A stimulated genes 1 [Source:HGNC Symbol;Acc:HGNC:2351]
TPGS1	0.0191402	0.308575	0.419464	19	ENSG00000141933	tubulin polyglutamylase complex subunit 1 [Source:HGNC Symbol;Acc:HGNC:25058]
UBE3D	-0.170639	0.308475	-0.067615	6	ENSG00000118420	ubiquitin protein ligase E3D [Source:HGNC Symbol;Acc:HGNC:21381]
FPR2	-0.125924	0.308362	2.51319	19	ENSG00000171049	formyl peptide receptor 2 [Source:HGNC Symbol;Acc:HGNC:3827]
IMMP2L	-0.0463324	0.307639	-0.320427	7	ENSG00000184903	inner mitochondrial membrane peptidase subunit 2 [Source:HGNC Symbol;Acc:HGNC:14598]
ITPKC	-0.0747061	0.307325	0.221519	19	ENSG00000086544	inositol-trisphosphate 3-kinase C [Source:HGNC Symbol;Acc:HGNC:14897]
SHLD1	-0.0928383	0.306241	0.0685711	20	ENSG00000171984	shieldin complex subunit 1 [Source:HGNC Symbol;Acc:HGNC:26318]
BLID	0.132802	0.305778	0.984711	11	ENSG00000259571	BH3-like motif containing. cell death inducer [Source:HGNC Symbol;Acc:HGNC:33495]
PHLDA3	-0.12017	0.305237	0.486172	1	ENSG00000174307	pleckstrin homology like domain family A member 3 [Source:HGNC Symbol;Acc:HGNC:8934]
SCG5	0.150234	0.305233	1.00786	15	ENSG00000166922	secretogranin V [Source:HGNC Symbol;Acc:HGNC:10816]
BBS4	0.0927458	0.305084	-0.294945	15	ENSG00000140463	Bardet-Biedl syndrome 4 [Source:HGNC Symbol;Acc:HGNC:969]
DDIT3	-0.194225	0.305056	0.529868	12	ENSG00000175197	DNA damage inducible transcript 3 [Source:HGNC Symbol;Acc:HGNC:2726]
TNNC2	0.456623	0.30496	-0.189528	20	ENSG00000101470	troponin C2. fast skeletal type [Source:HGNC Symbol;Acc:HGNC:11944]
FOXD1	0.36401	0.304938	0.0182877	5	ENSG00000251493	forkhead box D1 [Source:HGNC Symbol;Acc:HGNC:3802]
MSANTD1	0.692802	0.304111	0.730904	4	ENSG00000188981	Myb/SANT DNA binding domain containing 1 [Source:HGNC Symbol;Acc:HGNC:33741]
CRISPLD2	0.0639501	0.303787	-0.408937	16	ENSG00000103196	cysteine rich secretory protein LCCL domain containing 2 [Source:HGNC Symbol;Acc:HGNC:25248]
ANGPTL4	-0.16237	0.303217	0.644335	19	ENSG00000167772	angiopoietin like 4 [Source:HGNC Symbol;Acc:HGNC:16039]
ARHGAP9	0.461227	0.303171	-0.618681	12	ENSG00000123329	Rho GTPase activating protein 9 [Source:HGNC Symbol;Acc:HGNC:14130]
GCSAML	0.0807409	0.302674	5.49436	1	ENSG00000169224	germinal center associated signaling and motility like [Source:HGNC Symbol;Acc:HGNC:29583]
TRANK1	0.192513	0.302651	0.490941	3	ENSG00000168016	tetratricopeptide repeat and ankyrin repeat containing 1 [Source:HGNC Symbol;Acc:HGNC:29011]
HMOX1	0.0926275	0.302582	1.04742	22	ENSG00000100292	heme oxygenase 1 [Source:HGNC Symbol;Acc:HGNC:5013]
FGF22	-0.738525	0.302516	-0.0215666	19	ENSG00000070388	fibroblast growth factor 22 [Source:HGNC Symbol;Acc:HGNC:3679]
NMRK1	-0.0114107	0.302485	0.352896	9	ENSG00000106733	nicotinamide riboside kinase 1 [Source:HGNC Symbol;Acc:HGNC:26057]
WBP1	-0.0824795	0.302331	-0.584473	2	ENSG00000239779	WW domain binding protein 1 [Source:HGNC Symbol;Acc:HGNC:12737]
PSMA6	-0.0344763	0.302013	-0.0547991	14	ENSG00000100902	proteasome subunit alpha 6 [Source:HGNC Symbol;Acc:HGNC:9535]
STAC3	-0.0698199	0.301999	-0.188154	12	ENSG00000185482	SH3 and cysteine rich domain 3 [Source:HGNC Symbol;Acc:HGNC:28423]
METTL27	-0.416278	0.300582	0.275774	7	ENSG00000165171	methyltransferase like 27 [Source:HGNC Symbol;Acc:HGNC:19068]
SLC34A3	-0.152575	0.300549	-0.902629	9	ENSG00000198569	solute carrier family 34 member 3 [Source:HGNC Symbol;Acc:HGNC:20305]
THBS2	-0.223813	0.300448	-0.253871	6	ENSG00000186340	thrombospondin 2 [Source:HGNC Symbol;Acc:HGNC:11786]
PAGE1	-0.43232	0.299908	2.00586	X	ENSG00000068985	PAGE family member 1 [Source:HGNC Symbol;Acc:HGNC:4107]
WDR66	-0.0235991	0.298815	-0.239438	12	ENSG00000158023	WD repeat domain 66 [Source:HGNC Symbol;Acc:HGNC:28506]
WFDC5	0.769327	0.298657	1.87868	20	ENSG00000175121	WAP four-disulfide core domain 5 [Source:HGNC Symbol;Acc:HGNC:20477]
ATP8B4	-0.0306289	0.298462	0.459632	15	ENSG00000104043	ATPase phospholipid transporting 8B4 (putative) [Source:HGNC Symbol;Acc:HGNC:13536]
NNAT	-0.0238755	0.298321	-0.417683	20	ENSG00000053438	neuronatin [Source:HGNC Symbol;Acc:HGNC:7860]
ANKRD29	-0.058969	0.298209	2.05461	18	ENSG00000154065	ankyrin repeat domain 29 [Source:HGNC Symbol;Acc:HGNC:27110]
FOLR3	0.044034	0.297859	5.76287	11	ENSG00000110203	folate receptor 3 [Source:HGNC Symbol;Acc:HGNC:3795]
MREG	-0.150739	0.297061	0.577685	2	ENSG00000118242	melanoregulin [Source:HGNC Symbol;Acc:HGNC:25478]
LIMK2	0.119123	0.295696	-0.00815678	22	ENSG00000182541	LIM domain kinase 2 [Source:HGNC Symbol;Acc:HGNC:6614]
KCNV1	-0.57922	0.295616	0.418287	8	ENSG00000164794	potassium voltage-gated channel modifier subfamily V member 1 [Source:HGNC Symbol;Acc:HGNC:18861]
ARHGAP42	0.0508652	0.295427	-0.174466	11	ENSG00000165895	Rho GTPase activating protein 42 [Source:HGNC Symbol;Acc:HGNC:26545]
PLD6	0.025805	0.294694	0.137169	17	ENSG00000179598	phospholipase D family member 6 [Source:HGNC Symbol;Acc:HGNC:30447]
NTPCR	-0.0253563	0.29458	-0.11346	1	ENSG00000135778	nucleoside-triphosphatase. cancer-related [Source:HGNC Symbol;Acc:HGNC:28204]
C1S	0.101088	0.294409	-0.6847	12	ENSG00000182326	complement C1s [Source:HGNC Symbol;Acc:HGNC:1247]
NKX2-5	-0.0276155	0.294249	-0.0808067	5	ENSG00000183072	NK2 homeobox 5 [Source:HGNC Symbol;Acc:HGNC:2488]
KIAA1217	0.0610046	0.293189	-0.269568	10	ENSG00000120549	KIAA1217 [Source:HGNC Symbol;Acc:HGNC:25428]
GON7	-0.0840673	0.293026	0.141366	14	ENSG00000170270	GON7. KEOPS complex subunit [Source:HGNC Symbol;Acc:HGNC:20356]
PCDHGA3	0.895437	0.29293	0.736592	5	ENSG00000254245	protocadherin gamma subfamily A. 3 [Source:HGNC Symbol;Acc:HGNC:8701]
DEF6	-1.0963	0.292901	0.28118	6	ENSG00000023892	DEF6. guanine nucleotide exchange factor [Source:HGNC Symbol;Acc:HGNC:2760]
MRPS18C	-0.00428581	0.292864	0.190645	4	ENSG00000163319	mitochondrial ribosomal protein S18C [Source:HGNC Symbol;Acc:HGNC:16633]
RCAN1	0.0727015	0.292785	0.259845	21	ENSG00000159200	regulator of calcineurin 1 [Source:HGNC Symbol;Acc:HGNC:3040]
LRRC15	0.18932	0.292764	-0.442499	3	ENSG00000172061	leucine rich repeat containing 15 [Source:HGNC Symbol;Acc:HGNC:20818]
FCMR	-0.111833	0.292562	0.146405	1	ENSG00000162894	Fc fragment of IgM receptor [Source:HGNC Symbol;Acc:HGNC:14315]
C18orf21	-0.0108185	0.292511	0.054225	18	ENSG00000141428	chromosome 18 open reading frame 21 [Source:HGNC Symbol;Acc:HGNC:28802]
STPG3	-0.57598	0.292314	-0.40408	9	ENSG00000197768	sperm-tail PG-rich repeat containing 3 [Source:HGNC Symbol;Acc:HGNC:37285]
ADAM11	-0.0475698	0.292259	-0.679664	17	ENSG00000073670	ADAM metallopeptidase domain 11 [Source:HGNC Symbol;Acc:HGNC:189]
ABRACL	0.00107574	0.29206	0.0170155	6	ENSG00000146386	ABRA C-terminal like [Source:HGNC Symbol;Acc:HGNC:21230]
SCPEP1	0.0194798	0.291823	-0.316369	17	ENSG00000121064	serine carboxypeptidase 1 [Source:HGNC Symbol;Acc:HGNC:29507]
KLHDC9	-0.0284371	0.291056	-0.440234	1	ENSG00000162755	kelch domain containing 9 [Source:HGNC Symbol;Acc:HGNC:28489]
AL031708.1	0.572957	0.290961	-0.288555	16	ENSG00000261732	novel transcript
BIRC3	0.0976229	0.290093	-0.109581	11	ENSG00000023445	baculoviral IAP repeat containing 3 [Source:HGNC Symbol;Acc:HGNC:591]
GABBR2	0.153476	0.289993	4.00335	9	ENSG00000136928	gamma-aminobutyric acid type B receptor subunit 2 [Source:HGNC Symbol;Acc:HGNC:4507]
ANKRA2	0.0229292	0.28999	-0.159316	5	ENSG00000164331	ankyrin repeat family A member 2 [Source:HGNC Symbol;Acc:HGNC:13208]
ERRFI1	0.0170498	0.289859	-0.204248	1	ENSG00000116285	ERBB receptor feedback inhibitor 1 [Source:HGNC Symbol;Acc:HGNC:18185]
MAFF	-0.105558	0.289629	0.152095	22	ENSG00000185022	MAF bZIP transcription factor F [Source:HGNC Symbol;Acc:HGNC:6780]
MRAS	-0.0765667	0.289611	-0.536591	3	ENSG00000158186	muscle RAS oncogene homolog [Source:HGNC Symbol;Acc:HGNC:7227]
TMEM158	0.162331	0.289305	0.19392	3	ENSG00000249992	transmembrane protein 158 (gene/pseudogene) [Source:HGNC Symbol;Acc:HGNC:30293]
SLC25A21	0.0773759	0.289005	0.631242	14	ENSG00000183032	solute carrier family 25 member 21 [Source:HGNC Symbol;Acc:HGNC:14411]
RNF125	0.191704	0.28891	-0.0741653	18	ENSG00000101695	ring finger protein 125 [Source:HGNC Symbol;Acc:HGNC:21150]
PTPRZ1	0.591778	0.288842	3.81955	7	ENSG00000106278	protein tyrosine phosphatase. receptor type Z1 [Source:HGNC Symbol;Acc:HGNC:9685]
TACSTD2	0.0786271	0.288563	-0.248813	1	ENSG00000184292	tumor associated calcium signal transducer 2 [Source:HGNC Symbol;Acc:HGNC:11530]
RPGRIP1	-0.145973	0.288016	-0.0961316	14	ENSG00000092200	RPGR interacting protein 1 [Source:HGNC Symbol;Acc:HGNC:13436]
ITM2B	0.0102243	0.28793	-0.0671167	13	ENSG00000136156	integral membrane protein 2B [Source:HGNC Symbol;Acc:HGNC:6174]
FMC1	-0.273194	0.287799	-0.0865784	7	ENSG00000164898	formation of mitochondrial complex V assembly factor 1 homolog [Source:HGNC Symbol;Acc:HGNC:26946]
LRPAP1	-0.0498362	0.287318	0.2244	4	ENSG00000163956	LDL receptor related protein associated protein 1 [Source:HGNC Symbol;Acc:HGNC:6701]
C1D	-0.0336418	0.286646	-0.137423	2	ENSG00000197223	C1D nuclear receptor corepressor [Source:HGNC Symbol;Acc:HGNC:29911]
KRTCAP2	-0.0456767	0.286456	-0.235482	1	ENSG00000163463	keratinocyte associated protein 2 [Source:HGNC Symbol;Acc:HGNC:28942]
ZNF154	-0.235627	0.286196	-0.547094	19	ENSG00000179909	zinc finger protein 154 [Source:HGNC Symbol;Acc:HGNC:12939]
TRAF4	-0.0610876	0.285769	-0.0773087	17	ENSG00000076604	TNF receptor associated factor 4 [Source:HGNC Symbol;Acc:HGNC:12034]
FAM227B	-0.0544529	0.285733	-0.762483	15	ENSG00000166262	family with sequence similarity 227 member B [Source:HGNC Symbol;Acc:HGNC:26543]
MELTF	0.368315	0.285571	0.500473	3	ENSG00000163975	melanotransferrin [Source:HGNC Symbol;Acc:HGNC:7037]
TNFRSF9	0.353224	0.285443	2.09037	1	ENSG00000049249	TNF receptor superfamily member 9 [Source:HGNC Symbol;Acc:HGNC:11924]
ADGRG2	0.0346005	0.285143	1.09531	X	ENSG00000173698	adhesion G protein-coupled receptor G2 [Source:HGNC Symbol;Acc:HGNC:4516]
HIGD1A	0.0105133	0.285016	0.384087	3	ENSG00000181061	HIG1 hypoxia inducible domain family member 1A [Source:HGNC Symbol;Acc:HGNC:29527]
LMF1	0.00658512	0.284727	0.0975356	16	ENSG00000103227	lipase maturation factor 1 [Source:HGNC Symbol;Acc:HGNC:14154]
ZNF658	0.114373	0.284635	-0.303495	9	ENSG00000274349	zinc finger protein 658 [Source:HGNC Symbol;Acc:HGNC:25226]
LCA5L	0.151834	0.28457	-0.207183	21	ENSG00000157578	LCA5L. lebercilin like [Source:HGNC Symbol;Acc:HGNC:1255]
MIEF2	0.0471125	0.284457	0.379597	17	ENSG00000177427	mitochondrial elongation factor 2 [Source:HGNC Symbol;Acc:HGNC:17920]
CNDP1	-0.0653537	0.284403	4.83599	18	ENSG00000150656	carnosine dipeptidase 1 [Source:HGNC Symbol;Acc:HGNC:20675]
ASTN2	0.162077	0.284036	0.230769	9	ENSG00000148219	astrotactin 2 [Source:HGNC Symbol;Acc:HGNC:17021]
ANG	-0.15802	0.283941	-0.371405	14	ENSG00000214274	angiogenin [Source:HGNC Symbol;Acc:HGNC:483]
GRB14	0.228627	0.283439	-0.343246	2	ENSG00000115290	growth factor receptor bound protein 14 [Source:HGNC Symbol;Acc:HGNC:4565]
SYTL2	0.0326481	0.283283	0.118844	11	ENSG00000137501	synaptotagmin like 2 [Source:HGNC Symbol;Acc:HGNC:15585]
C15orf61	0.101368	0.283058	0.022891	15	ENSG00000189227	chromosome 15 open reading frame 61 [Source:HGNC Symbol;Acc:HGNC:34453]
MEI4	-0.588437	0.282972	0.579356	6	ENSG00000269964	meiotic double-stranded break formation protein 4 [Source:HGNC Symbol;Acc:HGNC:43638]
CITED2	0.0552197	0.282948	0.184054	6	ENSG00000164442	Cbp/p300 interacting transactivator with Glu/Asp rich carboxy-terminal domain 2 [Source:HGNC Symbol;Acc:HGNC:1987]
C5AR1	-0.0231247	0.282668	0.481932	19	ENSG00000197405	complement C5a receptor 1 [Source:HGNC Symbol;Acc:HGNC:1338]
CD36	-0.0389409	0.28256	-0.490629	7	ENSG00000135218	CD36 molecule [Source:HGNC Symbol;Acc:HGNC:1663]
IFT43	-0.135969	0.282481	-0.125044	14	ENSG00000119650	intraflagellar transport 43 [Source:HGNC Symbol;Acc:HGNC:29669]
PTH1R	-0.0492032	0.281839	-0.540508	3	ENSG00000160801	parathyroid hormone 1 receptor [Source:HGNC Symbol;Acc:HGNC:9608]
GGN	-0.225498	0.28178	0.466228	19	ENSG00000179168	gametogenetin [Source:HGNC Symbol;Acc:HGNC:18869]
ZACN	0.564363	0.281752	-2.46431	17	ENSG00000186919	zinc activated ion channel [Source:HGNC Symbol;Acc:HGNC:29504]
ATOH1	0.0414841	0.281599	-0.640483	4	ENSG00000172238	atonal bHLH transcription factor 1 [Source:HGNC Symbol;Acc:HGNC:797]
DPYSL4	-0.393077	0.281563	3.38039	10	ENSG00000151640	dihydropyrimidinase like 4 [Source:HGNC Symbol;Acc:HGNC:3016]
ACY1	0.0934901	0.281377	-0.47824	3	ENSG00000243989	aminoacylase 1 [Source:HGNC Symbol;Acc:HGNC:177]
UBXN8	-0.0299482	0.28124	-0.0415478	8	ENSG00000104691	UBX domain protein 8 [Source:HGNC Symbol;Acc:HGNC:30307]
SERTAD1	-0.125183	0.281185	0.492594	19	ENSG00000197019	SERTA domain containing 1 [Source:HGNC Symbol;Acc:HGNC:17932]
ZNF669	-0.167673	0.281137	0.219187	1	ENSG00000188295	zinc finger protein 669 [Source:HGNC Symbol;Acc:HGNC:25736]
MRPL33	-0.0139275	0.280849	-0.0287304	2	ENSG00000243147	mitochondrial ribosomal protein L33 [Source:HGNC Symbol;Acc:HGNC:14487]
HIST1H4H	0.015275	0.280818	0.38767	6	ENSG00000158406	histone cluster 1 H4 family member h [Source:HGNC Symbol;Acc:HGNC:4788]
SMO	-0.0634012	0.28037	-1.02941	7	ENSG00000128602	smoothened. frizzled class receptor [Source:HGNC Symbol;Acc:HGNC:11119]
NFU1	0.0130806	0.280164	0.130473	2	ENSG00000169599	NFU1 iron-sulfur cluster scaffold [Source:HGNC Symbol;Acc:HGNC:16287]
TPRG1	-0.207606	0.279865	-0.490926	3	ENSG00000188001	tumor protein p63 regulated 1 [Source:HGNC Symbol;Acc:HGNC:24759]
C16orf74	-0.114444	0.279812	2.31842	16	ENSG00000154102	chromosome 16 open reading frame 74 [Source:HGNC Symbol;Acc:HGNC:23362]
MRPS24	-0.158362	0.279677	-0.140771	7	ENSG00000062582	mitochondrial ribosomal protein S24 [Source:HGNC Symbol;Acc:HGNC:14510]
TCAP	-0.0804534	0.279644	0.0284619	17	ENSG00000173991	titin-cap [Source:HGNC Symbol;Acc:HGNC:11610]
ZXDA	0.148455	0.279519	0.469282	X	ENSG00000198205	zinc finger X-linked duplicated A [Source:HGNC Symbol;Acc:HGNC:13198]
HPSE2	-1.56547	0.279471	0.201077	10	ENSG00000172987	heparanase 2 (inactive) [Source:HGNC Symbol;Acc:HGNC:18374]
MAPRE3	-0.0923243	0.279316	-0.0121803	2	ENSG00000084764	microtubule associated protein RP/EB family member 3 [Source:HGNC Symbol;Acc:HGNC:6892]
SMIM7	0.0524292	0.279279	0.108963	19	ENSG00000214046	small integral membrane protein 7 [Source:HGNC Symbol;Acc:HGNC:28419]
FAM47E	0.0688035	0.279237	-0.753867	4	ENSG00000189157	family with sequence similarity 47 member E [Source:HGNC Symbol;Acc:HGNC:34343]
FAM174B	0.133541	0.27878	-0.134583	15	ENSG00000185442	family with sequence similarity 174 member B [Source:HGNC Symbol;Acc:HGNC:34339]
NPM2	-0.491595	0.278743	2.29959	8	ENSG00000158806	nucleophosmin/nucleoplasmin 2 [Source:HGNC Symbol;Acc:HGNC:7930]
SPOCK3	-0.28765	0.278657	-0.912529	4	ENSG00000196104	SPARC (osteonectin). cwcv and kazal like domains proteoglycan 3 [Source:HGNC Symbol;Acc:HGNC:13565]
ESM1	-0.0699983	0.278484	4.54127	5	ENSG00000164283	endothelial cell specific molecule 1 [Source:HGNC Symbol;Acc:HGNC:3466]
PLGRKT	-0.0645237	0.27831	0.388819	9	ENSG00000107020	plasminogen receptor with a C-terminal lysine [Source:HGNC Symbol;Acc:HGNC:23633]
CHIC2	0.0245857	0.277818	0.183493	4	ENSG00000109220	cysteine rich hydrophobic domain 2 [Source:HGNC Symbol;Acc:HGNC:1935]
NRCAM	0.187967	0.277661	1.33308	7	ENSG00000091129	neuronal cell adhesion molecule [Source:HGNC Symbol;Acc:HGNC:7994]
SYCE1L	-0.20617	0.277575	0.825119	16	ENSG00000205078	synaptonemal complex central element protein 1 like [Source:HGNC Symbol;Acc:HGNC:37236]
TMEM17	0.0665812	0.277387	0.404963	2	ENSG00000186889	transmembrane protein 17 [Source:HGNC Symbol;Acc:HGNC:26623]
BANK1	0.033278	0.277139	4.33424	4	ENSG00000153064	B cell scaffold protein with ankyrin repeats 1 [Source:HGNC Symbol;Acc:HGNC:18233]
NHLH1	0.0225561	0.276245	-0.409204	1	ENSG00000171786	nescient helix-loop-helix 1 [Source:HGNC Symbol;Acc:HGNC:7817]
ST6GALNAC5	0.0967259	0.275966	3.12354	1	ENSG00000117069	ST6 N-acetylgalactosaminide alpha-2.6-sialyltransferase 5 [Source:HGNC Symbol;Acc:HGNC:19342]
MB21D2	0.0598841	0.275942	0.305344	3	ENSG00000180611	Mab-21 domain containing 2 [Source:HGNC Symbol;Acc:HGNC:30438]
METTL6	0.0518875	0.275789	-0.261422	3	ENSG00000206562	methyltransferase like 6 [Source:HGNC Symbol;Acc:HGNC:28343]
MCEE	0.00722075	0.274913	-0.388638	2	ENSG00000124370	methylmalonyl-CoA epimerase [Source:HGNC Symbol;Acc:HGNC:16732]
LRRC73	-0.0489073	0.274772	-0.478681	6	ENSG00000204052	leucine rich repeat containing 73 [Source:HGNC Symbol;Acc:HGNC:21375]
ABCC6	-0.0475926	0.274383	-0.338048	16	ENSG00000091262	ATP binding cassette subfamily C member 6 [Source:HGNC Symbol;Acc:HGNC:57]
CHAC1	-0.209521	0.274314	1.05012	15	ENSG00000128965	ChaC glutathione specific gamma-glutamylcyclotransferase 1 [Source:HGNC Symbol;Acc:HGNC:28680]
SMKR1	-0.0760403	0.274209	0.286142	7	ENSG00000240204	small lysine rich protein 1 [Source:HGNC Symbol;Acc:HGNC:43561]
RNASET2	-0.108547	0.273998	0.543343	6	ENSG00000026297	ribonuclease T2 [Source:HGNC Symbol;Acc:HGNC:21686]
CLLU1OS	0.124075	0.273681	1.02521	12	ENSG00000205057	chronic lymphocytic leukemia up-regulated 1 opposite strand [Source:HGNC Symbol;Acc:HGNC:24070]
RND3	0.0649176	0.273091	0.540138	2	ENSG00000115963	Rho family GTPase 3 [Source:HGNC Symbol;Acc:HGNC:671]
MRPS17	0.206935	0.272566	-0.208974	7	ENSG00000239789	mitochondrial ribosomal protein S17 [Source:HGNC Symbol;Acc:HGNC:14047]
AC233723.1	0.133019	0.272336	0.250678	17	ENSG00000262165	novel protein
ARSH	-1.02627	0.271371	4.08762	X	ENSG00000205667	arylsulfatase family member H [Source:HGNC Symbol;Acc:HGNC:32488]
DCTN6	-0.0346174	0.271323	0.0190077	8	ENSG00000104671	dynactin subunit 6 [Source:HGNC Symbol;Acc:HGNC:16964]
NDUFAF8	-0.00930595	0.271313	0.518863	17	ENSG00000224877	NADH:ubiquinone oxidoreductase complex assembly factor 8 [Source:HGNC Symbol;Acc:HGNC:33551]
IL23A	-0.0686836	0.271145	-0.286365	12	ENSG00000110944	interleukin 23 subunit alpha [Source:HGNC Symbol;Acc:HGNC:15488]
TEC	0.00557756	0.270925	-0.530629	4	ENSG00000135605	tec protein tyrosine kinase [Source:HGNC Symbol;Acc:HGNC:11719]
C17orf100	-0.220332	0.27073	-0.421688	17	ENSG00000256806	chromosome 17 open reading frame 100 [Source:HGNC Symbol;Acc:HGNC:34494]
GRAMD2B	0.0308218	0.270703	-0.147551	5	ENSG00000155324	GRAM domain containing 2B [Source:HGNC Symbol;Acc:HGNC:24911]
CEBPZOS	0.0239363	0.270423	-0.00366497	2	ENSG00000218739	CEBPZ opposite strand [Source:HGNC Symbol;Acc:HGNC:49288]
CALN1	-0.250345	0.270279	-0.154785	7	ENSG00000183166	calneuron 1 [Source:HGNC Symbol;Acc:HGNC:13248]
LNX1	0.261461	0.270096	0.192902	4	ENSG00000072201	ligand of numb-protein X 1 [Source:HGNC Symbol;Acc:HGNC:6657]
FAM174A	-0.0385513	0.270004	-0.0304842	5	ENSG00000174132	family with sequence similarity 174 member A [Source:HGNC Symbol;Acc:HGNC:24943]
CLDN11	0.4155	0.269807	-0.706451	3	ENSG00000013297	claudin 11 [Source:HGNC Symbol;Acc:HGNC:8514]
ABCB5	-0.231335	0.269182	2.48102	7	ENSG00000004846	ATP binding cassette subfamily B member 5 [Source:HGNC Symbol;Acc:HGNC:46]
SGK3	0.194554	0.268939	0.365961	8	ENSG00000104205	serum/glucocorticoid regulated kinase family member 3 [Source:HGNC Symbol;Acc:HGNC:10812]
PLPP6	0.0585918	0.268799	0.225497	9	ENSG00000205808	phospholipid phosphatase 6 [Source:HGNC Symbol;Acc:HGNC:23682]
EYS	-0.113025	0.268762	-0.444031	6	ENSG00000188107	eyes shut homolog [Source:HGNC Symbol;Acc:HGNC:21555]
RNASEK	0.00412178	0.268571	0.614195	17	ENSG00000219200	ribonuclease K [Source:HGNC Symbol;Acc:HGNC:33911]
TMBIM4	0.0339813	0.268312	0.302412	12	ENSG00000155957	transmembrane BAX inhibitor motif containing 4 [Source:HGNC Symbol;Acc:HGNC:24257]
SRA1	-0.00489521	0.268141	0.140162	5	ENSG00000213523	steroid receptor RNA activator 1 [Source:HGNC Symbol;Acc:HGNC:11281]
PARL	-0.00069046	0.26784	-0.12289	3	ENSG00000175193	presenilin associated rhomboid like [Source:HGNC Symbol;Acc:HGNC:18253]
BORCS7	0.106074	0.26772	0.0135603	10	ENSG00000166275	BLOC-1 related complex subunit 7 [Source:HGNC Symbol;Acc:HGNC:23516]
GAMT	-0.135071	0.267451	0.531528	19	ENSG00000130005	guanidinoacetate N-methyltransferase [Source:HGNC Symbol;Acc:HGNC:4136]
EID2B	0.214343	0.267294	0.376027	19	ENSG00000176401	EP300 interacting inhibitor of differentiation 2B [Source:HGNC Symbol;Acc:HGNC:26796]
OSTC	-0.0434141	0.267264	-0.219653	4	ENSG00000198856	oligosaccharyltransferase complex non-catalytic subunit [Source:HGNC Symbol;Acc:HGNC:24448]
GCNT3	0.650804	0.266834	0.282497	15	ENSG00000140297	glucosaminyl (N-acetyl) transferase 3. mucin type [Source:HGNC Symbol;Acc:HGNC:4205]
TXN	-0.0892105	0.266169	0.421146	9	ENSG00000136810	thioredoxin [Source:HGNC Symbol;Acc:HGNC:12435]
COPS9	-0.074399	0.265647	0.352813	2	ENSG00000172428	COP9 signalosome subunit 9 [Source:HGNC Symbol;Acc:HGNC:21314]
SERPING1	-0.0525799	0.265458	1.75945	11	ENSG00000149131	serpin family G member 1 [Source:HGNC Symbol;Acc:HGNC:1228]
IER3IP1	0.0771627	0.264594	0.175319	18	ENSG00000134049	immediate early response 3 interacting protein 1 [Source:HGNC Symbol;Acc:HGNC:18550]
AP003108.2	0.680272	0.264551	-0.671551	11	ENSG00000256591	novel transcript
PHPT1	0.0423441	0.264394	0.510472	9	ENSG00000054148	phosphohistidine phosphatase 1 [Source:HGNC Symbol;Acc:HGNC:30033]
GBX2	-0.107275	0.264247	1.47686	2	ENSG00000168505	gastrulation brain homeobox 2 [Source:HGNC Symbol;Acc:HGNC:4186]
C15orf65	-0.0683651	0.264077	-0.196081	15	ENSG00000261652	chromosome 15 open reading frame 65 [Source:HGNC Symbol;Acc:HGNC:44654]
MTHFS	-0.337349	0.263964	0.257481	15	ENSG00000136371	methenyltetrahydrofolate synthetase [Source:HGNC Symbol;Acc:HGNC:7437]
SLC35G2	-0.0279312	0.263063	0.0121593	3	ENSG00000168917	solute carrier family 35 member G2 [Source:HGNC Symbol;Acc:HGNC:28480]
FERMT3	-0.129879	0.262969	-0.321646	11	ENSG00000149781	fermitin family member 3 [Source:HGNC Symbol;Acc:HGNC:23151]
PCDHB6	0.69682	0.262646	-0.947943	5	ENSG00000113211	protocadherin beta 6 [Source:HGNC Symbol;Acc:HGNC:8691]
GTF2IRD2	-0.198763	0.262604	0.093473	7	ENSG00000196275	GTF2I repeat domain containing 2 [Source:HGNC Symbol;Acc:HGNC:30775]
PDE8B	0.158572	0.262568	-0.569361	5	ENSG00000113231	phosphodiesterase 8B [Source:HGNC Symbol;Acc:HGNC:8794]
CNKSR1	0.198227	0.262538	-0.128778	1	ENSG00000142675	connector enhancer of kinase suppressor of Ras 1 [Source:HGNC Symbol;Acc:HGNC:19700]
DIPK1B	0.078701	0.262302	0.586301	9	ENSG00000165716	divergent protein kinase domain 1B [Source:HGNC Symbol;Acc:HGNC:28290]
TPRKB	-0.0140114	0.262274	0.313161	2	ENSG00000144034	TP53RK binding protein [Source:HGNC Symbol;Acc:HGNC:24259]
OCIAD2	-0.139177	0.262148	0.128779	4	ENSG00000145247	OCIA domain containing 2 [Source:HGNC Symbol;Acc:HGNC:28685]
TIGIT	-0.804965	0.262098	-0.719189	3	ENSG00000181847	T cell immunoreceptor with Ig and ITIM domains [Source:HGNC Symbol;Acc:HGNC:26838]
RPL35	-0.113941	0.261728	0.456585	9	ENSG00000136942	ribosomal protein L35 [Source:HGNC Symbol;Acc:HGNC:10344]
LYNX1	1.07787	0.261658	0.206309	8	ENSG00000180155	Ly6/neurotoxin 1 [Source:HGNC Symbol;Acc:HGNC:29604]
CGB8	0.221698	0.261549	1.73644	19	ENSG00000213030	chorionic gonadotropin subunit beta 8 [Source:HGNC Symbol;Acc:HGNC:16453]
BGLAP	-0.309693	0.261528	-0.614773	1	ENSG00000242252	bone gamma-carboxyglutamate protein [Source:HGNC Symbol;Acc:HGNC:1043]
GNAI1	0.0515137	0.261411	0.0597038	7	ENSG00000127955	G protein subunit alpha i1 [Source:HGNC Symbol;Acc:HGNC:4384]
CCDC198	0.465765	0.26121	2.27598	14	ENSG00000100557	coiled-coil domain containing 198 [Source:HGNC Symbol;Acc:HGNC:20189]
XKRX	0.176841	0.261023	-0.393223	X	ENSG00000182489	XK related X-linked [Source:HGNC Symbol;Acc:HGNC:29845]
PID1	0.0330982	0.26096	-0.0847244	2	ENSG00000153823	phosphotyrosine interaction domain containing 1 [Source:HGNC Symbol;Acc:HGNC:26084]
PAGE5	0.265344	0.260755	6.08813	X	ENSG00000158639	PAGE family member 5 [Source:HGNC Symbol;Acc:HGNC:29992]
ZNF573	0.0158625	0.2604	-0.169669	19	ENSG00000189144	zinc finger protein 573 [Source:HGNC Symbol;Acc:HGNC:26420]
ALDH1B1	-0.0478859	0.260259	0.211791	9	ENSG00000137124	aldehyde dehydrogenase 1 family member B1 [Source:HGNC Symbol;Acc:HGNC:407]
FAM241A	0.078805	0.260188	0.659413	4	ENSG00000174749	family with sequence similarity 241 member A [Source:HGNC Symbol;Acc:HGNC:26813]
IQCJ-SCHIP1	-0.0142355	0.26003	0.203998	3	ENSG00000283154	IQCJ-SCHIP1 readthrough [Source:HGNC Symbol;Acc:HGNC:38842]
GIP	-0.143093	0.259576	-0.98911	17	ENSG00000159224	gastric inhibitory polypeptide [Source:HGNC Symbol;Acc:HGNC:4270]
VNN1	0.0238385	0.259492	1.43288	6	ENSG00000112299	vanin 1 [Source:HGNC Symbol;Acc:HGNC:12705]
MYO1F	-0.065666	0.259457	-0.172789	19	ENSG00000142347	myosin IF [Source:HGNC Symbol;Acc:HGNC:7600]
PP2D1	0.240079	0.259405	-1.38843	3	ENSG00000183977	protein phosphatase 2C like domain containing 1 [Source:HGNC Symbol;Acc:HGNC:28406]
ARMC12	-0.297231	0.259397	-0.0721674	6	ENSG00000157343	armadillo repeat containing 12 [Source:HGNC Symbol;Acc:HGNC:21099]
TRIM29	0.901292	0.259356	-0.115366	11	ENSG00000137699	tripartite motif containing 29 [Source:HGNC Symbol;Acc:HGNC:17274]
CORT	-0.785203	0.259271	0.384791	1	ENSG00000241563	cortistatin [Source:HGNC Symbol;Acc:HGNC:2257]
C2orf70	-0.200913	0.25912	1.07422	2	ENSG00000173557	chromosome 2 open reading frame 70 [Source:HGNC Symbol;Acc:HGNC:27938]
JMJD4	-0.143918	0.259082	0.221107	1	ENSG00000081692	jumonji domain containing 4 [Source:HGNC Symbol;Acc:HGNC:25724]
RGS2	-0.206986	0.258923	0.0667267	1	ENSG00000116741	regulator of G protein signaling 2 [Source:HGNC Symbol;Acc:HGNC:9998]
FKBP7	0.00811195	0.258585	-0.492452	2	ENSG00000079150	FK506 binding protein 7 [Source:HGNC Symbol;Acc:HGNC:3723]
HIST3H2A	-0.193093	0.258495	0.373545	1	ENSG00000181218	histone cluster 3 H2A [Source:HGNC Symbol;Acc:HGNC:20507]
C12orf75	-0.0498533	0.257629	0.186646	12	ENSG00000235162	chromosome 12 open reading frame 75 [Source:HGNC Symbol;Acc:HGNC:35164]
SERPINI1	-0.0386429	0.257411	-0.513016	3	ENSG00000163536	serpin family I member 1 [Source:HGNC Symbol;Acc:HGNC:8943]
PET100	-0.117269	0.257265	0.460151	19	ENSG00000229833	PET100 homolog [Source:HGNC Symbol;Acc:HGNC:40038]
FADS3	-0.0592356	0.257005	0.594372	11	ENSG00000221968	fatty acid desaturase 3 [Source:HGNC Symbol;Acc:HGNC:3576]
NME1	-0.0620937	0.256982	0.0229044	17	ENSG00000239672	NME/NM23 nucleoside diphosphate kinase 1 [Source:HGNC Symbol;Acc:HGNC:7849]
TIMM8A	0.0192356	0.256845	0.756655	X	ENSG00000126953	translocase of inner mitochondrial membrane 8A [Source:HGNC Symbol;Acc:HGNC:11817]
CCZ1	0.125041	0.256496	0.307616	7	ENSG00000122674	CCZ1 homolog. vacuolar protein trafficking and biogenesis associated [Source:HGNC Symbol;Acc:HGNC:21691]
IL34	-0.00389981	0.256258	-1.56121	16	ENSG00000157368	interleukin 34 [Source:HGNC Symbol;Acc:HGNC:28529]
ARHGAP4	-0.387735	0.256112	0.433423	X	ENSG00000089820	Rho GTPase activating protein 4 [Source:HGNC Symbol;Acc:HGNC:674]
TOMM5	-0.13948	0.256039	0.282293	9	ENSG00000175768	translocase of outer mitochondrial membrane 5 [Source:HGNC Symbol;Acc:HGNC:31369]
C11orf87	-0.731333	0.2559	1.57656	11	ENSG00000185742	chromosome 11 open reading frame 87 [Source:HGNC Symbol;Acc:HGNC:33788]
COX7B	-0.0471601	0.255543	0.316485	X	ENSG00000131174	cytochrome c oxidase subunit 7B [Source:HGNC Symbol;Acc:HGNC:2291]
SLC25A20	-0.112732	0.255257	-0.12639	3	ENSG00000178537	solute carrier family 25 member 20 [Source:HGNC Symbol;Acc:HGNC:1421]
2020-03-08	0.0299006	0.254869	-0.594229	10	ENSG00000165406	membrane associated ring-CH-type finger 8 [Source:HGNC Symbol;Acc:HGNC:23356]
HOXB7	0.433448	0.254813	2.7542	17	ENSG00000260027	homeobox B7 [Source:HGNC Symbol;Acc:HGNC:5118]
ARMH1	0.266881	0.254803	-0.699871	1	ENSG00000198520	armadillo-like helical domain containing 1 [Source:HGNC Symbol;Acc:HGNC:34345]
PFN4	0.153297	0.254686	-0.393537	2	ENSG00000176732	profilin family member 4 [Source:HGNC Symbol;Acc:HGNC:31103]
COQ10B	0.107351	0.254262	0.00148773	2	ENSG00000115520	coenzyme Q10B [Source:HGNC Symbol;Acc:HGNC:25819]
IDNK	0.159016	0.254024	0.623505	9	ENSG00000148057	IDNK. gluconokinase [Source:HGNC Symbol;Acc:HGNC:31367]
CTH	0.124567	0.254005	1.32102	1	ENSG00000116761	cystathionine gamma-lyase [Source:HGNC Symbol;Acc:HGNC:2501]
SELENOK	-0.103169	0.253989	-0.0216293	3	ENSG00000113811	selenoprotein K [Source:HGNC Symbol;Acc:HGNC:30394]
LIN7B	-0.378723	0.253915	0.277483	19	ENSG00000104863	lin-7 homolog B. crumbs cell polarity complex component [Source:HGNC Symbol;Acc:HGNC:17788]
NDUFA1	-0.128288	0.253848	0.381678	X	ENSG00000125356	NADH:ubiquinone oxidoreductase subunit A1 [Source:HGNC Symbol;Acc:HGNC:7683]
PALLD	0.080637	0.253791	-0.466697	4	ENSG00000129116	palladin. cytoskeletal associated protein [Source:HGNC Symbol;Acc:HGNC:17068]
HIST1H2AC	0.0181618	0.25365	0.0384264	6	ENSG00000180573	histone cluster 1 H2A family member c [Source:HGNC Symbol;Acc:HGNC:4733]
MED10	0.0144005	0.25356	0.267181	5	ENSG00000133398	mediator complex subunit 10 [Source:HGNC Symbol;Acc:HGNC:28760]
HIST1H1E	0.45546	0.253481	0.0698051	6	ENSG00000168298	histone cluster 1 H1 family member e [Source:HGNC Symbol;Acc:HGNC:4718]
OXSM	-0.137294	0.253474	-0.0570078	3	ENSG00000151093	3-oxoacyl-ACP synthase. mitochondrial [Source:HGNC Symbol;Acc:HGNC:26063]
IER5	-0.0210552	0.253393	0.674075	1	ENSG00000162783	immediate early response 5 [Source:HGNC Symbol;Acc:HGNC:5393]
SWSAP1	0.192764	0.253043	0.191559	19	ENSG00000173928	SWIM-type zinc finger 7 associated protein 1 [Source:HGNC Symbol;Acc:HGNC:26638]
FAM206A	0.0475426	0.252921	0.212921	9	ENSG00000119328	family with sequence similarity 206 member A [Source:HGNC Symbol;Acc:HGNC:1364]
P4HTM	-0.0608397	0.252893	-0.0194616	3	ENSG00000178467	prolyl 4-hydroxylase. transmembrane [Source:HGNC Symbol;Acc:HGNC:28858]
TXNDC9	0.0553541	0.252672	0.0236187	2	ENSG00000115514	thioredoxin domain containing 9 [Source:HGNC Symbol;Acc:HGNC:24110]
[truncated: 12,890 more rows]
