# Supplementary material for: Systems approaches identify the consequences of monosomy in somatic human cells
Source: Nat Commun. 2021 Sep 22;12:5576. doi: 10.1038/s41467-021-25288-x (PMC8458293; doi:10.1038/s41467-021-25288-x)
Supplement: Supplementary file 8 — Supplementary Data 5 [file 41467_2021_25288_MOESM8_ESM.xlsx]

## Sheet: Annotation
column name	annotation
Sample	sample name
ploidy	ploidy
genome_doublings	genome doublings
tp53_score	tp53 score
Cohort	TCGA organ code
AneuploidyScore(AS)	aneuploidy score
ploidy_type	ploidy type
tp53_alt	tp53 alteration status

## Sheet: TCGA data
Sample	ploidy	genome_doublings	tp53_score	Cohort	AneuploidyScore(AS)	ploidy_type	tp53_alt
TCGA.05.4384.01	2.03	0	0.259083	LUAD	1	disomy	1
TCGA.05.4396.01	1.86	0	0.636868	LUAD	11	disomy	1
TCGA.05.4397.01	1.99	0	0.906584	LUAD	7	disomy	1
TCGA.05.4403.01	2.06	0	0.313123	LUAD	1	disomy	0
TCGA.05.4418.01	2	0	0.301476	LUAD	6	disomy	0
TCGA.05.4422.01	2.06	0	0.299545	LUAD	7	disomy	0
TCGA.05.4425.01	1.96	0	0.467241	LUAD	10	disomy	0
TCGA.05.4426.01	1.99	0	0.378197	LUAD	4	disomy	1
TCGA.05.4433.01	1.89	0	0.656544	LUAD	6	disomy	1
TCGA.05.4434.01	1.97	0	0.542153	LUAD	2	disomy	0
TCGA.05.5425.01	1.08	0	0.821441	LUAD	2	monosomy	1
TCGA.05.5429.01	2.06	0	0.339877	LUAD	8	disomy	0
TCGA.05.5715.01	1.82	0	0.448554	LUAD	10	disomy	0
TCGA.18.3406.01	1.78	0	0.778642	LUSC	8	monosomy	1
TCGA.18.3408.01	1.95	0	0.888148	LUSC	5	disomy	1
TCGA.18.3414.01	2.21	0	0.849615	LUSC	11	polysomy	1
TCGA.18.4721.01	1.75	0	0.952799	LUSC	9	monosomy	0
TCGA.18.5592.01	1.85	0	0.920846	LUSC	12	disomy	1
TCGA.21.1080.01	1.88	0	0.953015	LUSC	13	disomy	1
TCGA.21.1082.01	1.77	0	0.808764	LUSC	10	monosomy	0
TCGA.21.5782.01	1.96	0	0.975045	LUSC	9	disomy	1
TCGA.22.0940.01	1.82	0	0.771707	LUSC	11	disomy	1
TCGA.22.0944.01	1.91	0	0.922491	LUSC	10	disomy	1
TCGA.22.1000.01	1.78	0	0.71376	LUSC	11	monosomy	1
TCGA.22.1002.01	1.83	0	0.698844	LUSC	9	disomy	1
TCGA.22.1005.01	1.88	0	0.609107	LUSC	4	disomy	0
TCGA.22.1011.01	1.53	0	0.794921	LUSC	18	monosomy	1
TCGA.22.4595.01	1.62	0	0.93231	LUSC	11	monosomy	1
TCGA.22.4596.01	2.19	0	0.466328	LUSC	6	disomy	0
TCGA.22.4601.01	1.89	0	0.880405	LUSC	8	disomy	1
TCGA.22.4607.01	1.82	0	0.765203	LUSC	12	disomy	1
TCGA.22.4609.01	1.91	0	0.824763	LUSC	14	disomy	1
TCGA.22.4613.01	1.99	0	0.96144	LUSC	12	disomy	1
TCGA.22.5472.01	1.81	0	0.654438	LUSC	9	disomy	1
TCGA.22.5474.01	1.92	0	0.86819	LUSC	9	disomy	1
TCGA.22.5480.01	1.95	0	0.823223	LUSC	9	disomy	1
TCGA.22.5485.01	1.91	0	0.973113	LUSC	13	disomy	0
TCGA.22.5489.01	2.14	0	0.770191	LUSC	11	disomy	1
TCGA.22.5492.01	1.96	0	0.846177	LUSC	9	disomy	1
TCGA.2E.A9G8.01	1.93	0	0.959233	UCEC	9	disomy	0
TCGA.2F.A9KQ.01	1.91	0	0.0630794	BLCA	6	disomy	0
TCGA.2F.A9KR.01	1.74	0	0.497185	BLCA	11	monosomy	0
TCGA.2H.A9GK.01	2.07	0	0.796413	ESCA	6	disomy	1
TCGA.2H.A9GO.01	1.55	0	0.95129	ESCA	13	monosomy	1
TCGA.2H.A9GR.01	1.9	0	0.796804	ESCA	8	disomy	1
TCGA.2K.A9WE.01	2.38	0	0.0654649	KIRP	12	polysomy	0
TCGA.2V.A95S.01	2.2	0	0.465725	LIHC	4	polysomy
TCGA.2W.A8YY.01	1.97	0	0.621253	CESC	0	disomy
TCGA.2Y.A9GS.01	1.76	0	0.857213	LIHC	10	monosomy	1
TCGA.2Y.A9GT.01	2	0	0.348048	LIHC	1	disomy
TCGA.2Y.A9GV.01	1.95	0	0.445403	LIHC	2	disomy
TCGA.2Y.A9GW.01	2.47	0	0.386362	LIHC	7	polysomy
TCGA.2Y.A9GX.01	2	0	0.318561	LIHC	3	disomy	0
TCGA.2Y.A9H0.01	2.06	0	0.197711	LIHC	8	disomy	0
TCGA.2Y.A9H1.01	2.29	0	0.099209	LIHC	5	polysomy	0
TCGA.2Y.A9H4.01	1.99	0	0.649536	LIHC	5	disomy	1
TCGA.2Y.A9H5.01	1.96	0	0.48152	LIHC	7	disomy	0
TCGA.2Y.A9H6.01	1.91	0	0.159196	LIHC	6	disomy	0
TCGA.2Y.A9H7.01	1.94	0	0.254658	LIHC	5	disomy	0
TCGA.2Y.A9H9.01	2.07	0	0.42363	LIHC	3	disomy
TCGA.2Y.A9HA.01	1.98	0	0.861587	LIHC	5	disomy	1
TCGA.2Y.A9HB.01	2.12	0	0.108852	LIHC	7	disomy	0
TCGA.2Z.A9J1.01	2.25	0	0.0571148	KIRP	13	polysomy	0
TCGA.2Z.A9J2.01	2.2	0	0.296234	KIRP	7	polysomy	0
TCGA.2Z.A9J3.01	2.36	0	0.39047	KIRP	10	polysomy	0
TCGA.2Z.A9J5.01	2.32	0	0.0510072	KIRP	12	polysomy	0
TCGA.2Z.A9J6.01	2.22	0	0.128914	KIRP	11	polysomy	0
TCGA.2Z.A9J7.01	2.19	0	0.373046	KIRP	6	disomy	0
TCGA.2Z.A9J8.01	1.88	0	0.0749821	KIRP	2	disomy	0
TCGA.2Z.A9JD.01	2.09	0	0.0652311	KIRP	4	disomy	0
TCGA.2Z.A9JE.01	2.14	0	0.223437	KIRP	4	disomy	0
TCGA.2Z.A9JI.01	1.63	0	0.254517	KIRP	17	monosomy	0
TCGA.2Z.A9JJ.01	1.95	0	0.13991	KIRP	6	disomy	0
TCGA.2Z.A9JK.01	1.97	0	0.152127	KIRP	2	disomy	0
TCGA.2Z.A9JL.01	2.09	0	0.109617	KIRP	2	disomy	0
TCGA.2Z.A9JM.01	2.2	0	0.258035	KIRP	9	polysomy	0
TCGA.2Z.A9JN.01	2	0	0.0636261	KIRP	0	disomy	0
TCGA.2Z.A9JO.01	2	0	0.064954	KIRP	0	disomy	0
TCGA.2Z.A9JP.01	2.14	0	0.173438	KIRP	10	disomy	0
TCGA.2Z.A9JQ.01	2.18	0	0.0823646	KIRP	6	disomy	0
TCGA.2Z.A9JR.01	2.21	0	0.0895354	KIRP	6	polysomy	0
TCGA.2Z.A9JS.01	2.15	0	0.0335783	KIRP	9	disomy	0
TCGA.2Z.A9JT.01	2.18	0	0.0328996	KIRP	11	disomy	0
TCGA.33.4547.01	1.91	0	0.87482	LUSC	13	disomy	1
TCGA.33.6738.01	1.88	0	0.904503	LUSC	18	disomy	0
TCGA.33.A4WN.01	2.07	0	0.951299	LUSC	6	disomy	1
TCGA.33.A5GW.01	1.73	0	0.869949	LUSC	10	monosomy	1
TCGA.33.AAS8.01	1.75	0	0.966476	LUSC	10	monosomy	1
TCGA.33.AASI.01	1.71	0	0.660109	LUSC	12	monosomy	1
TCGA.33.AASL.01	1.74	0	0.919227	LUSC	13	monosomy	1
TCGA.34.2596.01	1.57	0	0.896563	LUSC	16	monosomy	1
TCGA.34.2608.01	1.99	0	0.765293	LUSC	8	disomy	1
TCGA.34.5232.01	1.99	0	0.742168	LUSC	8	disomy	1
TCGA.34.5234.01	1.94	0	0.331689	LUSC	3	disomy	0
TCGA.34.5927.01	1.77	0	0.975731	LUSC	9	monosomy	1
TCGA.34.5929.01	1.74	0	0.915597	LUSC	11	monosomy	1
TCGA.34.8454.01	1.91	0	0.751448	LUSC	7	disomy	1
TCGA.35.3615.01	2.07	0	0.163583	LUAD	5	disomy	0
TCGA.35.4123.01	2.01	0	0.864616	LUAD	14	disomy	1
TCGA.37.3783.01	2.27	0	0.763841	LUSC	10	polysomy	1
TCGA.37.3789.01	2.02	0	0.930044	LUSC	9	disomy	1
TCGA.37.4129.01	1.9	0	0.323598	LUSC	4	disomy	0
TCGA.37.4132.01	2	0	0.97342	LUSC	7	disomy	1
TCGA.37.4141.01	1.67	0	0.932292	LUSC	14	monosomy	1
TCGA.38.4626.01	2.07	0	0.367273	LUAD	2	disomy	0
TCGA.38.4627.01	1.86	0	0.568468	LUAD	9	disomy	0
TCGA.38.7271.01	2.08	0	0.391247	LUAD	2	disomy	0
TCGA.38.A44F.01	2.02	0	0.175985	LUAD	1	disomy	0
TCGA.39.5011.01	1.57	0	0.949002	LUSC	17	monosomy	1
TCGA.39.5019.01	1.31	0	0.880115	LUSC	9	monosomy	1
TCGA.39.5021.01	2.01	0	0.95888	LUSC	12	disomy	1
TCGA.39.5022.01	1.97	0	0.783055	LUSC	7	disomy	1
TCGA.39.5024.01	2.13	0	0.87951	LUSC	4	disomy	1
TCGA.39.5029.01	1.78	0	0.933866	LUSC	16	monosomy	1
TCGA.39.5030.01	1.87	0	0.785412	LUSC	12	disomy	0
TCGA.39.5036.01	1.77	0	0.923722	LUSC	18	monosomy	1
TCGA.39.5039.01	1.86	0	0.643688	LUSC	11	disomy	0
TCGA.3B.A9HJ.01	2	0	0.189973	SARC	0	disomy	0
TCGA.3B.A9HP.01	2.03	0	0.666818	SARC	7	disomy	1
TCGA.3B.A9HQ.01	1.96	0	0.780324	SARC	6	disomy	1
TCGA.3B.A9HU.01	1.8	0	0.644059	SARC	5	monosomy	1
TCGA.3B.A9HV.01	1.92	0	0.625934	SARC	2	disomy	1
TCGA.3B.A9HY.01	1.83	0	0.6326	SARC	7	disomy	1
TCGA.3B.A9HZ.01	1.86	0	0.711056	SARC	4	disomy	1
TCGA.3B.A9I0.01	1.89	0	0.640143	SARC	4	disomy	0
TCGA.3B.A9I3.01	1.62	0	0.616986	SARC	11	monosomy	1
TCGA.3C.AALK.01	2.05	0	0.251394	BRCA	4	disomy	0
TCGA.3H.AB3K.01	1.92	0	0.162967	MESO	4	disomy	0
TCGA.3H.AB3L.01	1.67	0	0.812302	MESO	11	monosomy	1
TCGA.3H.AB3M.01	1.69	0	0.358513	MESO	6	monosomy	0
TCGA.3H.AB3S.01	1.93	0	0.331194	MESO	3	disomy	0
TCGA.3H.AB3T.01	1.77	0	0.83985	MESO	9	monosomy	1
TCGA.3H.AB3X.01	2.01	0	0.390753	MESO	6	disomy	0
TCGA.3M.AB46.01	1.97	0	0.899268	STAD	11	disomy	1
TCGA.3M.AB47.01	2.16	0	0.408358	STAD	6	disomy	0
TCGA.3N.A9WB.06	2.24	0	0.310633	SKCM	9	polysomy	0
TCGA.3N.A9WC.06	2.07	0	0.444744	SKCM	8	disomy	0
TCGA.3N.A9WD.06	1.96	0	0.551087	SKCM	10	disomy	1
TCGA.3U.A98D.01	1.64	0	0.553133	MESO	11	monosomy	0
TCGA.3U.A98E.01	2.04	0	0.220585	MESO	4	disomy	1
TCGA.3U.A98G.01	2	0	0.24432	MESO	0	disomy	0
TCGA.3U.A98H.01	2.03	0	0.254833	MESO	3	disomy	0
TCGA.3U.A98I.01	1.78	0	0.554204	MESO	9	monosomy	1
TCGA.3U.A98J.01	1.97	0	0.269411	MESO	7	disomy	0
TCGA.3Z.A93Z.01	2.11	0	0.156203	KIRC	7	disomy	0
TCGA.43.2578.01	1.75	0	0.946071	LUSC	9	monosomy	0
TCGA.43.6647.01	1.81	0	0.775306	LUSC	9	disomy	0
TCGA.43.6770.01	1.9	0	0.929775	LUSC	8	disomy	0
TCGA.43.6771.01	2.02	0	0.117182	LUSC	6	disomy	0
TCGA.43.6773.01	2.11	0	0.783012	LUSC	4	disomy	1
TCGA.43.7656.01	1.75	0	0.928356	LUSC	13	monosomy	1
TCGA.43.8115.01	2	0	0.863505	LUSC	10	disomy	1
TCGA.43.8116.01	1.83	0	0.922976	LUSC	12	disomy	1
TCGA.43.A56U.01	1.89	0	0.621641	LUSC	5	disomy	0
TCGA.43.A56V.01	1.75	0	0.936848	LUSC	17	monosomy	1
TCGA.44.2655.01	2.08	0	0.0605868	LUAD	4	disomy	0
TCGA.44.2657.01	1.71	0	0.666448	LUAD	10	monosomy	0
TCGA.44.2665.01	2.09	0	0.396577	LUAD	7	disomy	0
TCGA.44.2666.01	1.93	0	0.139515	LUAD	2	disomy	0
TCGA.44.2668.01	2.13	0	0.943908	LUAD	11	disomy	0
TCGA.44.3396.01	2.13	0	0.809305	LUAD	6	disomy	1
TCGA.44.3398.01	2.12	0	0.186106	LUAD	2	disomy	0
TCGA.44.3918.01	1.8	0	0.823263	LUAD	12	monosomy	1
TCGA.44.3919.01	1.94	0	0.690803	LUAD	6	disomy	0
TCGA.44.4112.01	2.13	0	0.259047	LUAD	6	disomy	0
TCGA.44.5643.01	1.63	0	0.931101	LUAD	19	monosomy	0
TCGA.44.5645.01	2.38	0	0.113519	LUAD	10	polysomy	0
TCGA.44.6145.01	1.66	0	0.795156	LUAD	16	monosomy	1
TCGA.44.6146.01	1.87	0	0.479681	LUAD	5	disomy	0
TCGA.44.6148.01	2.06	0	0.0788557	LUAD	2	disomy	0
TCGA.44.6774.01	2.07	0	0.869122	LUAD	4	disomy	1
TCGA.44.6776.01	1.95	0	0.150171	LUAD	4	disomy	0
TCGA.44.6777.01	1.82	0	0.745784	LUAD	19	disomy	0
TCGA.44.6779.01	1.58	0	0.772966	LUAD	17	monosomy	1
TCGA.44.7659.01	2.09	0	0.116378	LUAD	4	disomy	0
TCGA.44.7661.01	2.12	0	0.731991	LUAD	5	disomy	1
TCGA.44.8120.01	1.73	0	0.826646	LUAD	13	monosomy	1
TCGA.44.A479.01	2.14	0	0.659911	LUAD	8	disomy	1
TCGA.44.A47G.01	2.29	0	0.720949	LUAD	3	polysomy	1
TCGA.46.3767.01	2.14	0	0.678808	LUSC	10	disomy	1
TCGA.49.4486.01	2.08	0	0.0629174	LUAD	2	disomy	0
TCGA.49.4494.01	2.05	0	0.256223	LUAD	3	disomy	0
TCGA.49.4514.01	1.79	0	0.840858	LUAD	8	monosomy	1
TCGA.49.6744.01	1.9	0	0.525196	LUAD	5	disomy	0
TCGA.49.AAQV.01	1.94	0	0.772328	LUAD	10	disomy	1
TCGA.49.AAR0.01	1.63	0	0.746788	LUAD	15	monosomy	1
TCGA.49.AAR2.01	1.9	0	0.381262	LUAD	9	disomy	0
TCGA.49.AAR3.01	1.71	0	0.895286	LUAD	10	monosomy	1
TCGA.49.AAR4.01	1.84	0	0.718042	LUAD	8	disomy	1
TCGA.49.AAR9.01	2.06	0	0.796825	LUAD	11	disomy	1
TCGA.49.AARN.01	1.84	0	0.654749	LUAD	7	disomy	1
TCGA.49.AARR.01	2	0	0.331621	LUAD	0	disomy	0
TCGA.4A.A93W.01	2.11	0	0.113274	KIRP	6	disomy	0
TCGA.4E.A92E.01	2.04	0	0.247786	UCEC	1	disomy	0
TCGA.4J.AA1J.01	1.93	0	0.366719	CESC	6	disomy
TCGA.4P.AA8J.01	1.96	0	0.748028	HNSC	6	disomy	1
TCGA.4R.AA8I.01	1.93	0	0.535927	LIHC	1	disomy	1
TCGA.4Z.AA7O.01	1.89	0	0.41247	BLCA	4	disomy	0
TCGA.4Z.AA7Y.01	2.02	0	0.248524	BLCA	2	disomy	0
TCGA.4Z.AA83.01	1.97	0	0.264346	BLCA	5	disomy	0
TCGA.4Z.AA89.01	1.99	0	0.251104	BLCA	1	disomy	0
TCGA.50.5044.01	2.05	0	0.12262	LUAD	1	disomy	0
TCGA.50.5045.01	2.22	0	0.574819	LUAD	3	polysomy	1
TCGA.50.5049.01	1.92	0	0.76006	LUAD	15	disomy	1
TCGA.50.5055.01	2.12	0	0.330982	LUAD	1	disomy	0
TCGA.50.5931.01	1.92	0	0.860329	LUAD	12	disomy	1
TCGA.50.5932.01	1.81	0	0.255826	LUAD	11	disomy	0
TCGA.50.5936.01	1.64	0	0.265992	LUAD	14	monosomy	0
TCGA.50.5939.01	1.75	0	0.736258	LUAD	7	monosomy	1
TCGA.50.5942.01	1.95	0	0.156777	LUAD	2	disomy	0
TCGA.50.8457.01	2.03	0	0.16986	LUAD	3	disomy	0
TCGA.50.8459.01	1.9	0	0.517344	LUAD	4	disomy	0
TCGA.50.8460.01	1.93	0	0.2377	LUAD	8	disomy	1
TCGA.51.4079.01	1.82	0	0.919924	LUSC	8	disomy	1
TCGA.51.4080.01	2.03	0	0.920178	LUSC	10	disomy	1
TCGA.52.7622.01	1.85	0	0.856185	LUSC	14	disomy	1
TCGA.52.7812.01	1.89	0	0.773716	LUSC	7	disomy	0
TCGA.53.7626.01	1.79	0	0.630508	LUAD	10	monosomy	1
TCGA.55.6543.01	2.27	0	0.163591	LUAD	10	polysomy	0
TCGA.55.6968.01	1.72	0	0.876229	LUAD	12	monosomy	1
TCGA.55.6970.01	1.36	0	0.388307	LUAD	13	monosomy	0
TCGA.55.6975.01	1.69	0	0.765781	LUAD	13	monosomy	1
TCGA.55.6978.01	2.07	0	0.848051	LUAD	4	disomy	0
TCGA.55.6979.01	1.73	0	0.814457	LUAD	13	monosomy	1
TCGA.55.6980.01	2.18	0	0.812485	LUAD	15	disomy	1
TCGA.55.6983.01	2.05	0	0.258091	LUAD	6	disomy	0
TCGA.55.6985.01	1.86	0	0.694628	LUAD	13	disomy	1
TCGA.55.6986.01	1.96	0	0.183968	LUAD	0	disomy	0
TCGA.55.7284.01	2.26	0	0.435713	LUAD	10	polysomy	0
TCGA.55.7570.01	1.81	0	0.964925	LUAD	10	disomy	1
TCGA.55.7724.01	1.74	0	0.737242	LUAD	11	monosomy	0
TCGA.55.7725.01	2	0	0.178953	LUAD	6	disomy	0
TCGA.55.7727.01	1.91	0	0.777805	LUAD	12	disomy	1
TCGA.55.7728.01	2.01	0	0.365883	LUAD	1	disomy	0
TCGA.55.7903.01	1.93	0	0.649122	LUAD	7	disomy	1
TCGA.55.7914.01	1.92	0	0.722339	LUAD	9	disomy	1
TCGA.55.8085.01	2.17	0	0.783489	LUAD	6	disomy	1
TCGA.55.8087.01	1.98	0	0.324342	LUAD	5	disomy	0
TCGA.55.8089.01	1.8	0	0.758137	LUAD	11	monosomy	1
TCGA.55.8091.01	2.06	0	0.416622	LUAD	13	disomy	0
TCGA.55.8097.01	2.06	0	0.286693	LUAD	6	disomy	0
TCGA.55.8204.01	1.96	0	0.842804	LUAD	10	disomy	1
TCGA.55.8208.01	2.22	0	0.708746	LUAD	9	polysomy	1
TCGA.55.8301.01	2.2	0	0.815248	LUAD	8	polysomy	1
TCGA.55.8302.01	1.78	0	0.854524	LUAD	12	monosomy	1
TCGA.55.8505.01	1.87	0	0.551905	LUAD	6	disomy	0
TCGA.55.8512.01	1.94	0	0.236515	LUAD	9	disomy	0
TCGA.55.8513.01	2	0	0.344196	LUAD	0	disomy	0
TCGA.55.8619.01	2.1	0	0.616348	LUAD	1	disomy	0
TCGA.55.8621.01	2.05	0	0.501505	LUAD	1	disomy	0
TCGA.55.A48X.01	1.78	0	0.656578	LUAD	13	monosomy	1
TCGA.55.A48Y.01	1.95	0	0.719557	LUAD	6	disomy	0
TCGA.55.A493.01	1.83	0	0.929255	LUAD	16	disomy	1
TCGA.55.A57B.01	1.36	0	0.676572	LUAD	21	monosomy	1
TCGA.56.1622.01	1.73	0	0.90936	LUSC	18	monosomy	1
TCGA.56.5897.01	1.86	0	0.899591	LUSC	12	disomy	1
TCGA.56.6546.01	1.86	0	0.834208	LUSC	11	disomy	1
TCGA.56.7221.01	1.86	0	0.894325	LUSC	14	disomy	1
TCGA.56.7579.01	1.99	0	0.95837	LUSC	12	disomy	1
TCGA.56.7731.01	1.84	0	0.726696	LUSC	10	disomy	0
TCGA.56.7823.01	1.76	0	0.949239	LUSC	8	monosomy	1
TCGA.56.8082.01	1.83	0	0.912685	LUSC	14	disomy	0
TCGA.56.8083.01	1.99	0	0.960925	LUSC	8	disomy	1
TCGA.56.8304.01	1.67	0	0.942639	LUSC	13	monosomy	1
TCGA.56.8309.01	1.8	0	0.744236	LUSC	12	monosomy	1
TCGA.56.8503.01	1.59	0	0.900263	LUSC	17	monosomy	1
TCGA.56.8622.01	2.07	0	0.883543	LUSC	8	disomy	0
TCGA.56.8625.01	1.89	0	0.84743	LUSC	6	disomy	1
TCGA.56.8626.01	2.05	0	0.878681	LUSC	14	disomy	0
TCGA.56.8628.01	1.91	0	0.862806	LUSC	16	disomy	1
TCGA.56.A49D.01	1.61	0	0.851659	LUSC	18	monosomy	1
TCGA.56.A4BW.01	2.05	0	0.869925	LUSC	16	disomy	1
TCGA.56.A4ZJ.01	1.96	0	0.656497	LUSC	9	disomy	0
TCGA.56.A5DS.01	2.07	0	0.824074	LUSC	12	disomy	1
TCGA.58.8387.01	1.99	0	0.928407	LUSC	10	disomy	1
TCGA.58.8388.01	1.9	0	0.863469	LUSC	11	disomy	1
TCGA.58.A46K.01	1.54	0	0.942312	LUSC	20	monosomy	1
TCGA.58.A46L.01	1.96	0	0.951044	LUSC	10	disomy	1
TCGA.58.A46N.01	1.49	0	0.94433	LUSC	15	monosomy	1
TCGA.5C.A9VH.01	2.07	0	0.294458	LIHC	6	disomy	0
TCGA.5C.AAPD.01	1.8	0	0.908991	LIHC	12	monosomy	1
TCGA.5L.AAT0.01	2	0	0.33864	BRCA	3	disomy	0
TCGA.5N.A9KM.01	1.98	0	0.536024	BLCA	6	disomy	0
TCGA.5P.A9JU.01	1.94	0	0.0524761	KIRP	7	disomy	0
TCGA.5P.A9JV.01	1.95	0	0.0415256	KIRP	2	disomy	0
TCGA.5P.A9JW.01	2	0	0.327475	KIRP	4	disomy	0
TCGA.5P.A9JY.01	2.19	0	0.186799	KIRP	11	disomy	0
TCGA.5P.A9JZ.01	2.09	0	0.0652036	KIRP	2	disomy	0
TCGA.5P.A9K0.01	2.19	0	0.0636492	KIRP	10	disomy	0
TCGA.5P.A9K2.01	2.21	0	0.0512547	KIRP	10	polysomy	0
TCGA.5P.A9K3.01	1.84	0	0.64714	KIRP	10	disomy	1
TCGA.5P.A9K6.01	2.2	0	0.073497	KIRP	8	polysomy	0
TCGA.5P.A9K8.01	1.82	0	0.1437	KIRP	6	disomy	0
TCGA.5P.A9KA.01	2.05	0	0.0936767	KIRP	2	disomy	0
TCGA.5P.A9KC.01	2.1	0	0.155248	KIRP	6	disomy	0
TCGA.5P.A9KE.01	2.12	0	0.0700904	KIRP	6	disomy	0
TCGA.5P.A9KH.01	1.69	0	0.570428	KIRP	10	monosomy	0
TCGA.5R.AA1C.01	2.28	0	0.0965019	LIHC	11	polysomy
TCGA.5R.AA1D.01	1.98	0	0.26063	LIHC	4	disomy	0
TCGA.5R.AAAM.01	1.97	0	0.463416	LIHC	4	disomy	0
TCGA.5S.A9Q8.01	2.01	0	0.22322	UCEC	1	disomy	0
TCGA.60.2697.01	2.03	0	0.508696	LUSC	1	disomy	0
TCGA.60.2707.01	1.94	0	0.734147	LUSC	6	disomy	1
TCGA.60.2710.01	1.96	0	0.89915	LUSC	12	disomy	1
TCGA.60.2713.01	1.79	0	0.937696	LUSC	13	monosomy	1
TCGA.60.2716.01	2	0	0.164774	LUSC	0	disomy	0
TCGA.60.2719.01	1.77	0	0.97742	LUSC	14	monosomy	1
TCGA.60.2720.01	1.75	0	0.869462	LUSC	13	monosomy	1
TCGA.60.2721.01	1.95	0	0.836835	LUSC	10	disomy	1
TCGA.60.2724.01	1.83	0	0.913925	LUSC	11	disomy	1
TCGA.60.2725.01	1.73	0	0.754886	LUSC	14	monosomy	1
TCGA.62.8395.01	1.9	0	0.361958	LUAD	6	disomy	0
TCGA.62.A46P.01	2.05	0	0.213517	LUAD	6	disomy	0
TCGA.62.A46V.01	1.92	0	0.219443	LUAD	6	disomy	0
TCGA.62.A46Y.01	2.01	0	0.583488	LUAD	6	disomy	1
TCGA.63.7021.01	2.01	0	0.830081	LUSC	6	disomy	1
TCGA.63.7022.01	2.06	0	0.827823	LUSC	4	disomy	1
TCGA.63.7023.01	1.92	0	0.909118	LUSC	12	disomy	0
TCGA.63.A5MG.01	1.73	0	0.741938	LUSC	11	monosomy	0
TCGA.63.A5MH.01	1.51	0	0.80938	LUSC	19	monosomy	1
TCGA.63.A5MM.01	1.95	0	0.25969	LUSC	5	disomy	0
TCGA.63.A5MN.01	1.91	0	0.764052	LUSC	6	disomy	0
TCGA.63.A5MT.01	1.97	0	0.899031	LUSC	9	disomy	1
TCGA.63.A5MV.01	2.33	0	0.865268	LUSC	13	polysomy	1
TCGA.63.A5MY.01	1.93	0	0.968243	LUSC	10	disomy	1
TCGA.64.1676.01	1.72	0	0.84499	LUAD	16	monosomy	1
TCGA.64.5778.01	1.76	0	0.817737	LUAD	10	monosomy	1
TCGA.64.5781.01	1.91	0	0.699805	LUAD	11	disomy	0
TCGA.64.5815.01	1.99	0	0.618885	LUAD	8	disomy	0
TCGA.66.2734.01	1.75	0	0.932154	LUSC	14	monosomy	1
TCGA.66.2757.01	1.86	0	0.941015	LUSC	15	disomy	1
TCGA.66.2763.01	1.71	0	0.876121	LUSC	8	monosomy	1
TCGA.66.2765.01	1.98	0	0.662668	LUSC	10	disomy	1
TCGA.66.2768.01	1.94	0	0.914415	LUSC	6	disomy	1
TCGA.66.2770.01	1.66	0	0.785242	LUSC	9	monosomy	1
TCGA.66.2771.01	1.77	0	0.767803	LUSC	11	monosomy	0
TCGA.66.2778.01	1.93	0	0.795218	LUSC	10	disomy	1
TCGA.66.2780.01	1.72	0	0.800358	LUSC	16	monosomy	0
TCGA.66.2782.01	1.82	0	0.893636	LUSC	13	disomy	1
TCGA.66.2783.01	2.05	0	0.918053	LUSC	11	disomy	0
TCGA.66.2786.01	1.74	0	0.888766	LUSC	16	monosomy	1
TCGA.66.2788.01	1.89	0	0.86518	LUSC	12	disomy	1
TCGA.66.2789.01	1.97	0	0.889138	LUSC	14	disomy	0
TCGA.66.2791.01	1.65	0	0.904818	LUSC	13	monosomy	1
TCGA.66.2794.01	2.11	0	0.856615	LUSC	10	disomy	1
TCGA.66.2795.01	2.04	0	0.91406	LUSC	8	disomy	1
TCGA.67.3772.01	1.84	0	0.431002	LUAD	10	disomy	0
TCGA.67.3773.01	1.96	0	0.138754	LUAD	5	disomy	0
TCGA.67.3774.01	1.87	0	0.178397	LUAD	7	disomy	0
TCGA.67.4679.01	2.03	0	0.210362	LUAD	2	disomy	0
TCGA.67.6215.01	2.25	0	0.2162	LUAD	7	polysomy	0
TCGA.67.6216.01	1.97	0	0.153647	LUAD	2	disomy	0
TCGA.68.7756.01	1.85	0	0.871739	LUSC	8	disomy	0
TCGA.68.7757.01	1.63	0	0.809478	LUSC	12	monosomy	1
TCGA.69.7764.01	1.8	0	0.276695	LUAD	8	monosomy	0
TCGA.69.7765.01	2.02	0	0.724012	LUAD	9	disomy	1
TCGA.69.8254.01	1.95	0	0.150574	LUAD	1	disomy	0
TCGA.6D.AA2E.01	2	0	0.0819333	KIRC	0	disomy	0
TCGA.73.4658.01	2.14	0	0.419033	LUAD	8	disomy	0
TCGA.73.4676.01	1.31	0	0.855796	LUAD	9	monosomy	1
TCGA.73.7498.01	2.01	0	0.235715	LUAD	7	disomy	0
TCGA.75.5122.01	1.87	0	0.504892	LUAD	9	disomy	0
TCGA.75.5126.01	2.29	0	0.828646	LUAD	7	polysomy	0
TCGA.75.5146.01	1.78	0	0.399992	LUAD	9	monosomy	1
TCGA.75.6203.01	2.23	0	0.332394	LUAD	10	polysomy	0
TCGA.75.6205.01	1.4	0	0.829317	LUAD	24	monosomy	0
TCGA.75.6207.01	1.9	0	0.837143	LUAD	11	disomy	1
TCGA.77.6843.01	1.93	0	0.922124	LUSC	8	disomy	0
TCGA.77.6844.01	1.96	0	0.918916	LUSC	11	disomy	0
TCGA.77.7335.01	2.07	0	0.851318	LUSC	12	disomy	1
TCGA.77.7337.01	1.89	0	0.990089	LUSC	14	disomy	1
TCGA.77.7338.01	1.97	0	0.916218	LUSC	9	disomy	1
TCGA.77.7465.01	1.61	0	0.913239	LUSC	17	monosomy	1
TCGA.77.8008.01	2	0	0.81858	LUSC	14	disomy	1
TCGA.77.8131.01	1.81	0	0.696326	LUSC	10	disomy	1
TCGA.77.8136.01	1.61	0	0.824135	LUSC	14	monosomy	0
TCGA.77.8140.01	1.81	0	0.942658	LUSC	14	disomy	1
TCGA.77.8145.01	2.11	0	0.889885	LUSC	13	disomy	0
TCGA.77.8153.01	1.77	0	0.949558	LUSC	13	monosomy	1
TCGA.77.8154.01	1.86	0	0.906085	LUSC	11	disomy	1
TCGA.77.A5FZ.01	2	0	0.284677	LUSC	0	disomy	0
TCGA.77.A5G1.01	1.85	0	0.936232	LUSC	12	disomy	1
TCGA.77.A5G7.01	1.87	0	0.951434	LUSC	13	disomy	0
TCGA.77.A5GB.01	1.72	0	0.804901	LUSC	9	monosomy	1
TCGA.77.A5GH.01	1.89	0	0.93264	LUSC	15	disomy	1
TCGA.78.7148.01	1.81	0	0.186672	LUAD	6	disomy	0
TCGA.78.7152.01	1.99	0	0.242585	LUAD	6	disomy	0
TCGA.78.7156.01	1.98	0	0.12018	LUAD	4	disomy	0
TCGA.78.7158.01	2.09	0	0.322206	LUAD	4	disomy	0
TCGA.78.7160.01	1.62	0	0.536822	LUAD	16	monosomy	0
TCGA.78.7162.01	2.13	0	0.24757	LUAD	5	disomy	0
TCGA.78.7166.01	2.04	0	0.293552	LUAD	3	disomy	0
TCGA.78.7537.01	2.08	0	0.141284	LUAD	2	disomy	0
TCGA.78.7540.01	2.02	0	0.634728	LUAD	6	disomy	1
TCGA.78.7633.01	2.19	0	0.185498	LUAD	9	disomy	0
TCGA.78.8660.01	1.96	0	0.682372	LUAD	8	disomy	1
TCGA.79.5596.01	1.82	0	0.926424	LUSC	9	disomy	1
TCGA.80.5607.01	2.02	0	0.15504	LUAD	3	disomy	0
TCGA.83.5908.01	1.66	0	0.907595	LUAD	15	monosomy	0
TCGA.85.6561.01	1.82	0	0.869694	LUSC	12	disomy	1
TCGA.85.7696.01	1.96	0	0.809891	LUSC	9	disomy	1
TCGA.85.7697.01	1.83	0	0.883149	LUSC	12	disomy	1
TCGA.85.7698.01	1.81	0	0.884801	LUSC	8	disomy	1
TCGA.85.7699.01	1.75	0	0.928594	LUSC	14	monosomy	1
TCGA.85.7710.01	1.9	0	0.868477	LUSC	8	disomy	0
TCGA.85.8048.01	1.89	0	0.819454	LUSC	9	disomy	1
TCGA.85.8070.01	1.89	0	0.947227	LUSC	8	disomy	1
TCGA.85.8071.01	1.81	0	0.898772	LUSC	11	disomy	0
TCGA.85.8288.01	1.74	0	0.819047	LUSC	12	monosomy	1
TCGA.85.8353.01	1.69	0	0.891003	LUSC	14	monosomy	1
TCGA.85.8355.01	1.84	0	0.878848	LUSC	9	disomy	1
TCGA.85.8479.01	1.76	0	0.751342	LUSC	10	monosomy	0
TCGA.85.8481.01	1.95	0	0.939602	LUSC	13	disomy	1
TCGA.85.8580.01	1.92	0	0.915039	LUSC	11	disomy	1
TCGA.85.8584.01	2.06	0	0.44666	LUSC	7	disomy	0
TCGA.85.A4CL.01	1.91	0	0.74995	LUSC	10	disomy	1
TCGA.85.A4CN.01	1.56	0	0.936014	LUSC	15	monosomy	1
TCGA.85.A4PA.01	2	0	0.227463	LUSC	0	disomy	0
TCGA.85.A4QQ.01	1.95	0	0.955588	LUSC	12	disomy	1
TCGA.85.A50Z.01	1.84	0	0.879905	LUSC	8	disomy	1
TCGA.85.A512.01	1.73	0	0.847308	LUSC	11	monosomy	1
TCGA.85.A513.01	2.07	0	0.191964	LUSC	4	disomy	0
TCGA.85.A53L.01	1.75	0	0.977593	LUSC	14	monosomy	1
TCGA.86.7711.01	1.88	0	0.934786	LUAD	16	disomy	0
TCGA.86.7714.01	1.93	0	0.124655	LUAD	3	disomy	0
TCGA.86.8073.01	1.88	0	0.896917	LUAD	9	disomy	1
TCGA.86.8076.01	2.09	0	0.317557	LUAD	1	disomy	0
TCGA.86.8278.01	1.82	0	0.491625	LUAD	8	disomy	0
TCGA.86.8281.01	2.08	0	0.180344	LUAD	3	disomy	0
TCGA.86.8671.01	2	0	0.40965	LUAD	0	disomy	0
TCGA.86.8674.01	2.11	0	0.314532	LUAD	5	disomy	0
TCGA.86.A456.01	1.76	0	0.465648	LUAD	8	monosomy	0
TCGA.86.A4P7.01	2.1	0	0.558492	LUAD	6	disomy	1
TCGA.86.A4P8.01	2	0	0.346733	LUAD	0	disomy	0
TCGA.90.7766.01	1.83	0	0.857075	LUSC	12	disomy	0
TCGA.90.7964.01	1.88	0	0.852318	LUSC	11	disomy	0
TCGA.90.A4EE.01	1.67	0	0.738556	LUSC	19	monosomy	1
TCGA.91.6830.01	1.72	0	0.568449	LUAD	11	monosomy	0
TCGA.91.6835.01	1.99	0	0.494318	LUAD	13	disomy	0
TCGA.91.6849.01	1.93	0	0.132937	LUAD	4	disomy	0
TCGA.91.8496.01	2.25	0	0.20404	LUAD	4	polysomy	0
TCGA.91.8497.01	1.97	0	0.26369	LUAD	1	disomy	0
TCGA.91.A4BD.01	1.99	0	0.142046	LUAD	6	disomy	0
TCGA.92.7340.01	2.11	0	0.867111	LUSC	6	disomy	1
TCGA.92.8063.01	1.81	0	0.925248	LUSC	14	disomy	1
TCGA.92.8065.01	1.9	0	0.907456	LUSC	10	disomy	1
TCGA.93.7347.01	2.01	0	0.486565	LUAD	6	disomy	0
TCGA.93.7348.01	1.83	0	0.385782	LUAD	12	disomy	0
TCGA.93.A4JO.01	2.18	0	0.769397	LUAD	16	disomy	1
TCGA.93.A4JP.01	2.27	0	0.672779	LUAD	10	polysomy	1
TCGA.94.7033.01	1.88	0	0.939083	LUSC	7	disomy	1
TCGA.94.8035.01	1.79	0	0.895753	LUSC	11	monosomy	1
TCGA.94.8490.01	1.97	0	0.931855	LUSC	8	disomy	0
TCGA.94.8491.01	1.84	0	0.887099	LUSC	7	disomy	1
TCGA.95.7944.01	1.64	0	0.812411	LUAD	13	monosomy	1
TCGA.95.7947.01	2.07	0	0.885591	LUAD	11	disomy	1
TCGA.95.8039.01	1.93	0	0.464552	LUAD	9	disomy	1
TCGA.95.A4VK.01	2.02	0	0.298683	LUAD	7	disomy	0
TCGA.96.7544.01	1.86	0	0.911231	LUSC	12	disomy	1
TCGA.96.7545.01	1.78	0	0.900677	LUSC	11	monosomy	1
TCGA.96.8169.01	1.87	0	0.845121	LUSC	14	disomy	1
TCGA.96.8170.01	1.96	0	0.77552	LUSC	12	disomy	1
TCGA.96.A4JL.01	2.05	0	0.453149	LUSC	7	disomy	0
TCGA.97.7546.01	1.85	0	0.347132	LUAD	6	disomy	0
TCGA.97.7552.01	1.95	0	0.37822	LUAD	3	disomy	0
TCGA.97.7553.01	1.44	0	0.605992	LUAD	15	monosomy	1
TCGA.97.7938.01	2.05	0	0.298563	LUAD	7	disomy	1
TCGA.97.7941.01	1.97	0	0.121208	LUAD	2	disomy	0
TCGA.97.8171.01	2.21	0	0.23536	LUAD	6	polysomy	0
TCGA.97.8175.01	2.07	0	0.774704	LUAD	8	disomy	1
TCGA.97.8176.01	1.91	0	0.3812	LUAD	8	disomy	0
TCGA.97.8547.01	1.88	0	0.64609	LUAD	10	disomy	1
TCGA.97.A4LX.01	1.77	0	0.786957	LUAD	14	monosomy	1
TCGA.97.A4M2.01	2.05	0	0.214408	LUAD	1	disomy	0
TCGA.97.A4M3.01	2.03	0	0.315308	LUAD	5	disomy	0
TCGA.97.A4M5.01	1.83	0	0.362855	LUAD	6	disomy	0
TCGA.97.A4M6.01	1.79	0	0.4561	LUAD	9	monosomy	0
TCGA.97.A4M7.01	2.03	0	0.361733	LUAD	9	disomy	0
TCGA.98.7454.01	1.62	0	0.726388	LUSC	16	monosomy	0
TCGA.98.A53A.01	1.86	0	0.97254	LUSC	14	disomy	1
TCGA.98.A53C.01	2	0	0.40255	LUSC	0	disomy	0
TCGA.98.A53H.01	2	0	0.422018	LUSC	0	disomy	0
TCGA.98.A53I.01	1.96	0	0.849866	LUSC	11	disomy	1
TCGA.99.7458.01	1.88	0	0.649392	LUAD	13	disomy	1
TCGA.99.8028.01	2.1	0	0.611914	LUAD	3	disomy	1
TCGA.99.AA5R.01	2	0	0.4521	LUAD	0	disomy	0
TCGA.A1.A0SB.01	2	0	0.395064	BRCA	0	disomy	0
TCGA.A1.A0SD.01	1.92	0	0.179809	BRCA	11	disomy	0
TCGA.A1.A0SE.01	2.04	0	0.285301	BRCA	10	disomy	0
TCGA.A1.A0SG.01	2.1	0	0.159816	BRCA	4	disomy	0
TCGA.A1.A0SH.01	2.05	0	0.380759	BRCA	2	disomy	0
TCGA.A1.A0SI.01	1.95	0	0.681712	BRCA	15	disomy	1
TCGA.A1.A0SP.01	1.86	0	0.959159	BRCA	13	disomy	1
TCGA.A1.A0SQ.01	2.02	0	0.135443	BRCA	3	disomy	0
TCGA.A2.A04N.01	2.14	0	0.294015	BRCA	3	disomy	0
TCGA.A2.A04Q.01	2.05	0	0.808875	BRCA	11	disomy	0
TCGA.A2.A04R.01	1.95	0	0.237452	BRCA	5	disomy	0
TCGA.A2.A04V.01	1.99	0	0.330523	BRCA	6	disomy	0
TCGA.A2.A04X.01	1.92	0	0.115893	BRCA	8	disomy	0
TCGA.A2.A04Y.01	2.12	0	0.37367	BRCA	4	disomy	0
TCGA.A2.A0CK.01	1.99	0	0.188649	BRCA	4	disomy	0
TCGA.A2.A0CP.01	2.06	0	0.275592	BRCA	5	disomy	0
TCGA.A2.A0CQ.01	2.01	0	0.046701	BRCA	5	disomy	0
TCGA.A2.A0CR.01	1.87	0	0.209257	BRCA	6	disomy	0
TCGA.A2.A0D2.01	1.58	0	0.946135	BRCA	13	monosomy	1
TCGA.A2.A0D3.01	2.17	0	0.116114	BRCA	5	disomy	0
TCGA.A2.A0EM.01	2.08	0	0.0613384	BRCA	5	disomy	0
TCGA.A2.A0EN.01	1.97	0	0.255002	BRCA	9	disomy	0
TCGA.A2.A0ER.01	2.01	0	0.087899	BRCA	4	disomy	0
TCGA.A2.A0ES.01	2.01	0	0.164435	BRCA	0	disomy	0
TCGA.A2.A0EW.01	1.96	0	0.188104	BRCA	2	disomy	0
TCGA.A2.A0EX.01	2.1	0	0.449278	BRCA	5	disomy	0
TCGA.A2.A0SU.01	2.03	0	0.139245	BRCA	4	disomy	0
TCGA.A2.A0SV.01	1.94	0	0.779368	BRCA	13	disomy	0
TCGA.A2.A0SX.01	1.81	0	0.884147	BRCA	11	disomy	1
TCGA.A2.A0SY.01	2.03	0	0.193293	BRCA	2	disomy	0
TCGA.A2.A0T0.01	2.07	0	0.82532	BRCA	4	disomy	0
TCGA.A2.A0T4.01	1.87	0	0.207071	BRCA	7	disomy	0
TCGA.A2.A0T5.01	2.16	0	0.210081	BRCA	5	disomy	0
TCGA.A2.A0T6.01	1.99	0	0.265063	BRCA	6	disomy	0
TCGA.A2.A0T7.01	1.97	0	0.528163	BRCA	12	disomy	0
TCGA.A2.A0YC.01	2.03	0	0.129868	BRCA	4	disomy	0
TCGA.A2.A0YD.01	2.14	0	0.204262	BRCA	6	disomy	0
TCGA.A2.A0YF.01	1.94	0	0.0585755	BRCA	4	disomy	0
TCGA.A2.A0YI.01	2.02	0	0.155201	BRCA	4	disomy	0
TCGA.A2.A0YK.01	1.91	0	0.301045	BRCA	6	disomy	0
TCGA.A2.A0YL.01	1.98	0	0.342458	BRCA	4	disomy	0
TCGA.A2.A1FV.01	2.21	0	0.344652	BRCA	12	polysomy	0
TCGA.A2.A1FX.01	2.02	0	0.159279	BRCA	14	disomy	0
TCGA.A2.A1FZ.01	2.15	0	0.120604	BRCA	2	disomy	0
TCGA.A2.A1G0.01	2.44	0	0.14838	BRCA	16	polysomy	0
TCGA.A2.A1G4.01	2.1	0	0.394329	BRCA	4	disomy	0
TCGA.A2.A259.01	2.2	0	0.400363	BRCA	4	polysomy	0
TCGA.A2.A25A.01	1.93	0	0.277967	BRCA	5	disomy	0
TCGA.A2.A25C.01	1.92	0	0.067568	BRCA	10	disomy	0
TCGA.A2.A25D.01	2.1	0	0.500288	BRCA	7	disomy	0
TCGA.A2.A25E.01	2.11	0	0.147589	BRCA	5	disomy	0
TCGA.A2.A3KD.01	2.1	0	0.233156	BRCA	5	disomy	0
TCGA.A2.A3XU.01	2.17	0	0.402596	BRCA	10	disomy	0
TCGA.A2.A3XV.01	2.02	0	0.481024	BRCA	6	disomy	1
TCGA.A2.A3XZ.01	2.25	0	0.521219	BRCA	9	polysomy	0
TCGA.A2.A3Y0.01	1.75	0	0.924887	BRCA	6	monosomy	1
TCGA.A2.A4S2.01	2.28	0	0.127342	BRCA	13	polysomy	0
TCGA.A2.A4S3.01	1.78	0	0.819109	BRCA	11	monosomy	1
TCGA.A3.3308.01	2.05	0	0.524259	KIRC	3	disomy	0
TCGA.A3.3311.01	1.92	0	0.215126	KIRC	2	disomy	0
TCGA.A3.3313.01	1.98	0	0.0937479	KIRC	7	disomy	0
TCGA.A3.3317.01	1.88	0	0.212794	KIRC	8	disomy	0
TCGA.A3.3319.01	1.91	0	0.406005	KIRC	16	disomy	0
TCGA.A3.3320.01	1.94	0	0.240747	KIRC	1	disomy	0
TCGA.A3.3322.01	2.06	0	0.229269	KIRC	7	disomy	0
TCGA.A3.3323.01	1.95	0	0.154241	KIRC	1	disomy	0
TCGA.A3.3326.01	2	0	0.275274	KIRC	0	disomy	0
TCGA.A3.3331.01	1.98	0	0.138967	KIRC	4	disomy	0
TCGA.A3.3346.01	1.59	0	0.716443	KIRC	15	monosomy	1
TCGA.A3.3347.01	1.98	0	0.451501	KIRC	12	disomy	0
TCGA.A3.3357.01	1.98	0	0.114858	KIRC	5	disomy	0
TCGA.A3.3358.01	2.16	0	0.1086	KIRC	9	disomy	0
TCGA.A3.3363.01	2.07	0	0.0685397	KIRC	2	disomy	0
TCGA.A3.3367.01	1.93	0	0.328858	KIRC	1	disomy	0
TCGA.A3.3370.01	1.95	0	0.206101	KIRC	1	disomy	0
TCGA.A3.3373.01	1.86	0	0.065944	KIRC	4	disomy	0
TCGA.A3.3376.01	2	0	0.283931	KIRC	0	disomy	0
TCGA.A3.3378.01	1.93	0	0.221941	KIRC	2	disomy	0
TCGA.A3.3383.01	1.97	0	0.177118	KIRC	1	disomy	0
TCGA.A3.3385.01	2.13	0	0.115414	KIRC	7	disomy	0
TCGA.A3.3387.01	2.01	0	0.19494	KIRC	3	disomy	0
TCGA.A3.A6NI.01	2.13	0	0.183876	KIRC	4	disomy	0
TCGA.A3.A6NJ.01	2	0	0.125535	KIRC	1	disomy	0
TCGA.A3.A6NL.01	2.03	0	0.232975	KIRC	3	disomy	0
TCGA.A3.A6NN.01	1.92	0	0.224987	KIRC	6	disomy	0
TCGA.A3.A8CQ.01	2.07	0	0.27203	KIRC	5	disomy	0
TCGA.A3.A8OU.01	1.97	0	0.118463	KIRC	0	disomy	0
TCGA.A3.A8OV.01	1.99	0	0.127992	KIRC	3	disomy	0
TCGA.A3.A8OW.01	2	0	0.223581	KIRC	1	disomy	0
TCGA.A3.A8OX.01	2	0	0.14826	KIRC	0	disomy	0
TCGA.A4.7288.01	2.1	0	0.062954	KIRP	8	disomy	0
TCGA.A4.7583.01	1.88	0	0.288914	KIRP	6	disomy	0
TCGA.A4.7584.01	2.13	0	0.148686	KIRP	7	disomy	0
TCGA.A4.7585.01	2.05	0	0.18395	KIRP	2	disomy	0
TCGA.A4.7732.01	2.21	0	0.161974	KIRP	8	polysomy	0
TCGA.A4.7734.01	2.11	0	0.193213	KIRP	6	disomy	0
TCGA.A4.7828.01	2	0	0.0715354	KIRP	0	disomy	0
TCGA.A4.7915.01	1.98	0	0.360285	KIRP	3	disomy	0
TCGA.A4.7996.01	2.14	0	0.0311393	KIRP	8	disomy	0
TCGA.A4.7997.01	2.17	0	0.148261	KIRP	10	disomy	0
TCGA.A4.8098.01	2.05	0	0.210738	KIRP	9	disomy	0
TCGA.A4.8310.01	2.18	0	0.0310113	KIRP	12	disomy	0
TCGA.A4.8311.01	2.26	0	0.076935	KIRP	12	polysomy	0
TCGA.A4.8312.01	2	0	0.204953	KIRP	0	disomy	0
TCGA.A4.8515.01	2.17	0	0.121853	KIRP	8	disomy	0
TCGA.A4.8517.01	2.19	0	0.0937669	KIRP	10	disomy	0
TCGA.A4.8630.01	2.28	0	0.0777506	KIRP	11	polysomy	0
TCGA.A4.A48D.01	2.2	0	0.200102	KIRP	6	polysomy	0
TCGA.A4.A4ZT.01	2.37	0	0.101944	KIRP	13	polysomy	0
TCGA.A4.A57E.01	2.04	0	0.751665	KIRP	16	disomy	1
TCGA.A4.A5DU.01	2.39	0	0.313561	KIRP	15	polysomy	0
TCGA.A4.A5XZ.01	2.36	0	0.0946058	KIRP	13	polysomy	0
TCGA.A4.A5Y0.01	2.04	0	0.0400645	KIRP	3	disomy	0
TCGA.A4.A6HP.01	2.19	0	0.171421	KIRP	6	disomy	0
TCGA.A4.A772.01	2.25	0	0.0748398	KIRP	11	polysomy	0
TCGA.A4.A7UZ.01	2.26	0	0.165164	KIRP	10	polysomy	0
TCGA.A5.A0G2.01	1.85	0	0.814552	UCEC	12	disomy	1
TCGA.A5.A0G9.01	2.07	0	0.29771	UCEC	1	disomy	0
TCGA.A5.A0GA.01	2.07	0	0.320067	UCEC	1	disomy	0
TCGA.A5.A0GB.01	2.04	0	0.361207	UCEC	1	disomy	0
TCGA.A5.A0GE.01	2.15	0	0.126175	UCEC	6	disomy	0
TCGA.A5.A0GH.01	2	0	0.330609	UCEC	0	disomy	0
TCGA.A5.A0GI.01	2.05	0	0.309333	UCEC	1	disomy	1
TCGA.A5.A0GJ.01	1.93	0	0.816619	UCEC	9	disomy	1
TCGA.A5.A0GM.01	2	0	0.365416	UCEC	0	disomy	0
TCGA.A5.A0GP.01	2	0	0.548273	UCEC	0	disomy	0
TCGA.A5.A0GQ.01	2	0	0.161964	UCEC	0	disomy	0
TCGA.A5.A0GU.01	2.12	0	0.189394	UCEC	4	disomy	0
TCGA.A5.A0GV.01	2.24	0	0.211887	UCEC	7	polysomy	0
TCGA.A5.A0GW.01	2.05	0	0.498502	UCEC	2	disomy	1
TCGA.A5.A0GX.01	2.03	0	0.33859	UCEC	0	disomy	0
TCGA.A5.A0R7.01	1.87	0	0.539145	UCEC	10	disomy	1
TCGA.A5.A0R8.01	2	0	0.170844	UCEC	0	disomy	0
TCGA.A5.A0R9.01	2.05	0	0.286726	UCEC	2	disomy	0
TCGA.A5.A0RA.01	2	0	0.199944	UCEC	0	disomy	0
TCGA.A5.A0VP.01	1.91	0	0.216595	UCEC	3	disomy	1
TCGA.A5.A0VQ.01	2	0	0.144162	UCEC	0	disomy	0
TCGA.A5.A1OF.01	2	0	0.543476	UCEC	0	disomy	1
TCGA.A5.A1OJ.01	2.09	0	0.232948	UCEC	3	disomy	0
TCGA.A5.A1OK.01	2.21	0	0.165501	UCEC	2	polysomy	0
TCGA.A5.A2K5.01	2	0	0.418474	UCEC	0	disomy	0
TCGA.A5.A2K7.01	2	0	0.392122	UCEC	0	disomy	0
TCGA.A5.A7WK.01	1.89	0	0.890716	UCEC	5	disomy	1
TCGA.A5.AB3J.01	2.16	0	0.238287	UCEC	4	disomy	0
TCGA.A7.A0CG.01	1.99	0	0.234497	BRCA	7	disomy	0
TCGA.A7.A0CH.01	2.07	0	0.118849	BRCA	3	disomy	0
TCGA.A7.A0D9.01	2.2	0	0.827397	BRCA	7	polysomy	0
TCGA.A7.A0DB.01	2.38	0	0.232515	BRCA	17	polysomy	0
TCGA.A7.A13G.01	2.08	0	0.0436581	BRCA	4	disomy	0
TCGA.A7.A26E.01	1.96	0	0.110235	BRCA	5	disomy	0
TCGA.A7.A26F.01	2.05	0	0.929359	BRCA	9	disomy	1
TCGA.A7.A26G.01	1.89	0	0.896511	BRCA	10	disomy	1
TCGA.A7.A26H.01	2.29	0	0.208407	BRCA	8	polysomy	0
TCGA.A7.A26J.01	2.25	0	0.190256	BRCA	18	polysomy	0
TCGA.A7.A3RF.01	2	0	0.0643132	BRCA	0	disomy	0
TCGA.A7.A425.01	2.59	0	0.153441	BRCA	25	polysomy	0
TCGA.A7.A56D.01	1.88	0	0.524831	BRCA	14	disomy	1
TCGA.A7.A5ZW.01	2.02	0	0.17499	BRCA	2	disomy	0
TCGA.A7.A5ZX.01	2.04	0	0.214751	BRCA	3	disomy	0
TCGA.A7.A6VW.01	1.72	0	0.923107	BRCA	13	monosomy	1
TCGA.A7.A6VY.01	1.71	0	0.940459	BRCA	7	monosomy	1
TCGA.A8.A06P.01	2.05	0	0.418164	BRCA	5	disomy	0
TCGA.A8.A06Y.01	1.91	0	0.197608	BRCA	12	disomy	0
TCGA.A8.A07E.01	1.97	0	0.527571	BRCA	6	disomy	0
TCGA.A8.A07G.01	2.01	0	0.439947	BRCA	5	disomy	0
TCGA.A8.A07I.01	2.01	0	0.375606	BRCA	5	disomy	0
TCGA.A8.A07J.01	2.01	0	0.339188	BRCA	6	disomy	0
TCGA.A8.A07L.01	2.02	0	0.39862	BRCA	5	disomy	0
TCGA.A8.A07O.01	2.11	0	0.989128	BRCA	11	disomy	1
TCGA.A8.A07P.01	1.98	0	0.142979	BRCA	5	disomy	0
TCGA.A8.A07Z.01	1.27	0	0.101301	BRCA	11	monosomy	0
TCGA.A8.A082.01	2.01	0	0.243268	BRCA	5	disomy	0
TCGA.A8.A083.01	2.09	0	0.0316861	BRCA	8	disomy	0
TCGA.A8.A086.01	2.35	0	0.412767	BRCA	13	polysomy	0
TCGA.A8.A08A.01	2.04	0	0.150844	BRCA	3	disomy	0
TCGA.A8.A08H.01	2	0	0.467009	BRCA	0	disomy	0
TCGA.A8.A08L.01	1.84	0	0.828703	BRCA	9	disomy	0
TCGA.A8.A08O.01	1.8	0	0.254614	BRCA	7	monosomy	0
TCGA.A8.A08T.01	2.23	0	0.264294	BRCA	8	polysomy	0
TCGA.A8.A08Z.01	2.03	0	0.482188	BRCA	6	disomy	0
TCGA.A8.A094.01	1.7	0	0.870299	BRCA	11	monosomy	1
TCGA.A8.A095.01	2.3	0	0.0899335	BRCA	9	polysomy	0
TCGA.A8.A096.01	2	0	0.114592	BRCA	2	disomy	0
TCGA.A8.A099.01	1.93	0	0.0537149	BRCA	5	disomy	0
TCGA.A8.A09D.01	2.1	0	0.525723	BRCA	4	disomy	0
TCGA.A8.A09G.01	1.89	0	0.330547	BRCA	9	disomy	0
TCGA.A8.A09M.01	1.96	0	0.449408	BRCA	2	disomy	0
TCGA.A8.A09N.01	1.76	0	0.510646	BRCA	14	monosomy	1
TCGA.A8.A09V.01	2.06	0	0.0711019	BRCA	3	disomy	0
TCGA.A8.A09W.01	2.07	0	0.258976	BRCA	7	disomy	0
TCGA.A8.A09Z.01	1.98	0	0.235983	BRCA	4	disomy	0
TCGA.A8.A0A1.01	1.95	0	0.153824	BRCA	3	disomy	0
TCGA.A8.A0A4.01	1.89	0	0.352653	BRCA	7	disomy	0
TCGA.A8.A0A7.01	1.8	0	0.543532	BRCA	15	monosomy	0
TCGA.A8.A0AD.01	1.89	0	0.205682	BRCA	8	disomy	0
TCGA.AC.A23C.01	2.1	0	0.390188	BRCA	4	disomy	1
TCGA.AC.A2B8.01	2.11	0	0.257548	BRCA	3	disomy	0
TCGA.AC.A2FB.01	1.98	0	0.295945	BRCA	4	disomy	0
TCGA.AC.A2FF.01	2	0	0.240438	BRCA	0	disomy	0
TCGA.AC.A2FG.01	2.05	0	0.102823	BRCA	3	disomy	0
TCGA.AC.A2FK.01	2	0	0.217334	BRCA	0	disomy	0
TCGA.AC.A2FO.01	1.99	0	0.167045	BRCA	2	disomy	0
TCGA.AC.A3HN.01	2.05	0	0.140088	BRCA	5	disomy	0
TCGA.AC.A3OD.01	2.02	0	0.465229	BRCA	6	disomy	1
TCGA.AC.A3QP.01	2.04	0	0.187374	BRCA	2	disomy	0
TCGA.AC.A3QQ.01	2.09	0	0.258096	BRCA	6	disomy	0
TCGA.AC.A3YI.01	2.01	0	0.396624	BRCA	0	disomy	0
TCGA.AC.A3YJ.01	2.05	0	0.113016	BRCA	1	disomy	0
TCGA.AC.A5XS.01	2	0	0.177179	BRCA	9	disomy	0
TCGA.AC.A5XU.01	2.13	0	0.411007	BRCA	4	disomy	1
TCGA.AC.A6IV.01	2.03	0	0.283623	BRCA	6	disomy	0
TCGA.AC.A6IW.01	1.49	0	0.956402	BRCA	13	monosomy	1
TCGA.AC.A6IX.01	1.95	0	0.20876	BRCA	5	disomy	0
TCGA.AC.A6NO.01	2.14	0	0.11309	BRCA	8	disomy	0
TCGA.AC.A7VB.01	1.95	0	0.124264	BRCA	8	disomy	0
TCGA.AC.A7VC.01	2.01	0	0.704206	BRCA	1	disomy	1
TCGA.AC.A8OR.01	1.97	0	0.102539	BRCA	1	disomy	0
TCGA.AC.A8OS.01	1.99	0	0.252884	BRCA	8	disomy	0
TCGA.AJ.A23O.01	2.13	0	0.231717	UCEC	3	disomy	0
TCGA.AJ.A2QK.01	1.78	0	0.642637	UCEC	6	monosomy	1
TCGA.AJ.A2QL.01	1.99	0	0.243983	UCEC	1	disomy	0
TCGA.AJ.A2QN.01	2.1	0	0.292878	UCEC	6	disomy	0
TCGA.AJ.A2QO.01	2	0	0.244254	UCEC	0	disomy	0
TCGA.AJ.A3BF.01	1.88	0	0.91266	UCEC	11	disomy	1
TCGA.AJ.A3BG.01	1.99	0	0.70563	UCEC	1	disomy	1
TCGA.AJ.A3BH.01	2.12	0	0.604431	UCEC	4	disomy	0
TCGA.AJ.A3BK.01	2.14	0	0.326338	UCEC	4	disomy	0
TCGA.AJ.A3EK.01	2	0	0.636326	UCEC	0	disomy	1
TCGA.AJ.A3EL.01	2	0	0.319082	UCEC	0	disomy	0
TCGA.AJ.A3I9.01	1.91	0	0.763034	UCEC	7	disomy	1
TCGA.AJ.A3NG.01	2.19	0	0.486623	UCEC	4	disomy	0
TCGA.AJ.A3OJ.01	2	0	0.347671	UCEC	0	disomy	1
TCGA.AJ.A3OK.01	2	0	0.172921	UCEC	0	disomy	0
TCGA.AJ.A3OL.01	2.09	0	0.44933	UCEC	3	disomy	1
TCGA.AJ.A5DV.01	2	0	0.23975	UCEC	0	disomy	0
TCGA.AJ.A5DW.01	2	0	0.474617	UCEC	0	disomy	0
TCGA.AJ.A6NU.01	1.87	0	0.723301	UCEC	5	disomy	1
TCGA.AJ.A8CT.01	2	0	0.215894	UCEC	0	disomy	0
TCGA.AJ.A8CV.01	2	0	0.214694	UCEC	0	disomy	0
TCGA.AJ.A8CW.01	2.23	0	0.290018	UCEC	4	polysomy	0
TCGA.AK.3426.01	1.75	0	0.307849	KIRC	7	monosomy	0
TCGA.AK.3427.01	1.95	0	0.0660767	KIRC	8	disomy	0
TCGA.AK.3440.01	1.56	0	0.589211	KIRC	16	monosomy	1
TCGA.AK.3443.01	1.95	0	0.32339	KIRC	2	disomy	0
TCGA.AK.3444.01	2.17	0	0.193098	KIRC	4	disomy	0
TCGA.AK.3451.01	1.97	0	0.0390866	KIRC	2	disomy	0
TCGA.AK.3455.01	1.99	0	0.125029	KIRC	3	disomy	0
TCGA.AK.3456.01	1.99	0	0.20152	KIRC	1	disomy	0
TCGA.AK.3465.01	1.62	0	0.348464	KIRC	13	monosomy	0
TCGA.AL.3467.01	2	0	0.32699	KIRP	0	disomy	0
TCGA.AL.3472.01	2.09	0	0.102723	KIRP	4	disomy	0
TCGA.AL.3473.01	1.96	0	0.0164697	KIRP	2	disomy	0
TCGA.AL.7173.01	2.13	0	0.214915	KIRP	6	disomy	0
TCGA.AN.A03X.01	1.95	0	0.105465	BRCA	14	disomy	0
TCGA.AN.A049.01	2.07	0	0.292444	BRCA	10	disomy	0
TCGA.AN.A04D.01	2.17	0	0.877791	BRCA	4	disomy	0
TCGA.AN.A0AL.01	1.92	0	0.869714	BRCA	6	disomy	1
TCGA.AN.A0AR.01	1.93	0	0.927659	BRCA	10	disomy	1
TCGA.AN.A0AT.01	1.76	0	0.948277	BRCA	8	monosomy	0
TCGA.AN.A0FD.01	1.9	0	0.558546	BRCA	6	disomy	0
TCGA.AN.A0FF.01	2.08	0	0.083105	BRCA	4	disomy	0
TCGA.AN.A0FJ.01	1.77	0	0.955898	BRCA	12	monosomy	1
TCGA.AN.A0FL.01	2.07	0	0.952866	BRCA	7	disomy	1
TCGA.AN.A0FN.01	1.97	0	0.278454	BRCA	3	disomy	0
TCGA.AN.A0FS.01	2.04	0	0.112448	BRCA	3	disomy	0
TCGA.AN.A0FZ.01	2.23	0	0.359629	BRCA	16	polysomy	0
TCGA.AN.A0XL.01	2.22	0	0.358476	BRCA	13	polysomy	0
TCGA.AN.A0XO.01	2.06	0	0.324627	BRCA	4	disomy	0
TCGA.AN.A0XR.01	2.05	0	0.207669	BRCA	6	disomy	0
TCGA.AN.A0XT.01	1.72	0	0.412994	BRCA	9	monosomy	1
TCGA.AN.A0XV.01	2	0	0.323786	BRCA	2	disomy	0
TCGA.AN.A0XW.01	1.96	0	0.384156	BRCA	6	disomy	0
TCGA.AO.A03R.01	2.06	0	0.310245	BRCA	8	disomy	1
TCGA.AO.A03T.01	1.96	0	0.22928	BRCA	6	disomy	0
TCGA.AO.A03U.01	2.03	0	0.155086	BRCA	1	disomy	0
TCGA.AO.A03V.01	2.09	0	0.632787	BRCA	7	disomy	1
TCGA.AO.A0J5.01	1.97	0	0.182798	BRCA	3	disomy	0
TCGA.AO.A0J6.01	1.96	0	0.920215	BRCA	5	disomy	1
TCGA.AO.A0J7.01	1.62	0	0.143426	BRCA	15	monosomy	0
TCGA.AO.A0J8.01	1.99	0	0.129459	BRCA	6	disomy	0
TCGA.AO.A0JA.01	1.79	0	0.241057	BRCA	10	monosomy	0
TCGA.AO.A0JB.01	1.97	0	0.688831	BRCA	7	disomy	1
TCGA.AO.A0JD.01	1.81	0	0.74303	BRCA	7	disomy	1
TCGA.AO.A0JE.01	2.05	0	0.682166	BRCA	12	disomy	1
TCGA.AO.A0JF.01	2.02	0	0.225468	BRCA	2	disomy	0
TCGA.AO.A0JG.01	1.9	0	0.217202	BRCA	6	disomy	0
TCGA.AO.A0JI.01	1.92	0	0.0761155	BRCA	7	disomy	0
TCGA.AO.A0JJ.01	1.95	0	0.131652	BRCA	4	disomy	0
TCGA.AO.A125.01	2.13	0	0.0468421	BRCA	5	disomy	0
TCGA.AO.A126.01	1.93	0	0.322516	BRCA	4	disomy	0
TCGA.AO.A129.01	1.87	0	0.963435	BRCA	9	disomy	1
TCGA.AO.A12E.01	2.17	0	0.12119	BRCA	18	disomy	0
TCGA.AO.A12G.01	2.06	0	0.612976	BRCA	6	disomy	0
TCGA.AO.A12H.01	2	0	0.0698994	BRCA	0	disomy	0
TCGA.AO.A1KP.01	2.05	0	0.096149	BRCA	7	disomy	0
TCGA.AO.A1KT.01	2.04	0	0.212937	BRCA	11	disomy	0
TCGA.AP.A051.01	2.07	0	0.20443	UCEC	1	disomy	0
TCGA.AP.A052.01	1.88	0	0.869283	UCEC	5	disomy	1
TCGA.AP.A054.01	2.01	0	0.155354	UCEC	2	disomy	1
TCGA.AP.A056.01	2	0	0.211949	UCEC	0	disomy	0
TCGA.AP.A059.01	2	0	0.538001	UCEC	0	disomy	1
TCGA.AP.A05A.01	2.06	0	0.94529	UCEC	5	disomy	1
TCGA.AP.A05J.01	1.93	0	0.763337	UCEC	2	disomy	1
TCGA.AP.A05N.01	2	0	0.223359	UCEC	0	disomy	0
TCGA.AP.A05P.01	2.19	0	0.18741	UCEC	5	disomy	0
TCGA.AP.A0LD.01	2.14	0	0.394538	UCEC	5	disomy	0
TCGA.AP.A0LE.01	2.04	0	0.23858	UCEC	1	disomy	1
TCGA.AP.A0LG.01	2	0	0.233511	UCEC	0	disomy	0
TCGA.AP.A0LH.01	1.97	0	0.754908	UCEC	5	disomy	1
TCGA.AP.A0LJ.01	2.05	0	0.0834562	UCEC	2	disomy	0
TCGA.AP.A0LL.01	2.07	0	0.28926	UCEC	1	disomy	0
TCGA.AP.A0LM.01	2	0	0.354692	UCEC	0	disomy	0
TCGA.AP.A0LN.01	2.05	0	0.138213	UCEC	2	disomy	0
TCGA.AP.A0LO.01	2.35	0	0.191866	UCEC	11	polysomy	0
TCGA.AP.A0LP.01	2	0	0.269322	UCEC	0	disomy	0
TCGA.AP.A0LS.01	2	0	0.139604	UCEC	0	disomy	1
TCGA.AP.A0LT.01	2	0	0.247696	UCEC	0	disomy	0
TCGA.AP.A0LV.01	2	0	0.212323	UCEC	0	disomy	0
TCGA.AP.A1DH.01	2	0	0.233219	UCEC	0	disomy	0
TCGA.AP.A1DK.01	2	0	0.41016	UCEC	0	disomy	0
TCGA.AP.A1DM.01	2.04	0	0.205575	UCEC	1	disomy	0
TCGA.AP.A1DO.01	2.26	0	0.0333788	UCEC	9	polysomy	0
TCGA.AP.A1DP.01	2.07	0	0.0548791	UCEC	1	disomy	0
TCGA.AP.A1DR.01	2	0	0.187557	UCEC	0	disomy	0
TCGA.AP.A1DV.01	2.02	0	0.213006	UCEC	0	disomy	0
TCGA.AP.A1E0.01	2	0	0.149939	UCEC	0	disomy	0
TCGA.AP.A1E1.01	2.11	0	0.167708	UCEC	1	disomy	0
TCGA.AP.A1E3.01	2.05	0	0.317057	UCEC	2	disomy	0
TCGA.AP.A1E4.01	2.17	0	0.237098	UCEC	5	disomy	0
TCGA.AQ.A04J.01	1.84	0	0.827904	BRCA	5	disomy	1
TCGA.AQ.A1H2.01	1.9	0	0.104389	BRCA	10	disomy	0
TCGA.AQ.A1H3.01	2.19	0	0.19619	BRCA	9	disomy	0
TCGA.AQ.A7U7.01	1.99	0	0.220052	BRCA	10	disomy	0
TCGA.AR.A0TP.01	2.01	0	0.954946	BRCA	5	disomy	1
TCGA.AR.A0TS.01	1.64	0	0.899589	BRCA	14	monosomy	1
TCGA.AR.A0TT.01	2.32	0	0.583425	BRCA	12	polysomy	0
TCGA.AR.A0TX.01	2	0	0.774737	BRCA	7	disomy	1
TCGA.AR.A0TY.01	1.81	0	0.530453	BRCA	8	disomy	0
TCGA.AR.A0TZ.01	1.76	0	0.178112	BRCA	9	monosomy	0
TCGA.AR.A0U3.01	1.75	0	0.645593	BRCA	14	monosomy	0
TCGA.AR.A0U4.01	1.94	0	0.942205	BRCA	11	disomy	1
TCGA.AR.A1AH.01	1.71	0	0.984079	BRCA	12	monosomy	1
TCGA.AR.A1AK.01	2.27	0	0.305365	BRCA	14	polysomy	0
TCGA.AR.A1AL.01	2.06	0	0.156108	BRCA	3	disomy	0
TCGA.AR.A1AN.01	1.97	0	0.62203	BRCA	9	disomy	1
TCGA.AR.A1AO.01	2	0	0.692217	BRCA	0	disomy	0
TCGA.AR.A1AP.01	1.93	0	0.682545	BRCA	12	disomy	1
TCGA.AR.A1AQ.01	1.71	0	0.978838	BRCA	18	monosomy	1
TCGA.AR.A1AR.01	1.78	0	0.917221	BRCA	17	monosomy	1
TCGA.AR.A1AS.01	2.16	0	0.445119	BRCA	6	disomy	1
TCGA.AR.A1AU.01	2.03	0	0.3317	BRCA	6	disomy	0
TCGA.AR.A1AW.01	2.15	0	0.585335	BRCA	12	disomy	1
TCGA.AR.A1AX.01	2.15	0	0.673998	BRCA	7	disomy	1
TCGA.AR.A1AY.01	1.83	0	0.968776	BRCA	13	disomy	1
TCGA.AR.A24L.01	1.91	0	0.269085	BRCA	8	disomy	0
TCGA.AR.A24M.01	2.16	0	0.160928	BRCA	4	disomy	0
TCGA.AR.A24N.01	2.15	0	0.176575	BRCA	3	disomy	0
TCGA.AR.A24O.01	1.9	0	0.280291	BRCA	5	disomy	0
TCGA.AR.A24P.01	2.01	0	0.323209	BRCA	8	disomy	1
TCGA.AR.A24U.01	2.09	0	0.929249	BRCA	8	disomy	0
TCGA.AR.A24X.01	2.06	0	0.16867	BRCA	4	disomy	0
TCGA.AR.A2LE.01	2	0	0.173471	BRCA	4	disomy	0
TCGA.AR.A2LH.01	2.02	0	0.499143	BRCA	3	disomy	1
TCGA.AR.A2LM.01	2.06	0	0.197021	BRCA	4	disomy	0
TCGA.AR.A2LN.01	2.06	0	0.140435	BRCA	2	disomy	0
TCGA.AR.A2LO.01	1.98	0	0.286614	BRCA	11	disomy	0
TCGA.AR.A2LQ.01	2.08	0	0.282299	BRCA	1	disomy	0
TCGA.AR.A5QN.01	1.99	0	0.155273	BRCA	6	disomy	0
TCGA.AR.A5QP.01	2.23	0	0.26275	BRCA	8	polysomy	0
TCGA.AR.A5QQ.01	1.87	0	0.729295	BRCA	7	disomy	1
TCGA.AS.3777.01	1.58	0	0.32655	KIRC	14	monosomy	0
TCGA.AS.3778.01	1.97	0	0.255827	KIRC	1	disomy	0
TCGA.AT.A5NU.01	2.41	0	0.0118727	KIRP	14	polysomy	0
TCGA.AW.A1PO.01	1.73	0	0.828572	UCEC	6	monosomy	1
TCGA.AX.A05S.01	2.1	0	0.290217	UCEC	3	disomy	0
TCGA.AX.A05T.01	2.05	0	0.231992	UCEC	2	disomy	0
TCGA.AX.A05U.01	2.04	0	0.316852	UCEC	2	disomy	0
TCGA.AX.A05W.01	2.23	0	0.226998	UCEC	6	polysomy	0
TCGA.AX.A05Y.01	2.03	0	0.334062	UCEC	1	disomy	0
TCGA.AX.A05Z.01	2.01	0	0.296931	UCEC	1	disomy	0
TCGA.AX.A060.01	2.07	0	0.13006	UCEC	1	disomy	1
TCGA.AX.A062.01	2	0	0.270598	UCEC	0	disomy	0
TCGA.AX.A063.01	2.05	0	0.191537	UCEC	1	disomy	0
TCGA.AX.A064.01	2.07	0	0.369801	UCEC	1	disomy	0
TCGA.AX.A06B.01	1.72	0	0.851586	UCEC	14	monosomy	1
TCGA.AX.A06F.01	2	0	0.598395	UCEC	0	disomy	0
TCGA.AX.A06H.01	2	0	0.147198	UCEC	0	disomy	0
TCGA.AX.A06J.01	2.05	0	0.222821	UCEC	2	disomy	0
TCGA.AX.A06L.01	2	0	0.238845	UCEC	0	disomy	0
TCGA.AX.A0IS.01	2.13	0	0.106429	UCEC	3	disomy	0
TCGA.AX.A0IU.01	2.18	0	0.8186	UCEC	9	disomy	1
TCGA.AX.A0J0.01	2	0	0.490109	UCEC	0	disomy	0
TCGA.AX.A0J1.01	2.07	0	0.222901	UCEC	1	disomy	0
TCGA.AX.A1C4.01	2.09	0	0.241326	UCEC	5	disomy	0
TCGA.AX.A1C5.01	2.01	0	0.397104	UCEC	0	disomy	0
TCGA.AX.A1C9.01	1.91	0	0.540041	UCEC	4	disomy	1
TCGA.AX.A1CC.01	1.89	0	0.820103	UCEC	7	disomy	1
TCGA.AX.A1CE.01	2	0	0.204692	UCEC	0	disomy	0
TCGA.AX.A1CF.01	1.82	0	0.797814	UCEC	5	disomy	1
TCGA.AX.A1CI.01	2.02	0	0.115485	UCEC	2	disomy	0
TCGA.AX.A1CJ.01	2.09	0	0.18368	UCEC	3	disomy	0
TCGA.AX.A1CK.01	2.11	0	0.185093	UCEC	4	disomy	0
TCGA.AX.A1CN.01	1.96	0	0.317862	UCEC	2	disomy	0
TCGA.AX.A2H5.01	2	0	0.835132	UCEC	9	disomy	1
TCGA.AX.A2H7.01	2.43	0	0.35032	UCEC	11	polysomy	0
TCGA.AX.A2HA.01	2.13	0	0.108933	UCEC	3	disomy	0
TCGA.AX.A2HC.01	2.08	0	0.223853	UCEC	4	disomy	1
TCGA.AX.A2HD.01	1.99	0	0.218876	UCEC	0	disomy	0
TCGA.AX.A2HG.01	2	0	0.285502	UCEC	0	disomy	1
TCGA.AX.A2HH.01	2.22	0	0.491566	UCEC	7	polysomy	0
TCGA.AX.A2HJ.01	2.01	0	0.290526	UCEC	2	disomy	1
TCGA.AX.A2IN.01	2.04	0	0.172172	UCEC	1	disomy	1
TCGA.AX.A2IO.01	1.96	0	0.801355	UCEC	7	disomy	1
TCGA.AX.A3FS.01	1.99	0	0.524306	UCEC	2	disomy	0
TCGA.AX.A3FT.01	2.05	0	0.280942	UCEC	2	disomy	0
TCGA.AX.A3FW.01	2.01	0	0.579068	UCEC	3	disomy	1
TCGA.AX.A3FX.01	1.98	0	0.6878	UCEC	5	disomy	0
TCGA.AX.A3G1.01	1.84	0	0.769149	UCEC	12	disomy	1
TCGA.AX.A3G7.01	1.94	0	0.799667	UCEC	4	disomy	1
TCGA.AX.A3G8.01	2.07	0	0.0433982	UCEC	1	disomy	0
TCGA.AX.A3G9.01	2	0	0.151379	UCEC	0	disomy	0
TCGA.AX.A3GB.01	2.07	0	0.0521581	UCEC	1	disomy	0
TCGA.AX.A3GI.01	1.64	0	0.943122	UCEC	14	monosomy	1
TCGA.B0.4700.01	2	0	0.176086	KIRC	0	disomy	0
TCGA.B0.4706.01	2	0	0.204511	KIRC	1	disomy	0
TCGA.B0.4810.01	1.95	0	0.272794	KIRC	1	disomy	1
TCGA.B0.4815.01	1.95	0	0.138589	KIRC	15	disomy	0
TCGA.B0.4816.01	1.96	0	0.212791	KIRC	2	disomy	0
TCGA.B0.4818.01	1.99	0	0.155582	KIRC	1	disomy	0
TCGA.B0.4821.01	2.12	0	0.244901	KIRC	9	disomy	0
TCGA.B0.4823.01	2.04	0	0.100306	KIRC	6	disomy	0
TCGA.B0.4827.01	1.94	0	0.240881	KIRC	3	disomy	0
TCGA.B0.4842.01	1.92	0	0.156758	KIRC	3	disomy	0
TCGA.B0.4852.01	2.03	0	0.211284	KIRC	3	disomy	0
TCGA.B0.4945.01	1.89	0	0.092037	KIRC	4	disomy	0
TCGA.B0.5075.01	2.06	0	0.141659	KIRC	6	disomy	0
TCGA.B0.5077.01	2.16	0	0.283641	KIRC	7	disomy	0
TCGA.B0.5080.01	1.93	0	0.213403	KIRC	2	disomy	0
TCGA.B0.5081.01	2.09	0	0.191368	KIRC	2	disomy	0
TCGA.B0.5084.01	1.75	0	0.290979	KIRC	11	monosomy	0
TCGA.B0.5085.01	2.01	0	0.154802	KIRC	0	disomy	0
TCGA.B0.5088.01	1.99	0	0.145038	KIRC	1	disomy	0
TCGA.B0.5092.01	2	0	0.167432	KIRC	3	disomy	0
TCGA.B0.5094.01	2.04	0	0.180176	KIRC	14	disomy	0
TCGA.B0.5095.01	1.93	0	0.307092	KIRC	5	disomy	0
TCGA.B0.5096.01	2.04	0	0.191112	KIRC	7	disomy	0
TCGA.B0.5097.01	1.91	0	0.326791	KIRC	7	disomy	0
TCGA.B0.5098.01	1.79	0	0.588169	KIRC	6	monosomy	1
TCGA.B0.5099.01	1.99	0	0.0390615	KIRC	3	disomy	0
TCGA.B0.5100.01	1.95	0	0.458229	KIRC	2	disomy	0
TCGA.B0.5104.01	2	0	0.323198	KIRC	1	disomy	0
TCGA.B0.5106.01	2.1	0	0.157259	KIRC	8	disomy	0
TCGA.B0.5107.01	1.9	0	0.1061	KIRC	6	disomy	0
TCGA.B0.5108.01	1.97	0	0.320217	KIRC	5	disomy	0
TCGA.B0.5110.01	2	0	0.235183	KIRC	1	disomy	0
TCGA.B0.5115.01	2.08	0	0.223679	KIRC	2	disomy	0
TCGA.B0.5117.01	1.68	0	0.631817	KIRC	11	monosomy	1
TCGA.B0.5119.01	1.93	0	0.168108	KIRC	2	disomy	0
TCGA.B0.5120.01	1.94	0	0.0823357	KIRC	2	disomy	0
TCGA.B0.5121.01	1.97	0	0.199043	KIRC	1	disomy	0
TCGA.B0.5400.01	2.04	0	0.0739864	KIRC	4	disomy	0
TCGA.B0.5690.01	2.04	0	0.227111	KIRC	2	disomy	0
TCGA.B0.5691.01	2.01	0	0.318903	KIRC	0	disomy	0
TCGA.B0.5692.01	1.98	0	0.191404	KIRC	3	disomy	0
TCGA.B0.5693.01	2.03	0	0.110427	KIRC	3	disomy	0
TCGA.B0.5694.01	2.01	0	0.247571	KIRC	5	disomy	0
TCGA.B0.5695.01	1.93	0	0.211882	KIRC	2	disomy	0
TCGA.B0.5696.01	2.07	0	0.104567	KIRC	6	disomy	0
TCGA.B0.5697.01	2.03	0	0.064922	KIRC	7	disomy	0
TCGA.B0.5698.01	2.05	0	0.292753	KIRC	3	disomy	0
TCGA.B0.5699.01	1.95	0	0.379726	KIRC	1	disomy	0
TCGA.B0.5701.01	1.99	0	0.111014	KIRC	7	disomy	0
TCGA.B0.5703.01	1.94	0	0.134528	KIRC	5	disomy	0
TCGA.B0.5705.01	2.04	0	0.143799	KIRC	2	disomy	0
TCGA.B0.5709.01	1.92	0	0.276572	KIRC	1	disomy	0
TCGA.B0.5710.01	2.01	0	0.177604	KIRC	3	disomy	0
TCGA.B0.5711.01	1.97	0	0.184419	KIRC	2	disomy	0
TCGA.B0.5712.01	2.01	0	0.0878257	KIRC	4	disomy	0
TCGA.B0.5713.01	2.06	0	0.0949479	KIRC	5	disomy	0
TCGA.B0.5812.01	2.01	0	0.199964	KIRC	0	disomy	0
TCGA.B1.5398.01	2.1	0	0.15825	KIRP	6	disomy	0
TCGA.B1.A47N.01	2.16	0	0.140681	KIRP	8	disomy	0
TCGA.B1.A654.01	2.11	0	0.193912	KIRP	6	disomy	0
TCGA.B1.A655.01	1.95	0	0.323257	KIRP	1	disomy	1
TCGA.B1.A656.01	2.14	0	0.325021	KIRP	8	disomy	0
TCGA.B1.A657.01	2.25	0	0.121194	KIRP	9	polysomy	0
TCGA.B2.3923.01	1.68	0	0.555751	KIRC	10	monosomy	0
TCGA.B2.4098.01	1.93	0	0.177489	KIRC	4	disomy	0
TCGA.B2.4099.01	2.01	0	0.117282	KIRC	1	disomy	0
TCGA.B2.4101.01	2.01	0	0.201339	KIRC	0	disomy	0
TCGA.B2.4102.01	1.98	0	0.182827	KIRC	1	disomy	0
TCGA.B2.5633.01	1.96	0	0.22544	KIRC	7	disomy	0
TCGA.B2.5635.01	2.04	0	0.141362	KIRC	3	disomy	0
TCGA.B2.5639.01	2.04	0	0.317586	KIRC	5	disomy	0
TCGA.B2.5641.01	1.85	0	0.184841	KIRC	3	disomy	0
TCGA.B2.A4SR.01	1.94	0	0.280695	KIRC	2	disomy	0
TCGA.B3.3925.01	2.15	0	0.103434	KIRP	9	disomy	0
TCGA.B3.3926.01	1.53	0	0.151911	KIRP	17	monosomy	0
TCGA.B3.4103.01	2.27	0	0.132521	KIRP	12	polysomy	0
TCGA.B3.8121.01	2.18	0	0.0805133	KIRP	9	disomy	0
TCGA.B3.A6W5.01	2.43	0	0.0946095	KIRP	12	polysomy	0
TCGA.B4.5377.01	1.89	0	0.183273	KIRC	4	disomy	0
TCGA.B4.5834.01	2.02	0	0.216438	KIRC	3	disomy	0
TCGA.B4.5835.01	1.92	0	0.486951	KIRC	12	disomy	0
TCGA.B4.5836.01	1.94	0	0.222436	KIRC	2	disomy	0
TCGA.B4.5843.01	2.13	0	0.25071	KIRC	7	disomy	0
TCGA.B4.5844.01	1.98	0	0.209562	KIRC	1	disomy	0
TCGA.B5.A0JR.01	2.16	0	0.342722	UCEC	4	disomy	0
TCGA.B5.A0JS.01	2.02	0	0.154805	UCEC	1	disomy	0
TCGA.B5.A0JT.01	2.36	0	0.437405	UCEC	13	polysomy	0
TCGA.B5.A0JU.01	2	0	0.212586	UCEC	0	disomy	1
TCGA.B5.A0JV.01	2.03	0	0.153435	UCEC	1	disomy	0
TCGA.B5.A0JX.01	2.08	0	0.229341	UCEC	1	disomy	0
TCGA.B5.A0JY.01	2	0	0.335084	UCEC	0	disomy	0
TCGA.B5.A0JZ.01	2	0	0.314337	UCEC	0	disomy	0
TCGA.B5.A0K0.01	2.09	0	0.343405	UCEC	3	disomy	0
TCGA.B5.A0K1.01	2	0	0.330161	UCEC	0	disomy	0
TCGA.B5.A0K2.01	2	0	0.155133	UCEC	0	disomy	0
TCGA.B5.A0K3.01	1.88	0	0.759384	UCEC	5	disomy	1
TCGA.B5.A0K4.01	2.31	0	0.368797	UCEC	10	polysomy	0
TCGA.B5.A0K6.01	2.02	0	0.0872041	UCEC	2	disomy	0
TCGA.B5.A0K7.01	2.16	0	0.243623	UCEC	3	disomy	0
TCGA.B5.A0K8.01	1.78	0	0.811899	UCEC	10	monosomy	1
TCGA.B5.A0K9.01	2.16	0	0.228746	UCEC	3	disomy	0
TCGA.B5.A11E.01	2.12	0	0.4976	UCEC	2	disomy	1
TCGA.B5.A11F.01	2.03	0	0.251798	UCEC	3	disomy	0
TCGA.B5.A11G.01	1.97	0	0.146167	UCEC	0	disomy	0
TCGA.B5.A11H.01	2.02	0	0.214843	UCEC	1	disomy	0
TCGA.B5.A11I.01	1.88	0	0.871674	UCEC	6	disomy	1
TCGA.B5.A11J.01	2	0	0.235622	UCEC	0	disomy	1
TCGA.B5.A11L.01	2.07	0	0.232144	UCEC	4	disomy	0
TCGA.B5.A11N.01	1.97	0	0.492056	UCEC	2	disomy	1
TCGA.B5.A11O.01	2	0	0.0951863	UCEC	0	disomy	0
TCGA.B5.A11Q.01	2.14	0	0.118551	UCEC	4	disomy	0
TCGA.B5.A11R.01	2.36	0	0.357609	UCEC	11	polysomy	0
TCGA.B5.A11S.01	2.2	0	0.201241	UCEC	6	polysomy	0
TCGA.B5.A11U.01	2	0	0.310332	UCEC	0	disomy	0
TCGA.B5.A11V.01	2.13	0	0.128368	UCEC	6	disomy	0
TCGA.B5.A11W.01	2	0	0.149973	UCEC	0	disomy	0
TCGA.B5.A11Y.01	2	0	0.189092	UCEC	0	disomy	0
TCGA.B5.A11Z.01	2.07	0	0.204156	UCEC	1	disomy	0
TCGA.B5.A121.01	2	0	0.167729	UCEC	0	disomy	0
TCGA.B5.A1MR.01	2.04	0	0.591257	UCEC	1	disomy	0
TCGA.B5.A1MU.01	2.15	0	0.762036	UCEC	10	disomy	1
TCGA.B5.A1MV.01	2.11	0	0.335934	UCEC	4	disomy	0
TCGA.B5.A1MW.01	2.11	0	0.391712	UCEC	2	disomy	0
TCGA.B5.A1MX.01	2	0	0.272966	UCEC	0	disomy	0
TCGA.B5.A1MZ.01	2.07	0	0.154926	UCEC	1	disomy	0
TCGA.B5.A3FA.01	2	0	0.405947	UCEC	0	disomy	1
TCGA.B5.A3FB.01	2.01	0	0.113341	UCEC	0	disomy	0
TCGA.B5.A3FC.01	2	0	0.400894	UCEC	0	disomy	1
TCGA.B5.A3FD.01	1.78	0	0.783972	UCEC	9	monosomy	1
TCGA.B5.A3FH.01	2.07	0	0.268561	UCEC	1	disomy	0
TCGA.B5.A5OC.01	2.12	0	0.177976	UCEC	3	disomy	0
TCGA.B5.A5OE.01	1.91	0	0.93991	UCEC	10	disomy	1
TCGA.B6.A0I1.01	2.16	0	0.954423	BRCA	9	disomy	1
TCGA.B6.A0I5.01	2.32	0	0.0913653	BRCA	11	polysomy	0
TCGA.B6.A0IA.01	2.17	0	0.00859506	BRCA	6	disomy	0
TCGA.B6.A0IC.01	1.99	0	0.0535853	BRCA	4	disomy	0
TCGA.B6.A0IE.01	2.15	0	0.898039	BRCA	12	disomy	1
TCGA.B6.A0IG.01	1.77	0	0.287731	BRCA	11	monosomy	0
TCGA.B6.A0IK.01	1.83	0	0.871499	BRCA	13	disomy	1
TCGA.B6.A0IM.01	2.09	0	0.354004	BRCA	9	disomy	0
TCGA.B6.A0IN.01	2.18	0	0.214432	BRCA	7	disomy	0
TCGA.B6.A0IP.01	2	0	0.0809625	BRCA	2	disomy	0
TCGA.B6.A0RG.01	2.11	0	0.194037	BRCA	7	disomy	0
TCGA.B6.A0RH.01	2.02	0	0.748583	BRCA	10	disomy	1
TCGA.B6.A0RI.01	2.02	0	0.271162	BRCA	3	disomy	0
TCGA.B6.A0RL.01	1.89	0	0.312067	BRCA	9	disomy	0
TCGA.B6.A0RM.01	2.16	0	0.344262	BRCA	4	disomy	0
TCGA.B6.A0RN.01	2.06	0	0.145793	BRCA	4	disomy	0
TCGA.B6.A0RT.01	2.01	0	0.875288	BRCA	2	disomy	1
TCGA.B6.A0RU.01	1.6	0	0.817983	BRCA	13	monosomy	1
TCGA.B6.A0RV.01	2.04	0	0.344879	BRCA	7	disomy	0
TCGA.B6.A0WS.01	1.97	0	0.318003	BRCA	9	disomy	0
TCGA.B6.A0WT.01	2.06	0	0.172353	BRCA	3	disomy	0
TCGA.B6.A0WW.01	1.95	0	0.262502	BRCA	9	disomy	0
TCGA.B6.A0WZ.01	2.27	0	0.153622	BRCA	11	polysomy	0
TCGA.B6.A0X0.01	2.11	0	0.201064	BRCA	5	disomy	0
TCGA.B6.A0X1.01	1.52	0	0.884159	BRCA	13	monosomy	1
TCGA.B6.A0X4.01	2.03	0	0.0665041	BRCA	0	disomy	0
TCGA.B6.A0X5.01	1.99	0	0.18386	BRCA	3	disomy	0
TCGA.B6.A0X7.01	2.06	0	0.266234	BRCA	5	disomy	0
TCGA.B6.A2IU.01	2.04	0	0.057639	BRCA	9	disomy	0
TCGA.B6.A40B.01	2.02	0	0.108346	BRCA	7	disomy	0
TCGA.B6.A40C.01	2.04	0	0.273844	BRCA	8	disomy	0
TCGA.B7.5818.01	2.15	0	0.694783	STAD	9	disomy	1
TCGA.B7.A5TI.01	1.87	0	0.473399	STAD	4	disomy	1
TCGA.B7.A5TK.01	2.18	0	0.65717	STAD	10	disomy	0
TCGA.B8.4146.01	2.02	0	0.0990868	KIRC	1	disomy	0
TCGA.B8.4148.01	1.91	0	0.262678	KIRC	2	disomy	0
TCGA.B8.4151.01	1.97	0	0.133748	KIRC	1	disomy	0
TCGA.B8.4153.01	1.98	0	0.125491	KIRC	0	disomy	0
TCGA.B8.4154.01	1.97	0	0.0836095	KIRC	1	disomy	0
TCGA.B8.4619.01	1.93	0	0.410228	KIRC	6	disomy	0
TCGA.B8.4621.01	2.19	0	0.129217	KIRC	12	disomy	0
TCGA.B8.5159.01	2.11	0	0.30686	KIRC	5	disomy	0
TCGA.B8.5162.01	1.83	0	0.216375	KIRC	4	disomy	0
TCGA.B8.5163.01	2.12	0	0.264701	KIRC	14	disomy	0
TCGA.B8.5164.01	1.86	0	0.106893	KIRC	4	disomy	0
TCGA.B8.5165.01	1.98	0	0.227534	KIRC	0	disomy	0
TCGA.B8.5545.01	1.95	0	0.163447	KIRC	2	disomy	0
TCGA.B8.5546.01	2	0	0.174041	KIRC	0	disomy	0
TCGA.B8.5550.01	2.17	0	0.340111	KIRC	11	disomy	0
TCGA.B8.5552.01	1.99	0	0.271084	KIRC	1	disomy	0
TCGA.B8.5553.01	1.96	0	0.156039	KIRC	2	disomy	0
TCGA.B8.A54D.01	1.93	0	0.170735	KIRC	2	disomy	0
TCGA.B8.A54E.01	2.08	0	0.179262	KIRC	5	disomy	0
TCGA.B8.A54F.01	2	0	0.0388104	KIRC	4	disomy	0
TCGA.B8.A54G.01	1.95	0	0.147833	KIRC	2	disomy	0
TCGA.B8.A54H.01	1.98	0	0.164741	KIRC	1	disomy	0
TCGA.B8.A54I.01	2.48	0	0.239652	KIRC	19	polysomy	0
TCGA.B8.A54J.01	2	0	0.17473	KIRC	1	disomy	0
TCGA.B8.A7U6.01	1.98	0	0.121413	KIRC	1	disomy	0
TCGA.B8.A8YJ.01	2	0	0.190388	KIRC	0	disomy	0
TCGA.B9.4113.01	2.19	0	0.0947073	KIRP	6	disomy	0
TCGA.B9.4114.01	2.28	0	0.0455379	KIRP	11	polysomy	0
TCGA.B9.4115.01	2.14	0	0.133708	KIRP	4	disomy	0
TCGA.B9.4116.01	1.95	0	0.284156	KIRP	5	disomy	0
TCGA.B9.4617.01	2.4	0	0.193089	KIRP	15	polysomy	0
TCGA.B9.5155.01	2.22	0	0.0635278	KIRP	10	polysomy	0
TCGA.B9.5156.01	2.24	0	0.11231	KIRP	10	polysomy	0
TCGA.B9.7268.01	2.31	0	0.108273	KIRP	12	polysomy	0
TCGA.B9.A5W7.01	2.15	0	0.241648	KIRP	9	disomy	0
TCGA.B9.A5W8.01	1.85	0	0.245549	KIRP	4	disomy	0
TCGA.B9.A5W9.01	2.42	0	0.0390113	KIRP	14	polysomy	0
TCGA.B9.A69E.01	1.89	0	0.166087	KIRP	3	disomy	0
TCGA.B9.A8YH.01	2.28	0	0.25057	KIRP	10	polysomy	0
TCGA.B9.A8YI.01	2.01	0	0.166055	KIRP	1	disomy	0
TCGA.BA.4074.01	1.79	0	0.939215	HNSC	14	monosomy	1
TCGA.BA.4076.01	1.99	0	0.869776	HNSC	9	disomy	1
TCGA.BA.4078.01	1.76	0	0.688717	HNSC	16	monosomy	1
TCGA.BA.5153.01	2	0	0.315666	HNSC	4	disomy	0
TCGA.BA.5556.01	2.15	0	0.626582	HNSC	4	disomy	0
TCGA.BA.5557.01	2.05	0	0.886181	HNSC	5	disomy	1
TCGA.BA.5558.01	2.02	0	0.941693	HNSC	9	disomy	1
TCGA.BA.5559.01	2.37	0	0.370623	HNSC	13	polysomy	0
TCGA.BA.6869.01	2.08	0	0.773794	HNSC	5	disomy	1
TCGA.BA.A4IG.01	1.86	0	0.776843	HNSC	6	disomy	0
TCGA.BA.A4IH.01	1.87	0	0.397497	HNSC	9	disomy	0
TCGA.BA.A4II.01	1.87	0	0.946881	HNSC	11	disomy	1
TCGA.BA.A6DA.01	2.14	0	0.841881	HNSC	7	disomy	1
TCGA.BA.A6DD.01	1.98	0	0.798386	HNSC	9	disomy	1
TCGA.BA.A6DE.01	1.8	0	0.975486	HNSC	8	monosomy	1
TCGA.BA.A6DG.01	2.18	0	0.798097	HNSC	5	disomy	1
TCGA.BA.A6DI.01	1.8	0	0.749725	HNSC	12	monosomy	1
TCGA.BA.A6DJ.01	2.05	0	0.578045	HNSC	2	disomy	0
TCGA.BB.4217.01	2.16	0	0.789883	HNSC	3	disomy	0
TCGA.BB.4223.01	2.23	0	0.216612	HNSC	11	polysomy	0
TCGA.BB.4227.01	1.94	0	0.770723	HNSC	7	disomy	1
TCGA.BB.4228.01	2.08	0	0.174109	HNSC	2	disomy	0
TCGA.BB.8596.01	2.58	0	0.854238	HNSC	32	polysomy	0
TCGA.BB.8601.01	1.63	0	0.861242	HNSC	15	monosomy	1
TCGA.BB.A6UM.01	2.01	0	0.382113	HNSC	3	disomy	0
TCGA.BB.A6UO.01	1.99	0	0.840706	HNSC	9	disomy	1
TCGA.BC.4073.01	1.94	0	0.575247	LIHC	1	disomy	0
TCGA.BC.A10T.01	2.03	0	0.301906	LIHC	3	disomy	0
TCGA.BC.A10U.01	2.07	0	0.785709	LIHC	9	disomy	1
TCGA.BC.A10W.01	2.28	0	0.323805	LIHC	4	polysomy	0
TCGA.BC.A10X.01	2	0	0.180134	LIHC	0	disomy	0
TCGA.BC.A10Y.01	2.01	0	0.352041	LIHC	2	disomy	0
TCGA.BC.A10Z.01	2.02	0	0.274466	LIHC	2	disomy	0
TCGA.BC.A216.01	2.09	0	0.602061	LIHC	5	disomy	1
TCGA.BC.A3KF.01	1.94	0	0.585063	LIHC	7	disomy	0
TCGA.BC.A8YO.01	1.94	0	0.641667	LIHC	3	disomy
TCGA.BD.A2L6.01	2.06	0	0.212796	LIHC	6	disomy	0
TCGA.BF.AAP0.06	1.97	0	0.468916	SKCM	6	disomy	0
TCGA.BG.A0LW.01	2	0	0.248766	UCEC	0	disomy	0
TCGA.BG.A0LX.01	2.09	0	0.205165	UCEC	3	disomy	0
TCGA.BG.A0M0.01	2.18	0	0.166995	UCEC	4	disomy	0
TCGA.BG.A0M2.01	2.32	0	0.309893	UCEC	10	polysomy	0
TCGA.BG.A0M3.01	2.16	0	0.238896	UCEC	6	disomy	0
TCGA.BG.A0M4.01	2.2	0	0.208438	UCEC	8	polysomy	0
TCGA.BG.A0M7.01	2	0	0.235414	UCEC	0	disomy	1
TCGA.BG.A0MA.01	2.05	0	0.134714	UCEC	2	disomy	0
TCGA.BG.A0MC.01	2.01	0	0.141054	UCEC	0	disomy	0
TCGA.BG.A0MG.01	2.1	0	0.214464	UCEC	4	disomy	0
TCGA.BG.A0MI.01	2	0	0.247302	UCEC	0	disomy	0
TCGA.BG.A0MK.01	2	0	0.188229	UCEC	0	disomy	0
TCGA.BG.A0MO.01	2.14	0	0.193428	UCEC	2	disomy	0
TCGA.BG.A0MQ.01	2.05	0	0.19725	UCEC	2	disomy	0
TCGA.BG.A0MT.01	2.12	0	0.361149	UCEC	4	disomy	0
TCGA.BG.A0MU.01	2.02	0	0.1518	UCEC	2	disomy	0
TCGA.BG.A0RY.01	2.4	0	0.353646	UCEC	9	polysomy	0
TCGA.BG.A0VT.01	2.02	0	0.189058	UCEC	2	disomy	0
TCGA.BG.A0VV.01	2.04	0	0.18899	UCEC	1	disomy	0
TCGA.BG.A0VW.01	1.99	0	0.170076	UCEC	0	disomy	0
TCGA.BG.A0VX.01	2	0	0.201566	UCEC	0	disomy	0
TCGA.BG.A0VZ.01	2	0	0.315743	UCEC	0	disomy	0
TCGA.BG.A0W1.01	2.22	0	0.0895738	UCEC	7	polysomy	0
TCGA.BG.A0W2.01	2.05	0	0.178117	UCEC	2	disomy	0
TCGA.BG.A0YU.01	2.03	0	0.0989867	UCEC	0	disomy	0
TCGA.BG.A186.01	2.02	0	0.233832	UCEC	2	disomy	0
TCGA.BG.A187.01	2.05	0	0.25951	UCEC	2	disomy	0
TCGA.BG.A18A.01	2.05	0	0.303671	UCEC	2	disomy	0
TCGA.BG.A18B.01	2	0	0.227051	UCEC	0	disomy	0
TCGA.BG.A18C.01	1.66	0	0.840743	UCEC	16	monosomy	1
TCGA.BG.A222.01	2.05	0	0.283518	UCEC	1	disomy	1
TCGA.BG.A2AE.01	2.14	0	0.504356	UCEC	6	disomy	0
TCGA.BG.A2L7.01	2	0	0.414137	UCEC	0	disomy	0
TCGA.BG.A3EW.01	2.07	0	0.387631	UCEC	1	disomy	0
TCGA.BH.A0AV.01	1.75	0	0.867104	BRCA	12	monosomy	1
TCGA.BH.A0AZ.01	1.99	0	0.28495	BRCA	3	disomy	0
TCGA.BH.A0B0.01	1.82	0	0.519821	BRCA	9	disomy	1
TCGA.BH.A0B3.01	1.36	0	0.954424	BRCA	8	monosomy	1
TCGA.BH.A0B7.01	2.02	0	0.740502	BRCA	10	disomy	0
TCGA.BH.A0B9.01	1.88	0	0.938828	BRCA	8	disomy	1
TCGA.BH.A0BC.01	1.98	0	0.409323	BRCA	3	disomy	0
TCGA.BH.A0BD.01	2.21	0	0.313561	BRCA	5	polysomy	0
TCGA.BH.A0BF.01	1.85	0	0.692354	BRCA	12	disomy	1
TCGA.BH.A0BM.01	1.97	0	0.130224	BRCA	4	disomy	0
TCGA.BH.A0BO.01	1.98	0	0.165063	BRCA	3	disomy	0
TCGA.BH.A0BQ.01	2.02	0	0.218353	BRCA	5	disomy	0
TCGA.BH.A0BR.01	1.76	0	0.803098	BRCA	12	monosomy	1
TCGA.BH.A0BS.01	2.02	0	0.134283	BRCA	2	disomy	0
TCGA.BH.A0BW.01	1.85	0	0.909085	BRCA	10	disomy	0
TCGA.BH.A0C3.01	1.92	0	0.432804	BRCA	11	disomy	1
TCGA.BH.A0DE.01	1.87	0	0.117148	BRCA	7	disomy	0
TCGA.BH.A0DG.01	2.11	0	0.378358	BRCA	2	disomy	0
TCGA.BH.A0DH.01	1.87	0	0.0503613	BRCA	9	disomy	0
TCGA.BH.A0DI.01	2.04	0	0.468177	BRCA	8	disomy	1
TCGA.BH.A0DK.01	1.91	0	0.299446	BRCA	7	disomy	0
TCGA.BH.A0DL.01	1.93	0	0.878058	BRCA	10	disomy	1
TCGA.BH.A0DO.01	2.2	0	0.265095	BRCA	9	polysomy	0
TCGA.BH.A0DQ.01	2.03	0	0.246409	BRCA	7	disomy	0
TCGA.BH.A0DS.01	2.6	0	0.281985	BRCA	26	polysomy	0
TCGA.BH.A0DT.01	2.26	0	0.142747	BRCA	11	polysomy	0
TCGA.BH.A0DV.01	2.09	0	0.20892	BRCA	4	disomy	0
TCGA.BH.A0DX.01	1.98	0	0.440455	BRCA	4	disomy	0
TCGA.BH.A0DZ.01	1.94	0	0.624036	BRCA	4	disomy	0
TCGA.BH.A0E1.01	2.05	0	0.0490645	BRCA	3	disomy	0
TCGA.BH.A0E2.01	1.91	0	0.138159	BRCA	6	disomy	0
TCGA.BH.A0E7.01	2.08	0	0.170136	BRCA	4	disomy	0
TCGA.BH.A0EA.01	2.07	0	0.158398	BRCA	3	disomy	0
TCGA.BH.A0EI.01	2.01	0	0.229544	BRCA	6	disomy	0
TCGA.BH.A0GZ.01	1.85	0	0.0625815	BRCA	6	disomy	0
TCGA.BH.A0H0.01	2.02	0	0.198787	BRCA	10	disomy	0
TCGA.BH.A0H3.01	2.07	0	0.215342	BRCA	3	disomy	0
TCGA.BH.A0H5.01	2	0	0.215019	BRCA	0	disomy	0
TCGA.BH.A0H6.01	2.31	0	0.286826	BRCA	3	polysomy	0
TCGA.BH.A0H9.01	1.96	0	0.590991	BRCA	12	disomy	0
TCGA.BH.A0HA.01	1.91	0	0.239544	BRCA	4	disomy	0
TCGA.BH.A0HB.01	2.03	0	0.533843	BRCA	8	disomy	0
TCGA.BH.A0HI.01	2	0	0.144306	BRCA	2	disomy	0
TCGA.BH.A0HK.01	2.06	0	0.271253	BRCA	5	disomy	0
TCGA.BH.A0HO.01	2.02	0	0.0580108	BRCA	2	disomy	0
TCGA.BH.A0HP.01	1.98	0	0.311756	BRCA	6	disomy	0
TCGA.BH.A0HU.01	1.9	0	0.49118	BRCA	9	disomy	0
TCGA.BH.A0W4.01	1.98	0	0.170292	BRCA	2	disomy	0
TCGA.BH.A0W5.01	2.11	0	0.267784	BRCA	6	disomy	0
TCGA.BH.A0W7.01	2.13	0	0.271177	BRCA	12	disomy	0
TCGA.BH.A18G.01	2.15	0	0.15115	BRCA	1	disomy	0
TCGA.BH.A18I.01	2.03	0	0.351957	BRCA	5	disomy	0
TCGA.BH.A18J.01	1.9	0	0.474572	BRCA	5	disomy	0
TCGA.BH.A18M.01	2.19	0	0.157654	BRCA	4	disomy	0
TCGA.BH.A18R.01	2.21	0	0.239808	BRCA	4	polysomy	0
TCGA.BH.A18S.01	2.02	0	0.121981	BRCA	4	disomy	0
TCGA.BH.A1ET.01	1.99	0	0.0924574	BRCA	3	disomy	0
TCGA.BH.A1EX.01	2.43	0	0.322982	BRCA	12	polysomy	0
TCGA.BH.A1EY.01	1.75	0	0.578892	BRCA	11	monosomy	1
TCGA.BH.A1F8.01	1.65	0	0.382801	BRCA	16	monosomy	0
TCGA.BH.A1FD.01	1.82	0	0.828517	BRCA	9	disomy	1
TCGA.BH.A1FG.01	2.18	0	0.393674	BRCA	5	disomy	0
TCGA.BH.A1FJ.01	2.05	0	0.0631236	BRCA	3	disomy	0
TCGA.BH.A1FL.01	2.03	0	0.102942	BRCA	4	disomy	0
TCGA.BH.A201.01	2.01	0	0.325683	BRCA	4	disomy	0
TCGA.BH.A204.01	1.96	0	0.305283	BRCA	7	disomy	0
TCGA.BH.A28Q.01	2.02	0	0.13884	BRCA	7	disomy	0
TCGA.BH.A2L8.01	2.1	0	0.207967	BRCA	4	disomy	0
TCGA.BH.A42V.01	1.99	0	0.198672	BRCA	2	disomy	0
TCGA.BH.A5IZ.01	1.7	0	0.907541	BRCA	11	monosomy
TCGA.BH.A6R8.01	2.37	0	0.165511	BRCA	14	polysomy	0
TCGA.BH.A6R9.01	2	0	0.390671	BRCA	0	disomy	0
TCGA.BH.A8FY.01	2.12	0	0.0324956	BRCA	5	disomy	0
TCGA.BH.A8FZ.01	1.94	0	0.386255	BRCA	9	disomy	0
TCGA.BH.A8G0.01	2.01	0	0.128789	BRCA	2	disomy	0
TCGA.BH.AB28.01	1.97	0	0.146511	BRCA	4	disomy	0
TCGA.BI.A0VR.01	2.21	0	0.400341	CESC	9	polysomy	0
TCGA.BK.A0C9.01	2.43	0	0.447449	UCEC	12	polysomy	0
TCGA.BK.A0CA.01	2	0	0.159488	UCEC	0	disomy	0
TCGA.BK.A0CB.01	2	0	0.227499	UCEC	0	disomy	0
TCGA.BK.A13B.01	2.07	0	0.0585387	UCEC	1	disomy	0
TCGA.BK.A13C.01	2.07	0	0.176481	UCEC	1	disomy	0
TCGA.BK.A56F.01	2	0	0.300676	UCEC	0	disomy	0
TCGA.BK.A6W3.01	2	0	0.280581	UCEC	0	disomy	0
TCGA.BK.A6W4.01	2	0	0.248794	UCEC	0	disomy	0
TCGA.BL.A13I.01	2.07	0	0.569386	BLCA	2	disomy
TCGA.BL.A5ZZ.01	2.31	0	0.504789	BLCA	10	polysomy	0
TCGA.BP.4161.01	2.05	0	0.298338	KIRC	1	disomy	0
TCGA.BP.4162.01	2.3	0	0.132269	KIRC	10	polysomy	0
TCGA.BP.4163.01	2.07	0	0.271594	KIRC	7	disomy	0
TCGA.BP.4167.01	2.01	0	0.36391	KIRC	7	disomy	0
TCGA.BP.4177.01	2.15	0	0.0591516	KIRC	7	disomy	0
TCGA.BP.4760.01	2	0	0.193192	KIRC	0	disomy	0
TCGA.BP.4782.01	2.05	0	0.0897277	KIRC	5	disomy	0
TCGA.BP.4795.01	1.98	0	0.271182	KIRC	1	disomy	0
TCGA.BP.4801.01	1.96	0	0.254172	KIRC	2	disomy	0
TCGA.BP.4961.01	1.95	0	0.14179	KIRC	1	disomy	0
TCGA.BP.4962.01	1.88	0	0.0998864	KIRC	6	disomy	0
TCGA.BP.4963.01	2.03	0	0.228016	KIRC	8	disomy	0
TCGA.BP.4964.01	1.99	0	0.0361527	KIRC	0	disomy	0
TCGA.BP.4965.01	1.94	0	0.147706	KIRC	2	disomy	0
TCGA.BP.4968.01	2	0	0.122198	KIRC	0	disomy	0
TCGA.BP.4970.01	1.93	0	0.272637	KIRC	2	disomy	0
TCGA.BP.4971.01	2.04	0	0.243807	KIRC	6	disomy	0
TCGA.BP.4972.01	2.04	0	0.30676	KIRC	2	disomy	0
TCGA.BP.4973.01	2.06	0	0.319784	KIRC	2	disomy	0
TCGA.BP.4974.01	1.94	0	0.157875	KIRC	2	disomy	0
TCGA.BP.4975.01	1.96	0	0.239885	KIRC	2	disomy	0
TCGA.BP.4981.01	2	0	0.0978207	KIRC	2	disomy	0
TCGA.BP.4982.01	2	0	0.178177	KIRC	1	disomy	0
TCGA.BP.4983.01	1.94	0	0.51229	KIRC	5	disomy	0
TCGA.BP.4987.01	1.99	0	0.255011	KIRC	4	disomy	0
TCGA.BP.4989.01	2.35	0	0.270563	KIRC	10	polysomy	0
TCGA.BP.4991.01	1.97	0	0.201274	KIRC	2	disomy	0
TCGA.BP.4993.01	1.93	0	0.156409	KIRC	1	disomy	0
TCGA.BP.4994.01	1.51	0	0.175451	KIRC	18	monosomy	0
TCGA.BP.4998.01	2.03	0	0.110973	KIRC	3	disomy	0
TCGA.BP.4999.01	1.99	0	0.127216	KIRC	4	disomy	0
TCGA.BP.5000.01	1.85	0	0.184062	KIRC	10	disomy	0
TCGA.BP.5001.01	2.06	0	0.252041	KIRC	1	disomy	0
TCGA.BP.5004.01	1.86	0	0.188159	KIRC	7	disomy	0
TCGA.BP.5007.01	2.01	0	0.243484	KIRC	0	disomy	0
TCGA.BP.5008.01	1.93	0	0.0811248	KIRC	2	disomy	0
TCGA.BP.5010.01	1.9	0	0.298813	KIRC	3	disomy	0
TCGA.BP.5168.01	2.03	0	0.181744	KIRC	3	disomy	0
TCGA.BP.5169.01	1.9	0	0.37493	KIRC	9	disomy	0
TCGA.BP.5170.01	2.03	0	0.0719084	KIRC	3	disomy	0
TCGA.BP.5174.01	1.98	0	0.14675	KIRC	2	disomy	0
TCGA.BP.5176.01	1.98	0	0.171993	KIRC	1	disomy	0
TCGA.BP.5177.01	2.18	0	0.237618	KIRC	5	disomy	0
TCGA.BP.5180.01	1.76	0	0.0570725	KIRC	7	monosomy	0
TCGA.BP.5183.01	1.85	0	0.141756	KIRC	6	disomy	0
TCGA.BP.5184.01	1.96	0	0.188059	KIRC	2	disomy	0
TCGA.BP.5186.01	1.98	0	0.191592	KIRC	0	disomy	0
TCGA.BP.5187.01	1.99	0	0.0785056	KIRC	4	disomy	0
TCGA.BP.5189.01	1.92	0	0.187959	KIRC	4	disomy	0
TCGA.BP.5190.01	1.96	0	0.120751	KIRC	2	disomy	0
TCGA.BP.5192.01	2.01	0	0.19405	KIRC	1	disomy	0
TCGA.BP.5194.01	1.99	0	0.178657	KIRC	1	disomy	0
TCGA.BP.5195.01	1.94	0	0.147001	KIRC	1	disomy	0
TCGA.BP.5201.01	1.81	0	0.122018	KIRC	8	disomy	0
TCGA.BP.5202.01	2.02	0	0.093963	KIRC	0	disomy	0
TCGA.BQ.5876.01	1.82	0	0.0807249	KIRP	7	disomy	0
TCGA.BQ.5877.01	1.89	0	0.251145	KIRP	8	disomy	0
TCGA.BQ.5878.01	1.99	0	0.153892	KIRP	0	disomy	0
TCGA.BQ.5879.01	1.77	0	0.535317	KIRP	10	monosomy	0
TCGA.BQ.5880.01	2.21	0	0.298441	KIRP	6	polysomy	0
TCGA.BQ.5881.01	2.19	0	0.0866771	KIRP	8	disomy	1
TCGA.BQ.5882.01	1.61	0	0.140251	KIRP	14	monosomy	0
TCGA.BQ.5883.01	2	0	0.102512	KIRP	0	disomy	0
TCGA.BQ.5884.01	2.05	0	0.207438	KIRP	3	disomy	0
TCGA.BQ.5885.01	1.96	0	0.0911197	KIRP	2	disomy	0
TCGA.BQ.5886.01	2.12	0	0.174116	KIRP	5	disomy	0
TCGA.BQ.5888.01	1.9	0	0.133933	KIRP	4	disomy	0
TCGA.BQ.5889.01	2	0	0.41353	KIRP	0	disomy	0
TCGA.BQ.5890.01	2.06	0	0.091717	KIRP	4	disomy	0
TCGA.BQ.5891.01	1.32	0	0.0734543	KIRP	13	monosomy	0
TCGA.BQ.5892.01	2.04	0	0.103922	KIRP	3	disomy	0
TCGA.BQ.5893.01	2.24	0	0.225352	KIRP	7	polysomy	0
TCGA.BQ.7044.01	1.98	0	0.258472	KIRP	8	disomy	0
TCGA.BQ.7045.01	2.19	0	0.0595432	KIRP	8	disomy	0
TCGA.BQ.7046.01	2.36	0	0.0415678	KIRP	13	polysomy	0
TCGA.BQ.7048.01	2	0	0.0512048	KIRP	0	disomy	0
TCGA.BQ.7050.01	1.99	0	0.105572	KIRP	1	disomy	0
TCGA.BQ.7051.01	2	0	0.129997	KIRP	0	disomy	0
TCGA.BQ.7053.01	2.02	0	0.154526	KIRP	0	disomy	0
TCGA.BQ.7055.01	1.93	0	0.376685	KIRP	2	disomy	0
TCGA.BQ.7058.01	2.02	0	0.31419	KIRP	5	disomy	0
TCGA.BQ.7059.01	2.08	0	0.190037	KIRP	6	disomy	0
TCGA.BQ.7060.01	2.19	0	0.100744	KIRP	8	disomy	0
TCGA.BQ.7061.01	2.08	0	0.250496	KIRP	6	disomy	0
TCGA.BQ.7062.01	2.24	0	0.0536229	KIRP	11	polysomy	0
TCGA.BR.4187.01	2.06	0	0.371339	STAD	4	disomy	0
TCGA.BR.4191.01	2.1	0	0.560151	STAD	5	disomy	0
TCGA.BR.4201.01	2.08	0	0.399265	STAD	4	disomy	0
TCGA.BR.4256.01	2.14	0	0.477024	STAD	5	disomy	1
TCGA.BR.4267.01	1.99	0	0.26382	STAD	5	disomy	0
TCGA.BR.4279.01	1.85	0	0.411397	STAD	5	disomy	0
TCGA.BR.4280.01	2.05	0	0.599812	STAD	3	disomy	0
TCGA.BR.4292.01	2.16	0	0.523045	STAD	4	disomy	0
TCGA.BR.4294.01	1.68	0	0.432112	STAD	18	monosomy	0
TCGA.BR.4361.01	2.04	0	0.530996	STAD	2	disomy	1
TCGA.BR.4362.01	2.27	0	0.741224	STAD	10	polysomy	0
TCGA.BR.4363.01	2.04	0	0.682955	STAD	3	disomy	1
TCGA.BR.4366.01	2.07	0	0.910508	STAD	7	disomy	1
TCGA.BR.4368.01	2.41	0	0.479578	STAD	15	polysomy	0
TCGA.BR.4370.01	2.11	0	0.320895	STAD	4	disomy	0
TCGA.BR.4371.01	2.22	0	0.507347	STAD	9	polysomy	0
TCGA.BR.6452.01	2.11	0	0.314608	STAD	2	disomy	0
TCGA.BR.6453.01	2.16	0	0.269866	STAD	5	disomy	0
TCGA.BR.6455.01	2.12	0	0.330077	STAD	6	disomy	0
TCGA.BR.6457.01	2	0	0.624801	STAD	9	disomy	0
TCGA.BR.6563.01	2.03	0	0.2054	STAD	1	disomy	0
TCGA.BR.6564.01	1.88	0	0.430313	STAD	12	disomy	0
TCGA.BR.6566.01	2.18	0	0.542996	STAD	5	disomy	0
TCGA.BR.6705.01	2.14	0	0.58081	STAD	5	disomy	0
TCGA.BR.6706.01	2.11	0	0.344901	STAD	4	disomy	0
TCGA.BR.6707.01	2.13	0	0.256845	STAD	8	disomy	0
TCGA.BR.6801.01	1.31	0	0.936196	STAD	7	monosomy	1
TCGA.BR.6802.01	2.12	0	0.518621	STAD	4	disomy	0
TCGA.BR.6803.01	1.83	0	0.629997	STAD	4	disomy	1
TCGA.BR.6852.01	2.06	0	0.575789	STAD	2	disomy	0
TCGA.BR.7196.01	2.08	0	0.26142	STAD	3	disomy	0
TCGA.BR.7703.01	1.95	0	0.413236	STAD	0	disomy	0
TCGA.BR.7707.01	2.1	0	0.438747	STAD	4	disomy	0
TCGA.BR.7722.01	2.04	0	0.545413	STAD	6	disomy	0
TCGA.BR.7851.01	1.99	0	0.43394	STAD	0	disomy	0
TCGA.BR.7957.01	1.92	0	0.413565	STAD	4	disomy	0
TCGA.BR.7958.01	2.15	0	0.340378	STAD	5	disomy	0
TCGA.BR.8058.01	1.76	0	0.337614	STAD	8	monosomy	0
TCGA.BR.8059.01	2.18	0	0.470587	STAD	4	disomy	0
TCGA.BR.8078.01	2.14	0	0.404972	STAD	5	disomy	0
TCGA.BR.8081.01	2	0	0.488112	STAD	0	disomy	1
TCGA.BR.8284.01	2.13	0	0.385932	STAD	6	disomy	0
TCGA.BR.8291.01	1.8	0	0.582705	STAD	8	monosomy	0
TCGA.BR.8361.01	2.01	0	0.607033	STAD	5	disomy	1
TCGA.BR.8363.01	2.09	0	0.467081	STAD	3	disomy	0
TCGA.BR.8364.01	1.9	0	0.431138	STAD	4	disomy	0
TCGA.BR.8365.01	1.75	0	0.348573	STAD	7	monosomy	0
TCGA.BR.8366.01	2.08	0	0.343652	STAD	6	disomy	0
TCGA.BR.8367.01	2.1	0	0.52722	STAD	1	disomy	0
TCGA.BR.8368.01	2.02	0	0.416167	STAD	2	disomy	0
TCGA.BR.8371.01	2	0	0.457964	STAD	0	disomy	0
TCGA.BR.8372.01	2.05	0	0.420436	STAD	2	disomy	0
TCGA.BR.8380.01	2	0	0.447998	STAD	0	disomy	0
TCGA.BR.8381.01	2.26	0	0.311515	STAD	8	polysomy	0
TCGA.BR.8382.01	2.09	0	0.452767	STAD	3	disomy	0
TCGA.BR.8384.01	2.01	0	0.530947	STAD	0	disomy	0
TCGA.BR.8486.01	1.75	0	0.748953	STAD	5	monosomy	1
TCGA.BR.8487.01	2.11	0	0.259393	STAD	4	disomy	1
TCGA.BR.8588.01	2.23	0	0.449491	STAD	5	polysomy	0
TCGA.BR.8589.01	2.07	0	0.385712	STAD	5	disomy	0
TCGA.BR.8591.01	2.11	0	0.266497	STAD	2	disomy	0
TCGA.BR.8592.01	2	0	0.449508	STAD	0	disomy	0
TCGA.BR.8677.01	1.9	0	0.425549	STAD	3	disomy	0
TCGA.BR.8680.01	2	0	0.725452	STAD	2	disomy	0
TCGA.BR.8682.01	2.23	0	0.729615	STAD	10	polysomy	1
TCGA.BR.A44T.01	2.01	0	0.289969	STAD	0	disomy	0
TCGA.BR.A44U.01	2.33	0	0.925861	STAD	11	polysomy	1
TCGA.BR.A452.01	1.8	0	0.879228	STAD	10	monosomy	1
TCGA.BR.A453.01	2	0	0.406793	STAD	0	disomy	0
TCGA.BR.A4IU.01	2.23	0	0.604173	STAD	3	polysomy	1
TCGA.BR.A4IV.01	2	0	0.535132	STAD	0	disomy	0
TCGA.BR.A4IY.01	2.19	0	0.841829	STAD	7	disomy	1
TCGA.BR.A4IZ.01	2	0	0.285387	STAD	0	disomy	0
TCGA.BR.A4J2.01	2.02	0	0.604972	STAD	0	disomy	0
TCGA.BR.A4J4.01	2.19	0	0.132134	STAD	9	disomy	0
TCGA.BR.A4J5.01	2.11	0	0.525529	STAD	2	disomy	0
TCGA.BR.A4J6.01	1.87	0	0.313428	STAD	4	disomy	0
TCGA.BR.A4J9.01	2	0	0.445959	STAD	0	disomy	0
TCGA.BS.A0T9.01	2.1	0	0.333224	UCEC	4	disomy	0
TCGA.BS.A0TA.01	2	0	0.361037	UCEC	0	disomy	0
TCGA.BS.A0TC.01	2	0	0.174256	UCEC	0	disomy	0
TCGA.BS.A0TD.01	2	0	0.17522	UCEC	0	disomy	0
TCGA.BS.A0TE.01	1.43	0	0.769245	UCEC	14	monosomy	0
TCGA.BS.A0TG.01	2.05	0	0.241922	UCEC	2	disomy	0
TCGA.BS.A0TJ.01	2	0	0.389883	UCEC	0	disomy	0
TCGA.BS.A0U5.01	2	0	0.336513	UCEC	0	disomy	0
TCGA.BS.A0U7.01	2.14	0	0.145571	UCEC	3	disomy	0
TCGA.BS.A0U8.01	2	0	0.206529	UCEC	0	disomy	0
TCGA.BS.A0UA.01	2	0	0.140499	UCEC	0	disomy	0
TCGA.BS.A0UF.01	2	0	0.542348	UCEC	0	disomy	1
TCGA.BS.A0UJ.01	2	0	0.235004	UCEC	0	disomy	0
TCGA.BS.A0UL.01	2	0	0.218258	UCEC	0	disomy	0
TCGA.BS.A0UT.01	2.24	0	0.40004	UCEC	7	polysomy	0
TCGA.BS.A0UV.01	2.13	0	0.624293	UCEC	4	disomy	1
TCGA.BS.A0V4.01	2.03	0	0.151131	UCEC	1	disomy	0
TCGA.BS.A0V6.01	2	0	0.187513	UCEC	0	disomy	0
TCGA.BS.A0V7.01	2.16	0	0.292214	UCEC	5	disomy	0
TCGA.BS.A0VI.01	2.05	0	0.121302	UCEC	1	disomy	0
TCGA.BS.A0WQ.01	2.05	0	0.217114	UCEC	2	disomy	0
TCGA.BT.A0YX.01	2.09	0	0.522824	BLCA	1	disomy	0
TCGA.BT.A20N.01	1.61	0	0.941831	BLCA	15	monosomy	1
TCGA.BT.A20O.01	2.02	0	0.618218	BLCA	1	disomy	0
TCGA.BT.A20P.01	2.07	0	0.272631	BLCA	7	disomy	0
TCGA.BT.A20Q.01	2.02	0	0.438893	BLCA	6	disomy	0
TCGA.BT.A20T.01	1.86	0	0.353991	BLCA	6	disomy	0
TCGA.BT.A20U.01	2	0	0.608409	BLCA	0	disomy	1
TCGA.BT.A20W.01	2.07	0	0.848323	BLCA	3	disomy	0
TCGA.BT.A2LD.01	2.21	0	0.863962	BLCA	7	polysomy	1
TCGA.BT.A3PK.01	1.87	0	0.603809	BLCA	5	disomy	0
TCGA.C5.A0TN.01	1.81	0	0.294932	CESC	11	disomy	0
TCGA.C5.A1BE.01	1.96	0	0.606033	CESC	4	disomy	0
TCGA.C5.A1BF.01	1.96	0	0.341655	CESC	4	disomy	0
TCGA.C5.A1BI.01	1.81	0	0.308093	CESC	3	disomy
TCGA.C5.A1BJ.01	1.95	0	0.631149	CESC	7	disomy	0
TCGA.C5.A1BK.01	1.99	0	0.295408	CESC	6	disomy	0
TCGA.C5.A1BL.01	2.07	0	0.743438	CESC	13	disomy	0
TCGA.C5.A1BM.01	2.04	0	0.402646	CESC	9	disomy	0
TCGA.C5.A1BN.01	1.98	0	0.675796	CESC	8	disomy	0
TCGA.C5.A1M5.01	2.03	0	0.413239	CESC	3	disomy	0
TCGA.C5.A1M7.01	2.34	0	0.699633	CESC	11	polysomy	0
TCGA.C5.A1M8.01	1.77	0	0.276044	CESC	8	monosomy	0
TCGA.C5.A1MF.01	2.27	0	0.144752	CESC	9	polysomy	0
TCGA.C5.A1MK.01	2.16	0	0.246205	CESC	9	disomy	0
TCGA.C5.A1MP.01	2.35	0	0.300472	CESC	12	polysomy	0
TCGA.C5.A2LS.01	2.09	0	0.285637	CESC	4	disomy	0
TCGA.C5.A2LY.01	2.25	0	0.501873	CESC	7	polysomy	0
TCGA.C5.A2M1.01	1.92	0	0.639144	CESC	5	disomy	0
TCGA.C5.A2M2.01	2.09	0	0.364227	CESC	1	disomy	0
TCGA.C5.A3HF.01	2.07	0	0.257258	CESC	3	disomy	0
TCGA.C5.A7CJ.01	2.1	0	0.227498	CESC	4	disomy
TCGA.C5.A7CK.01	2.17	0	0.709526	CESC	9	disomy
TCGA.C5.A7CL.01	2.01	0	0.357427	CESC	9	disomy
TCGA.C5.A7CM.01	1.97	0	0.451927	CESC	11	disomy
TCGA.C5.A7UC.01	2.02	0	0.814646	CESC	6	disomy
TCGA.C5.A7UE.01	2.12	0	0.356838	CESC	7	disomy
TCGA.C5.A7UI.01	2	0	0.290609	CESC	9	disomy
TCGA.C5.A7XC.01	2.11	0	0.514235	CESC	7	disomy
TCGA.C5.A8XI.01	2.36	0	0.173328	CESC	11	polysomy	1
TCGA.C5.A8XJ.01	1.94	0	0.48619	CESC	7	disomy
TCGA.C5.A8YT.01	2	0	0.296482	CESC	0	disomy
TCGA.C5.A8ZZ.01	2	0	0.628965	CESC	7	disomy
TCGA.C5.A907.01	2.03	0	0.372894	CESC	5	disomy
TCGA.C8.A12K.01	1.74	0	0.914165	BRCA	6	monosomy	1
TCGA.C8.A12N.01	2.07	0	0.235982	BRCA	4	disomy	0
TCGA.C8.A12Q.01	2.12	0	0.886988	BRCA	13	disomy	1
TCGA.C8.A12T.01	2.09	0	0.6069	BRCA	2	disomy	0
TCGA.C8.A12Y.01	2.06	0	0.670864	BRCA	8	disomy	0
TCGA.C8.A12Z.01	2	0	0.639213	BRCA	9	disomy	1
TCGA.C8.A133.01	2.01	0	0.0293794	BRCA	0	disomy	0
TCGA.C8.A134.01	1.89	0	0.951714	BRCA	8	disomy	1
TCGA.C8.A137.01	1.98	0	0.799399	BRCA	5	disomy	0
TCGA.C8.A1HE.01	1.94	0	0.124155	BRCA	4	disomy	0
TCGA.C8.A1HJ.01	1.8	0	0.96814	BRCA	8	monosomy	1
TCGA.C8.A1HO.01	1.98	0	0.249382	BRCA	5	disomy	0
TCGA.C8.A26V.01	1.92	0	0.633118	BRCA	4	disomy	1
TCGA.C8.A26W.01	1.86	0	0.733295	BRCA	7	disomy	1
TCGA.C8.A273.01	2.14	0	0.321189	BRCA	7	disomy	0
TCGA.C8.A275.01	2.22	0	0.779796	BRCA	5	polysomy	1
TCGA.C8.A3M7.01	2.05	0	0.319878	BRCA	8	disomy	0
TCGA.C8.A3M8.01	2.09	0	0.250207	BRCA	9	disomy	0
TCGA.C8.A8HP.01	1.77	0	0.840838	BRCA	10	monosomy	0
TCGA.C8.A8HQ.01	1.85	0	0.332382	BRCA	5	disomy	0
TCGA.C8.A8HR.01	1.85	0	0.543324	BRCA	10	disomy	0
TCGA.C9.A480.01	1.99	0	0.775171	HNSC	4	disomy	1
TCGA.CC.5260.01	1.88	0	0.30798	LIHC	7	disomy	0
TCGA.CC.5262.01	1.96	0	0.399579	LIHC	5	disomy	0
TCGA.CC.5263.01	1.99	0	0.805145	LIHC	8	disomy	1
TCGA.CC.A3MA.01	1.9	0	0.829449	LIHC	8	disomy	1
TCGA.CC.A3MC.01	2.19	0	0.540247	LIHC	6	disomy	0
TCGA.CC.A7IH.01	2.23	0	0.197455	LIHC	7	polysomy	0
TCGA.CC.A8HT.01	1.97	0	0.92135	LIHC	8	disomy	1
TCGA.CC.A8HU.01	2.17	0	0.894405	LIHC	17	disomy	1
TCGA.CC.A9FS.01	1.94	0	0.408531	LIHC	9	disomy	0
TCGA.CC.A9FV.01	2	0	0.116812	LIHC	0	disomy	0
TCGA.CD.5798.01	2.02	0	0.48249	STAD	1	disomy	0
TCGA.CD.5803.01	1.73	0	0.359728	STAD	11	monosomy	0
TCGA.CD.8529.01	2.02	0	0.523071	STAD	0	disomy	0
TCGA.CD.8531.01	2.03	0	0.627898	STAD	1	disomy	1
TCGA.CD.8532.01	1.8	0	0.27055	STAD	10	monosomy	0
TCGA.CD.8534.01	1.81	0	0.380089	STAD	10	disomy	0
TCGA.CD.8536.01	2.13	0	0.281731	STAD	4	disomy	0
TCGA.CD.A489.01	1.66	0	0.725956	STAD	13	monosomy	1
TCGA.CD.A4MG.01	2.22	0	0.297622	STAD	8	polysomy	0
TCGA.CD.A4MI.01	2.03	0	0.242459	STAD	2	disomy	0
TCGA.CD.A4MJ.01	2.05	0	0.539635	STAD	2	disomy	0
TCGA.CF.A27C.01	1.92	0	0.481301	BLCA	3	disomy	0
TCGA.CF.A3MH.01	1.99	0	0.275202	BLCA	9	disomy	0
TCGA.CF.A47S.01	1.95	0	0.266543	BLCA	5	disomy	0
TCGA.CF.A47T.01	2.01	0	0.565419	BLCA	3	disomy	0
TCGA.CF.A47V.01	2.07	0	0.179913	BLCA	3	disomy	0
TCGA.CF.A47W.01	2	0	0.374163	BLCA	0	disomy	0
TCGA.CF.A47Y.01	2	0	0.418712	BLCA	0	disomy	1
TCGA.CF.A5U8.01	1.95	0	0.334473	BLCA	2	disomy	1
TCGA.CF.A5UA.01	2.24	0	0.158021	BLCA	8	polysomy	0
TCGA.CF.A7I0.01	1.87	0	0.177908	BLCA	3	disomy	0
TCGA.CF.A8HX.01	1.97	0	0.313285	BLCA	5	disomy	0
TCGA.CF.A9FF.01	1.97	0	0.255094	BLCA	5	disomy	0
TCGA.CF.A9FH.01	1.98	0	0.289172	BLCA	5	disomy	0
TCGA.CF.A9FL.01	2	0	0.314499	BLCA	4	disomy	0
TCGA.CG.4301.01	1.88	0	0.589814	STAD	7	disomy	0
TCGA.CG.4304.01	1.97	0	0.507115	STAD	5	disomy	0
TCGA.CG.4305.01	2.29	0	0.601058	STAD	8	polysomy	0
TCGA.CG.4306.01	2	0	0.444794	STAD	0	disomy	0
TCGA.CG.4436.01	2.15	0	0.973748	STAD	15	disomy	1
TCGA.CG.4441.01	2.05	0	0.487532	STAD	4	disomy	0
TCGA.CG.4442.01	2.05	0	0.40402	STAD	2	disomy	0
TCGA.CG.4443.01	1.95	0	0.294434	STAD	4	disomy	0
TCGA.CG.4449.01	1.89	0	0.90472	STAD	9	disomy	1
TCGA.CG.4462.01	2.08	0	0.531335	STAD	4	disomy	0
TCGA.CG.4465.01	2	0	0.477096	STAD	0	disomy	0
TCGA.CG.4469.01	2.09	0	0.869356	STAD	11	disomy	1
TCGA.CG.4474.01	2.12	0	0.363181	STAD	6	disomy	0
TCGA.CG.4477.01	1.73	0	0.795264	STAD	7	monosomy	1
TCGA.CG.5717.01	2.01	0	0.50535	STAD	4	disomy	1
TCGA.CG.5718.01	2.28	0	0.7799	STAD	11	polysomy	1
TCGA.CG.5719.01	2.02	0	0.273166	STAD	11	disomy	0
TCGA.CG.5720.01	1.97	0	0.469054	STAD	0	disomy	0
TCGA.CG.5721.01	2	0	0.607976	STAD	0	disomy	1
TCGA.CG.5722.01	2.38	0	0.215679	STAD	17	polysomy	0
TCGA.CG.5723.01	2.01	0	0.361276	STAD	0	disomy	1
TCGA.CG.5726.01	2.18	0	0.582296	STAD	6	disomy	0
TCGA.CG.5732.01	2.03	0	0.649979	STAD	7	disomy	0
TCGA.CG.5734.01	1.57	0	0.543457	STAD	19	monosomy	1
TCGA.CJ.4634.01	1.93	0	0.182206	KIRC	2	disomy	0
TCGA.CJ.4636.01	2.14	0	0.24944	KIRC	12	disomy	0
TCGA.CJ.4637.01	1.96	0	0.322516	KIRC	3	disomy	0
TCGA.CJ.4638.01	1.94	0	0.399205	KIRC	4	disomy	0
TCGA.CJ.4639.01	2.03	0	0.2042	KIRC	2	disomy	0
TCGA.CJ.4640.01	1.87	0	0.0956238	KIRC	8	disomy	0
TCGA.CJ.4643.01	1.96	0	0.196277	KIRC	2	disomy	0
TCGA.CJ.4644.01	2.07	0	0.207457	KIRC	3	disomy	0
TCGA.CJ.4869.01	1.91	0	0.1477	KIRC	2	disomy	0
TCGA.CJ.4882.01	1.92	0	0.159763	KIRC	3	disomy	0
TCGA.CJ.4899.01	2.03	0	0.270428	KIRC	3	disomy	0
TCGA.CJ.4900.01	1.94	0	0.211636	KIRC	2	disomy	0
TCGA.CJ.4902.01	1.97	0	0.235313	KIRC	1	disomy	0
TCGA.CJ.4903.01	1.93	0	0.0797708	KIRC	1	disomy	0
TCGA.CJ.4904.01	1.99	0	0.197885	KIRC	4	disomy	0
TCGA.CJ.4905.01	2.05	0	0.324957	KIRC	3	disomy	0
TCGA.CJ.4907.01	1.98	0	0.190058	KIRC	1	disomy	0
TCGA.CJ.4908.01	2	0	0.183742	KIRC	1	disomy	0
TCGA.CJ.4912.01	2.18	0	0.192165	KIRC	9	disomy	0
TCGA.CJ.4916.01	1.99	0	0.189608	KIRC	3	disomy	0
TCGA.CJ.4918.01	2.01	0	0.246048	KIRC	0	disomy	0
TCGA.CJ.4920.01	1.98	0	0.189419	KIRC	0	disomy	0
TCGA.CJ.4923.01	2.04	0	0.197434	KIRC	1	disomy	0
TCGA.CJ.5672.01	2.07	0	0.166238	KIRC	7	disomy	0
TCGA.CJ.5675.01	2.02	0	0.0869659	KIRC	4	disomy	0
TCGA.CJ.5676.01	2.15	0	0.134543	KIRC	7	disomy	0
TCGA.CJ.5677.01	1.87	0	0.686996	KIRC	7	disomy	1
TCGA.CJ.5678.01	1.98	0	0.126852	KIRC	4	disomy	0
TCGA.CJ.5680.01	1.87	0	0.326364	KIRC	3	disomy	0
TCGA.CJ.5681.01	1.97	0	0.209633	KIRC	0	disomy	0
TCGA.CJ.5683.01	2.1	0	0.135965	KIRC	6	disomy	0
TCGA.CJ.5684.01	2.04	0	0.152835	KIRC	3	disomy	0
TCGA.CJ.5686.01	2	0	0.187614	KIRC	4	disomy	0
TCGA.CJ.5689.01	1.89	0	0.102389	KIRC	6	disomy	0
TCGA.CJ.6027.01	1.74	0	0.157428	KIRC	10	monosomy	0
TCGA.CJ.6028.01	2.84	0	0.456218	KIRC	36	polysomy	0
TCGA.CJ.6030.01	1.81	0	0.192918	KIRC	7	disomy	0
TCGA.CJ.6031.01	1.96	0	0.259279	KIRC	2	disomy	0
TCGA.CJ.6032.01	1.98	0	0.189379	KIRC	6	disomy	0
TCGA.CJ.6033.01	1.9	0	0.102399	KIRC	5	disomy	0
TCGA.CN.4723.01	2.02	0	0.911974	HNSC	8	disomy	1
TCGA.CN.4726.01	1.98	0	0.844597	HNSC	7	disomy	1
TCGA.CN.4728.01	2.27	0	0.811882	HNSC	12	polysomy	1
TCGA.CN.4731.01	2.04	0	0.933657	HNSC	9	disomy	1
TCGA.CN.4733.01	2.02	0	0.740015	HNSC	1	disomy	1
TCGA.CN.4735.01	1.86	0	0.851897	HNSC	8	disomy	1
TCGA.CN.4736.01	2.02	0	0.778557	HNSC	4	disomy	1
TCGA.CN.4738.01	2.12	0	0.831024	HNSC	8	disomy	1
TCGA.CN.4739.01	1.81	0	0.891916	HNSC	14	disomy	1
TCGA.CN.5355.01	1.95	0	0.845483	HNSC	7	disomy	0
TCGA.CN.5358.01	2	0	0.725693	HNSC	0	disomy	1
TCGA.CN.5360.01	1.72	0	0.784574	HNSC	18	monosomy	1
TCGA.CN.5363.01	1.85	0	0.943112	HNSC	13	disomy	1
TCGA.CN.5364.01	2.03	0	0.932304	HNSC	5	disomy	1
TCGA.CN.5367.01	2.1	0	0.921602	HNSC	9	disomy	1
TCGA.CN.5369.01	2	0	0.68002	HNSC	0	disomy	0
TCGA.CN.5370.01	1.97	0	0.82859	HNSC	4	disomy	1
TCGA.CN.5373.01	2.02	0	0.767725	HNSC	4	disomy	1
TCGA.CN.6012.01	1.6	0	0.882152	HNSC	16	monosomy	1
TCGA.CN.6013.01	2.34	0	0.855966	HNSC	13	polysomy	1
TCGA.CN.6016.01	2.04	0	0.787225	HNSC	5	disomy	1
TCGA.CN.6017.01	2	0	0.676574	HNSC	0	disomy	0
TCGA.CN.6019.01	1.74	0	0.747798	HNSC	11	monosomy	1
TCGA.CN.6996.01	2.01	0	0.843372	HNSC	5	disomy	1
TCGA.CN.6997.01	1.76	0	0.944992	HNSC	12	monosomy	1
TCGA.CN.A497.01	1.89	0	0.913072	HNSC	11	disomy	1
TCGA.CN.A498.01	2	0	0.84308	HNSC	5	disomy	1
TCGA.CN.A49B.01	2.09	0	0.769673	HNSC	7	disomy	1
TCGA.CN.A49C.01	2.02	0	0.35312	HNSC	4	disomy	0
TCGA.CN.A63U.01	1.78	0	0.870923	HNSC	12	monosomy	1
TCGA.CN.A63V.01	2.17	0	0.264801	HNSC	7	disomy	0
TCGA.CN.A63W.01	1.85	0	0.922548	HNSC	7	disomy	1
TCGA.CN.A641.01	1.98	0	0.852119	HNSC	8	disomy	1
TCGA.CN.A642.01	2.12	0	0.46051	HNSC	3	disomy	0
TCGA.CN.A6UY.01	2.02	0	0.0603735	HNSC	8	disomy	0
TCGA.CN.A6V1.01	2.02	0	0.167222	HNSC	1	disomy	0
TCGA.CN.A6V3.01	2.09	0	0.831893	HNSC	6	disomy	1
TCGA.CN.A6V6.01	2.26	0	0.386606	HNSC	12	polysomy	0
TCGA.CN.A6V7.01	1.91	0	0.365823	HNSC	6	disomy	0
TCGA.CQ.5324.01	2.02	0	0.682338	HNSC	1	disomy	0
TCGA.CQ.5325.01	2.06	0	0.77937	HNSC	3	disomy	0
TCGA.CQ.5326.01	1.93	0	0.908625	HNSC	7	disomy	1
TCGA.CQ.5327.01	1.99	0	0.380384	HNSC	1	disomy	0
TCGA.CQ.5330.01	2.15	0	0.908378	HNSC	12	disomy	1
TCGA.CQ.5331.01	2.06	0	0.686498	HNSC	1	disomy	1
TCGA.CQ.5333.01	2.06	0	0.442781	HNSC	2	disomy	1
TCGA.CQ.5334.01	2.15	0	0.833453	HNSC	6	disomy	1
TCGA.CQ.6218.01	1.95	0	0.744399	HNSC	3	disomy	1
TCGA.CQ.6223.01	1.98	0	0.850475	HNSC	7	disomy	1
TCGA.CQ.6227.01	1.88	0	0.910467	HNSC	8	disomy	0
TCGA.CQ.6228.01	1.96	0	0.922857	HNSC	8	disomy	1
TCGA.CQ.7063.01	2.1	0	0.718616	HNSC	4	disomy	1
TCGA.CQ.7065.01	1.97	0	0.888322	HNSC	11	disomy	1
TCGA.CQ.7068.01	2.16	0	0.447894	HNSC	5	disomy	0
TCGA.CQ.7069.01	1.64	0	0.901646	HNSC	12	monosomy	0
TCGA.CQ.7071.01	2	0	0.572866	HNSC	0	disomy	0
TCGA.CQ.A4C6.01	2.23	0	0.883037	HNSC	10	polysomy	1
TCGA.CQ.A4CB.01	1.93	0	0.901854	HNSC	6	disomy	1
TCGA.CQ.A4CD.01	2.06	0	0.702358	HNSC	8	disomy	1
TCGA.CQ.A4CG.01	2.27	0	0.938165	HNSC	10	polysomy	0
TCGA.CQ.A4CI.01	1.81	0	0.955222	HNSC	10	disomy	1
TCGA.CR.5243.01	2.03	0	0.427633	HNSC	8	disomy	0
TCGA.CR.5248.01	1.84	0	0.363104	HNSC	4	disomy	0
TCGA.CR.5249.01	2.05	0	0.326003	HNSC	1	disomy	0
TCGA.CR.5250.01	1.93	0	0.170546	HNSC	0	disomy	0
TCGA.CR.6467.01	2.35	0	0.141324	HNSC	18	polysomy	0
TCGA.CR.6470.01	2.04	0	0.309196	HNSC	4	disomy	0
TCGA.CR.6471.01	2.09	0	0.445404	HNSC	5	disomy	0
TCGA.CR.6472.01	1.78	0	0.482149	HNSC	7	monosomy	0
TCGA.CR.6473.01	2.05	0	0.398996	HNSC	8	disomy	0
TCGA.CR.6480.01	2.02	0	0.231533	HNSC	1	disomy	0
TCGA.CR.6481.01	1.89	0	0.469722	HNSC	4	disomy	0
TCGA.CR.6482.01	2.17	0	0.439522	HNSC	8	disomy	0
TCGA.CR.6487.01	2.06	0	0.57617	HNSC	12	disomy	0
TCGA.CR.6491.01	1.96	0	0.825775	HNSC	3	disomy	1
TCGA.CR.7364.01	1.87	0	0.820618	HNSC	13	disomy	1
TCGA.CR.7368.01	2.08	0	0.832838	HNSC	7	disomy	1
TCGA.CR.7369.01	1.89	0	0.74373	HNSC	11	disomy	0
TCGA.CR.7371.01	1.78	0	0.86241	HNSC	9	monosomy	1
TCGA.CR.7374.01	1.69	0	0.835586	HNSC	10	monosomy	1
TCGA.CR.7376.01	2.03	0	0.722623	HNSC	2	disomy	1
TCGA.CR.7377.01	2.04	0	0.79456	HNSC	9	disomy	1
TCGA.CR.7380.01	1.82	0	0.797782	HNSC	9	disomy	1
TCGA.CR.7382.01	2.14	0	0.503697	HNSC	4	disomy	0
TCGA.CR.7385.01	1.94	0	0.421295	HNSC	3	disomy	0
TCGA.CR.7386.01	1.96	0	0.839858	HNSC	7	disomy	1
TCGA.CR.7388.01	1.96	0	0.788347	HNSC	11	disomy	1
TCGA.CR.7392.01	2.01	0	0.906687	HNSC	4	disomy	0
TCGA.CR.7394.01	2	0	0.719761	HNSC	0	disomy	0
TCGA.CR.7395.01	2.03	0	0.57101	HNSC	1	disomy	0
TCGA.CR.7398.01	1.94	0	0.952411	HNSC	16	disomy	1
TCGA.CR.7401.01	2.03	0	0.748672	HNSC	7	disomy	0
TCGA.CR.7402.01	2.04	0	0.810277	HNSC	9	disomy	1
TCGA.CR.7404.01	1.98	0	0.543015	HNSC	10	disomy	0
TCGA.CU.A0YO.01	1.82	0	0.352756	BLCA	15	disomy	0
TCGA.CU.A3YL.01	2.1	0	0.387873	BLCA	5	disomy	0
TCGA.CU.A72E.01	1.98	0	0.538752	BLCA	6	disomy	0
TCGA.CV.5436.01	2.15	0	0.934805	HNSC	12	disomy	1
TCGA.CV.5441.01	1.96	0	0.729569	HNSC	8	disomy	0
TCGA.CV.5443.01	1.93	0	0.357138	HNSC	1	disomy	0
TCGA.CV.5971.01	2	0	0.599137	HNSC	0	disomy	0
TCGA.CV.5976.01	1.97	0	0.888859	HNSC	6	disomy	1
TCGA.CV.5979.01	1.99	0	0.857032	HNSC	8	disomy	1
TCGA.CV.6433.01	2.17	0	0.16218	HNSC	9	disomy	0
TCGA.CV.6436.01	2.09	0	0.521833	HNSC	3	disomy	1
TCGA.CV.6934.01	2.06	0	0.769553	HNSC	10	disomy	1
TCGA.CV.6935.01	1.85	0	0.890072	HNSC	11	disomy	0
TCGA.CV.6936.01	2.24	0	0.81694	HNSC	9	polysomy	0
TCGA.CV.6938.01	2.11	0	0.557959	HNSC	3	disomy	0
TCGA.CV.6939.01	2.08	0	0.360573	HNSC	5	disomy	0
TCGA.CV.6942.01	1.93	0	0.726583	HNSC	8	disomy	1
TCGA.CV.6943.01	2.02	0	0.644566	HNSC	2	disomy	0
TCGA.CV.6948.01	1.84	0	0.939359	HNSC	11	disomy	1
TCGA.CV.6952.01	2.05	0	0.808912	HNSC	5	disomy	1
TCGA.CV.6953.01	1.96	0	0.838856	HNSC	4	disomy	0
TCGA.CV.6955.01	1.99	0	0.457567	HNSC	0	disomy	0
TCGA.CV.6960.01	1.87	0	0.981087	HNSC	9	disomy	1
TCGA.CV.6961.01	1.92	0	0.590057	HNSC	7	disomy	0
TCGA.CV.7089.01	2.05	0	0.707337	HNSC	8	disomy	0
TCGA.CV.7095.01	2.04	0	0.808938	HNSC	8	disomy	0
TCGA.CV.7097.01	2	0	0.818436	HNSC	3	disomy	0
TCGA.CV.7099.01	2.02	0	0.735484	HNSC	5	disomy	1
TCGA.CV.7100.01	1.98	0	0.57834	HNSC	8	disomy	0
TCGA.CV.7103.01	1.88	0	0.931241	HNSC	10	disomy	1
TCGA.CV.7104.01	1.89	0	0.893448	HNSC	10	disomy	1
TCGA.CV.7177.01	2.1	0	0.860274	HNSC	12	disomy	0
TCGA.CV.7180.01	1.77	0	0.845794	HNSC	8	monosomy	1
TCGA.CV.7183.01	2	0	0.68868	HNSC	0	disomy	0
TCGA.CV.7236.01	2.07	0	0.89486	HNSC	11	disomy	1
TCGA.CV.7238.01	2.11	0	0.851538	HNSC	2	disomy	1
TCGA.CV.7242.01	1.78	0	0.849334	HNSC	9	monosomy	0
TCGA.CV.7248.01	1.71	0	0.912783	HNSC	14	monosomy	0
TCGA.CV.7250.01	2.25	0	0.435055	HNSC	6	polysomy	0
TCGA.CV.7252.01	1.91	0	0.816352	HNSC	3	disomy	1
TCGA.CV.7253.01	2.02	0	0.900814	HNSC	9	disomy	1
TCGA.CV.7406.01	2.01	0	0.352206	HNSC	9	disomy	0
TCGA.CV.7410.01	2.07	0	0.725121	HNSC	2	disomy	0
TCGA.CV.7413.01	1.86	0	0.752157	HNSC	8	disomy	1
TCGA.CV.7414.01	1.97	0	0.820329	HNSC	9	disomy	1
TCGA.CV.7418.01	1.82	0	0.71253	HNSC	13	disomy	0
TCGA.CV.7425.01	2.06	0	0.339529	HNSC	1	disomy	0
TCGA.CV.7427.01	2.09	0	0.675899	HNSC	3	disomy	0
TCGA.CV.7429.01	2.1	0	0.785228	HNSC	4	disomy	0
TCGA.CV.7430.01	1.98	0	0.953225	HNSC	10	disomy	1
TCGA.CV.7433.01	1.65	0	0.834583	HNSC	14	monosomy	1
TCGA.CV.7434.01	2.25	0	0.911585	HNSC	10	polysomy	0
TCGA.CV.7438.01	2.02	0	0.846339	HNSC	2	disomy	1
TCGA.CV.A45O.01	2	0	0.408491	HNSC	0	disomy	0
TCGA.CV.A45P.01	2.04	0	0.539974	HNSC	2	disomy	1
TCGA.CV.A45Q.01	2.11	0	0.178643	HNSC	2	disomy	1
TCGA.CV.A45T.01	2.21	0	0.687802	HNSC	4	polysomy	0
TCGA.CV.A45V.01	2.06	0	0.551018	HNSC	2	disomy	0
TCGA.CV.A45Y.01	2.05	0	0.673747	HNSC	2	disomy	1
TCGA.CV.A460.01	1.76	0	0.743453	HNSC	10	monosomy	1
TCGA.CV.A461.01	2.04	0	0.767276	HNSC	9	disomy	1
TCGA.CV.A463.01	2.2	0	0.492864	HNSC	7	polysomy	1
TCGA.CV.A464.01	2.03	0	0.851653	HNSC	5	disomy	1
TCGA.CV.A6JD.01	2.06	0	0.175249	HNSC	5	disomy	1
TCGA.CV.A6JN.01	1.99	0	0.778917	HNSC	7	disomy	1
TCGA.CV.A6JO.01	2.17	0	0.495112	HNSC	6	disomy	0
TCGA.CV.A6JT.01	2.03	0	0.689168	HNSC	5	disomy	1
TCGA.CV.A6JU.01	1.91	0	0.94474	HNSC	11	disomy	1
TCGA.CV.A6JY.01	1.89	0	0.71098	HNSC	2	disomy	1
TCGA.CV.A6JZ.01	2.26	0	0.905333	HNSC	12	polysomy	1
TCGA.CV.A6K1.01	1.86	0	0.829521	HNSC	4	disomy	1
TCGA.CV.A6K2.01	2.03	0	0.505529	HNSC	2	disomy	1
TCGA.CW.5580.01	1.9	0	0.214332	KIRC	3	disomy	0
TCGA.CW.5581.01	2.04	0	0.116545	KIRC	2	disomy	0
TCGA.CW.5583.01	2.03	0	0.296964	KIRC	3	disomy	0
TCGA.CW.5585.01	2.01	0	0.239377	KIRC	4	disomy	0
TCGA.CW.5587.01	2.13	0	0.34891	KIRC	7	disomy	0
TCGA.CW.5591.01	2.65	0	0.364783	KIRC	26	polysomy	0
TCGA.CW.6093.01	2.04	0	0.125487	KIRC	2	disomy	0
TCGA.CW.6097.01	2.04	0	0.414877	KIRC	1	disomy	0
TCGA.CX.7085.01	2	0	0.559344	HNSC	0	disomy	0
TCGA.CX.7219.01	1.71	0	0.893481	HNSC	10	monosomy	1
TCGA.CZ.4853.01	1.94	0	0.121148	KIRC	3	disomy	0
TCGA.CZ.4856.01	2.06	0	0.102026	KIRC	3	disomy	0
TCGA.CZ.4859.01	2.08	0	0.161342	KIRC	4	disomy	0
TCGA.CZ.4863.01	1.96	0	0.169268	KIRC	1	disomy	0
TCGA.CZ.4864.01	1.94	0	0.0908232	KIRC	5	disomy	0
TCGA.CZ.5451.01	1.99	0	0.205325	KIRC	4	disomy	0
TCGA.CZ.5452.01	1.8	0	0.212153	KIRC	5	monosomy	0
TCGA.CZ.5453.01	1.93	0	0.092998	KIRC	3	disomy	0
TCGA.CZ.5454.01	2.1	0	0.220304	KIRC	4	disomy	0
TCGA.CZ.5455.01	1.94	0	0.183152	KIRC	3	disomy	0
TCGA.CZ.5458.01	1.97	0	0.283526	KIRC	2	disomy	0
TCGA.CZ.5459.01	1.93	0	0.0792923	KIRC	2	disomy	0
TCGA.CZ.5460.01	1.96	0	0.162103	KIRC	2	disomy	0
TCGA.CZ.5462.01	1.87	0	0.0861632	KIRC	6	disomy	0
TCGA.CZ.5463.01	1.91	0	0.183074	KIRC	7	disomy	1
TCGA.CZ.5466.01	2.16	0	0.293204	KIRC	11	disomy	0
TCGA.CZ.5467.01	2.05	0	0.195368	KIRC	4	disomy	0
TCGA.CZ.5470.01	1.96	0	0.128248	KIRC	5	disomy	0
TCGA.CZ.5982.01	1.93	0	0.347595	KIRC	2	disomy	0
TCGA.CZ.5985.01	1.82	0	0.160613	KIRC	6	disomy	0
TCGA.CZ.5986.01	1.94	0	0.0651324	KIRC	6	disomy	0
TCGA.CZ.5987.01	1.83	0	0.135783	KIRC	9	disomy	0
TCGA.CZ.5988.01	1.93	0	0.0984954	KIRC	6	disomy	0
TCGA.CZ.5989.01	1.97	0	0.0902997	KIRC	3	disomy	0
TCGA.D1.A0ZN.01	2.08	0	0.152249	UCEC	2	disomy	0
TCGA.D1.A0ZO.01	2.09	0	0.213538	UCEC	2	disomy	0
TCGA.D1.A0ZP.01	2.19	0	0.910199	UCEC	7	disomy	0
TCGA.D1.A0ZQ.01	2.06	0	0.289346	UCEC	5	disomy	0
TCGA.D1.A0ZS.01	2	0	0.370426	UCEC	0	disomy	0
TCGA.D1.A0ZV.01	2	0	0.313536	UCEC	0	disomy	0
TCGA.D1.A101.01	2	0	0.271922	UCEC	0	disomy	0
TCGA.D1.A102.01	2.18	0	0.180101	UCEC	8	disomy	0
TCGA.D1.A103.01	2	0	0.205022	UCEC	0	disomy	0
TCGA.D1.A15W.01	2	0	0.240556	UCEC	0	disomy	0
TCGA.D1.A15X.01	2	0	0.326237	UCEC	0	disomy	0
TCGA.D1.A15Z.01	2.05	0	0.258188	UCEC	2	disomy	0
TCGA.D1.A160.01	2.07	0	0.201433	UCEC	1	disomy	0
TCGA.D1.A161.01	2.05	0	0.182906	UCEC	2	disomy	0
TCGA.D1.A163.01	2	0	0.352791	UCEC	0	disomy	0
TCGA.D1.A165.01	2.28	0	0.145207	UCEC	6	polysomy	0
TCGA.D1.A167.01	2	0	0.380953	UCEC	0	disomy	0
TCGA.D1.A168.01	2.29	0	0.389609	UCEC	7	polysomy	0
TCGA.D1.A169.01	1.92	0	0.873756	UCEC	7	disomy	1
TCGA.D1.A16B.01	2	0	0.201464	UCEC	0	disomy	0
TCGA.D1.A16D.01	2	0	0.166248	UCEC	0	disomy	0
TCGA.D1.A16E.01	2	0	0.208328	UCEC	0	disomy	0
TCGA.D1.A16I.01	1.94	0	0.813138	UCEC	5	disomy	1
TCGA.D1.A16J.01	1.98	0	0.313065	UCEC	5	disomy	0
TCGA.D1.A16N.01	1.82	0	0.907024	UCEC	15	disomy	1
TCGA.D1.A16O.01	1.98	0	0.0680579	UCEC	0	disomy	0
TCGA.D1.A16Q.01	1.99	0	0.260455	UCEC	0	disomy	0
TCGA.D1.A16R.01	2.05	0	0.309173	UCEC	2	disomy	0
TCGA.D1.A16V.01	1.82	0	0.457409	UCEC	6	disomy	0
TCGA.D1.A16X.01	2	0	0.46547	UCEC	0	disomy	0
TCGA.D1.A16Y.01	2	0	0.485199	UCEC	0	disomy	1
TCGA.D1.A174.01	2	0	0.363159	UCEC	0	disomy	0
TCGA.D1.A176.01	2.13	0	0.195792	UCEC	1	disomy	0
TCGA.D1.A177.01	2.04	0	0.340273	UCEC	1	disomy	0
TCGA.D1.A17A.01	2.07	0	0.0557408	UCEC	1	disomy	0
TCGA.D1.A17B.01	2.04	0	0.393554	UCEC	1	disomy	0
TCGA.D1.A17C.01	2	0	0.334348	UCEC	0	disomy	0
TCGA.D1.A17D.01	2	0	0.26572	UCEC	0	disomy	0
TCGA.D1.A17F.01	1.91	0	0.230228	UCEC	2	disomy	0
TCGA.D1.A17H.01	1.99	0	0.178908	UCEC	0	disomy	0
TCGA.D1.A17K.01	1.87	0	0.765444	UCEC	5	disomy	1
TCGA.D1.A17L.01	2.07	0	0.168129	UCEC	1	disomy	0
TCGA.D1.A17M.01	2.03	0	0.109842	UCEC	1	disomy	0
TCGA.D1.A17N.01	2	0	0.295562	UCEC	0	disomy	0
TCGA.D1.A17Q.01	2	0	0.419492	UCEC	0	disomy	0
TCGA.D1.A17R.01	2.22	0	0.343569	UCEC	8	polysomy	0
TCGA.D1.A17S.01	2	0	0.242798	UCEC	0	disomy	0
TCGA.D1.A17T.01	2.05	0	0.244091	UCEC	2	disomy	0
TCGA.D1.A17U.01	2	0	0.229841	UCEC	0	disomy	0
TCGA.D1.A1NS.01	2	0	0.219501	UCEC	0	disomy	0
TCGA.D1.A1NU.01	1.83	0	0.949272	UCEC	12	disomy	1
TCGA.D1.A1NW.01	1.95	0	0.7647	UCEC	5	disomy	1
TCGA.D1.A1NX.01	2	0	0.678063	UCEC	4	disomy	1
TCGA.D1.A1NY.01	2.02	0	0.298359	UCEC	0	disomy	0
TCGA.D1.A1NZ.01	2.07	0	0.260606	UCEC	1	disomy	0
TCGA.D1.A1O5.01	2	0	0.223866	UCEC	0	disomy	0
TCGA.D1.A1O7.01	2	0	0.170159	UCEC	0	disomy	0
TCGA.D1.A1O8.01	2	0	0.43058	UCEC	0	disomy	0
TCGA.D1.A2G0.01	2.1	0	0.3306	UCEC	4	disomy	0
TCGA.D1.A2G5.01	2.42	0	0.150448	UCEC	15	polysomy	0
TCGA.D1.A2G6.01	2.34	0	0.464541	UCEC	9	polysomy	0
TCGA.D1.A2G7.01	2	0	0.724932	UCEC	6	disomy	1
TCGA.D1.A3DA.01	2.08	0	0.0716824	UCEC	1	disomy	0
TCGA.D1.A3DG.01	1.74	0	0.14319	UCEC	8	monosomy	0
TCGA.D1.A3JQ.01	1.96	0	0.797914	UCEC	4	disomy	1
TCGA.D3.A1Q3.06	2.33	0	0.414138	SKCM	9	polysomy	0
TCGA.D3.A1Q4.06	1.85	0	0.33776	SKCM	13	disomy	0
TCGA.D3.A1Q7.06	2.02	0	0.232854	SKCM	6	disomy	0
TCGA.D3.A1Q8.06	1.77	0	0.182595	SKCM	9	monosomy	0
TCGA.D3.A1QA.06	2.09	0	0.603576	SKCM	7	disomy	0
TCGA.D3.A1QB.06	2.19	0	0.232898	SKCM	3	disomy	0
TCGA.D3.A2J6.06	1.82	0	0.525724	SKCM	12	disomy	0
TCGA.D3.A2J7.06	1.81	0	0.0563189	SKCM	10	disomy	0
TCGA.D3.A2J8.06	2.19	0	0.313902	SKCM	4	disomy	0
TCGA.D3.A2J9.06	2.33	0	0.224025	SKCM	6	polysomy	0
TCGA.D3.A2JB.06	1.88	0	0.15231	SKCM	6	disomy	0
TCGA.D3.A2JG.06	1.94	0	0.730334	SKCM	8	disomy	0
TCGA.D3.A2JH.06	2.07	0	0.168841	SKCM	2	disomy	0
TCGA.D3.A2JK.06	1.9	0	0.0162647	SKCM	5	disomy	0
TCGA.D3.A3BZ.06	2.03	0	0.400485	SKCM	0	disomy	0
TCGA.D3.A3C6.06	1.61	0	0.321349	SKCM	9	monosomy	0
TCGA.D3.A3C7.06	1.86	0	0.112961	SKCM	9	disomy	0
TCGA.D3.A3C8.06	2	0	0.488816	SKCM	0	disomy	1
TCGA.D3.A3CB.06	2.42	0	0.153091	SKCM	11	polysomy	0
TCGA.D3.A3ML.06	2.23	0	0.0791337	SKCM	8	polysomy	0
TCGA.D3.A3MO.06	1.87	0	0.575334	SKCM	5	disomy	0
TCGA.D3.A3MR.06	1.64	0	0.0925826	SKCM	16	monosomy	0
TCGA.D3.A3MU.06	2.41	0	0.043362	SKCM	11	polysomy	0
TCGA.D3.A51E.06	2.1	0	0.193623	SKCM	6	disomy	0
TCGA.D3.A51H.06	2.01	0	0.225478	SKCM	0	disomy	0
TCGA.D3.A51J.06	2	0	0.240286	SKCM	13	disomy	0
TCGA.D3.A51K.06	2.27	0	0.115948	SKCM	10	polysomy	0
TCGA.D3.A51R.06	2.17	0	0.697042	SKCM	5	disomy	0
TCGA.D3.A51T.06	1.87	0	0.411667	SKCM	10	disomy	1
TCGA.D3.A5GL.06	1.84	0	0.0547519	SKCM	5	disomy	0
TCGA.D3.A5GS.06	2.05	0	0.0498068	SKCM	9	disomy	0
TCGA.D3.A8GB.06	1.92	0	0.234884	SKCM	10	disomy	0
TCGA.D3.A8GE.06	2	0	0.0267113	SKCM	0	disomy	0
TCGA.D3.A8GJ.06	2.13	0	0.251405	SKCM	5	disomy	0
TCGA.D3.A8GK.06	2.13	0	0.110496	SKCM	4	disomy	0
TCGA.D3.A8GL.06	2.06	0	0.298054	SKCM	10	disomy	0
TCGA.D3.A8GQ.06	2.36	0	0.0798667	SKCM	11	polysomy	0
TCGA.D3.A8GR.06	1.95	0	0.0318325	SKCM	8	disomy	0
TCGA.D3.A8GS.06	1.8	0	0.211549	SKCM	16	monosomy	0
TCGA.D3.A8GV.06	1.99	0	0.267086	SKCM	4	disomy	0
TCGA.D6.6515.01	2.13	0	0.660746	HNSC	4	disomy	1
TCGA.D6.6517.01	2.08	0	0.922601	HNSC	8	disomy	1
TCGA.D6.6824.01	2	0	0.497776	HNSC	0	disomy	0
TCGA.D6.6825.01	1.93	0	0.884107	HNSC	7	disomy	1
TCGA.D6.6827.01	2.14	0	0.515171	HNSC	6	disomy	0
TCGA.D6.8568.01	2.08	0	0.905082	HNSC	8	disomy	1
TCGA.D6.A4Z9.01	1.9	0	0.929239	HNSC	10	disomy	1
TCGA.D6.A4ZB.01	1.98	0	0.787231	HNSC	8	disomy	1
TCGA.D6.A6EK.01	2.1	0	0.459668	HNSC	4	disomy	0
TCGA.D6.A6EN.01	2.12	0	0.0994095	HNSC	3	disomy	0
TCGA.D6.A6EO.01	1.98	0	0.96063	HNSC	5	disomy	1
TCGA.D6.A6ES.01	1.96	0	0.921657	HNSC	6	disomy	0
TCGA.D6.A74Q.01	1.92	0	0.679687	HNSC	6	disomy	1
TCGA.D7.5577.01	2.08	0	0.394393	STAD	4	disomy	0
TCGA.D7.5578.01	2.03	0	0.781969	STAD	3	disomy	1
TCGA.D7.6518.01	2.1	0	0.684122	STAD	12	disomy	1
TCGA.D7.6522.01	2	0	0.431691	STAD	0	disomy	0
TCGA.D7.6524.01	2.13	0	0.478367	STAD	3	disomy	0
TCGA.D7.6525.01	1.85	0	0.881241	STAD	8	disomy	1
TCGA.D7.6815.01	1.93	0	0.88528	STAD	4	disomy	1
TCGA.D7.6820.01	1.57	0	0.838166	STAD	16	monosomy	1
TCGA.D7.6822.01	2.32	0	0.898049	STAD	14	polysomy	1
TCGA.D7.8570.01	2.14	0	0.354751	STAD	8	disomy	0
TCGA.D7.8572.01	1.99	0	0.574517	STAD	0	disomy	0
TCGA.D7.8574.01	2.04	0	0.277747	STAD	1	disomy	0
TCGA.D7.8575.01	1.87	0	0.660396	STAD	9	disomy	0
TCGA.D7.8576.01	1.65	0	0.901415	STAD	14	monosomy	1
TCGA.D7.8578.01	1.94	0	0.726363	STAD	12	disomy	1
TCGA.D7.8579.01	2.12	0	0.544435	STAD	2	disomy	0
TCGA.D7.A4YT.01	2.08	0	0.176022	STAD	3	disomy	0
TCGA.D7.A4YV.01	2.12	0	0.160864	STAD	6	disomy	0
TCGA.D7.A4YX.01	2.09	0	0.208733	STAD	7	disomy	0
TCGA.D7.A4YY.01	1.91	0	0.515575	STAD	2	disomy	0
TCGA.D7.A4Z0.01	2.2	0	0.516186	STAD	4	polysomy	0
TCGA.D7.A6EY.01	2.07	0	0.363168	STAD	2	disomy	0
TCGA.D7.A6EZ.01	2.05	0	0.389785	STAD	3	disomy	0
TCGA.D7.A747.01	2.37	0	0.400324	STAD	10	polysomy	0
TCGA.D7.A748.01	2.08	0	0.447816	STAD	2	disomy	0
TCGA.D8.A13Y.01	1.75	0	0.507899	BRCA	13	monosomy	1
TCGA.D8.A140.01	2.11	0	0.17899	BRCA	5	disomy	0
TCGA.D8.A141.01	2.24	0	0.396064	BRCA	9	polysomy	0
TCGA.D8.A145.01	1.94	0	0.223893	BRCA	4	disomy	0
TCGA.D8.A1J8.01	1.54	0	0.394661	BRCA	19	monosomy	0
TCGA.D8.A1J9.01	2.02	0	0.648409	BRCA	10	disomy	1
TCGA.D8.A1JA.01	1.92	0	0.497616	BRCA	6	disomy	0
TCGA.D8.A1JB.01	1.69	0	0.326372	BRCA	8	monosomy	0
TCGA.D8.A1JC.01	1.91	0	0.498072	BRCA	14	disomy	0
TCGA.D8.A1JH.01	2	0	0.205421	BRCA	0	disomy	0
TCGA.D8.A1JI.01	1.76	0	0.0361907	BRCA	9	monosomy	0
TCGA.D8.A1JM.01	1.85	0	0.832617	BRCA	14	disomy	1
TCGA.D8.A1JN.01	1.94	0	0.290334	BRCA	7	disomy	0
TCGA.D8.A1JP.01	2.08	0	0.367152	BRCA	4	disomy	0
TCGA.D8.A1JS.01	2.01	0	0.0925462	BRCA	2	disomy	0
TCGA.D8.A1JT.01	2.41	0	0.17254	BRCA	18	polysomy	0
TCGA.D8.A1JU.01	2.01	0	0.190034	BRCA	4	disomy	0
TCGA.D8.A1X7.01	2.15	0	0.169223	BRCA	4	disomy	0
TCGA.D8.A1X8.01	1.96	0	0.104481	BRCA	3	disomy	0
TCGA.D8.A1X9.01	1.98	0	0.475699	BRCA	4	disomy	0
TCGA.D8.A1XA.01	1.66	0	0.695235	BRCA	17	monosomy	1
TCGA.D8.A1XB.01	2	0	0.206777	BRCA	3	disomy	0
TCGA.D8.A1XC.01	2.06	0	0.107394	BRCA	2	disomy	0
TCGA.D8.A1XG.01	2	0	0.196877	BRCA	4	disomy	0
TCGA.D8.A1XM.01	1.98	0	0.292093	BRCA	5	disomy	0
TCGA.D8.A1XO.01	1.85	0	0.21831	BRCA	7	disomy	0
TCGA.D8.A1XR.01	1.98	0	0.0875216	BRCA	6	disomy	0
TCGA.D8.A1XT.01	1.9	0	0.94925	BRCA	12	disomy	1
TCGA.D8.A1XU.01	1.53	0	0.333443	BRCA	19	monosomy	0
TCGA.D8.A1XV.01	2.07	0	0.0620296	BRCA	1	disomy	0
TCGA.D8.A1Y0.01	2.13	0	0.281157	BRCA	10	disomy	0
TCGA.D8.A1Y2.01	2.23	0	0.65587	BRCA	12	polysomy	0
TCGA.D8.A27E.01	2	0	0.107978	BRCA	0	disomy	0
TCGA.D8.A27F.01	1.7	0	0.962752	BRCA	7	monosomy	1
[truncated: 1,411 more rows]
