# Supplementary material for: Systems approaches identify the consequences of monosomy in somatic human cells
Source: Nat Commun. 2021 Sep 22;12:5576. doi: 10.1038/s41467-021-25288-x (PMC8458293; doi:10.1038/s41467-021-25288-x)
Supplement: Supplementary file 9 — Supplementary Data 6 [file 41467_2021_25288_MOESM9_ESM.xlsx]

## Sheet: Annotation
column name	annotation
Sample	sample name
CCLE_ID	CCLE ID
ploidy	ploidy
Genome.doublings	genome doublings
Site_Primary	origin site
tcga_code	corresponding TCGA organ code
ploidy_type	ploidy type
GO_RIBOSOME_BIOGENESIS	ssgsea pathway score
GO_RIBOSOME_ASSEMBLY	ssgsea pathway score
GO_CYTOSOLIC_RIBOSOME	ssgsea pathway score
GO_STRUCTURAL_CONSTITUENT_OF_RIBOSOME	ssgsea pathway score
GO_REGULATION_OF_RIBOSOME_BIOGENESIS	ssgsea pathway score
GO_RRNA_METABOLIC_PROCESS	ssgsea pathway score
GO_RRNA_3_END_PROCESSING	ssgsea pathway score
GO_RRNA_METHYLATION	ssgsea pathway score
GO_RRNA_BINDING	ssgsea pathway score
GO_RRNA_TRANSPORT	ssgsea pathway score
GO_5S_RRNA_BINDING	ssgsea pathway score
KEGG_RIBOSOME	ssgsea pathway score
KEGG_P53_SIGNALING_PATHWAY	ssgsea pathway score

## Sheet: data
Sample	CCLE_ID	ploidy	Genome.doublings	Site_Primary	tcga_code	ploidy_type	GO_RIBOSOME_BIOGENESIS	GO_RIBOSOME_ASSEMBLY	GO_CYTOSOLIC_RIBOSOME	GO_STRUCTURAL_CONSTITUENT_OF_RIBOSOME	GO_REGULATION_OF_RIBOSOME_BIOGENESIS	GO_RRNA_METABOLIC_PROCESS	GO_RRNA_3_END_PROCESSING	GO_RRNA_METHYLATION	GO_RRNA_BINDING	GO_RRNA_TRANSPORT	GO_5S_RRNA_BINDING	KEGG_RIBOSOME	KEGG_P53_SIGNALING_PATHWAY
22RV1_PROSTATE	22RV1_PROSTATE	2.13	0	prostate	PRAD	disomy	0.114399	0.0223953	-0.0529133	-0.0357185	0.19855	0.106583	0.153311	-0.00183367	-0.0482248	-0.0915532	-0.176154	-0.148585	-0.154415
2313287_STOMACH	2313287_STOMACH	2.09	0	stomach	STAD	disomy	0.0791479	-0.0105237	-0.0928099	-0.0599165	0.316063	0.079504	0.140283	-0.00881167	-0.0485441	-0.0881918	-0.157017	-0.167654	-0.109856
42MGBA_CENTRAL_NERVOUS_SYSTEM	42MGBA_CENTRAL_NERVOUS_SYSTEM	1.33	0	central_nervous_system	GBM	monosomy	0.0456019	-0.0145794	-0.0733159	-0.0715998	-0.00296206	0.0363761	0.159253	-0.187851	-0.139507	-0.261258	-0.172548	-0.133728	-0.218511
639V_URINARY_TRACT	639V_URINARY_TRACT	2.3	0	urinary_tract	BLCA	disomy	0.152511	0.135515	0.0601621	0.0556321	0.202804	0.147336	0.319466	-0.00778175	0.0314949	0.0613688	-0.154892	0.032244	-0.183287
697_HAEMATOPOIETIC_AND_LYMPHOID_TISSUE	697_HAEMATOPOIETIC_AND_LYMPHOID_TISSUE	2.03	0	haematopoietic_and_lymphoid_tissue	ALL	disomy	0.125275	0.0406	0.155342	0.112822	0.197227	0.130343	0.24697	-0.0901575	0.0796669	-0.072969	0.111421	0.190414	-0.139138
769P_KIDNEY	769P_KIDNEY	1.99	0	kidney	KIRC	disomy	0.0672235	0.0191542	-0.0203271	-0.0230259	0.0732682	0.0642143	0.23304	-0.0844006	-0.0694155	0.0568766	-0.160542	-0.103643	-0.171421
A172_CENTRAL_NERVOUS_SYSTEM	A172_CENTRAL_NERVOUS_SYSTEM	1.97	0	central_nervous_system	GBM	disomy	-0.00238089	-0.0804828	-0.0873487	-0.084794	0.0567471	-0.00350591	0.219996	-0.148622	-0.115371	-0.112454	-0.332679	-0.214735	-0.217728
A204_SOFT_TISSUE	A204_SOFT_TISSUE	2	0	soft_tissue	SARC	disomy	0.0933676	0.0607559	0.0404608	0.0130959	0.147767	0.0925754	0.237392	-0.0967709	-0.0275478	-0.091938	-0.0608948	-0.0124672	-0.216397
A2058_SKIN	A2058_SKIN	2.21	0	skin	SKCM	disomy	0.132869	0.0321631	-0.0236396	-0.00128284	0.200222	0.137133	0.239243	0.038285	-0.0178865	-0.0930538	-0.167421	-0.100338	-0.170338
A2780_OVARY	A2780_OVARY	2.01	0	ovary	UNABLE TO CLASSIFY	disomy	0.126319	0.0383616	0.0188188	0.0122324	0.208694	0.135529	0.248573	-0.0803251	-0.0440674	0.0459602	-0.179929	-0.0452686	-0.144722
A3KAW_HAEMATOPOIETIC_AND_LYMPHOID_TISSUE	A3KAW_HAEMATOPOIETIC_AND_LYMPHOID_TISSUE	2.1	0	haematopoietic_and_lymphoid_tissue	DLBC	disomy	0.074034	0.0838204	0.0930295	0.0465045	0.196726	0.0599377	0.0671879	-0.0887156	0.0298923	-0.0902802	-0.150314	0.114601	-0.23996
A4FUK_HAEMATOPOIETIC_AND_LYMPHOID_TISSUE	A4FUK_HAEMATOPOIETIC_AND_LYMPHOID_TISSUE	2.05	0	haematopoietic_and_lymphoid_tissue	DLBC	disomy	0.184131	0.127631	0.110519	0.0846983	0.262844	0.182662	0.23656	0.00281093	0.0364084	-0.0712271	0.100189	0.101499	-0.16457
A673_BONE	A673_BONE	2.01	0	bone	SARC	disomy	0.0407426	-0.00908108	-0.0161276	-0.0215977	0.119013	0.0453763	0.237631	-0.058149	-0.101768	-0.107167	-0.180577	-0.06398	-0.17664
A704_KIDNEY	A704_KIDNEY	1.99	0	kidney	KIRC	disomy	0.0476801	0.120308	0.248499	0.240682	0.057504	0.0436231	0.229555	0.0253461	0.0754373	0.0519111	-0.0709906	0.361547	-0.155128
ACCMESO1_PLEURA	ACCMESO1_PLEURA	1.1	0	pleura	MESO	monosomy	0.139483	0.141834	0.220834	0.222756	0.199913	0.137093	0.453646	-0.00750379	0.0976467	0.315353	0.029871	0.295724	-0.135233
ACHN_KIDNEY	ACHN_KIDNEY	1.22	0	kidney	KIRC	monosomy	0.0703285	0.0100754	-0.0584418	-0.0446915	0.0720645	0.0574964	0.231873	-0.0380192	-0.0514114	-0.0851029	-0.169182	-0.141009	-0.148365
AGS_STOMACH	AGS_STOMACH	2.1	0	stomach	STAD	disomy	0.0830936	0.0216654	-0.0647623	-0.0826644	0.137077	0.0689041	0.150549	-0.0975237	-0.101921	-0.0909429	-0.281045	-0.179469	-0.109791
ALLSIL_HAEMATOPOIETIC_AND_LYMPHOID_TISSUE	ALLSIL_HAEMATOPOIETIC_AND_LYMPHOID_TISSUE	2.11	0	haematopoietic_and_lymphoid_tissue	ALL	disomy	0.15183	0.0268126	8.36158e-05	-0.0139503	0.255938	0.158313	0.314245	-0.055602	0.0235195	-0.0893175	-0.165476	-0.0390062	-0.127771
AM38_CENTRAL_NERVOUS_SYSTEM	AM38_CENTRAL_NERVOUS_SYSTEM	1.9	0	central_nervous_system	GBM	disomy	0.135601	0.125746	0.0390297	0.0317214	0.257915	0.131655	0.244601	-0.0457521	-0.0388553	0.0586047	-0.147005	-0.000711387	-0.131484
AML193_HAEMATOPOIETIC_AND_LYMPHOID_TISSUE	AML193_HAEMATOPOIETIC_AND_LYMPHOID_TISSUE	2.23	0	haematopoietic_and_lymphoid_tissue	LAML	disomy	0.134117	0.0444574	-0.00455179	0.0270888	0.362868	0.129151	0.243863	-0.0122544	0.0122357	0.0570659	0.0183671	-0.0194617	-0.136995
AMO1_HAEMATOPOIETIC_AND_LYMPHOID_TISSUE	AMO1_HAEMATOPOIETIC_AND_LYMPHOID_TISSUE	1.91	0	haematopoietic_and_lymphoid_tissue	MM	disomy	0.137743	0.117138	0.116602	0.0900851	0.0814291	0.135084	0.242767	0.0412762	0.0424872	0.0601153	0.0334195	0.136651	-0.122188
AN3CA_ENDOMETRIUM	AN3CA_ENDOMETRIUM	2.21	0	endometrium	UCEC	disomy	0.117723	0.010862	0.00831994	-0.00948325	0.310968	0.122705	0.232946	-0.0984588	-0.0692662	-0.231048	-0.175406	-0.0454499	-0.155419
BCP1_HAEMATOPOIETIC_AND_LYMPHOID_TISSUE	BCP1_HAEMATOPOIETIC_AND_LYMPHOID_TISSUE	2.08	0	haematopoietic_and_lymphoid_tissue	DLBC	disomy	0.13659	0.0639896	0.0739938	0.0563457	0.141733	0.143336	0.234105	-0.038475	0.0600993	-0.081086	0.105347	0.0736724	-0.118501
BDCM_HAEMATOPOIETIC_AND_LYMPHOID_TISSUE	BDCM_HAEMATOPOIETIC_AND_LYMPHOID_TISSUE	2	0	haematopoietic_and_lymphoid_tissue	ALL	disomy	0.13503	0.0843737	0.129154	0.0795267	0.209218	0.139024	0.310981	-0.0413415	0.0638565	0.0606095	0.105524	0.141657	-0.127934
BFTC909_KIDNEY	BFTC909_KIDNEY	2	0	kidney	KIRC	disomy	-0.00398205	-0.0450649	-0.018088	-0.0441495	0.00308729	-0.0248506	-0.0114454	-0.224432	-0.170903	-0.255905	-0.270395	-0.0196889	-0.270509
BICR22_UPPER_AERODIGESTIVE_TRACT	BICR22_UPPER_AERODIGESTIVE_TRACT	2.03	0	upper_aerodigestive_tract	HNSC	disomy	-0.10194	-0.109676	-0.0700034	-0.124207	-0.155611	-0.122027	-0.143253	-0.23953	-0.228743	-0.106	-0.307584	-0.122794	-0.212137
BICR56_UPPER_AERODIGESTIVE_TRACT	BICR56_UPPER_AERODIGESTIVE_TRACT	2.03	0	upper_aerodigestive_tract	HNSC	disomy	-0.131586	-0.188866	-0.12186	-0.175848	-0.236889	-0.14149	-0.147641	-0.249978	-0.269226	-0.274796	-0.28938	-0.183936	-0.227304
BL41_HAEMATOPOIETIC_AND_LYMPHOID_TISSUE	BL41_HAEMATOPOIETIC_AND_LYMPHOID_TISSUE	2.14	0	haematopoietic_and_lymphoid_tissue	DLBC	disomy	0.210406	0.103924	0.0906841	0.0917487	0.259942	0.225345	0.253623	0.0801548	0.0802983	-0.0744297	-0.0519851	0.0902159	-0.144072
BL70_HAEMATOPOIETIC_AND_LYMPHOID_TISSUE	BL70_HAEMATOPOIETIC_AND_LYMPHOID_TISSUE	2.05	0	haematopoietic_and_lymphoid_tissue	DLBC	disomy	0.202333	0.157753	0.178343	0.138967	0.209835	0.202765	0.323729	0.0447557	0.157852	0.0660199	0.112738	0.222256	-0.16375
BT483_BREAST	BT483_BREAST	1.91	0	breast	BRCA	disomy	0.010725	-0.0420776	-0.167275	-0.134058	-0.0831469	0.00226576	0.143129	-0.147451	-0.150976	-0.295695	-0.336856	-0.288148	-0.221405
BT549_BREAST	BT549_BREAST	1.34	0	breast	BRCA	monosomy	0.127624	0.0294019	-0.027637	-0.0058139	0.25785	0.128184	0.324845	-0.132876	-0.017424	-0.0827884	-0.159045	-0.087431	-0.202236
BV173_HAEMATOPOIETIC_AND_LYMPHOID_TISSUE	BV173_HAEMATOPOIETIC_AND_LYMPHOID_TISSUE	2.14	0	haematopoietic_and_lymphoid_tissue	LCML	disomy	0.140163	0.138075	0.273667	0.153227	0.202716	0.144814	0.375474	-0.0809323	0.0528573	0.0561555	0.124607	0.377149	0.0272327
C2BBE1_LARGE_INTESTINE	C2BBE1_LARGE_INTESTINE	1.38	0	large_intestine	COAD/READ	monosomy	0.114203	0.0461521	-0.0601112	-0.0221625	0.144545	0.103903	0.0765592	-0.0443412	-0.0604625	-0.0797706	-0.181139	-0.13947	-0.191367
C32_SKIN	C32_SKIN	2.11	0	skin	SKCM	disomy	0.0510826	-0.0221314	-0.0733194	-0.0569419	0.120667	0.0441979	0.13789	-0.0941165	-0.083048	-0.0990949	-0.18155	-0.145903	-0.167167
CA46_HAEMATOPOIETIC_AND_LYMPHOID_TISSUE	CA46_HAEMATOPOIETIC_AND_LYMPHOID_TISSUE	2.07	0	haematopoietic_and_lymphoid_tissue	DLBC	disomy	0.151893	0.107731	0.0847337	0.0445886	0.191426	0.14904	0.300208	0.0653972	0.0791605	0.0501569	0.0178991	0.103214	-0.10766
CADOES1_BONE	CADOES1_BONE	2.1	0	bone	SARC	disomy	0.039088	0.0602702	0.0958785	0.0401751	-0.0174026	0.0303875	0.151178	-0.18116	0.0106335	-0.255323	0.0993148	0.115092	-0.177676
CAKI2_KIDNEY	CAKI2_KIDNEY	1.43	0	kidney	KIRC	monosomy	0.0308091	-0.0577192	-0.0905967	-0.0969268	-0.01182	0.0303547	0.143325	-0.138425	-0.123602	-0.255711	-0.267557	-0.213132	-0.203243
CAL148_BREAST	CAL148_BREAST	2.09	0	breast	BRCA	disomy	0.0679096	0.0286321	0.0582817	0.0401996	0.114935	0.0645119	0.152041	-0.0150028	-0.0181832	-0.278827	-0.185612	0.0363121	-0.146494
CAL27_UPPER_AERODIGESTIVE_TRACT	CAL27_UPPER_AERODIGESTIVE_TRACT	1.98	0	upper_aerodigestive_tract	HNSC	disomy	0.0279041	-0.0343313	-0.0853345	-0.0864112	0.136048	0.0233145	-0.0305151	-0.128718	-0.140722	-0.0947711	-0.299878	-0.172868	-0.207462
CAL33_UPPER_AERODIGESTIVE_TRACT	CAL33_UPPER_AERODIGESTIVE_TRACT	2.13	0	upper_aerodigestive_tract	HNSC	disomy	-0.0110038	-0.0793338	-0.0875716	-0.085026	-0.0135755	-0.0286666	0.143413	-0.138309	-0.143389	-0.284071	-0.317177	-0.184795	-0.190744
CAL51_BREAST	CAL51_BREAST	2	0	breast	BRCA	disomy	0.0657233	-0.0328618	-0.0851755	-0.0827044	0.13136	0.0682053	0.232872	-0.100631	-0.110563	-0.0986873	-0.187145	-0.20074	-0.188465
CAL62_THYROID	CAL62_THYROID	1.6	0	thyroid	THCA	monosomy	0.109608	0.0316749	0.0610659	0.03984	0.251875	0.0992314	0.245734	-0.0461963	-0.029681	-0.0838926	-0.0807278	0.0467359	-0.171796
CAMA1_BREAST	CAMA1_BREAST	1.96	0	breast	BRCA	disomy	0.0963366	-0.00681933	-0.057466	-0.0338096	0.126707	0.0961871	0.214569	-0.0205274	-0.118947	-0.104652	-0.271167	-0.164059	-0.200379
CAOV3_OVARY	CAOV3_OVARY	1.71	0	ovary	OV	monosomy	0.0233431	-0.0192635	0.00310625	-0.00510857	0.128427	0.0118191	-0.0142282	-0.0985607	-0.0794361	-0.0858123	-0.28074	-0.0485706	-0.207945
CAPAN2_PANCREAS	CAPAN2_PANCREAS	1.79	0	pancreas	PAAD	disomy	0.0259517	-0.0462859	-0.0758566	-0.0755692	0.123244	0.0167219	0.15433	-0.0559536	-0.153771	-0.281263	-0.305383	-0.126676	-0.125313
CAS1_CENTRAL_NERVOUS_SYSTEM	CAS1_CENTRAL_NERVOUS_SYSTEM	1.87	0	central_nervous_system	GBM	disomy	-0.00938243	-0.0633161	-0.144522	-0.117204	-0.0739866	-0.0334088	-0.023306	-0.188054	-0.145358	-0.255388	-0.191814	-0.256091	-0.220238
CCFSTTG1_CENTRAL_NERVOUS_SYSTEM	CCFSTTG1_CENTRAL_NERVOUS_SYSTEM	2.01	0	central_nervous_system	GBM	disomy	0.00726189	-0.0414785	-0.119019	-0.0904858	-0.00506325	-0.00612706	0.147516	-0.240547	-0.143414	-0.114636	-0.0655242	-0.194403	-0.0531419
CCK81_LARGE_INTESTINE	CCK81_LARGE_INTESTINE	1.98	0	large_intestine	COAD/READ	disomy	0.171673	0.0888995	0.0134849	0.0171279	0.320104	0.164255	0.235444	0.00316562	-0.0461707	-0.067393	-0.148261	-0.0306371	-0.0930478
CFPAC1_PANCREAS	CFPAC1_PANCREAS	1.76	0	pancreas	PAAD	monosomy	-0.0104864	-0.0799617	-0.121665	-0.103209	0.0687075	-0.0118627	-0.0396795	-0.100621	-0.123099	-0.117468	-0.309941	-0.204516	-0.201903
CHP126_AUTONOMIC_GANGLIA	CHP126_AUTONOMIC_GANGLIA	2.12	0	autonomic_ganglia	NB	disomy	0.091554	0.0258714	0.0799544	0.040146	0.193618	0.0877155	0.23056	-0.0777393	0.0299295	-0.0919827	0.0046328	0.0918916	-0.220446
CHP212_AUTONOMIC_GANGLIA	CHP212_AUTONOMIC_GANGLIA	2.04	0	autonomic_ganglia	NB	disomy	0.116391	-0.00583546	-0.0572753	-0.0418795	0.208571	0.119584	0.227799	-0.0147604	-0.0685718	0.0621592	-0.178392	-0.156633	-0.109502
CI1_HAEMATOPOIETIC_AND_LYMPHOID_TISSUE	CI1_HAEMATOPOIETIC_AND_LYMPHOID_TISSUE	2	0	haematopoietic_and_lymphoid_tissue	DLBC	disomy	0.227087	0.169643	0.0962564	0.0887053	0.265982	0.228262	0.392135	0.110324	0.0551557	0.191881	-0.0494596	0.0909511	-0.112756
CJM_SKIN	CJM_SKIN	1.38	0	skin	SKCM	monosomy	0.0726507	-0.00580427	-0.0172558	-0.0278977	0.19405	0.0608726	0.233804	-0.0994276	-0.0667413	-0.097985	-0.183491	-0.0877785	-0.171304
CL11_LARGE_INTESTINE	CL11_LARGE_INTESTINE	2.02	0	large_intestine	COAD/READ	disomy	0.0672512	-0.0453675	0.049853	0.0205663	0.131778	0.0704317	0.23459	-0.0475198	-0.0620881	-0.0944312	-0.170494	0.017618	-0.185601
CL14_LARGE_INTESTINE	CL14_LARGE_INTESTINE	1.92	0	large_intestine	COAD/READ	disomy	0.0346137	-0.0025499	0.0244695	-0.000524151	0.129206	0.0211051	0.149002	-0.0889229	-0.062737	-0.0930466	-0.184262	0.0189236	-0.22978
CL34_LARGE_INTESTINE	CL34_LARGE_INTESTINE	1.98	0	large_intestine	COAD/READ	disomy	0.121107	0.077911	0.0579834	0.0516772	0.188549	0.115048	0.236742	0.023531	0.00490069	0.0616122	0.0298991	0.0513025	-0.209923
CL40_LARGE_INTESTINE	CL40_LARGE_INTESTINE	2.08	0	large_intestine	COAD/READ	disomy	0.0296107	0.0242187	0.016157	0.0206325	-0.06721	0.00825432	-0.0190234	-0.135338	-0.0632349	-0.0767143	-0.231649	-0.00284632	-0.130367
CMK_HAEMATOPOIETIC_AND_LYMPHOID_TISSUE	CMK_HAEMATOPOIETIC_AND_LYMPHOID_TISSUE	1.94	0	haematopoietic_and_lymphoid_tissue	LAML	disomy	0.126211	0.0743568	0.0890582	0.0294731	0.132394	0.138763	0.232629	-0.0139968	0.0552333	-0.103498	0.0896103	0.0830448	-0.144366
CMLT1_HAEMATOPOIETIC_AND_LYMPHOID_TISSUE	CMLT1_HAEMATOPOIETIC_AND_LYMPHOID_TISSUE	1.99	0	haematopoietic_and_lymphoid_tissue	LCML	disomy	0.0884692	0.0736908	0.0462755	0.0211103	0.123935	0.0754393	0.148867	-0.102196	0.0181354	-0.101447	0.00604219	0.0649677	-0.112137
COLO679_SKIN	COLO679_SKIN	2.14	0	skin	SKCM	disomy	0.094554	0.0176332	-0.0375082	-0.0138032	0.137686	0.0854573	0.156838	-0.00126551	-0.0769571	-0.0839013	-0.169165	-0.0871056	-0.18524
COLO684_ENDOMETRIUM	COLO684_ENDOMETRIUM	2.31	0	endometrium	UCEC	disomy	0.0243707	-0.0258659	-0.0140729	-0.0276889	-0.0272368	0.0301705	0.238513	-0.0612466	-0.0916803	-0.119829	-0.188843	-0.0333979	-0.162074
COLO741_SKIN	COLO741_SKIN	1.77	0	skin	SKCM	monosomy	0.0804537	0.000926448	0.00841906	0.0182167	0.134073	0.0871275	0.153294	-0.00640777	-0.0797808	-0.0885725	-0.173547	-0.0428526	-0.180246
CORL105_LUNG	CORL105_LUNG	1.76	0	lung	LUAD	monosomy	0.0785012	0.0483363	0.0189687	0.0147764	0.25356	0.0668618	0.060623	-0.0530847	-0.0185562	-0.0950582	-0.166407	-0.0275255	-0.225646
CORL24_LUNG	CORL24_LUNG	1.78	0	lung	SCLC	disomy	-0.00924093	-0.105087	-0.048623	-0.0972539	0.0461831	-0.00471953	-0.0457051	-0.161241	-0.102166	-0.126922	-0.304886	-0.10031	-0.136256
CORL279_LUNG	CORL279_LUNG	1.78	0	lung	SCLC	disomy	0.0377067	-0.0650683	-0.0868443	-0.0918491	0.180843	0.0421485	-0.0337309	-0.0532	-0.0991777	-0.116145	-0.184448	-0.185148	-0.170488
CORL47_LUNG	CORL47_LUNG	1.95	0	lung	SCLC	disomy	-0.00767161	-0.0308664	-0.0216876	-0.0265083	0.0416988	-0.0184779	0.147302	-0.14847	-0.092742	-0.129319	-0.301069	-0.0676665	-0.100403
CORL88_LUNG	CORL88_LUNG	1.92	0	lung	SCLC	disomy	0.0430324	-0.0385546	-0.166487	-0.144938	0.0521511	0.0288356	0.142171	-0.0940748	-0.165839	0.0501073	-0.291418	-0.316107	-0.16346
COV362_OVARY	COV362_OVARY	1.82	0	ovary	OV	disomy	0.0679922	-0.0013442	0.0757978	0.0486876	0.200694	0.0605729	0.169142	-0.128783	-0.0473127	-0.0781737	-0.16209	0.0785882	-0.246556
COV434_OVARY	COV434_OVARY	2	0	ovary	OV	disomy	0.119709	0.0804525	0.0771189	0.0367598	0.261395	0.110556	0.238889	-0.0522592	0.00564128	-0.078416	0.0283066	0.0510992	-0.128409
CW2_LARGE_INTESTINE	CW2_LARGE_INTESTINE	2	0	large_intestine	COAD/READ	disomy	0.131661	0.0989996	0.0961728	0.0655106	0.194974	0.111568	0.157055	-0.0134611	0.0197646	-0.0822956	0.0201617	0.0897108	-0.183854
D283MED_CENTRAL_NERVOUS_SYSTEM	D283MED_CENTRAL_NERVOUS_SYSTEM	2.04	0	central_nervous_system	MB	disomy	0.158952	0.0975955	0.157104	0.108989	0.202131	0.172949	0.252146	-0.008593	0.0893531	0.0537658	0.108675	0.197632	-0.133953
D341MED_CENTRAL_NERVOUS_SYSTEM	D341MED_CENTRAL_NERVOUS_SYSTEM	2.19	0	central_nervous_system	MB	disomy	0.130348	0.160586	0.205226	0.113654	0.127508	0.123206	0.0761975	-0.0202203	0.0748228	0.055578	0.114444	0.253845	-0.110466
DAUDI_HAEMATOPOIETIC_AND_LYMPHOID_TISSUE	DAUDI_HAEMATOPOIETIC_AND_LYMPHOID_TISSUE	2	0	haematopoietic_and_lymphoid_tissue	DLBC	disomy	0.121713	0.0907972	0.18277	0.104659	0.188606	0.119932	0.307583	-0.0108261	0.0726588	0.195667	0.0269487	0.2313	-0.127298
DKMG_CENTRAL_NERVOUS_SYSTEM	DKMG_CENTRAL_NERVOUS_SYSTEM	1.91	0	central_nervous_system	GBM	disomy	-0.0662718	-0.118409	-0.181402	-0.169507	0.0732701	-0.068912	0.0564388	-0.143765	-0.179632	-0.284279	-0.189061	-0.328313	-0.193559
DMS153_LUNG	DMS153_LUNG	1.9	0	lung	SCLC	disomy	0.0211036	-0.0980232	-0.179621	-0.146289	0.0440781	0.0177688	0.136797	-0.112621	-0.189517	-0.115783	-0.304421	-0.321241	-0.0290209
DND41_HAEMATOPOIETIC_AND_LYMPHOID_TISSUE	DND41_HAEMATOPOIETIC_AND_LYMPHOID_TISSUE	1.99	0	haematopoietic_and_lymphoid_tissue	ALL	disomy	0.058521	-0.0242142	-0.0134872	-0.0221735	0.240503	0.0546437	0.230738	-0.137191	-0.053587	-0.106047	-0.182322	-0.0396669	-0.0460159
DOHH2_HAEMATOPOIETIC_AND_LYMPHOID_TISSUE	DOHH2_HAEMATOPOIETIC_AND_LYMPHOID_TISSUE	2.06	0	haematopoietic_and_lymphoid_tissue	DLBC	disomy	0.137371	0.0858411	0.21532	0.132933	0.130098	0.139232	0.311974	-0.00656666	0.106061	0.0652858	0.032517	0.289138	-0.153966
DU4475_BREAST	DU4475_BREAST	2.02	0	breast	BRCA	disomy	-0.00944317	-0.0508409	-0.0907218	-0.0725736	-0.0198799	-0.0267963	0.224605	-0.0941369	-0.143359	-0.100215	-0.288737	-0.154475	-0.194816
DV90_LUNG	DV90_LUNG	2.06	0	lung	LUAD	disomy	0.154034	0.0658536	0.0308017	0.0363819	0.258313	0.159968	0.238271	-0.00551744	-0.0289285	-0.0733574	-0.145096	-0.00345168	-0.153238
EB1_HAEMATOPOIETIC_AND_LYMPHOID_TISSUE	EB1_HAEMATOPOIETIC_AND_LYMPHOID_TISSUE	2.01	0	haematopoietic_and_lymphoid_tissue	DLBC	disomy	0.145812	0.115318	0.12106	0.0655169	0.201404	0.145668	0.3084	0.027423	0.0964439	0.185283	0.0990315	0.132423	-0.0484412
EFE184_ENDOMETRIUM	EFE184_ENDOMETRIUM	1.9	0	endometrium	UCEC	disomy	0.0798281	0.0124645	0.0320149	0.00772626	0.143495	0.0733179	0.166385	-0.0393892	-0.0498526	-0.0635192	-0.14424	-0.00617819	-0.246493
EFM192A_BREAST	EFM192A_BREAST	1.8	0	breast	BRCA	disomy	0.0354148	-0.0836002	-0.0513678	-0.0461795	0.00154689	0.0371002	0.220726	-0.0950294	-0.108375	-0.0907425	-0.283436	-0.122719	-0.192978
EFO27_OVARY	EFO27_OVARY	2.02	0	ovary	OV	disomy	0.0186451	-0.0395176	-0.083885	-0.0778946	-0.00332246	0.00775998	0.235145	-0.189416	-0.101302	0.0558326	-0.181896	-0.182382	-0.250847
EHEB_HAEMATOPOIETIC_AND_LYMPHOID_TISSUE	EHEB_HAEMATOPOIETIC_AND_LYMPHOID_TISSUE	2	0	haematopoietic_and_lymphoid_tissue	CLL	disomy	0.0733575	0.0337058	0.0745782	0.0322252	0.191617	0.0671314	0.0700419	-0.0472727	-0.03951	-0.0912873	-0.163918	0.0841569	-0.114438
EM2_HAEMATOPOIETIC_AND_LYMPHOID_TISSUE	EM2_HAEMATOPOIETIC_AND_LYMPHOID_TISSUE	1.93	0	haematopoietic_and_lymphoid_tissue	LCML	disomy	0.119854	0.0682413	0.0443717	0.0475683	0.141342	0.118877	0.16797	-0.127133	0.0348483	0.189441	-0.0633388	0.0536177	-0.165553
EN_ENDOMETRIUM	EN_ENDOMETRIUM	2.02	0	endometrium	UCEC	disomy	0.118324	0.0268785	-0.00590959	-0.0247306	0.245655	0.115237	0.153553	-0.0150431	-0.0817946	-0.0919162	-0.179516	-0.0721971	-0.17874
EOL1_HAEMATOPOIETIC_AND_LYMPHOID_TISSUE	EOL1_HAEMATOPOIETIC_AND_LYMPHOID_TISSUE	2.19	0	haematopoietic_and_lymphoid_tissue	LAML	disomy	0.123789	0.123464	0.17257	0.110439	0.198014	0.109716	0.240223	-0.0862022	0.107182	-0.0833139	0.111064	0.232848	-0.139372
ESS1_ENDOMETRIUM	ESS1_ENDOMETRIUM	2.03	0	endometrium	UCEC	disomy	0.0687642	-0.0104076	-0.0632147	-0.073586	0.14124	0.0727614	0.307659	-0.0974564	-0.104748	-0.103047	-0.196011	-0.193543	-0.161002
F36P_HAEMATOPOIETIC_AND_LYMPHOID_TISSUE	F36P_HAEMATOPOIETIC_AND_LYMPHOID_TISSUE	1.92	0	haematopoietic_and_lymphoid_tissue	LAML	disomy	0.066554	0.0351434	0.158719	0.0928883	0.130632	0.0740897	0.232921	-0.0953091	0.0492695	-0.0752471	0.0271562	0.200377	-0.144567
FADU_UPPER_AERODIGESTIVE_TRACT	FADU_UPPER_AERODIGESTIVE_TRACT	1.72	0	upper_aerodigestive_tract	HNSC	monosomy	0.118567	0.0596224	0.0121294	0.0112365	0.138761	0.106142	0.305751	-0.131667	-0.0302003	0.200713	-0.184894	-0.042408	-0.152994
FTC133_THYROID	FTC133_THYROID	1.21	0	thyroid	THCA	monosomy	0.0147567	-0.0294969	-0.0460954	-0.0461393	-0.226274	0.0027679	0.159184	-0.222636	-0.124649	-0.101569	-0.0781981	-0.113395	-0.256571
G401_SOFT_TISSUE	G401_SOFT_TISSUE	2	0	soft_tissue	SARC	disomy	0.140503	0.0443347	-0.0450849	-0.0255143	0.263721	0.155493	0.323788	-0.0506742	0.00848361	-0.079758	-0.162388	-0.137557	-0.146772
G402_SOFT_TISSUE	G402_SOFT_TISSUE	2.09	0	soft_tissue	SARC	disomy	0.119215	0.0344798	0.0547828	0.0226838	0.21035	0.127005	0.238984	-0.0959051	-0.0570031	-0.0810471	-0.0627923	0.00996612	-0.174856
GA10_HAEMATOPOIETIC_AND_LYMPHOID_TISSUE	GA10_HAEMATOPOIETIC_AND_LYMPHOID_TISSUE	2.04	0	haematopoietic_and_lymphoid_tissue	DLBC	disomy	0.215442	0.157165	0.155984	0.122639	0.264498	0.220613	0.250057	0.0785094	0.133814	0.0635528	0.114312	0.187226	-0.159632
GDM1_HAEMATOPOIETIC_AND_LYMPHOID_TISSUE	GDM1_HAEMATOPOIETIC_AND_LYMPHOID_TISSUE	2.07	0	haematopoietic_and_lymphoid_tissue	LAML	disomy	0.0646195	-0.0209639	0.0840425	0.0283891	0.189105	0.0667672	0.153817	-0.0600711	0.0118412	-0.0965631	0.0113134	0.111622	-0.0593968
GMS10_CENTRAL_NERVOUS_SYSTEM	GMS10_CENTRAL_NERVOUS_SYSTEM	1.38	0	central_nervous_system	GBM	monosomy	0.00871027	-0.101042	-0.130126	-0.129388	0.0605421	0.00360727	0.151872	-0.209049	-0.195656	-0.10252	-0.313172	-0.260034	-0.160081
GP2D_LARGE_INTESTINE	GP2D_LARGE_INTESTINE	2	0	large_intestine	COAD/READ	disomy	0.137704	0.0332543	0.0405397	0.031508	0.254902	0.144329	0.239886	-0.0468086	-0.0285769	-0.0673548	-0.0643611	0.00327376	-0.148891
GRANTA519_HAEMATOPOIETIC_AND_LYMPHOID_TISSUE	GRANTA519_HAEMATOPOIETIC_AND_LYMPHOID_TISSUE	1.92	0	haematopoietic_and_lymphoid_tissue	DLBC	disomy	0.125062	0.0456229	0.0885209	0.0332014	0.266382	0.11232	0.234064	-0.0407434	0.0301684	0.0481711	0.0216734	0.110836	-0.0573627
HCC1187_BREAST	HCC1187_BREAST	1.4	0	breast	BRCA	monosomy	0.0248876	-0.0723482	0.00548451	-0.052868	0.0615898	0.0281295	0.144239	-0.153723	-0.11487	-0.284175	-0.300423	0.00921286	-0.146594
HCC1395_BREAST	HCC1395_BREAST	1.48	0	breast	BRCA	monosomy	0.0738265	-0.000111801	0.0138766	-0.000875574	0.129483	0.0658277	0.163595	-0.0992285	-0.0615716	-0.0977518	-0.173272	-0.0172951	-0.180296
HCC1419_BREAST	HCC1419_BREAST	2.07	0	breast	BRCA	disomy	0.0179014	-0.0238608	-0.0770638	-0.0434627	0.00206341	0.00836454	-0.0285125	-0.103113	-0.103422	-0.252271	-0.270699	-0.148892	-0.257778
HCC1428_BREAST	HCC1428_BREAST	1.92	0	breast	BRCA	disomy	0.0684212	-0.0079942	-0.0214638	-0.018831	0.121447	0.0526328	0.232529	-0.115997	-0.134428	-0.111289	-0.284565	-0.0828317	-0.174998
HCC15_LUNG	HCC15_LUNG	1.73	0	lung	LUSC	monosomy	0.104726	0.0533184	-0.0760328	-0.0741828	0.203543	0.101384	0.0607455	-0.119248	-0.078114	-0.0835336	-0.172745	-0.207482	-0.124764
HCC1500_BREAST	HCC1500_BREAST	1.75	0	breast	BRCA	monosomy	0.068865	-0.0181387	-0.0406655	0.00390799	0.184937	0.0656761	0.150475	-0.0172829	-0.0874033	-0.260562	-0.292892	-0.0833266	-0.134725
HCC2218_BREAST	HCC2218_BREAST	2.12	0	breast	BRCA	disomy	0.0832818	0.0780594	0.111124	0.0892342	0.145699	0.0709593	0.0675752	-0.131889	0.0288081	-0.0800828	-0.0591134	0.136057	-0.211012
HCC38_BREAST	HCC38_BREAST	1.61	0	breast	BRCA	monosomy	0.044492	-0.0656598	-0.0999394	-0.0849893	0.119557	0.0431208	0.22584	-0.16876	-0.142212	-0.107724	-0.309081	-0.160375	-0.193368
HCC78_LUNG	HCC78_LUNG	2.15	0	lung	LUAD	disomy	0.0943892	0.0325641	0.0524293	0.0427771	0.0692886	0.0904689	0.237363	-0.0824877	-0.0301965	-0.0968568	-0.174561	0.0346597	-0.18245
HCT116_LARGE_INTESTINE	HCT116_LARGE_INTESTINE	2.06	0	large_intestine	COAD/READ	disomy	0.194163	0.0954338	-0.0238401	-0.0268719	0.217029	0.194528	0.325415	-0.0327936	-0.00838709	-0.0706078	-0.153047	-0.142883	-0.117473
HCT15_LARGE_INTESTINE	HCT15_LARGE_INTESTINE	2	0	large_intestine	COAD/READ	disomy	0.181233	0.0909975	-0.00755614	0.0116452	0.266871	0.18995	0.318086	-0.00321105	-0.013422	-0.0676251	-0.150968	-0.0887522	-0.128399
HEC108_ENDOMETRIUM	HEC108_ENDOMETRIUM	1.67	0	endometrium	UCEC	monosomy	-0.00930478	-0.0700741	-0.121994	-0.155491	-0.016817	-0.0193162	0.13592	-0.187603	-0.171968	-0.10919	-0.303898	-0.229919	-0.207889
HEC151_ENDOMETRIUM	HEC151_ENDOMETRIUM	2	0	endometrium	UCEC	disomy	0.140038	0.0807596	-0.016256	-0.0179746	0.265732	0.138176	0.247855	-0.0379171	-0.0563433	-0.081275	-0.15869	-0.111163	-0.176186
HEC1A_ENDOMETRIUM	HEC1A_ENDOMETRIUM	2.14	0	endometrium	UCEC	disomy	0.0879789	0.0155827	-0.0357652	-0.00899983	0.190903	0.0843369	0.163521	-0.126273	-0.111043	-0.0816435	-0.178224	-0.110084	-0.212968
HEC1B_ENDOMETRIUM	HEC1B_ENDOMETRIUM	1.95	0	endometrium	UCEC	disomy	0.0836162	-0.0283019	-0.0580922	-0.0505316	0.196896	0.0829014	0.164799	-0.0869135	-0.127972	-0.0927774	-0.184249	-0.112405	-0.224982
HEC251_ENDOMETRIUM	HEC251_ENDOMETRIUM	2.06	0	endometrium	UCEC	disomy	0.108397	0.0162403	-0.0138937	-0.0316421	0.263719	0.115844	0.242505	-0.0927965	-0.0813017	-0.0821236	-0.174447	-0.0882064	-0.231558
HEC265_ENDOMETRIUM	HEC265_ENDOMETRIUM	2	0	endometrium	UCEC	disomy	0.0723136	-0.0187454	-0.0620274	-0.0674962	0.132291	0.0765701	0.240861	-0.0852115	-0.0928714	-0.0899475	-0.178053	-0.173219	-0.21277
HEC59_ENDOMETRIUM	HEC59_ENDOMETRIUM	2.02	0	endometrium	UCEC	disomy	0.124743	0.00970049	-0.0179392	-0.0212726	0.366753	0.120138	0.317888	-0.0575376	-0.0829396	-0.0903029	-0.282457	-0.101122	-0.189851
HEC6_ENDOMETRIUM	HEC6_ENDOMETRIUM	1.96	0	endometrium	UCEC	disomy	0.131119	0.0387509	-0.117746	-0.0800388	0.308409	0.121196	0.233178	-0.0149454	-0.107407	-0.0971404	-0.182993	-0.26452	-0.0851805
HEPG2_LIVER	HEPG2_LIVER	2.26	0	liver	LIHC	disomy	0.0443102	0.00879648	-0.00565372	0.00236572	0.0699263	0.027202	-0.110668	-0.0938024	-0.0689645	-0.0735198	-0.237533	-0.0310157	-0.225586
HEYA8_OVARY	HEYA8_OVARY	2.03	0	ovary	OV	disomy	0.167453	0.146488	0.159976	0.126509	0.322008	0.176641	0.326436	-0.041443	0.0457663	0.203263	0.0368861	0.181919	-0.0705465
HH_HAEMATOPOIETIC_AND_LYMPHOID_TISSUE	HH_HAEMATOPOIETIC_AND_LYMPHOID_TISSUE	2.04	0	haematopoietic_and_lymphoid_tissue	ALL	disomy	0.174611	0.0969431	0.0697899	0.0575056	0.139435	0.178579	0.385926	-0.0280362	0.0275135	0.0648063	-0.251285	0.0759939	-0.182073
HL60_HAEMATOPOIETIC_AND_LYMPHOID_TISSUE	HL60_HAEMATOPOIETIC_AND_LYMPHOID_TISSUE	1.97	0	haematopoietic_and_lymphoid_tissue	LAML	disomy	0.159273	0.150012	0.168065	0.154461	0.141599	0.154471	0.327203	-0.0354073	0.116058	0.06815	0.0426114	0.252912	-0.188465
HPBALL_HAEMATOPOIETIC_AND_LYMPHOID_TISSUE	HPBALL_HAEMATOPOIETIC_AND_LYMPHOID_TISSUE	1.94	0	haematopoietic_and_lymphoid_tissue	ALL	disomy	0.0304441	-0.041695	0.0616001	0.0131714	0.0502277	0.0373806	0.225991	-0.0939278	-0.0336455	-0.109252	-0.277714	0.0816484	-0.124756
HS683_CENTRAL_NERVOUS_SYSTEM	HS683_CENTRAL_NERVOUS_SYSTEM	1.98	0	central_nervous_system	LGG	disomy	0.0104337	-0.0458091	-0.100139	-0.0795926	0.0637933	-0.0049706	0.226373	-0.138355	-0.157121	-0.268753	-0.298349	-0.212497	-0.190072
HS729_SOFT_TISSUE	HS729_SOFT_TISSUE	1.96	0	soft_tissue	SARC	disomy	0.0346979	-0.0388783	-0.0459658	-0.0643358	8.26501e-05	0.0320738	0.154916	-0.100794	-0.166293	-0.253756	-0.287881	-0.12337	-0.236209
HS852T_SKIN	HS852T_SKIN	2.14	0	skin	SKCM	disomy	0.0691129	-0.00515113	0.011436	0.00210175	0.134456	0.0647447	0.23024	-0.151489	-0.0776828	-0.0973697	-0.277862	-0.0469769	-0.158485
HT_HAEMATOPOIETIC_AND_LYMPHOID_TISSUE	HT_HAEMATOPOIETIC_AND_LYMPHOID_TISSUE	1.97	0	haematopoietic_and_lymphoid_tissue	DLBC	disomy	0.21109	0.0957802	0.105004	0.0857134	0.316888	0.208979	0.319169	0.104668	0.101424	0.0662632	-0.0641175	0.0974311	-0.0656167
HT1080_SOFT_TISSUE	HT1080_SOFT_TISSUE	2.04	0	soft_tissue	SARC	disomy	0.13082	0.0433385	0.068732	0.0460533	0.265426	0.131639	0.249341	-0.0884605	-0.021869	-0.078948	-0.054777	0.0439797	-0.0911359
HT115_LARGE_INTESTINE	HT115_LARGE_INTESTINE	2.1	0	large_intestine	COAD/READ	disomy	0.124921	0.0713595	0.0482486	0.0809171	0.262622	0.123806	0.163323	0.0461463	-0.00777726	-0.064914	-0.154039	0.0477377	-0.149814
HT55_LARGE_INTESTINE	HT55_LARGE_INTESTINE	1.78	0	large_intestine	COAD/READ	disomy	0.0999704	0.0663709	0.0848456	0.0736962	0.141168	0.104538	0.153218	0.0356999	0.00689072	0.0742754	-0.0620544	0.116952	-0.127045
HUH6_LIVER	HUH6_LIVER	2.01	0	liver	LIHC	disomy	0.078325	0.068982	0.0301414	0.0286725	0.20269	0.070609	0.160541	-0.083665	-0.0080958	-0.0651036	-0.0618352	0.0205763	-0.255992
HUNS1_HAEMATOPOIETIC_AND_LYMPHOID_TISSUE	HUNS1_HAEMATOPOIETIC_AND_LYMPHOID_TISSUE	1.99	0	haematopoietic_and_lymphoid_tissue	MM	disomy	0.194339	0.145636	0.138905	0.118733	0.209543	0.20305	0.321651	-0.0305264	0.119469	0.190521	0.1099	0.153209	-0.130343
HUPT3_PANCREAS	HUPT3_PANCREAS	1.87	0	pancreas	PAAD	disomy	0.0792909	-0.00932918	0.0387326	0.0360822	0.196772	0.0764054	0.159871	-0.00837629	-0.0618889	-0.0893823	-0.278246	0.0100658	-0.224952
IGR37_SKIN	IGR37_SKIN	1.76	0	skin	SKCM	monosomy	0.11616	-0.00127414	-0.0719012	-0.0404824	0.199594	0.115518	0.158377	-0.050901	-0.0780362	-0.0800053	-0.177323	-0.186851	-0.0963885
IGR39_SKIN	IGR39_SKIN	1.49	0	skin	SKCM	monosomy	0.0317792	-0.0207898	0.0235104	0.00065806	-0.0736034	0.0183142	0.0779948	-0.18895	-0.0680037	-0.234171	-0.28013	-0.0133098	-0.241458
IGROV1_OVARY	IGROV1_OVARY	2	0	ovary	OV	disomy	0.108242	0.0367479	0.00678054	-0.00875963	0.0772137	0.0990173	0.315127	-0.171459	-0.0437406	-0.0900163	-0.150577	-0.040906	-0.181259
IM95_STOMACH	IM95_STOMACH	2.09	0	stomach	STAD	disomy	0.099461	0.0583421	0.0391366	0.0377837	0.250969	0.0987466	0.0750424	0.0290279	-0.0273724	-0.084451	-0.153598	0.0388805	-0.180649
IMR32_AUTONOMIC_GANGLIA	IMR32_AUTONOMIC_GANGLIA	2.21	0	autonomic_ganglia	NB	disomy	0.150523	0.0627762	0.110768	0.0748963	0.203348	0.162131	0.16146	-0.016155	0.0287694	-0.0765256	-0.0693748	0.120674	-0.193112
ISHIKAWAHERAKLIO02ER_ENDOMETRIUM	ISHIKAWAHERAKLIO02ER_ENDOMETRIUM	2.06	0	endometrium	UCEC	disomy	0.101997	0.0196372	0.0363485	0.0202057	0.196107	0.104465	0.236757	-0.0991079	-0.0905711	-0.0900427	-0.167572	0.00496383	-0.165879
ISTMES2_PLEURA	ISTMES2_PLEURA	1.89	0	pleura	MESO	disomy	0.125472	0.0469502	0.0348224	0.037095	0.321102	0.122576	0.15361	-0.0923695	-0.0309013	-0.0905018	-0.181984	-0.0200106	-0.147355
J82_URINARY_TRACT	J82_URINARY_TRACT	1.95	0	urinary_tract	BLCA	disomy	0.085291	0.00649139	-0.0161901	0.00124412	0.190842	0.0840669	0.246704	-0.0929439	-0.0928579	-0.0867954	-0.171361	-0.107249	-0.193275
JEKO1_HAEMATOPOIETIC_AND_LYMPHOID_TISSUE	JEKO1_HAEMATOPOIETIC_AND_LYMPHOID_TISSUE	1.86	0	haematopoietic_and_lymphoid_tissue	DLBC	disomy	0.172419	0.127911	0.203459	0.15711	0.186526	0.183111	0.382719	0.10327	0.0959299	0.052462	-0.0664125	0.28003	-0.188658
JHH5_LIVER	JHH5_LIVER	2.2	0	liver	LIHC	disomy	0.109606	0.0690177	0.0318709	0.0328191	0.202774	0.0995448	0.160505	-0.0354556	-0.00587976	-0.0684477	-0.148232	0.0119732	-0.208909
JHH6_LIVER	JHH6_LIVER	1.72	0	liver	LIHC	monosomy	0.0680756	-0.0127727	0.0501909	0.0180363	0.0640663	0.0673923	0.0715715	-0.0845403	-0.000925003	-0.0880015	-0.0731085	0.0453299	-0.201584
JHOM2B_OVARY	JHOM2B_OVARY	2.05	0	ovary	OV	disomy	0.0216454	-0.0349133	-0.0169871	-0.0341458	-0.00936241	0.00891154	0.0525425	-0.11047	-0.0899176	-0.0967304	-0.281399	-0.026629	-0.184849
JHOS2_OVARY	JHOS2_OVARY	1.86	0	ovary	OV	disomy	0.0341324	0.0117935	0.105419	0.0861803	0.0659222	0.0304492	0.162537	-0.13168	-0.0124839	0.0646819	-0.169165	0.144301	-0.252955
JHOS4_OVARY	JHOS4_OVARY	1.67	0	ovary	OV	monosomy	0.0764549	0.0125193	0.019518	0.0314408	0.128476	0.0673164	0.143085	-0.144247	-0.0443432	-0.101599	-0.277043	-0.0401787	-0.211572
JHUEM1_ENDOMETRIUM	JHUEM1_ENDOMETRIUM	2	0	endometrium	UCEC	disomy	0.0639067	0.0477874	0.047581	0.0387512	0.072805	0.0565335	0.150478	-0.0953087	-0.0278807	-0.0821239	-0.0640299	0.0364276	-0.130822
JHUEM2_ENDOMETRIUM	JHUEM2_ENDOMETRIUM	2.18	0	endometrium	UCEC	disomy	0.0956285	0.0210674	-0.0419915	-0.0596463	0.136991	0.0933801	0.232873	-0.0965979	-0.10184	-0.0966386	-0.178408	-0.135151	-0.0684942
JHUEM3_ENDOMETRIUM	JHUEM3_ENDOMETRIUM	2	0	endometrium	UCEC	disomy	-0.0132341	-0.112506	-0.0658485	-0.0973798	-0.0104476	-0.0232264	0.0593847	-0.15795	-0.172568	-0.0961695	-0.304386	-0.14422	-0.209589
JHUEM7_ENDOMETRIUM	JHUEM7_ENDOMETRIUM	2	0	endometrium	UCEC	disomy	-0.0300059	-0.0818021	-0.174313	-0.141976	0.0684711	-0.0510541	-0.111859	-0.182541	-0.178347	-0.0940733	-0.27889	-0.2631	-0.186537
JK1_HAEMATOPOIETIC_AND_LYMPHOID_TISSUE	JK1_HAEMATOPOIETIC_AND_LYMPHOID_TISSUE	2.07	0	haematopoietic_and_lymphoid_tissue	LCML	disomy	0.10443	0.049972	0.129044	0.0750893	0.140415	0.108376	0.151175	-0.092975	0.0621873	0.0601918	0.105268	0.175761	-0.0956157
JL1_PLEURA	JL1_PLEURA	2.04	0	pleura	MESO	disomy	0.00344726	-0.00922623	0.0442301	-0.0186604	0.0671279	-0.0161185	-0.019674	-0.144305	-0.043847	-0.255517	-0.270264	0.0312975	-0.142653
JM1_HAEMATOPOIETIC_AND_LYMPHOID_TISSUE	JM1_HAEMATOPOIETIC_AND_LYMPHOID_TISSUE	2.33	0	haematopoietic_and_lymphoid_tissue	DLBC	disomy	0.17956	0.0938531	0.135803	0.0922317	0.267017	0.184339	0.166762	-0.034629	0.0579108	-0.0786722	-0.0623937	0.146245	-0.0606793
JURLMK1_HAEMATOPOIETIC_AND_LYMPHOID_TISSUE	JURLMK1_HAEMATOPOIETIC_AND_LYMPHOID_TISSUE	1.95	0	haematopoietic_and_lymphoid_tissue	LCML	disomy	0.0989706	0.0937474	0.106993	0.0639113	0.252699	0.0897175	0.163966	-0.0932235	0.046219	-0.0790692	0.104425	0.155149	-0.146307
JVM2_HAEMATOPOIETIC_AND_LYMPHOID_TISSUE	JVM2_HAEMATOPOIETIC_AND_LYMPHOID_TISSUE	2.03	0	haematopoietic_and_lymphoid_tissue	CLL	disomy	0.0419863	-0.0143523	0.0518423	0.0200243	0.193541	0.0373308	0.145946	-0.12795	-0.0899036	-0.0999402	-0.162931	0.0451077	-0.128518
JVM3_HAEMATOPOIETIC_AND_LYMPHOID_TISSUE	JVM3_HAEMATOPOIETIC_AND_LYMPHOID_TISSUE	2.07	0	haematopoietic_and_lymphoid_tissue	CLL	disomy	0.0967106	0.0938478	0.159864	0.0817871	0.256951	0.0933356	0.304829	-0.0413412	0.0613875	0.0573896	0.104928	0.19202	-0.0734415
K029AX_SKIN	K029AX_SKIN	1.93	0	skin	SKCM	disomy	0.069656	0.00275266	-0.0675848	-0.063339	0.136242	0.0634181	0.149409	-0.0879482	-0.108087	-0.0875447	-0.172363	-0.180692	-0.145087
KARPAS422_HAEMATOPOIETIC_AND_LYMPHOID_TISSUE	KARPAS422_HAEMATOPOIETIC_AND_LYMPHOID_TISSUE	2.07	0	haematopoietic_and_lymphoid_tissue	DLBC	disomy	0.13947	0.025795	0.00157624	-0.00697467	0.251339	0.142033	0.227205	0.0626354	-0.0135153	-0.0940749	-0.0874351	-0.0571649	-0.120314
KASUMI1_HAEMATOPOIETIC_AND_LYMPHOID_TISSUE	KASUMI1_HAEMATOPOIETIC_AND_LYMPHOID_TISSUE	1.97	0	haematopoietic_and_lymphoid_tissue	LAML	disomy	0.15334	0.0681459	0.163726	0.113414	0.266358	0.16507	0.314453	-0.0842805	0.0595045	0.195705	0.106853	0.232154	-0.124781
KASUMI2_HAEMATOPOIETIC_AND_LYMPHOID_TISSUE	KASUMI2_HAEMATOPOIETIC_AND_LYMPHOID_TISSUE	2.01	0	haematopoietic_and_lymphoid_tissue	ALL	disomy	0.130085	0.0580876	0.0730854	0.0255242	0.199806	0.120704	0.304666	-0.0471999	-0.0131323	0.0533738	-0.153712	0.0730263	-0.0607232
KASUMI6_HAEMATOPOIETIC_AND_LYMPHOID_TISSUE	KASUMI6_HAEMATOPOIETIC_AND_LYMPHOID_TISSUE	2.13	0	haematopoietic_and_lymphoid_tissue	LAML	disomy	0.104698	0.00953932	0.0584644	0.0326424	0.197047	0.107801	0.2276	-0.0576732	0.00802548	0.0470291	-0.163247	0.0762471	-0.15429
KCL22_HAEMATOPOIETIC_AND_LYMPHOID_TISSUE	KCL22_HAEMATOPOIETIC_AND_LYMPHOID_TISSUE	2.24	0	haematopoietic_and_lymphoid_tissue	LCML	disomy	0.0789932	-0.001885	0.0178442	0.014165	0.194431	0.0908069	0.316108	-0.139605	-0.0466136	-0.0820746	-0.16368	-0.00785147	-0.127638
KE37_HAEMATOPOIETIC_AND_LYMPHOID_TISSUE	KE37_HAEMATOPOIETIC_AND_LYMPHOID_TISSUE	2.04	0	haematopoietic_and_lymphoid_tissue	ALL	disomy	0.072054	0.00494119	0.0315741	-0.00873885	0.122891	0.0715782	0.376414	-0.142984	-0.0374142	0.0566107	-0.260833	0.0149893	-0.122632
KE97_HAEMATOPOIETIC_AND_LYMPHOID_TISSUE	KE97_HAEMATOPOIETIC_AND_LYMPHOID_TISSUE	2.1	0	haematopoietic_and_lymphoid_tissue	MM	disomy	0.192585	0.156065	0.144009	0.13098	0.373202	0.193315	0.388734	0.0796892	0.0720791	0.198229	0.0331887	0.187672	-0.0900933
KELLY_AUTONOMIC_GANGLIA	KELLY_AUTONOMIC_GANGLIA	2.08	0	autonomic_ganglia	NB	disomy	0.138202	0.0521314	0.0399487	0.0231376	0.262426	0.132386	0.242627	-0.00781103	-0.0291281	0.0622324	-0.0705879	0.01298	-0.105554
KG1_HAEMATOPOIETIC_AND_LYMPHOID_TISSUE	KG1_HAEMATOPOIETIC_AND_LYMPHOID_TISSUE	2.02	0	haematopoietic_and_lymphoid_tissue	LAML	disomy	0.140047	0.041297	0.0400244	0.0240836	0.317814	0.145067	0.242057	-0.047569	0.0247334	0.060819	-0.163443	0.0316241	-0.103751
KM12_LARGE_INTESTINE	KM12_LARGE_INTESTINE	2	0	large_intestine	COAD/READ	disomy	0.16598	0.166652	0.228202	0.190565	0.198585	0.151766	0.394441	0.0682028	0.0856042	0.204555	0.114432	0.318524	-0.146739
KMBC2_URINARY_TRACT	KMBC2_URINARY_TRACT	1.8	0	urinary_tract	BLCA	disomy	-0.0076904	-0.032118	-0.108364	-0.0887574	-0.0835012	-0.0120355	-0.0503687	-0.153035	-0.15845	-0.109389	-0.316406	-0.182616	-0.225424
KMRC1_KIDNEY	KMRC1_KIDNEY	1.94	0	kidney	KIRC	disomy	0.0123802	-0.013183	0.0286326	0.0463348	0.0712198	0.00777656	0.166535	-0.094998	-0.0690748	-0.0843889	-0.148963	0.0388806	-0.183178
KMRC2_KIDNEY	KMRC2_KIDNEY	1.89	0	kidney	KIRC	disomy	0.0538633	0.0312422	0.0547508	0.0519976	0.0791734	0.0468095	0.0777309	-0.0877985	-0.0714889	-0.0782065	-0.145858	0.0604197	-0.201354
KMRC20_KIDNEY	KMRC20_KIDNEY	1.91	0	kidney	KIRC	disomy	0.0209382	-0.0771635	-0.0970045	-0.0953179	0.130355	0.0216055	0.147837	0.0258178	-0.135178	-0.101964	-0.200981	-0.221799	-0.211928
KMRC3_KIDNEY	KMRC3_KIDNEY	1.99	0	kidney	KIRC	disomy	-0.073012	-0.126543	-0.123138	-0.152491	-0.0141568	-0.0929335	-0.158268	-0.200575	-0.171778	-0.116495	-0.33842	-0.235603	-0.120689
KMS12BM_HAEMATOPOIETIC_AND_LYMPHOID_TISSUE	KMS12BM_HAEMATOPOIETIC_AND_LYMPHOID_TISSUE	1.87	0	haematopoietic_and_lymphoid_tissue	MM	disomy	0.158975	0.0680043	0.0948603	0.064806	0.256757	0.168278	0.238117	0.0662953	0.0190855	-0.0787488	-0.146408	0.101794	-0.10933
KMS20_HAEMATOPOIETIC_AND_LYMPHOID_TISSUE	KMS20_HAEMATOPOIETIC_AND_LYMPHOID_TISSUE	1.86	0	haematopoietic_and_lymphoid_tissue	MM	disomy	0.122024	0.0418392	0.00506547	-0.0120659	0.311848	0.132577	0.151943	-0.00684337	-0.0611044	-0.0848686	-0.186323	-0.0902302	-0.216341
KMS21BM_HAEMATOPOIETIC_AND_LYMPHOID_TISSUE	KMS21BM_HAEMATOPOIETIC_AND_LYMPHOID_TISSUE	1.93	0	haematopoietic_and_lymphoid_tissue	MM	disomy	0.134778	0.160403	0.165858	0.107757	0.206514	0.12562	0.149686	-0.00443712	0.0808547	0.0565908	0.116504	0.181828	-0.170563
KMS27_HAEMATOPOIETIC_AND_LYMPHOID_TISSUE	KMS27_HAEMATOPOIETIC_AND_LYMPHOID_TISSUE	2.06	0	haematopoietic_and_lymphoid_tissue	MM	disomy	0.134939	0.0685525	0.0795188	0.0405079	0.207569	0.124265	0.161757	-0.0291644	0.023168	-0.0986998	-0.0619407	0.0816067	-0.13893
KMS28BM_HAEMATOPOIETIC_AND_LYMPHOID_TISSUE	KMS28BM_HAEMATOPOIETIC_AND_LYMPHOID_TISSUE	1.88	0	haematopoietic_and_lymphoid_tissue	MM	disomy	0.144874	0.0691526	0.0591929	0.027956	0.202334	0.148675	0.229248	0.0682879	-0.0105351	-0.0970016	-0.174454	0.0422306	-0.17808
KMS34_HAEMATOPOIETIC_AND_LYMPHOID_TISSUE	KMS34_HAEMATOPOIETIC_AND_LYMPHOID_TISSUE	1.9	0	haematopoietic_and_lymphoid_tissue	MM	disomy	0.152547	0.0679869	0.0335645	0.0481759	0.319214	0.155091	0.241709	0.110498	0.0070297	-0.0801331	-0.064119	0.0264604	-0.112736
KNS60_CENTRAL_NERVOUS_SYSTEM	KNS60_CENTRAL_NERVOUS_SYSTEM	1.2	0	central_nervous_system	GBM	monosomy	0.0215734	-0.0248671	-0.0767953	-0.0764835	0.138697	0.0138984	0.148596	-0.100682	-0.148749	-0.115495	-0.28413	-0.15144	-0.184328
KNS81_CENTRAL_NERVOUS_SYSTEM	KNS81_CENTRAL_NERVOUS_SYSTEM	1.96	0	central_nervous_system	GBM	disomy	-0.0026044	-0.0668079	-0.105026	-0.110291	0.132016	-0.00403712	0.149989	-0.100079	-0.127791	-0.0961736	-0.305207	-0.24186	-0.154556
KO52_HAEMATOPOIETIC_AND_LYMPHOID_TISSUE	KO52_HAEMATOPOIETIC_AND_LYMPHOID_TISSUE	2.12	0	haematopoietic_and_lymphoid_tissue	LAML	disomy	0.142152	0.106676	0.206644	0.124352	0.205659	0.151455	0.324607	-0.0108806	0.142765	0.186453	0.192564	0.29383	-0.212066
KOPN8_HAEMATOPOIETIC_AND_LYMPHOID_TISSUE	KOPN8_HAEMATOPOIETIC_AND_LYMPHOID_TISSUE	2	0	haematopoietic_and_lymphoid_tissue	ALL	disomy	0.0680315	0.0692608	0.0619718	0.0207836	-0.00460019	0.0621801	0.236205	-0.0859072	-0.033253	-0.090902	-0.0592333	0.0935803	-0.0908646
KP2_PANCREAS	KP2_PANCREAS	1.68	0	pancreas	PAAD	monosomy	0.037921	-0.00325596	0.0244647	0.0302772	0.0663137	0.0349712	0.238671	-0.0150785	-0.103979	-0.0924414	-0.179858	0.02228	-0.183123
KPNRTBM1_AUTONOMIC_GANGLIA	KPNRTBM1_AUTONOMIC_GANGLIA	1.99	0	autonomic_ganglia	NB	disomy	0.0694179	-0.0550135	-0.0811506	-0.0931098	0.186045	0.0738475	0.0589604	-0.0675992	-0.10072	0.0382835	-0.303749	-0.153366	-0.130625
KPNYN_AUTONOMIC_GANGLIA	KPNYN_AUTONOMIC_GANGLIA	1.97	0	autonomic_ganglia	NB	disomy	0.0969078	0.00184232	0.0404495	0.016051	0.247052	0.105925	0.231868	-0.0205999	0.0267058	0.0526197	-0.181059	0.0506057	-0.14375
KS1_CENTRAL_NERVOUS_SYSTEM	KS1_CENTRAL_NERVOUS_SYSTEM	1.9	0	central_nervous_system	GBM	disomy	0.0547563	0.0135294	-0.0369162	-0.0683525	0.14063	0.0489451	0.232115	-0.101469	-0.114735	-0.102402	-0.170572	-0.113285	-0.11088
KU1919_URINARY_TRACT	KU1919_URINARY_TRACT	1.87	0	urinary_tract	BLCA	disomy	0.0437993	-0.0264784	-0.0451482	-0.0349284	0.130851	0.0315772	0.239904	-0.140013	-0.128398	-0.0860412	-0.270055	-0.0858611	-0.223076
KU812_HAEMATOPOIETIC_AND_LYMPHOID_TISSUE	KU812_HAEMATOPOIETIC_AND_LYMPHOID_TISSUE	1.36	0	haematopoietic_and_lymphoid_tissue	LCML	monosomy	0.158766	0.0881456	0.0888927	0.0660913	0.213225	0.169985	0.314022	-0.0429368	0.0814529	-0.0739438	0.0329599	0.0925379	-0.182925
KYM1_SOFT_TISSUE	KYM1_SOFT_TISSUE	2.03	0	soft_tissue	SARC	disomy	0.0615939	-0.00182802	0.00891187	-0.0316966	0.133092	0.0631319	0.231814	-0.139849	-0.0820477	-0.0899679	-0.17291	-0.0606814	-0.203934
KYO1_HAEMATOPOIETIC_AND_LYMPHOID_TISSUE	KYO1_HAEMATOPOIETIC_AND_LYMPHOID_TISSUE	1.99	0	haematopoietic_and_lymphoid_tissue	LCML	disomy	0.156398	0.186685	0.208039	0.161056	0.197671	0.14814	0.243466	0.0383929	0.0734316	0.0642216	0.0262363	0.27301	-0.212468
KYSE270_OESOPHAGUS	KYSE270_OESOPHAGUS	1.46	0	oesophagus	ESCA	monosomy	0.023916	-0.0580469	-0.098395	-0.120977	-0.00591156	0.0171818	0.0723931	-0.0951483	-0.159915	-0.0882344	-0.278413	-0.205723	-0.246038
L363_HAEMATOPOIETIC_AND_LYMPHOID_TISSUE	L363_HAEMATOPOIETIC_AND_LYMPHOID_TISSUE	2.16	0	haematopoietic_and_lymphoid_tissue	MM	disomy	0.142626	0.0389812	-0.0341698	-0.00170471	0.360018	0.142714	0.225869	-0.0487525	-0.0199419	0.0373257	-0.1769	-0.093653	0.0207502
LK2_LUNG	LK2_LUNG	1.2	0	lung	LUSC	monosomy	0.11893	0.0532317	0.048012	0.0622944	0.196462	0.124489	0.240798	-0.0359477	-0.0376893	-0.0711603	-0.15596	0.0114678	-0.198795
LNCAPCLONEFGC_PROSTATE	LNCAPCLONEFGC_PROSTATE	1.97	0	prostate	PRAD	disomy	0.067162	0.0407977	0.0883112	0.0538979	0.178047	0.0590518	0.0763316	-0.01632	0.00946405	-0.0908085	0.0121559	0.0818093	-0.20741
LOUCY_HAEMATOPOIETIC_AND_LYMPHOID_TISSUE	LOUCY_HAEMATOPOIETIC_AND_LYMPHOID_TISSUE	1.96	0	haematopoietic_and_lymphoid_tissue	ALL	disomy	0.0844321	-0.0236074	-0.0940266	-0.0774782	0.193907	0.0861682	0.146222	-0.099597	-0.107335	-0.0963079	-0.173859	-0.194911	-0.10522
LOVO_LARGE_INTESTINE	LOVO_LARGE_INTESTINE	2.2	0	large_intestine	COAD/READ	disomy	0.150535	0.16517	0.188731	0.134449	0.25913	0.140134	0.309898	-0.04728	0.112953	0.191371	0.0985767	0.206381	-0.133759
LP1_HAEMATOPOIETIC_AND_LYMPHOID_TISSUE	LP1_HAEMATOPOIETIC_AND_LYMPHOID_TISSUE	1.92	0	haematopoietic_and_lymphoid_tissue	MM	disomy	0.0964703	0.00839801	0.050259	0.0210869	0.191918	0.0908076	0.0561463	0.0578161	-0.0205953	-0.110006	-0.27562	0.0251302	-0.133656
LS180_LARGE_INTESTINE	LS180_LARGE_INTESTINE	2	0	large_intestine	COAD/READ	disomy	0.1374	0.103983	0.06771	0.0744975	0.198827	0.132945	0.305979	-0.084794	0.0153653	0.0599726	0.017587	0.066653	-0.16629
LS513_LARGE_INTESTINE	LS513_LARGE_INTESTINE	2.28	0	large_intestine	COAD/READ	disomy	0.14143	0.0623879	0.0920213	0.0767687	0.20009	0.146718	0.234894	0.110656	0.0191387	0.070825	-0.0516348	0.0953169	-0.155714
LUDLU1_LUNG	LUDLU1_LUNG	1.82	0	lung	LUSC	disomy	0.0764791	0.0152868	-0.035277	-0.0466026	0.126794	0.069348	0.0634927	-0.0104002	-0.0774776	-0.100876	-0.287637	-0.118768	-0.190406
M07E_HAEMATOPOIETIC_AND_LYMPHOID_TISSUE	M07E_HAEMATOPOIETIC_AND_LYMPHOID_TISSUE	2.02	0	haematopoietic_and_lymphoid_tissue	LAML	disomy	0.160669	0.110423	0.0985582	0.0665002	0.202941	0.170157	0.244768	-0.0815683	0.0774788	-0.0679056	0.106798	0.117306	-0.0575336
MALME3M_SKIN	MALME3M_SKIN	1.95	0	skin	SKCM	disomy	-0.000291503	-0.0614212	-0.092666	-0.0939859	0.0581524	-0.00746839	0.0529277	-0.140264	-0.158705	-0.112374	-0.310173	-0.226321	-0.195354
MC116_HAEMATOPOIETIC_AND_LYMPHOID_TISSUE	MC116_HAEMATOPOIETIC_AND_LYMPHOID_TISSUE	2.08	0	haematopoietic_and_lymphoid_tissue	DLBC	disomy	0.19805	0.15702	0.190282	0.155502	0.316924	0.204559	0.249165	0.145175	0.107928	0.0656115	0.113876	0.240587	-0.113613
MCAS_OVARY	MCAS_OVARY	1.94	0	ovary	OV	disomy	0.102787	0.0708406	0.0520283	0.0389976	0.147164	0.105584	0.237203	-0.123258	-0.00547492	-0.0814676	-0.0656685	0.0343276	-0.184309
MCF7_BREAST	MCF7_BREAST	2.02	0	breast	BRCA	disomy	0.0897422	0.0315813	0.0369356	0.0359711	0.194573	0.0794608	0.065444	-0.052583	-0.0561609	-0.0821	-0.153929	0.00881514	-0.207987
MDAMB134VI_BREAST	MDAMB134VI_BREAST	1.99	0	breast	BRCA	disomy	0.0416096	-0.0152979	0.0692533	0.0703509	0.111393	0.0368904	0.226921	-0.115437	-0.0228272	-0.0963275	-0.174702	0.100085	-0.150234
MDAMB175VII_BREAST	MDAMB175VII_BREAST	2.04	0	breast	BRCA	disomy	-0.0287113	-0.0804411	-0.12266	-0.106763	-0.0862003	-0.0350219	-0.040628	-0.116909	-0.167154	-0.24399	-0.281307	-0.197194	-0.231178
MDAMB415_BREAST	MDAMB415_BREAST	1.63	0	breast	BRCA	monosomy	-0.00428822	-0.0924819	-0.148018	-0.102612	0.0665514	-0.00747187	-0.143404	-0.14944	-0.119385	-0.101771	-0.19394	-0.266814	-0.195135
MDAMB436_BREAST	MDAMB436_BREAST	1.67	0	breast	BRCA	monosomy	0.117278	0.0424534	-0.0310116	-0.0099613	0.140853	0.105414	0.242178	-0.00732917	-0.0302778	0.068071	-0.175981	-0.113726	-0.198543
MDAMB453_BREAST	MDAMB453_BREAST	2.19	0	breast	BRCA	disomy	0.109295	0.0326083	0.00435773	0.0237312	0.193792	0.0946388	0.232888	-0.051308	-0.0348399	-0.089708	-0.251752	-0.0434035	-0.100959
MDAMB468_BREAST	MDAMB468_BREAST	1.58	0	breast	BRCA	monosomy	0.0491155	-0.0110704	-0.0954783	-0.072335	0.0723997	0.0467573	0.153913	-0.139418	-0.165652	-0.0884612	-0.17715	-0.193395	-0.200889
MDAPCA2B_PROSTATE	MDAPCA2B_PROSTATE	2.05	0	prostate	PRAD	disomy	0.0803519	0.0168545	0.028446	0.0194168	0.125189	0.076315	0.149856	-0.100588	-0.0164439	-0.0891794	-0.151896	-0.0275466	-0.211229
MDST8_LARGE_INTESTINE	MDST8_LARGE_INTESTINE	2.12	0	large_intestine	COAD/READ	disomy	0.022322	0.0153482	-0.0146535	-0.020492	-0.0121785	0.012908	0.16382	-0.183191	-0.119435	-0.261227	-0.267622	-0.059351	-0.111732
ME1_HAEMATOPOIETIC_AND_LYMPHOID_TISSUE	ME1_HAEMATOPOIETIC_AND_LYMPHOID_TISSUE	2.08	0	haematopoietic_and_lymphoid_tissue	LAML	disomy	0.0809206	0.073759	0.21468	0.123359	0.136585	0.0832754	0.167514	-0.117442	0.0847962	0.0505845	0.0352558	0.313899	-0.165347
MEC1_HAEMATOPOIETIC_AND_LYMPHOID_TISSUE	MEC1_HAEMATOPOIETIC_AND_LYMPHOID_TISSUE	2	0	haematopoietic_and_lymphoid_tissue	CLL	disomy	0.150723	0.0830312	0.110162	0.0803845	0.20247	0.14971	0.24833	0.0322958	0.0600999	-0.0833909	0.0169367	0.138616	-0.159728
MELJUSO_SKIN	MELJUSO_SKIN	2.23	0	skin	SKCM	disomy	0.11073	0.0554768	0.032533	0.0381977	0.139637	0.109464	0.245014	-0.0542063	-0.0559174	-0.0752601	-0.163627	-0.012476	-0.136109
MESSA_SOFT_TISSUE	MESSA_SOFT_TISSUE	1.93	0	soft_tissue	SARC	disomy	0.139199	0.056085	0.0676373	0.0511686	0.257292	0.13626	0.244621	-0.0559466	0.0225739	-0.0767973	-0.0630859	0.0663175	-0.203364
MEWO_SKIN	MEWO_SKIN	2.02	0	skin	SKCM	disomy	0.105932	0.0345828	0.0264779	0.00107565	0.196617	0.103642	0.159501	-0.0942189	-0.072623	-0.0809536	-0.162281	-0.057368	-0.218715
MFE296_ENDOMETRIUM	MFE296_ENDOMETRIUM	2	0	endometrium	UCEC	disomy	0.107337	0.0405079	-0.0135169	-0.0247797	0.258395	0.108272	0.234513	-0.104194	-0.0501498	-0.0887946	-0.167563	-0.0997456	-0.109786
MFE319_ENDOMETRIUM	MFE319_ENDOMETRIUM	2	0	endometrium	UCEC	disomy	0.0845725	0.0450395	-0.0625389	-0.055191	0.133104	0.0758832	0.154555	-0.0947398	-0.0814253	-0.0888531	-0.174374	-0.177651	-0.179864
MHHCALL2_HAEMATOPOIETIC_AND_LYMPHOID_TISSUE	MHHCALL2_HAEMATOPOIETIC_AND_LYMPHOID_TISSUE	1.04	0	haematopoietic_and_lymphoid_tissue	ALL	monosomy	0.134794	0.0581721	0.089566	0.0260767	0.194398	0.131329	0.160262	0.0223193	-0.00142866	-0.089964	-0.064243	0.0671583	-0.0386376
MHHCALL3_HAEMATOPOIETIC_AND_LYMPHOID_TISSUE	MHHCALL3_HAEMATOPOIETIC_AND_LYMPHOID_TISSUE	2.03	0	haematopoietic_and_lymphoid_tissue	ALL	disomy	0.0846299	-0.0412769	0.0351565	-0.00850303	0.189936	0.0841628	0.150304	-0.060721	-0.0828684	0.0449578	-0.263485	-0.00276905	-0.04691
MHHCALL4_HAEMATOPOIETIC_AND_LYMPHOID_TISSUE	MHHCALL4_HAEMATOPOIETIC_AND_LYMPHOID_TISSUE	1.99	0	haematopoietic_and_lymphoid_tissue	ALL	disomy	0.0892404	0.0124255	0.0519076	-0.00589217	0.197733	0.0819114	0.232427	-0.135763	-0.0176725	0.0475124	-0.253909	0.0203291	-0.0607153
MHHES1_BONE	MHHES1_BONE	2.24	0	bone	SARC	disomy	0.0369716	-0.0473253	0.0663939	0.0275648	0.124953	0.026914	0.154331	-0.0988735	-0.0633043	0.0390224	-0.170876	0.0846532	-0.14624
MHHNB11_AUTONOMIC_GANGLIA	MHHNB11_AUTONOMIC_GANGLIA	2.16	0	autonomic_ganglia	NB	disomy	0.0473065	-0.0021157	0.156368	0.0713178	0.193004	0.0634008	0.237148	-0.0954669	-0.00246124	0.0483991	0.102036	0.2508	-0.11846
MKN45_STOMACH	MKN45_STOMACH	1.85	0	stomach	STAD	disomy	0.127999	0.0676989	0.0458196	0.0356209	0.207003	0.110278	0.244302	-0.086227	-0.037665	-0.088174	-0.171234	-0.00478778	-0.141479
ML1_THYROID	ML1_THYROID	1.71	0	thyroid	THCA	monosomy	0.0172895	-0.0724207	-0.0357455	-0.0816537	0.0606356	0.00802661	-0.0347498	-0.108492	-0.113897	-0.109194	-0.279156	-0.124052	-0.2382
MM1S_HAEMATOPOIETIC_AND_LYMPHOID_TISSUE	MM1S_HAEMATOPOIETIC_AND_LYMPHOID_TISSUE	1.97	0	haematopoietic_and_lymphoid_tissue	MM	disomy	0.140523	0.0334136	0.0170585	0.0217524	0.259426	0.14849	0.24038	0.0358037	-0.0582306	-0.0885768	-0.168495	-0.0371895	-0.0744508
MOLM13_HAEMATOPOIETIC_AND_LYMPHOID_TISSUE	MOLM13_HAEMATOPOIETIC_AND_LYMPHOID_TISSUE	2.27	0	haematopoietic_and_lymphoid_tissue	LAML	disomy	0.164524	0.155214	0.131242	0.129929	0.204074	0.16332	0.320051	-0.0343682	0.159379	0.0661418	0.193779	0.178617	-0.171615
MOLM16_HAEMATOPOIETIC_AND_LYMPHOID_TISSUE	MOLM16_HAEMATOPOIETIC_AND_LYMPHOID_TISSUE	1.83	0	haematopoietic_and_lymphoid_tissue	LAML	disomy	0.152919	0.104054	0.0655412	0.0460065	0.139414	0.158299	0.239864	-0.0496646	0.0235673	-0.097608	-0.0706238	0.0456182	-0.174716
MOLM6_HAEMATOPOIETIC_AND_LYMPHOID_TISSUE	MOLM6_HAEMATOPOIETIC_AND_LYMPHOID_TISSUE	2.28	0	haematopoietic_and_lymphoid_tissue	LCML	disomy	0.114468	0.154332	0.252707	0.145595	0.199591	0.0964262	0.167307	-0.0859763	0.0842102	-0.083131	0.0349233	0.346003	-0.230194
MOLP2_HAEMATOPOIETIC_AND_LYMPHOID_TISSUE	MOLP2_HAEMATOPOIETIC_AND_LYMPHOID_TISSUE	1.91	0	haematopoietic_and_lymphoid_tissue	MM	disomy	0.0913251	0.0485238	0.136766	0.0589107	0.252244	0.0867043	0.227346	-0.00573256	-0.0548943	-0.120286	-0.168993	0.198538	-0.192045
MOLP8_HAEMATOPOIETIC_AND_LYMPHOID_TISSUE	MOLP8_HAEMATOPOIETIC_AND_LYMPHOID_TISSUE	2.03	0	haematopoietic_and_lymphoid_tissue	MM	disomy	0.0440599	0.0523189	0.107955	0.0505699	0.0650962	0.0338834	0.0618397	-0.0538788	-0.00940703	-0.0996106	0.021568	0.129099	-0.159496
MOLT13_HAEMATOPOIETIC_AND_LYMPHOID_TISSUE	MOLT13_HAEMATOPOIETIC_AND_LYMPHOID_TISSUE	2.01	0	haematopoietic_and_lymphoid_tissue	ALL	disomy	0.121923	0.00218661	0.0105331	-0.0328035	0.255056	0.123839	0.235803	-0.0219165	-0.0831423	-0.0932715	-0.265254	-0.0365817	-0.0878544
MOLT16_HAEMATOPOIETIC_AND_LYMPHOID_TISSUE	MOLT16_HAEMATOPOIETIC_AND_LYMPHOID_TISSUE	2.02	0	haematopoietic_and_lymphoid_tissue	ALL	disomy	0.0729753	0.0361829	0.0619234	0.0231213	0.192148	0.0722427	0.153967	-0.0575402	-0.0470693	-0.0993622	-0.0747363	0.084834	-0.0844201
MONOMAC1_HAEMATOPOIETIC_AND_LYMPHOID_TISSUE	MONOMAC1_HAEMATOPOIETIC_AND_LYMPHOID_TISSUE	2.09	0	haematopoietic_and_lymphoid_tissue	LAML	disomy	0.0834206	-0.00430339	0.0733589	0.0448658	0.130649	0.086404	0.15708	-0.0484172	0.0131672	-0.0909071	-0.15499	0.105271	-0.137497
MONOMAC6_HAEMATOPOIETIC_AND_LYMPHOID_TISSUE	MONOMAC6_HAEMATOPOIETIC_AND_LYMPHOID_TISSUE	1.98	0	haematopoietic_and_lymphoid_tissue	LAML	disomy	0.111434	0.013475	0.034291	0.0146141	0.201918	0.117887	0.239203	-0.0103295	-0.028401	-0.0861193	0.10634	0.0295146	-0.107342
MORCPR_LUNG	MORCPR_LUNG	1.16	0	lung	LUAD	monosomy	0.0748457	0.00629483	0.0347818	0.0496352	0.133639	0.0695743	0.237382	-0.0437308	-0.0107154	-0.0765917	-0.156407	0.0280914	-0.210767
MSTO211H_PLEURA	MSTO211H_PLEURA	1.93	0	pleura	MESO	disomy	0.160076	0.107947	0.0608205	0.0508991	0.210089	0.15995	0.323557	-0.0803228	0.0175882	0.0630778	-0.159899	0.0080312	-0.11432
MUTZ5_HAEMATOPOIETIC_AND_LYMPHOID_TISSUE	MUTZ5_HAEMATOPOIETIC_AND_LYMPHOID_TISSUE	1.99	0	haematopoietic_and_lymphoid_tissue	ALL	disomy	0.0729484	0.0455963	0.131046	0.0450836	0.128919	0.0700666	0.306782	-0.149479	0.0199929	0.0480634	0.027603	0.185684	-0.0743365
MV411_HAEMATOPOIETIC_AND_LYMPHOID_TISSUE	MV411_HAEMATOPOIETIC_AND_LYMPHOID_TISSUE	2.07	0	haematopoietic_and_lymphoid_tissue	LAML	disomy	0.118509	0.0593853	0.10679	0.099664	0.140239	0.121342	0.241333	-0.0457506	0.0781606	-0.0735859	0.106938	0.156376	-0.151098
NALM1_HAEMATOPOIETIC_AND_LYMPHOID_TISSUE	NALM1_HAEMATOPOIETIC_AND_LYMPHOID_TISSUE	1.97	0	haematopoietic_and_lymphoid_tissue	LCML	disomy	0.0944034	0.058809	0.163381	0.0775656	0.128966	0.0959209	0.151624	-0.10248	0.0152214	0.0496428	0.021365	0.204629	-0.0182438
NALM19_HAEMATOPOIETIC_AND_LYMPHOID_TISSUE	NALM19_HAEMATOPOIETIC_AND_LYMPHOID_TISSUE	2.05	0	haematopoietic_and_lymphoid_tissue	ALL	disomy	0.113141	0.0461397	0.041736	0.0119081	0.137846	0.112897	0.234674	-0.0523077	-0.0148241	-0.0829262	-0.243055	0.0100258	-0.0662664
NALM6_HAEMATOPOIETIC_AND_LYMPHOID_TISSUE	NALM6_HAEMATOPOIETIC_AND_LYMPHOID_TISSUE	2	0	haematopoietic_and_lymphoid_tissue	ALL	disomy	0.0986243	0.0115037	0.0755579	0.0384117	0.193638	0.0992791	0.238679	-0.0968873	-0.00142473	0.0557815	0.00864116	0.0746501	-0.038552
NAMALWA_HAEMATOPOIETIC_AND_LYMPHOID_TISSUE	NAMALWA_HAEMATOPOIETIC_AND_LYMPHOID_TISSUE	2.05	0	haematopoietic_and_lymphoid_tissue	DLBC	disomy	0.14275	0.06941	0.127728	0.105447	0.204924	0.145832	0.245246	-0.00434596	0.0624317	-0.0693262	0.0281914	0.146765	-0.150046
NB1_AUTONOMIC_GANGLIA	NB1_AUTONOMIC_GANGLIA	1.97	0	autonomic_ganglia	NB	disomy	0.119602	0.0166862	-0.00882395	0.0274776	0.197866	0.123303	0.247674	-0.00739083	-0.0306207	-0.0863405	-0.275968	-0.0760876	-0.145694
NB4_HAEMATOPOIETIC_AND_LYMPHOID_TISSUE	NB4_HAEMATOPOIETIC_AND_LYMPHOID_TISSUE	1.62	0	haematopoietic_and_lymphoid_tissue	LAML	monosomy	0.173012	0.11305	0.106081	0.0881149	0.205718	0.170127	0.244525	-0.0420385	0.0509223	-0.0648449	0.0275382	0.100726	-0.204212
NCCSTCK140_STOMACH	NCCSTCK140_STOMACH	2.18	0	stomach	STAD	disomy	0.00986041	-0.0558012	-0.0298468	-0.039953	-0.0169451	0.0126472	0.0595335	-0.203533	-0.119229	-0.0962413	-0.28938	-0.0560213	-0.131467
NCIH1048_LUNG	NCIH1048_LUNG	2.03	0	lung	SCLC	disomy	0.0672967	-0.0476248	-0.0481763	-0.0568814	0.129045	0.0696941	0.154087	-0.0633252	-0.107097	0.0523752	-0.286507	-0.162652	-0.148523
NCIH1105_LUNG	NCIH1105_LUNG	1.71	0	lung	SCLC	monosomy	0.00354065	-0.135519	-0.204601	-0.234552	0.0384993	0.00981323	0.125165	-0.163996	-0.221119	-0.124948	-0.319911	-0.352999	-0.0381783
NCIH1339_LUNG	NCIH1339_LUNG	2.14	0	lung	SCLC	disomy	0.10407	0.0251185	-0.0157161	-0.0386134	0.0674943	0.100528	0.235864	-0.135201	-0.104638	-0.0938654	-0.183694	-0.10248	-0.196705
NCIH1341_LUNG	NCIH1341_LUNG	2.04	0	lung	SCLC	disomy	0.0946412	-0.0392553	-0.0177438	-0.0527793	0.134808	0.100503	0.155283	-0.0532291	-0.0705805	-0.0939061	-0.168413	-0.119779	-0.0746913
NCIH1435_LUNG	NCIH1435_LUNG	1.87	0	lung	LUAD	disomy	0.0763267	-0.0540319	-0.103734	-0.0528737	0.188288	0.0950117	0.0580643	0.0298006	-0.127263	-0.109851	-0.278661	-0.205372	-0.177799
NCIH1436_LUNG	NCIH1436_LUNG	2.06	0	lung	SCLC	disomy	0.0678679	-0.0436326	-0.103975	-0.0931028	0.175151	0.0736018	0.135669	-0.0636693	-0.106075	-0.126498	-0.309592	-0.21682	-0.0749347
NCIH1573_LUNG	NCIH1573_LUNG	1.71	0	lung	LUAD	monosomy	0.0255406	-0.114426	-0.0766312	-0.100625	0.126042	0.0309734	0.134684	-0.102498	-0.132637	-0.125603	-0.2962	-0.177561	-0.173655
NCIH1944_LUNG	NCIH1944_LUNG	2.19	0	lung	LUAD	disomy	0.142716	0.099027	0.100442	0.106114	0.201231	0.144394	0.313961	0.000317218	0.0129288	0.0692831	-0.148993	0.117081	-0.158724
NCIH1963_LUNG	NCIH1963_LUNG	2.05	0	lung	SCLC	disomy	0.047418	-0.0312139	-0.142275	-0.129631	0.11191	0.0422388	0.148827	-0.0648148	-0.118842	-0.127202	-0.308868	-0.266157	-0.129617
NCIH2029_LUNG	NCIH2029_LUNG	1.9	0	lung	SCLC	disomy	-0.00272644	-0.12192	-0.119273	-0.13673	0.0442515	-0.00148975	0.228921	-0.106985	-0.164462	-0.100912	-0.29294	-0.244793	-0.184051
NCIH209_LUNG	NCIH209_LUNG	2.04	0	lung	SCLC	disomy	0.06689	-0.0535156	-0.125216	-0.10331	0.0441193	0.0660936	0.147308	-0.103135	-0.14973	-0.115474	-0.312672	-0.248305	-0.158327
NCIH211_LUNG	NCIH211_LUNG	1.92	0	lung	SCLC	disomy	0.116203	0.0517932	-0.0419568	-0.0145188	0.139231	0.108031	0.0659994	-0.0169238	-0.0159404	-0.114937	-0.182279	-0.130008	-0.133356
NCIH2171_LUNG	NCIH2171_LUNG	1.82	0	lung	SCLC	disomy	0.117491	0.0531948	-0.0835682	-0.0608709	0.123725	0.122702	0.144922	-0.0123493	-0.0635959	-0.103599	-0.189539	-0.179618	-0.153637
NCIH2196_LUNG	NCIH2196_LUNG	1.79	0	lung	SCLC	disomy	-0.0285364	-0.147487	-0.194677	-0.197438	0.10724	-0.0236671	0.136633	-0.115698	-0.230583	-0.148354	-0.345827	-0.413037	-0.0918642
NCIH226_LUNG	NCIH226_LUNG	1.96	0	lung	LUSC	disomy	0.110898	0.0420855	0.0969889	0.0508675	0.206496	0.109198	0.237288	-0.0932145	-0.0384965	0.068024	-0.152389	0.0819352	-0.129655
NCIH2286_LUNG	NCIH2286_LUNG	1.86	0	lung	SCLC	disomy	0.131952	-0.0131646	-0.0211418	-0.0459251	0.208251	0.136047	0.231102	-0.0877014	-0.0957874	-0.0977004	-0.185725	-0.112879	-0.149984
NCIH2347_LUNG	NCIH2347_LUNG	2.06	0	lung	LUAD	disomy	0.0883654	0.0370342	0.0205442	0.0241336	0.260672	0.0880519	0.162052	-0.0930531	-0.0528642	0.187292	-0.268513	-0.0105107	-0.171403
NCIH2405_LUNG	NCIH2405_LUNG	1.9	0	lung	LUAD	disomy	0.069061	-0.00746144	-0.00697706	-0.02393	0.132653	0.0766924	0.147622	-0.0951405	-0.0691009	-0.0965588	-0.192207	-0.0987081	-0.145751
NCIH2444_LUNG	NCIH2444_LUNG	1.53	0	lung	UNABLE TO CLASSIFY	monosomy	-0.00334983	-0.0445889	-0.00157833	-0.0121113	-0.00431816	-0.0145427	0.0763674	-0.133952	-0.124776	-0.248196	-0.168879	-0.0181915	-0.205358
NCIH2452_PLEURA	NCIH2452_PLEURA	1.7	0	pleura	MESO	monosomy	0.0592869	-0.00468855	-0.018752	-0.0291889	0.261039	0.0495	0.0669206	-0.0495382	-0.0830643	-0.0900008	-0.183749	-0.106629	-0.170268
NCIH508_LARGE_INTESTINE	NCIH508_LARGE_INTESTINE	2.31	0	large_intestine	COAD/READ	disomy	0.0698692	0.0146706	0.0567392	0.0204551	0.130746	0.0661159	0.0597982	0.0291517	-0.0563385	-0.063208	-0.144407	0.0616683	-0.180426
NCIH69_LUNG	NCIH69_LUNG	1.64	0	lung	SCLC	monosomy	0.06872	-0.0507985	-0.112671	-0.118373	0.0627011	0.0726695	0.222412	-0.0578643	-0.136068	-0.110642	-0.318576	-0.241327	0.00808751
NCIH929_HAEMATOPOIETIC_AND_LYMPHOID_TISSUE	NCIH929_HAEMATOPOIETIC_AND_LYMPHOID_TISSUE	2.06	0	haematopoietic_and_lymphoid_tissue	MM	disomy	0.186862	0.208691	0.232831	0.181921	0.317479	0.178212	0.386752	-0.040628	0.0697614	0.055399	0.0321357	0.299736	-0.150481
NCIN87_STOMACH	NCIN87_STOMACH	1.86	0	stomach	STAD	disomy	0.110052	-0.00105493	0.0804358	0.0481085	0.137796	0.114861	0.233857	-0.0936454	0.0136722	-0.0736201	-0.173088	0.0572826	-0.108838
NCO2_HAEMATOPOIETIC_AND_LYMPHOID_TISSUE	NCO2_HAEMATOPOIETIC_AND_LYMPHOID_TISSUE	1.18	0	haematopoietic_and_lymphoid_tissue	LCML	monosomy	0.147201	0.0661279	0.102287	0.0489546	0.2099	0.149516	0.156049	-0.0858267	0.00544147	0.0613339	0.108749	0.131389	-0.138451
NH6_AUTONOMIC_GANGLIA	NH6_AUTONOMIC_GANGLIA	2.02	0	autonomic_ganglia	NB	disomy	0.00429657	-0.131216	-0.135539	-0.168147	0.245557	-0.00376777	0.0566871	-0.111636	-0.202225	0.0360376	-0.317793	-0.243324	-0.173612
NOMO1_HAEMATOPOIETIC_AND_LYMPHOID_TISSUE	NOMO1_HAEMATOPOIETIC_AND_LYMPHOID_TISSUE	2.09	0	haematopoietic_and_lymphoid_tissue	LAML	disomy	0.0906543	0.0307336	0.0804104	0.0649112	0.189329	0.089732	0.158693	-0.0110058	0.00691277	-0.225098	-0.0592186	0.116416	-0.124003
NUDHL1_HAEMATOPOIETIC_AND_LYMPHOID_TISSUE	NUDHL1_HAEMATOPOIETIC_AND_LYMPHOID_TISSUE	2.18	0	haematopoietic_and_lymphoid_tissue	DLBC	disomy	0.110286	0.115988	0.220052	0.142883	0.193082	0.112784	0.240816	0.0347974	0.0955022	-0.0924151	0.0326919	0.312473	-0.135734
NUDUL1_HAEMATOPOIETIC_AND_LYMPHOID_TISSUE	NUDUL1_HAEMATOPOIETIC_AND_LYMPHOID_TISSUE	1.98	0	haematopoietic_and_lymphoid_tissue	DLBC	disomy	0.152024	0.108752	0.0968286	0.0595352	0.201129	0.145253	0.244365	-0.0919914	0.0597831	-0.0876809	0.0144453	0.106509	-0.123227
NUGC4_STOMACH	NUGC4_STOMACH	2.44	0	stomach	STAD	disomy	0.0738875	0.0621877	0.0966667	0.0658583	0.00826898	0.0658683	0.151131	-0.080416	-0.00961866	0.0674275	0.0217996	0.134312	-0.141963
OCIAML2_HAEMATOPOIETIC_AND_LYMPHOID_TISSUE	OCIAML2_HAEMATOPOIETIC_AND_LYMPHOID_TISSUE	2.15	0	haematopoietic_and_lymphoid_tissue	LAML	disomy	0.115502	0.101768	0.167329	0.106447	0.201961	0.116828	0.231245	-0.0150849	0.0838501	0.0542417	0.105304	0.217484	-0.0767159
OCIAML3_HAEMATOPOIETIC_AND_LYMPHOID_TISSUE	OCIAML3_HAEMATOPOIETIC_AND_LYMPHOID_TISSUE	2.15	0	haematopoietic_and_lymphoid_tissue	LAML	disomy	0.078985	0.100494	0.226935	0.148571	0.123287	0.0716388	-0.00365575	-0.0935982	0.0308091	-0.243147	0.110895	0.333863	-0.161808
OCIAML5_HAEMATOPOIETIC_AND_LYMPHOID_TISSUE	OCIAML5_HAEMATOPOIETIC_AND_LYMPHOID_TISSUE	2.1	0	haematopoietic_and_lymphoid_tissue	LAML	disomy	0.120077	0.0651334	0.136976	0.0955552	0.19756	0.117719	0.236849	-0.0561057	0.0755183	-0.0862088	0.0323288	0.199659	-0.157903
OCILY19_HAEMATOPOIETIC_AND_LYMPHOID_TISSUE	OCILY19_HAEMATOPOIETIC_AND_LYMPHOID_TISSUE	2.04	0	haematopoietic_and_lymphoid_tissue	DLBC	disomy	0.115246	0.100377	0.219898	0.144951	0.1293	0.104272	0.160981	-0.0952717	0.069696	-0.0781248	0.0339164	0.322366	-0.0981251
OCUM1_STOMACH	OCUM1_STOMACH	2.35	0	stomach	STAD	disomy	0.0753087	0.00411031	0.0528397	0.0386521	0.133124	0.0767064	0.0701691	-0.00941452	-0.0223415	-0.077129	-0.137862	0.0577726	-0.17415
OSRC2_KIDNEY	OSRC2_KIDNEY	1.64	0	kidney	KIRC	monosomy	-0.00719113	-0.101575	-0.0983081	-0.102189	-0.00445539	-0.00887523	-0.0308335	-0.146871	-0.149271	-0.118414	-0.287008	-0.186519	-0.191624
OV56_OVARY	OV56_OVARY	1.94	0	ovary	OV	disomy	0.0292708	-0.0783144	0.0692758	0.0146113	0.137721	0.0271355	-0.0209039	-0.0556265	-0.105573	-0.093074	-0.165961	0.0626935	-0.185911
OV7_OVARY	OV7_OVARY	1.88	0	ovary	OV	disomy	0.051344	0.0277064	0.0103321	0.009471	0.142388	0.0447454	0.168194	-0.0956274	-0.0974899	-0.0850253	-0.162355	-0.0231117	-0.180693
OV90_OVARY	OV90_OVARY	1.93	0	ovary	OV	disomy	0.0428453	-0.0217881	0.0285592	0.0207925	0.122128	0.0440491	0.15442	-0.0626597	-0.0541808	-0.072133	-0.153904	0.0189806	-0.24387
OVK18_OVARY	OVK18_OVARY	2.09	0	ovary	OV	disomy	0.104165	0.0525175	0.0237112	0.0410549	0.129008	0.0947467	0.230339	-0.0947824	-0.0128542	-0.0877424	-0.0720425	-0.00916305	-0.185365
OVKATE_OVARY	OVKATE_OVARY	2.02	0	ovary	OV	disomy	-0.0599115	-0.138531	-0.213904	-0.185118	0.0484948	-0.0583247	0.0414411	-0.161156	-0.217832	-0.303705	-0.34853	-0.345134	-0.235185
P12ICHIKAWA_HAEMATOPOIETIC_AND_LYMPHOID_TISSUE	P12ICHIKAWA_HAEMATOPOIETIC_AND_LYMPHOID_TISSUE	1.97	0	haematopoietic_and_lymphoid_tissue	ALL	disomy	0.109395	0.0288349	0.0403891	0.00410223	0.190081	0.101864	0.167926	-0.0120341	-0.0446374	-0.0801976	-0.0687969	0.0341438	-0.187624
P31FUJ_HAEMATOPOIETIC_AND_LYMPHOID_TISSUE	P31FUJ_HAEMATOPOIETIC_AND_LYMPHOID_TISSUE	2.1	0	haematopoietic_and_lymphoid_tissue	LAML	disomy	0.10821	0.00175016	0.0278955	0.0037521	0.188886	0.113754	0.236437	0.0232444	-0.0286423	-0.0999762	-0.172764	-0.00546634	-0.149562
P3HR1_HAEMATOPOIETIC_AND_LYMPHOID_TISSUE	P3HR1_HAEMATOPOIETIC_AND_LYMPHOID_TISSUE	2.05	0	haematopoietic_and_lymphoid_tissue	DLBC	disomy	0.201403	0.115263	0.13506	0.102527	0.205497	0.209626	0.385758	0.00314372	0.104863	0.197264	0.110485	0.160925	-0.0943937
PANC0213_PANCREAS	PANC0213_PANCREAS	1.86	0	pancreas	PAAD	disomy	-0.0421637	-0.126298	-0.164096	-0.166302	-0.0832343	-0.0560204	0.0530652	-0.19137	-0.205	0.0364473	-0.321178	-0.315292	-0.212198
PANC1005_PANCREAS	PANC1005_PANCREAS	1.78	0	pancreas	PAAD	disomy	0.109189	0.0437443	-0.00197459	-0.00448155	0.25374	0.0941664	0.152303	0.0311419	-0.0321519	-0.0950142	-0.181462	-0.0597694	-0.176404
PECAPJ34CLONEC12_UPPER_AERODIGESTIVE_TRACT	PECAPJ34CLONEC12_UPPER_AERODIGESTIVE_TRACT	2.06	0	upper_aerodigestive_tract	HNSC	disomy	0.0633006	0.0592885	0.0545431	0.053	0.00137252	0.0523659	0.154451	-0.180573	-0.0329652	-0.0895676	-0.157714	0.0512998	-0.183946
PECAPJ41CLONED2_UPPER_AERODIGESTIVE_TRACT	PECAPJ41CLONED2_UPPER_AERODIGESTIVE_TRACT	2.01	0	upper_aerodigestive_tract	HNSC	disomy	-0.0773848	-0.087648	-0.0842149	-0.113674	-0.143415	-0.1012	-0.113406	-0.233622	-0.164318	-0.0875207	-0.267986	-0.141299	-0.232127
PECAPJ49_UPPER_AERODIGESTIVE_TRACT	PECAPJ49_UPPER_AERODIGESTIVE_TRACT	2.05	0	upper_aerodigestive_tract	HNSC	disomy	0.0382972	-0.0216489	0.0371656	0.0338899	-0.00576985	0.0312113	0.158531	-0.140809	-0.0713152	-0.0809133	-0.268787	0.0379501	-0.203091
PEER_HAEMATOPOIETIC_AND_LYMPHOID_TISSUE	PEER_HAEMATOPOIETIC_AND_LYMPHOID_TISSUE	1.99	0	haematopoietic_and_lymphoid_tissue	ALL	disomy	0.150082	0.0461623	-0.016366	-4.0309e-05	0.373757	0.14536	0.163431	-0.0399691	-0.0421239	-0.0952261	-0.269874	-0.0630921	-0.0480451
PF382_HAEMATOPOIETIC_AND_LYMPHOID_TISSUE	PF382_HAEMATOPOIETIC_AND_LYMPHOID_TISSUE	2.01	0	haematopoietic_and_lymphoid_tissue	ALL	disomy	-0.0264607	-0.102644	0.0192294	-0.0214738	-0.0265942	-0.0230628	0.226211	-0.0717113	-0.0944975	-0.284133	-0.294393	0.045319	-0.013703
PFEIFFER_HAEMATOPOIETIC_AND_LYMPHOID_TISSUE	PFEIFFER_HAEMATOPOIETIC_AND_LYMPHOID_TISSUE	2.13	0	haematopoietic_and_lymphoid_tissue	DLBC	disomy	0.156358	0.109663	0.0912321	0.0904564	0.202765	0.152816	0.236865	-0.0792613	0.0856526	0.0653591	0.103421	0.10634	-0.169892
PK1_PANCREAS	PK1_PANCREAS	1.72	0	pancreas	PAAD	monosomy	0.147589	0.0666939	0.00477971	-0.00558078	0.259675	0.144322	0.235573	-0.00618812	-0.0250597	-0.0774396	-0.173499	-0.0673	-0.200092
RAJI_HAEMATOPOIETIC_AND_LYMPHOID_TISSUE	RAJI_HAEMATOPOIETIC_AND_LYMPHOID_TISSUE	2.02	0	haematopoietic_and_lymphoid_tissue	DLBC	disomy	0.217555	0.172898	0.135876	0.115528	0.205419	0.218762	0.323525	0.00879622	0.120815	0.195808	0.115013	0.143762	-0.188219
RCHACV_HAEMATOPOIETIC_AND_LYMPHOID_TISSUE	RCHACV_HAEMATOPOIETIC_AND_LYMPHOID_TISSUE	2.09	0	haematopoietic_and_lymphoid_tissue	ALL	disomy	0.0980537	0.0834836	0.0933737	0.071866	0.18955	0.0856113	0.316001	-0.0538714	0.0387778	0.0552557	-0.0570968	0.119944	-0.157917
REC1_HAEMATOPOIETIC_AND_LYMPHOID_TISSUE	REC1_HAEMATOPOIETIC_AND_LYMPHOID_TISSUE	1.84	0	haematopoietic_and_lymphoid_tissue	DLBC	disomy	0.175142	0.0596362	0.0809154	0.0888485	0.268514	0.176872	0.24055	0.0421779	0.0333192	-0.0964624	-0.151937	0.0884521	-0.205074
REH_HAEMATOPOIETIC_AND_LYMPHOID_TISSUE	REH_HAEMATOPOIETIC_AND_LYMPHOID_TISSUE	1.99	0	haematopoietic_and_lymphoid_tissue	ALL	disomy	0.183579	0.0778828	0.0670661	0.0436024	0.263035	0.198184	0.238018	-0.0169529	0.0287154	-0.085655	-0.0676522	0.0429574	-0.0951457
RI1_HAEMATOPOIETIC_AND_LYMPHOID_TISSUE	RI1_HAEMATOPOIETIC_AND_LYMPHOID_TISSUE	2.16	0	haematopoietic_and_lymphoid_tissue	DLBC	disomy	0.0956044	0.0214161	0.0118667	0.0355114	0.127097	0.100162	0.242579	-0.0118683	-0.0708572	-0.272385	-0.293227	0.000515879	-0.135722
RKO_LARGE_INTESTINE	RKO_LARGE_INTESTINE	2.15	0	large_intestine	COAD/READ	disomy	0.223568	0.189906	0.238265	0.20422	0.317707	0.219358	0.397508	0.0305632	0.0959922	0.31838	0.0255998	0.33275	-0.168104
RL_HAEMATOPOIETIC_AND_LYMPHOID_TISSUE	RL_HAEMATOPOIETIC_AND_LYMPHOID_TISSUE	2.11	0	haematopoietic_and_lymphoid_tissue	DLBC	disomy	0.191433	0.113146	0.0960046	0.0867994	0.263269	0.19607	0.251076	0.0800421	0.0876098	0.0646952	0.107003	0.077663	-0.0972766
RL952_ENDOMETRIUM	RL952_ENDOMETRIUM	2.05	0	endometrium	UCEC	disomy	0.0490017	-0.00903773	-0.01127	-0.0240498	0.190596	0.0465968	0.241909	-0.102865	-0.113956	-0.0944496	-0.285958	-0.0690519	-0.175264
RMGI_OVARY	RMGI_OVARY	2.18	0	ovary	OV	disomy	0.0146248	0.0335819	0.0981603	0.101015	-0.0731978	0.0108511	0.079608	-0.126591	-0.0240145	0.0625542	-0.251327	0.133296	-0.272525
RMUGS_OVARY	RMUGS_OVARY	1.76	0	ovary	OV	monosomy	0.0383817	0.00411477	0.00102524	0.00823704	-0.00248284	0.0256758	0.0729243	-0.0995912	-0.0527477	-0.242898	-0.263172	-0.0253197	-0.169118
RPMI8402_HAEMATOPOIETIC_AND_LYMPHOID_TISSUE	RPMI8402_HAEMATOPOIETIC_AND_LYMPHOID_TISSUE	1.95	0	haematopoietic_and_lymphoid_tissue	ALL	disomy	0.0930903	0.0444178	0.0852474	0.058289	0.254737	0.101006	0.320025	-0.052935	-0.0297897	0.0490653	0.0137734	0.0991329	-0.0887721
RS411_HAEMATOPOIETIC_AND_LYMPHOID_TISSUE	RS411_HAEMATOPOIETIC_AND_LYMPHOID_TISSUE	2.03	0	haematopoietic_and_lymphoid_tissue	ALL	disomy	0.174128	0.275505	0.329571	0.291174	0.0567838	0.18424	0.39241	0.0357523	0.129426	-0.0629634	0.190616	0.49075	-0.136217
RT112_URINARY_TRACT	RT112_URINARY_TRACT	2.04	0	urinary_tract	BLCA	disomy	0.0566858	-0.0184126	-0.0191535	-0.0174787	0.122917	0.0609613	0.16181	-0.139948	-0.129796	-0.0877831	-0.265576	-0.0638413	-0.183573
SCC25_UPPER_AERODIGESTIVE_TRACT	SCC25_UPPER_AERODIGESTIVE_TRACT	2.01	0	upper_aerodigestive_tract	HNSC	disomy	-0.00671655	-0.0567709	-0.121678	-0.110264	0.0704905	-0.0219502	0.0674677	-0.179	-0.155371	-0.0859838	-0.17128	-0.216656	-0.221123
SCLC21H_LUNG	SCLC21H_LUNG	1.89	0	lung	SCLC	disomy	0.0739958	0.0377521	0.0792346	0.0558275	0.123223	0.0812974	0.224248	0.0220806	0.0163977	-0.101611	0.0949962	0.102373	-0.172116
SEM_HAEMATOPOIETIC_AND_LYMPHOID_TISSUE	SEM_HAEMATOPOIETIC_AND_LYMPHOID_TISSUE	1.95	0	haematopoietic_and_lymphoid_tissue	ALL	disomy	0.165268	0.120676	0.120449	0.0492762	0.206394	0.165348	0.314658	-0.082686	0.0753265	0.0567147	0.0995529	0.129288	-0.0955496
SF126_CENTRAL_NERVOUS_SYSTEM	SF126_CENTRAL_NERVOUS_SYSTEM	2	0	central_nervous_system	GBM	disomy	0.0437262	-0.00376865	0.00862481	0.00434338	-0.00324907	0.0382535	0.244887	-0.189168	-0.0786569	-0.257161	-0.183403	-0.0332737	-0.189028
SIMA_AUTONOMIC_GANGLIA	SIMA_AUTONOMIC_GANGLIA	1.99	0	autonomic_ganglia	NB	disomy	0.0962907	0.041399	0.0981516	0.0571254	0.190826	0.106054	0.234139	-0.0188338	0.0611295	-0.104736	0.0897713	0.130997	-0.141283
SJSA1_BONE	SJSA1_BONE	2.05	0	bone	SARC	disomy	0.034958	-0.0280098	-0.0841233	-0.0730938	0.131088	0.0317696	0.229803	-0.145636	-0.0677698	0.05853	-0.0732371	-0.172665	-0.156078
SKES1_BONE	SKES1_BONE	2.27	0	bone	SARC	disomy	0.141915	0.0717718	0.0554784	0.0387535	0.132043	0.136143	0.162623	-0.0952289	0.0184696	-0.103705	-0.0798338	0.0309913	-0.147793
SKM1_HAEMATOPOIETIC_AND_LYMPHOID_TISSUE	SKM1_HAEMATOPOIETIC_AND_LYMPHOID_TISSUE	1.97	0	haematopoietic_and_lymphoid_tissue	LAML	disomy	0.133578	0.0764945	0.103541	0.0628915	0.199313	0.135715	0.247548	-0.0555853	0.0403528	-0.0852295	0.0968832	0.141103	-0.146734
SKMEL24_SKIN	SKMEL24_SKIN	1.94	0	skin	SKCM	disomy	-0.0759909	-0.118502	-0.0695331	-0.0933085	-0.155366	-0.088838	-0.13362	-0.237885	-0.110097	-0.2835	-0.183437	-0.141794	-0.203879
SKMM2_HAEMATOPOIETIC_AND_LYMPHOID_TISSUE	SKMM2_HAEMATOPOIETIC_AND_LYMPHOID_TISSUE	2	0	haematopoietic_and_lymphoid_tissue	MM	disomy	0.146597	0.0815717	0.144843	0.0774524	0.311597	0.16139	0.303061	0.0668208	0.0048614	0.0504505	-0.165101	0.169449	-0.17083
SKNAS_AUTONOMIC_GANGLIA	SKNAS_AUTONOMIC_GANGLIA	2.03	0	autonomic_ganglia	NB	disomy	0.118051	-0.0176748	-0.0196971	-0.00589764	0.266678	0.125369	0.235032	-0.00929061	-0.0675857	-0.110682	-0.291777	-0.0827907	-0.243942
SKNBE2_AUTONOMIC_GANGLIA	SKNBE2_AUTONOMIC_GANGLIA	1.96	0	autonomic_ganglia	NB	disomy	0.125532	0.0239658	0.0647625	0.0307798	0.261179	0.12987	0.227646	-0.0523997	0.00577361	-0.0917123	-0.0883916	0.0497055	-0.16177
SKNDZ_AUTONOMIC_GANGLIA	SKNDZ_AUTONOMIC_GANGLIA	2.04	0	autonomic_ganglia	NB	disomy	0.168628	0.0857797	0.0343461	0.0593643	0.255169	0.175349	0.314231	0.06576	-0.00501285	-0.0882419	-0.178014	0.013042	-0.13497
SKNFI_AUTONOMIC_GANGLIA	SKNFI_AUTONOMIC_GANGLIA	2.09	0	autonomic_ganglia	NB	disomy	0.102611	-0.0362487	-0.0876843	-0.0644598	0.1249	0.105845	0.22414	0.0202454	-0.0680229	-0.114126	-0.198328	-0.187197	-0.220318
SKNMC_BONE	SKNMC_BONE	2.01	0	bone	SARC	disomy	0.148928	0.0752896	0.0406064	0.0399613	0.194324	0.157312	0.242552	-0.0495303	0.000526857	-0.0910082	-0.152887	-0.00689121	-0.135471
SKNSH_AUTONOMIC_GANGLIA	SKNSH_AUTONOMIC_GANGLIA	2.08	0	autonomic_ganglia	NB	disomy	0.0869177	0.00930063	-0.0324994	-0.0397808	0.260038	0.0840927	0.237486	-0.0495046	-0.114379	-0.0969145	-0.167506	-0.0925164	-0.142783
SKOV3_OVARY	SKOV3_OVARY	1.9	0	ovary	OV	disomy	0.0182421	-0.0505573	-0.0894765	-0.0843739	0.124953	0.0247674	0.143182	-0.109178	-0.139059	-0.112678	-0.202257	-0.175581	-0.245879
SKUT1_SOFT_TISSUE	SKUT1_SOFT_TISSUE	1.97	0	soft_tissue	SARC	disomy	0.142096	0.0720709	-0.0267788	-0.0324486	0.252582	0.142543	0.245645	-0.0230545	-0.0502101	-0.0811111	-0.171479	-0.121741	-0.0872099
SLR21_KIDNEY	SLR21_KIDNEY	2.19	0	kidney	KIRC	disomy	-0.00637077	-0.0575427	-0.0487238	-0.0471014	0.0570288	-0.00662697	-0.0246874	-0.0499148	-0.160781	-0.261354	-0.170903	-0.0663677	-0.191805
SLR24_KIDNEY	SLR24_KIDNEY	1.88	0	kidney	KIRC	disomy	0.0388647	-0.0434408	-0.0670284	-0.0674351	0.0741417	0.0456033	-0.0196938	-0.0414912	-0.119969	-0.0864594	-0.170736	-0.175194	-0.233068
SLR26_KIDNEY	SLR26_KIDNEY	1.83	0	kidney	KIRC	disomy	0.0135073	-0.0860031	-0.0541741	-0.0317282	0.134445	0.0192205	0.147854	-0.0469271	-0.100725	-0.112005	-0.186119	-0.102969	-0.176164
SNGM_ENDOMETRIUM	SNGM_ENDOMETRIUM	2	0	endometrium	UCEC	disomy	0.0632531	0.00341383	0.0357932	0.0179981	0.182628	0.0687689	0.0750649	-0.0169932	-0.0767598	-0.0918885	-0.149849	0.0408657	-0.117454
SNU1_STOMACH	SNU1_STOMACH	2.01	0	stomach	STAD	disomy	0.140318	0.0959714	0.123212	0.0792913	0.197239	0.130548	0.315143	-0.0101802	0.059284	0.0602916	0.0194592	0.112203	-0.175956
SNU1040_LARGE_INTESTINE	SNU1040_LARGE_INTESTINE	2.02	0	large_intestine	COAD/READ	disomy	0.135475	0.0900523	0.0729381	0.068184	0.252247	0.12527	0.238758	-0.0175273	0.0103022	-0.078067	-0.075746	0.0442929	-0.187306
SNU1105_CENTRAL_NERVOUS_SYSTEM	SNU1105_CENTRAL_NERVOUS_SYSTEM	2	0	central_nervous_system	GBM	disomy	-0.0298888	-0.0574802	-0.0733906	-0.0891003	-0.0816693	-0.047912	0.156729	-0.235935	-0.151808	-0.25701	-0.290863	-0.154586	-0.237321
SNU1197_LARGE_INTESTINE	SNU1197_LARGE_INTESTINE	2.09	0	large_intestine	COAD/READ	disomy	0.0339875	-0.0175733	-0.0760956	-0.0751113	-0.00114189	0.0277585	0.221989	-0.173705	-0.128479	-0.107792	-0.285042	-0.174529	-0.221956
SNU1214_UPPER_AERODIGESTIVE_TRACT	SNU1214_UPPER_AERODIGESTIVE_TRACT	2.04	0	upper_aerodigestive_tract	HNSC	disomy	0.0371282	-0.0139068	0.00707537	0.0104439	-0.0131585	0.0330208	0.232288	-0.101411	-0.0914536	-0.0862554	-0.175565	-0.0354625	-0.163257
SNU1272_KIDNEY	SNU1272_KIDNEY	1.94	0	kidney	KIRC	disomy	0.0164331	0.00543726	-0.00341097	-0.00409274	0.0674175	0.00336391	-0.113855	-0.133161	-0.100491	-0.255897	-0.155613	-0.024661	-0.186154
SNU175_LARGE_INTESTINE	SNU175_LARGE_INTESTINE	2.05	0	large_intestine	COAD/READ	disomy	0.109595	0.0570139	0.045768	0.0352538	0.255528	0.104081	0.064083	0.0673245	-0.0160739	-0.0767022	0.0121408	0.0449607	-0.144967
SNU283_LARGE_INTESTINE	SNU283_LARGE_INTESTINE	1.85	0	large_intestine	COAD/READ	disomy	0.105238	0.0521688	0.017657	0.0534893	0.192948	0.0867862	0.159769	-0.0868131	-0.0375899	-0.0655079	-0.253511	0.00900476	-0.16632
SNU324_PANCREAS	SNU324_PANCREAS	2.06	0	pancreas	PAAD	disomy	0.108061	0.0642347	0.0629326	0.0331608	0.200647	0.103471	0.236774	-0.0061169	-0.0700096	-0.247071	-0.25	0.0472943	-0.122523
SNU407_LARGE_INTESTINE	SNU407_LARGE_INTESTINE	2.08	0	large_intestine	COAD/READ	disomy	0.118191	0.0535511	0.0484502	0.0228392	0.199014	0.111886	0.223724	-0.046408	-0.0304398	-0.0830245	-0.0767093	0.0219076	-0.124696
SNU466_CENTRAL_NERVOUS_SYSTEM	SNU466_CENTRAL_NERVOUS_SYSTEM	2.1	0	central_nervous_system	GBM	disomy	-0.101339	-0.0927214	-0.0777686	-0.12179	-0.146205	-0.118896	-0.0376505	-0.234789	-0.185363	-0.288876	-0.302781	-0.190814	-0.202573
SNU489_CENTRAL_NERVOUS_SYSTEM	SNU489_CENTRAL_NERVOUS_SYSTEM	1.83	0	central_nervous_system	GBM	disomy	-0.0565533	-0.0504058	-0.0605374	-0.0860144	-0.0770389	-0.0787599	-0.0203979	-0.181079	-0.145047	-0.257189	-0.285656	-0.111393	-0.272429
SNU520_STOMACH	SNU520_STOMACH	2.29	0	stomach	STAD	disomy	0.0987602	0.0747526	0.0657581	0.0394554	0.305205	0.0890903	0.144274	-0.135213	0.000788918	-0.0890108	0.0197396	0.0724645	-0.138823
SNU601_STOMACH	SNU601_STOMACH	2.24	0	stomach	STAD	disomy	0.0876847	0.0503521	0.0167172	0.0121989	0.130836	0.0789269	0.240641	-0.134504	-0.0168863	-0.0827677	-0.173552	-0.0202634	-0.18403
SNU668_STOMACH	SNU668_STOMACH	1.5	0	stomach	STAD	monosomy	0.0375513	0.0150409	0.0329696	0.0193568	0.0618156	0.0257729	0.0670466	-0.0975281	-0.0154105	-0.102171	-0.183997	0.0368545	-0.241844
SNU719_STOMACH	SNU719_STOMACH	2.3	0	stomach	STAD	disomy	0.0404175	-0.00942121	0.0231744	-0.00345422	0.0600583	0.0230621	0.0631457	-0.138569	-0.0547647	-0.0847017	-0.244787	0.0153288	-0.143556
SNU761_LIVER	SNU761_LIVER	2.24	0	liver	LIHC	disomy	-0.0194534	-0.0863283	-0.0289343	-0.0640885	-0.0208597	-0.0151018	0.145883	-0.111998	-0.133615	-0.0938951	-0.183787	-0.0755464	-0.22129
SNU81_LARGE_INTESTINE	SNU81_LARGE_INTESTINE	2	0	large_intestine	COAD/READ	disomy	0.100571	0.0424356	-0.0162273	-0.00654103	0.191255	0.0980787	0.218083	-0.058797	-0.0381804	0.0589123	-0.16719	-0.0640229	-0.133297
SNU886_LIVER	SNU886_LIVER	1.93	0	liver	LIHC	disomy	0.0457888	-0.0241511	-0.0357439	-0.0300379	0.202934	0.0467864	0.15272	-0.0987124	-0.0567467	-0.0857183	-0.188076	-0.114047	-0.183567
SNUC2A_LARGE_INTESTINE	SNUC2A_LARGE_INTESTINE	1.98	0	large_intestine	COAD/READ	disomy	0.0660056	-0.00322111	-0.0624853	-0.0645059	0.185971	0.0606885	0.0504737	-0.0575212	-0.106082	0.0437216	-0.181685	-0.17194	-0.167749
SNUC4_LARGE_INTESTINE	SNUC4_LARGE_INTESTINE	1.99	0	large_intestine	COAD/READ	disomy	0.124829	0.0581067	0.010843	0.0118106	0.314499	0.119441	0.233726	-0.0943415	-0.0182413	-0.0748884	-0.158448	-0.0543825	-0.135778
SNUC5_LARGE_INTESTINE	SNUC5_LARGE_INTESTINE	2.05	0	large_intestine	COAD/READ	disomy	0.110003	0.0279045	-0.0033142	-0.0224623	0.208623	0.111946	0.237352	-0.0868394	-0.0976784	-0.0846775	-0.167633	-0.0614338	-0.13398
ST486_HAEMATOPOIETIC_AND_LYMPHOID_TISSUE	ST486_HAEMATOPOIETIC_AND_LYMPHOID_TISSUE	2.11	0	haematopoietic_and_lymphoid_tissue	DLBC	disomy	0.169761	0.0492071	0.0740662	0.0641132	0.266054	0.177639	0.240315	-0.0050512	0.00203529	0.0678551	-0.149989	0.044104	-0.0141413
SUDHL10_HAEMATOPOIETIC_AND_LYMPHOID_TISSUE	SUDHL10_HAEMATOPOIETIC_AND_LYMPHOID_TISSUE	2.04	0	haematopoietic_and_lymphoid_tissue	DLBC	disomy	0.121072	0.110705	0.17438	0.149482	0.190249	0.122056	0.320342	0.0750231	0.0777343	-0.0845396	0.110937	0.266974	-0.118821
SUDHL4_HAEMATOPOIETIC_AND_LYMPHOID_TISSUE	SUDHL4_HAEMATOPOIETIC_AND_LYMPHOID_TISSUE	2.19	0	haematopoietic_and_lymphoid_tissue	DLBC	disomy	0.0955608	0.111347	0.272823	0.19624	0.1238	0.0917583	0.313704	-0.0852187	0.0671492	-0.0888056	0.119075	0.368672	-0.130182
SUDHL5_HAEMATOPOIETIC_AND_LYMPHOID_TISSUE	SUDHL5_HAEMATOPOIETIC_AND_LYMPHOID_TISSUE	1.97	0	haematopoietic_and_lymphoid_tissue	DLBC	disomy	0.182015	0.080756	0.0901497	0.0683662	0.262403	0.181259	0.321044	-0.0407326	0.0693549	0.072003	0.0170041	0.0734584	-0.0613686
SUDHL6_HAEMATOPOIETIC_AND_LYMPHOID_TISSUE	SUDHL6_HAEMATOPOIETIC_AND_LYMPHOID_TISSUE	2.11	0	haematopoietic_and_lymphoid_tissue	DLBC	disomy	0.176062	0.147214	0.144642	0.110345	0.204932	0.177988	0.307248	0.110496	0.0951957	0.0522881	0.0995802	0.188454	-0.164621
SUDHL8_HAEMATOPOIETIC_AND_LYMPHOID_TISSUE	SUDHL8_HAEMATOPOIETIC_AND_LYMPHOID_TISSUE	2.26	0	haematopoietic_and_lymphoid_tissue	DLBC	disomy	0.140088	0.108906	0.155856	0.12722	0.186113	0.145406	0.38979	0.0368703	0.0768669	0.0617054	0.111708	0.218654	-0.0401838
SUPB15_HAEMATOPOIETIC_AND_LYMPHOID_TISSUE	SUPB15_HAEMATOPOIETIC_AND_LYMPHOID_TISSUE	2.02	0	haematopoietic_and_lymphoid_tissue	ALL	disomy	0.124645	0.026919	0.0513461	0.00182636	0.262923	0.120755	0.239427	-0.0599376	0.0125274	0.0575297	-0.154535	0.0074933	-0.0424707
SUPT1_HAEMATOPOIETIC_AND_LYMPHOID_TISSUE	SUPT1_HAEMATOPOIETIC_AND_LYMPHOID_TISSUE	1.98	0	haematopoietic_and_lymphoid_tissue	ALL	disomy	0.177682	0.0405323	0.014818	0.0185484	0.371739	0.184214	0.249507	-0.00767092	-0.0069216	-0.0746646	-0.265362	-0.0402704	0.0149664
SW1353_BONE	SW1353_BONE	2.06	0	bone	SARC	disomy	-0.0320007	-0.0948518	-0.100839	-0.120935	0.0677939	-0.0509005	0.0568862	-0.165002	-0.17621	-0.259759	-0.288744	-0.217226	-0.246995
SW1710_URINARY_TRACT	SW1710_URINARY_TRACT	1.9	0	urinary_tract	BLCA	disomy	0.00217052	-0.0558792	-0.0211557	-0.032276	0.0603201	-0.00691109	0.0694399	-0.0513539	-0.141747	-0.251597	-0.289637	-0.0695881	-0.21671
SW1783_CENTRAL_NERVOUS_SYSTEM	SW1783_CENTRAL_NERVOUS_SYSTEM	1.89	0	central_nervous_system	LGG	disomy	0.0590628	-0.0221669	-0.0416869	-0.0461463	-0.00195237	0.059847	0.310421	-0.0994318	-0.112569	-0.0930941	-0.170913	-0.120274	-0.232625
SW48_LARGE_INTESTINE	SW48_LARGE_INTESTINE	2.09	0	large_intestine	COAD/READ	disomy	0.158562	0.0768131	0.0763748	0.0374021	0.267664	0.161016	0.237747	-0.00374916	0.0143298	-0.0776785	0.104009	0.0689113	-0.0816085
SW780_URINARY_TRACT	SW780_URINARY_TRACT	1.95	0	urinary_tract	BLCA	disomy	0.0452327	-0.0679168	-0.0732862	-0.0823876	0.122533	0.0412103	0.219484	-0.0291105	-0.134641	-0.103299	-0.301888	-0.179043	-0.138129
SW837_LARGE_INTESTINE	SW837_LARGE_INTESTINE	1.89	0	large_intestine	COAD/READ	disomy	0.100808	-0.0580753	-0.0574471	-0.0643764	0.255086	0.100231	0.22639	-0.019717	-0.176108	-0.102076	-0.327518	-0.153174	-0.0915162
TC71_BONE	TC71_BONE	2.05	0	bone	SARC	disomy	0.167962	0.100835	0.101652	0.102921	0.203072	0.175152	0.324426	-0.00244797	0.0636617	0.196142	0.0325794	0.102876	-0.0951851
TE14_OESOPHAGUS	TE14_OESOPHAGUS	1.8	0	oesophagus	ESCA	disomy	0.0868903	0.00901965	0.0439105	0.035563	0.189867	0.0855032	0.0690746	-0.0186743	-0.0311949	0.177273	-0.0643524	0.0016118	-0.167229
TE441T_SOFT_TISSUE	TE441T_SOFT_TISSUE	2.06	0	soft_tissue	SARC	disomy	0.0501201	-0.022511	-0.0502233	-0.037452	0.12415	0.0453782	0.156336	-0.205783	-0.0676739	-0.100948	-0.270017	-0.0828816	-0.100179
TE617T_SOFT_TISSUE	TE617T_SOFT_TISSUE	2	0	soft_tissue	SARC	disomy	0.0735349	0.00592428	-0.0356567	-0.0506905	0.195303	0.0688311	0.221439	-0.0976205	-0.108161	-0.107093	-0.173029	-0.139305	-0.160458
TF1_HAEMATOPOIETIC_AND_LYMPHOID_TISSUE	TF1_HAEMATOPOIETIC_AND_LYMPHOID_TISSUE	2.45	0	haematopoietic_and_lymphoid_tissue	LAML	disomy	0.144447	0.0680336	0.0719539	0.0544023	0.208784	0.143796	0.239108	-0.0888189	0.00122409	-0.0765325	-0.154095	0.0311178	-0.141423
TGBC11TKB_STOMACH	TGBC11TKB_STOMACH	2.05	0	stomach	STAD	disomy	0.0950142	0.00134912	0.0684345	0.0258723	0.139523	0.0931327	0.148044	-0.0473467	-0.0600638	0.0564552	-0.156607	0.0611296	-0.176803
THP1_HAEMATOPOIETIC_AND_LYMPHOID_TISSUE	THP1_HAEMATOPOIETIC_AND_LYMPHOID_TISSUE	2.13	0	haematopoietic_and_lymphoid_tissue	LAML	disomy	0.111696	0.0596268	0.0745516	0.0470258	0.130434	0.115158	0.241679	-0.0938063	0.0429198	0.0591423	0.023072	0.0843188	-0.140928
TOLEDO_HAEMATOPOIETIC_AND_LYMPHOID_TISSUE	TOLEDO_HAEMATOPOIETIC_AND_LYMPHOID_TISSUE	2.33	0	haematopoietic_and_lymphoid_tissue	DLBC	disomy	0.173257	0.0755359	0.0871079	0.0679379	0.369211	0.18828	0.317332	-0.0032492	0.0449845	0.055779	-0.153799	0.104859	-0.0620441
TOV112D_OVARY	TOV112D_OVARY	1.07	0	ovary	OV	monosomy	0.127644	0.0648723	0.0245181	0.0137512	0.0700154	0.134248	0.244029	-0.00993917	0.00282091	-0.0885577	-0.0693374	-0.0143046	-0.256806
TOV21G_OVARY	TOV21G_OVARY	2.05	0	ovary	OV	disomy	0.0205514	-0.0197643	-0.017252	0.0107373	0.0573325	0.0125335	0.0672963	-0.144658	-0.093728	-0.088116	-0.168523	-0.0297559	-0.17852
TT_THYROID	TT_THYROID	1.93	0	thyroid	THCA	disomy	-0.0334522	-0.155091	-0.186438	-0.172468	0.119862	-0.0296843	-0.175399	-0.103585	-0.187743	-0.130027	-0.332971	-0.353079	-0.202588
TUHR10TKB_KIDNEY	TUHR10TKB_KIDNEY	1.88	0	kidney	KIRC	disomy	-0.0262073	-0.072019	-0.075756	-0.0965097	0.0591694	-0.0289173	-0.0332085	-0.146849	-0.144315	-0.0969407	-0.178621	-0.191737	-0.0526112
TUHR14TKB_KIDNEY	TUHR14TKB_KIDNEY	1.89	0	kidney	KIRC	disomy	-0.013995	-0.0730154	-0.0583668	-0.0577489	0.0621408	-0.0196828	-0.15144	-0.095901	-0.121317	-0.252726	-0.26823	-0.13738	-0.157932
U266B1_HAEMATOPOIETIC_AND_LYMPHOID_TISSUE	U266B1_HAEMATOPOIETIC_AND_LYMPHOID_TISSUE	2.04	0	haematopoietic_and_lymphoid_tissue	MM	disomy	0.126503	0.027024	0.061328	0.0286495	0.255211	0.140299	0.232103	-0.0127968	-0.00969298	-0.085146	-0.169754	0.0255636	-0.135716
U87MG_CENTRAL_NERVOUS_SYSTEM	U87MG_CENTRAL_NERVOUS_SYSTEM	1.94	0	central_nervous_system	GBM	disomy	0.070274	-0.0207565	-0.0452747	-0.0453729	0.134791	0.0673746	0.240008	-0.0177163	-0.130483	-0.0848438	-0.175503	-0.112126	-0.250398
UACC62_SKIN	UACC62_SKIN	1.81	0	skin	SKCM	disomy	0.0987867	0.0261212	0.00159675	0.0155029	0.261723	0.0931515	0.161749	-0.048016	-0.0538904	-0.087278	-0.162958	-0.0431117	-0.194527
VMRCRCW_KIDNEY	VMRCRCW_KIDNEY	2.19	0	kidney	KIRC	disomy	0.0479068	-0.0184902	-0.0248157	0.00237586	0.067855	0.0483737	-0.0260544	-0.044213	-0.0660447	-0.247361	-0.17228	-0.0579529	-0.213758
VMRCRCZ_KIDNEY	VMRCRCZ_KIDNEY	1.91	0	kidney	KIRC	disomy	-0.0335082	-0.121293	-0.104401	-0.108934	0.00242089	-0.0408104	-0.130127	-0.135466	-0.152178	-0.10102	-0.192287	-0.205791	-0.175356
WM115_SKIN	WM115_SKIN	2.03	0	skin	SKCM	disomy	-0.00226818	-0.0665796	-0.118981	-0.10947	0.132026	0.000456035	0.140652	-0.101123	-0.173199	-0.10526	-0.195917	-0.21606	-0.193665
WM2664_SKIN	WM2664_SKIN	1.94	0	skin	SKCM	disomy	0.0234244	-0.0437884	-0.0266826	-0.025386	0.0630071	0.0223814	0.228935	-0.103297	-0.102608	-0.0997068	-0.184407	-0.0852618	-0.157311
WM793_SKIN	WM793_SKIN	2.34	0	skin	SKCM	disomy	0.0581364	0.00822776	-0.046928	-0.0472318	0.137942	0.0454177	0.0708453	-0.138876	-0.0853493	-0.093636	-0.179768	-0.112449	-0.172122
WM88_SKIN	WM88_SKIN	2.32	0	skin	SKCM	disomy	0.115905	-0.0210694	0.0183614	0.00836373	0.260882	0.116417	0.145228	-0.0555778	-0.0206618	-0.104252	-0.17177	-0.0461063	-0.155524
WSUDLCL2_HAEMATOPOIETIC_AND_LYMPHOID_TISSUE	WSUDLCL2_HAEMATOPOIETIC_AND_LYMPHOID_TISSUE	2.07	0	haematopoietic_and_lymphoid_tissue	DLBC	disomy	0.0330719	0.0329849	0.196811	0.131026	-0.0281201	0.0439894	0.374515	-0.0513207	0.047275	0.0573797	0.0224255	0.284699	-0.120684
YH13_CENTRAL_NERVOUS_SYSTEM	YH13_CENTRAL_NERVOUS_SYSTEM	1.96	0	central_nervous_system	GBM	disomy	-0.000757749	-0.0934409	-0.123592	-0.117288	0.197634	-0.00210747	0.151031	-0.0576779	-0.172536	-0.0938884	-0.191564	-0.234682	-0.194565
ZR7530_BREAST	ZR7530_BREAST	1.98	0	breast	BRCA	disomy	0.010965	-0.0700698	-0.016955	-0.0199874	0.130797	0.00394646	-0.0293975	-0.13746	-0.0741957	-0.252966	-0.271434	-0.0435245	-0.217151
