# Supplementary material for: Systems approaches identify the consequences of monosomy in somatic human cells
Source: Nat Commun. 2021 Sep 22;12:5576. doi: 10.1038/s41467-021-25288-x (PMC8458293; doi:10.1038/s41467-021-25288-x)
Supplement: Supplementary file 11 — Source Data [file 41467_2021_25288_MOESM11_ESM.xlsx]

## Sheet: Fig 1d
1d. Figure on the left										1d. Figure on the right
	time in hours	Control (RPE1 p53 KO)									time in hours	Control (RPE1 p53 KD)
	0	1	1	1	1	1	1	1			0	1	1	1	1	1
	24	1.74098	1.79692	2.13225	2.30021	1.38895	1.94099	1.61363			24	1.52431	1.16676	1.61363	1.02	1.50841
	48	3.4857	3.50733	4.5943	4.93142	3.18135	4.42657	2.65207			48	2.61354	2.68072	2.65207	2.34	3.87107
	72	7.16936	7.25537	8.16228	8.69089	6.3452	9.26171	6.5712			72	5.50524	6.49233	6.5712	4.75	5.64218
	96	14.0599	13.3884	12.2565	13.1259	10.7745	17.8698	10.3617			96	9.07763	12.0071	10.3617	8.18	7.56955
		RM X										RM KD 13
	0	1	1	1	1	1	1	1			0	1	1	1	1	1
	24	1.91522	1.85497	2.10814	2.03841	1.3068	1.67467	1.28258			24	1.43636	1.1116	1.33528	1.02	1.33127
	48	3.53665	3.55727	4.48654	4.44633	2.91734	3.44785	2.27934			48	2.11255	2.02645	1.9405	2.34	3.11813
	72	6.48786	6.66844	7.95498	8.07975	5.28448	7.57849	5.51072			72	3.11668	3.59644	4.74456	4.7	4.13803
	96	12.862	13.4675	11.4699	11.8971	8.74234	14.0852	8.45011			96	5.33883	6.23112	6.33622	8.16	5.47827
		RM 10										RM KD 7;10
	0	1	1	1	1	1	1	1			0	1	1	1	1	1
	24	1.55289	1.81374	2.1015	2.07217	1.36746	1.42906	1.42119			24	1.48773	1.25003	1.32147	1.08	1.44698
	48	2.53832	2.96054	4.11829	3.81837	2.78892	2.70711	2.08579			48	2.53252	2.36447	2.14274	2.03	2.93612
	72	5.05488	4.61453	7.34138	6.64932	5.29063	5.45504	4.34537			72	3.85132	4.0058	4.51446	3.62	3.92651
	96	8.77416	9.47086	9.85572	9.05842	10.1991	9.91294	6.18534			96	8.29737	7.26513	6.69898	5.84	5.19276
		RM 10;18										RM KD 19p
	0	1	1	1	1	1	1	1			0	1	1	1	1	1
	24	1.48742	1.57445	2.42168	2.03661	1.23119	1.45587	1.42554			24	1.42348	1.30756	1.36247	0.98	1.34214
	48	2.49282	2.35958	6.31164	3.43417	2.25415	2.5142	2.16557			48	2.43735	2.35198	2.17736	2.13	2.94655
	72	3.87605	3.8408	8.26382	4.84273	3.95257	4.35171	4.11539			72	3.39407	3.90096	4.58624	3.56	3.67051
	96	6.5452	6.79028	5.98968	6.98694	5.34356	7.15083	5.91976			96	6.41559	6.81581	6.71153	5.84	4.95904
		RM 13
	0	1	1	1	1	1	1	1
	24	1.91531	1.78931	2.24374	2.28237	1.27433	1.79326	1.52961
	48	3.50576	3.7763	4.43708	4.29626	2.33131	3.4432	2.48505
	72	6.78194	7.19269	8.34954	7.26396	4.96102	6.69336	5.85482
	96	11.4652	12.6624	12.3048	11.6662	8.30686	12.8809	8.42217

## Sheet: Fig 1e
Growth on soft agar
		Number of colonies each replicates
RPE1 P53 KO	Control	147	136	231	198
	RM X	7	7	8	7
	RM 10	24	18	15	14
	RM 10;18	4	4	2	4
	RM 13	25	24	26	20
RPE1 P53 KD	Control	139	137	112	114	145	130	178	187
	RM KD 13	12	14	17	22	18	14	54	42
	RM KD 7;10	84	74	79	70	106	98	131	141
	RM KD 19p	71	71	95	101	97	99	127	125

## Sheet: Fig 2b
Percentage of micronuclei
		RPE1 P53 KO						RPE1 P53 KD
		Control	RM X	RM 10	RM 10;18	RM 13		Control	RM KD 13	RM KD 7;10	RM 19p
	Rep1	1.9	4.9	6.4	13.8	8.4		3.1	4.1	12.6	16.9
	Rep2	1.54	4.2	4.1	12	8.8		1.85	4.4	8.75	9
	Rep3	4.9	3.3	2.1	9.2	8		2.6	4.9	10	7.4

## Sheet: Fig 2c
Time spent in mitosis (in minutes)
	RPE1 P53 KO					RPE1 P53 KD
	Control	RM X	RM 10	RM 10;18	RM 13	Control	RM KD 7;10	RM KD 19p
	40	24	24	40	40	40	32	64
	40	32	128	40	24	48	32	128
	24	16	48	24	64	32	56	40
	32	32	40	32	64	24	40	24
	16	32	32	32	24	48	24	24
	24	32	32	32	40	32	40	16
	24	32	24	40	56	32	24	24
	16	24	24	64	16	24	48	32
	16	16	32	40	32	40	48	32
	24	24	32	32	40	40	24	40
	16	24	48	24	168	24	32	48
	24	32	64	32	32	40	32	32
	32	24	32	72	40	24	48	88
	48	24	40	48	24	48	56	48
	32	32	24	64	104	24	48	24
	32	32	24	56	48	16	24	32
	24	32	24	32	32	32	40	32
	24	72	24	24	40	24	88	16
	32	32	24	72	176	40	40	56
	32	32	88	88	48	32	40	48
	80	40	48	32	40	24	32	40
	32	32	32	24	48	32	48	56
	24	32	32	40	104	32	40	32
	24	32	24	32	32	40	40	40
	16	32	64	88	40	24	32	56
	24	48	24	40	32	24	64	64
	56	40	24	32	32	24	40	56
	24	40	32	32	40	40	48	40
	24	32	32	104	32	40	56	32
	24	40	32	48	56	32	64	64
	40	24	48	56	32	24	40	48
	48	40	80	24	96	40	48	40
	48	40	40	24	24	24	40	80
	64	40	64	48	64	40	104	40
	56	24	40	24	32	32	48	64
	24	24	64	40	48	40	40	24
	40	24	32	40	32	24	64	32
	24	40	56	48	56	32	48	40
	48	24	40	56	32	32	56	24
	48	16	24	80	32	24	64	32
	40	24	56	96	24	32	56	40
	32	24	48	72	32	32	96	24
	32	32	72	24	40	32	64	24
	24	32	64	32	48	48	64	40
	32	40	24	32	40	16	80	40
	32	32	24	24	40	24	72	24
	80	40	24	24	24	40	32	32
	40	24	24	24	48	32	24	40
	24	24	40	64	24	32	24	32
	16	16	48	40	24	32	24	48
	24	32	32	64	24	24	24	32
	24	16	32	80	16	32	16	40
	40	32	32	40	16	32	24	48
	32	24	32	32	16	56	24	64
	24	24	24	48	16	24	24	32
	24	32	32	32	24	64	24	24
	40	24	24	32	48	32	24	40
	40	24	24	32	32	40	24	40
	40	32	32	40	40	32	24	24
	24	56	32	40	56	24	16	64
	24	40	24	24	32	32	24	32
	48	24	56	24	32	40	32	32
	24	16	40	16	24	40	56	24
	32	16	40	48	32	24	40	24
	32	24	56	16	32	32	24	56
	32	24	32	48	40	32	32	16
	24	32	40	88	24	40	32	32
	16	24	24	40	32	32	48	24
	32	48	24	72	24	16	40	32
	24	24	32	40	24	40	32	24
	32	32	24	40	48	16	48	24
	32	24	24	32	40	32	32	24
	32	24	40	32	32	24	32	24
	40	40	72	48	32	32	32	24
	32	24	152	16	16	32	24	32
	64	24	48	64	136	40	24	24
	24	40	48	16	16	32	24	32
	16	16	80	24	16	24	40	24
	40	24	104	24	24	24	16	24
	40	40	40	24	48	32	16	32
	24	48	40	32	24	32	24	40
	24	24	48	32	48	24	24	24
	24	24	24	72	32	40	32	48
	24	48	24	40	16	24	32	32
	32	24	40	40	40	32	32	24
	24	24	32	40	40	40	40	32
	24	24	40	32	24	32	40	40
	48	32	32	16	32	40	24	32
	32	24	16	32	32	24	32	32
	32	24	56	48	24	32	32	24
	24	16	32	16	32	48	24	32
	40	24	40	48	48	40	128	24
	16	24	64	32	16	32	24	40
	24	24	40	56	24	32	32	48
	24	24	24	40	32	48	32	40
	16	32	24	32	48	32	24	24
	24	40	32	48	64	40	32	24
	40	32	40	16	80	24	24	32
	24	40	24	32	32	32	32	56
	24	40	32	168	40	32	24	32
	40	48	24	48	40	40	24	40
	16	32	32	32	24	48	32	24
	24	56	32	64	40	40	32	40
	40	24	32	32	40	56	32	56
	24	24	24	32	40	40	24	40
	32	24	32	32	32	64	40	64
	32	24	40	32	40	56	48	24
	32	24	64	32	32	32	40	24
	24	40	32	24	40	40	32	48
	24	16	24	24	48	48	32	24
	16	16	24	24	40	48	24	24
	24	24	32	40	32	40	16	32
	32	40	32	32	40	32	24	40
	16	24	40	40	32	24	16	32
	40	24	40	32	48	32	24	40
	24	24	48	56	48	32	40	32
	24	16	112	16	40	32	32	32
	24	32	24	32	16	40	40	24
	24	32	32	56	40	40	32	24
	24	32	32	32	32	40	24	24
	32	24	32	32	32	48	24	24
	16	32	32	16	32	48	32	24
	24	32	32	64	32	64	32	32
	24	32	112	24	24	48	32	40
	16	32	48	40	24	40	32	32
	24	24	24	48	48	40	32	32
	24	32	24	32	72	40	16	24
	32	16	80	48	40	56	32	24
	16	16	16	56	40	32	32	32
	40	24	40	64	32	32	56	40
	32	32	40	32	24	40	32	32
	24	24	40	32	24	56	24	48
	24	32	24	24	16	56	40	32
	24	24	24	24	40	40	24	40
	24	32	24	16	56	40	40	16
	16	32	72	48	24	48	24	32
	16	24	24	24	32	48	40	40
	24	24	40	24	40	40	40	32
	32	32	32	40	32	48	40	40
	24	24	48	32	48	40	24	32
	24	32	40	40	32	32	24	24
	24	24	32	128	64	48	32	40
	40	24	24	32	24	40	32	32
	32	32	40	32	40	40	40	32
	16	24	32	64	40	40	24	40
	24	24	24	32	64	48	32	32
	16	24	24	88	32	48	40	24
	32	24	24	56	24	48	40	24
	16	24	24	32	48	48	16	40
	24	32	16	32	40	48	24
	24	40	40	32	40	48	32
	16	24	16	32	32	40	32
	16	24	24	32	40	40	32
	24	24	16	16	16	56	16
	40	16	32	48	40	40	32
	24	16	24	48	32	40	32
	24	24	32	40	32	40	40
	24	32	24	40	32	24	32
	24	16	48	32	32	24	32
	24	32	32	32	32	24	32
	16	24	40	16	48	32	48
	24	32	24	56	32	32	32
	48	32	16	24	32	40	32
	32	16	32	48	16	40	24
	32	32	32	32	32	24	24
	24	40	32	24	64	32	40
	24	40	24	40	32	40	40
	32	32	40	40	48	32	32
	24	16	24	16	40	24	24
	16	80	40	32	16	40	32
	32	24	40	32	64	32	40
	24	32	96	136	24	16	32
	24	24	24	48	32	32	24
	16	24	32	32	24	24	40
	32	32	16	32	24	16	40
	32	32	160	48	24	24	32
	16	40	32	32	32	24	32
	24	32	32	120	32	24	48
	32	32	40	64	32	16	40
	24	24	40	56	24	24	32
	24	24	96	48	24	24	56
	16	24	24	40	40	24	48
	16	32	32	64	32	24	24
	16	80	40	40	32	32	48
	32	24	24	16	16	24	48
	24	24	24	32	40	16	24
	32	24	40	24	40	24	24
	24	16	24	32	32	24	40
	24	16	40	24	32	24	32
	32	24	32	24	48	24	40
	24	24	32	24	56	24	40
	16	24	40	16	24	24	32
	32	24	40	24	40	24	24
	16	24	40	32	32	24	32
	32	32	16	48	40	32	32
	32	40	184	16	48	24	48
	24	24	64	32	24	16	40
	24	24	16	32	32	24	24
	16	24	24	32	16	16	40
	24	32	40	24	32	32	40
	32	32	32	24	32	24	40
	40	32	24	32	24	24	40
	24	16	16	40	32	24	32
	24	24	40	32	16	32	32
	24	32	24	32	16	24	32
	16	16	32	32	40	16	24
	24	16	24	32	24	16	32
	16	24	40	24	24	32	24
	24	24	40	32	32	24	24
	24	24	24	24	24	16	32
	24	24	24	32	32	16	16
	24	24	24	24	24	24	32
	24	16	32	16	32	16	40
	16	32	32	24	56	24	40
	24	32	72	56	16	16	32
	16	24	72	16	32	16	24
	16	32	40	64	88	24	32
	16	16	24	24	16	32	40
	24	24	32	40	32	24	24
	32	32	24	32	24	16	88
	16	32	24	32	32	16	48
	32	32	40	24	24	24	32
	24	32	32	24	40	32	24
	24	40	32	16	32	24	24
	32	24	40	24	16	24	32
	32	32	40	32	32	24	16
	24	32	32	40	32	24	56
	24	32	32	32	40	16	24
	16	24	24	32	24	24	24
	40	24	24	40	24	32	40
	24	16	40	32	48	24	32
	32	16	32	32	32	24	16
	32	40	16	32	24	32	32
	48	32	16	24	16	16	32
	24	24	16	72	88	24	32
	32	24	48	40	48	16	48
	24	24	24	16	24	16	40
	40	24	32	40	32	16	32
	16	32	32	24	24	40	40
	16	24	32	32	48	16	32
	24	32	32	32	24	24	24
	24	24	24	40	40	16	48
	24	24	32	56	48	24
	16	24	24	24	48	24
	24	24	48	80	32	32
	24	32	32	40	32	24
	16	32	32	40	136	24
	16	32	16	64	24	40
	24	16	24	32	16	16
	24	24	24	40	40	16
	24	24	24	32	24	16
	24	32	32	32	16	16
	24	24	16	48	48	16
	24	56	24	32	32	24
	32	16	32	40	32	24
	24	24	40	24	32	24
	24	24	16	24	48	16
	16	24	32	24	24	24
	24	48	24	32	40	32
	32	32	32	24	32	32
	24	24	48	24	24	24
	24	32	24	56	24	16
	48	24	48	32	32	24
	24	24	24	40	64	24
	16	24	32	32	32	32
	80	32	32	56	40	24
	24	32	32	16	120	40
	16	24	40	32	64	24
	16	24	32	64	24	16
	24	16	24	40	48	16
	40	32	24	32	48	16
	32	32	24	80	48	24
	24	32	24	24	24	16
	24	32	32	72	32	16
	40	24	32	32	16	24
	40	32	32	40	32	24
	24	32	32	56	32	24
	24	16	24	40	40	16
	16	16	32	24	40	24
	24	24	32	40	24	32
	32	72	56	32	24	16
	16	24	24	40	16	16
	16	40	24	48	16	24
	24	32	24	40	24	24
	40	16	48	40	24	24
	64	24	80	32	32	24
	24	16	56	16	16	32
	24	24	24	24	32	24
	16	32	32	16	32	16
	16	24	24	32	24	24
	24	16	24	40	16	24
	24	24	24	24	24	24
	24	16	184	24	24	24
	24	24	32	32	24	32
	32	24	32	40	48	32
	16	24	24	32	32	16
	32	32	72	16	40	16
	32	16	24	88	48	32
	48	24	48	32	32	24
	40	32	24	24	16	24
	24	48	64	24	32	32
	24	24	24	32	32	24
	24	24	24	24	24	24
	24	32	32	32	24	32
	24	16	24	16	24	16
	24	32	80	16	24	24
	16	32	32	32	24	16
	32	24	32	24	40	16
	104	24	72	56	16	16
	24	24	24	32	16	24
	24	24	16	40	24	24
	32	32	48	24	32	16
	32	32	32	40	24	16
	32	24	24	32	32	24
	16	16	24	64	168	32
	32	24	48	32	24	32
	24	24	16	72	32	16
	32	24	24	16	32	24
	32	24	32	24	16	16
	24	24	24	40	32	16
	32	24	40	16	24	24
	40	16	32	24	24	16
	24	24	40	24	24	16
	40	24	32	32	24	16
	32	24	24	32	24	24
	40	24	40	24	40	32
	24	16	24	40	32	16
	16	16	24	40	32	24
	32	32	32	24	16	24
	48	24	32	56	32	24
	24	32	32	32	32	32
	24	24	40	40	24	24
	64	24	48	40	24	16
	64	24	32	32	24	24
	32	24	32	32	24	32
	24	24	32	16	32	64
	40	24	32	56	24	16
	64	16	24	40	32	16
	32	32	32	48	40	32
	40	24	24	32	24	32
	24	24	24	24	24	24
	24	16	16	32	16	16
	32	16	24	32	16	24
	40	24	24	24	32	24
	24	24	16	32	16	16
	16	24	56	24	16	16
	24	16	56	40	24	16
	16	72	32	24	24	24
	40	24	24	24	72	24
	24	40	24	32	16	32
	24	24	24	24	48	24
	40	24	24	24	24	32
	24	24	24	16	24	16
	32	16	32	16	24	16
	24	24	40	32	32	32
	32	32	16	104	32	16
	16	32	24	24	24	32
	24	16	32	32	40	16
		24	40	56	24	24
		16	40	48	32	24
		24	16	32	40	24
		32	112	24	16	16
		40	16	48	24	16
		24	48	32	24	32
		24	32	80	96	32
		16	32	24	24	24
		32	40	48	24	24
		32	48	56	24	24
		32	32	24	40	16
		32	32	32	24	24
		24	24	32	32	24
		24	40	24	24	32
		24	40	32	32	24
		32	56	24	32	16
		24	24	24	16	16
		16	144	24	24	24
		24	32	24	24	24
		32	32	48	32	16
		16	40	24	64	24
		16	40	40	48	16
		16	40	48	16	16
		24	32	40	24	16
		16	16	24	32	16
		24	16	24	24	24
		24	32	24	40	16
		32	24	32	16	16
		24	24	40	32	24
		24	40	40	40	24
		32	24	48	32	16
		16	32	24	24	16
		24	32	32	16	24
		16	16	32	40	24
		24	32	24	32	24
		24	40	32	32	24
		32	24	64	32	24
		32	24	16	16	24
		24	80	16	24	32
		32	48	24	24	16
		16	24	32	24	24
		24	24	24	24	16
		24	32	32	16	16
		24	64	24	24	24
		16	16	32	16	24
		40	24	40	24	16
		24	16	40	32	16
		32	32	48	32	32
		32	24	16	24	24
		32	16	16	24	24
		16	40	16	24	16
		24	24	32	16	24
		24	24	72	40	16
		24	56	40	32	32
		32	32	24	24	16
		24	24	24	24	16
		16	32	40	24	24
		24	32	40	32	24
		16	32	24	24	24
		32	16	32	24	24
		32	32	48	24	24
		16	24	24	32	24
		24	64	32	24	16
		16	40	48	40	16
		16	40	40	32	40
		24	16	64	24	32
		16	24	24	16	16
		24	24	32	40	24
		16	32	16	32	24
		24	32	32	24	32
		24	16	24	24	16
		24	24	16	24	24
		24	24	24	32	24
		24	24	128	24	16
		24	40	32	32	32
		16	16	64	16	24
		32	32	32	24	24
		24	32	32	32	24
		40	40	56	40	24
		24	40	48	16	24
		16	24	24	16	32
		16	72	32	32	24
		24	32	24	24	32
		24	32	24	32	24
		40	32	24	16	16
		16	24	24	32	16
		24	40	24	40	16
		40	40	32	32	24
		32	24		32	16
		24	24		40	16
		40	24		32	24
		24	48		24	24
		32	32		40	24
		32	32		24	24
		24	24		24	24
		16	32		16	32
		24	40		24	16
		24	40		32	16
		24	48		32	16
		32	32		72	24
		24	32		32	24
		32	24		48	32
		32	24		16	24
		32	32		24	16
		24	32		40	24
		24	32		32	32
		24	24		24	16
		16	24		24	24
		16	32		24	40
		64	24		32	16
		32	24		32	16
		32	24		40	16
		32	24		56	24
		24	48		24	24
		24	16		24	24
		32	24		32	32
		16	16		32	24
		24	16		32	16
		32	24		40	16
		16	32		32	16
		16	24		16	16
		16	24		48	32
		24	24		16	16
		32	24		48	16
		32	64		48	16
		32	32		72	24
		24	40		112	16
		32	24		32	16
		24	24		16	16
		32	32		32	24
		32	24		32	16
		24	40		32	16
		24	32		40	16
		16	24		16	32
		16	40		16	24
		16	24		24	16
		16	40		32	16
		24	16		16	24
		24	24		24	24
		32	24		32	24
		24	32		24	24
		16	24		32	24
		24	24		24	40
		24	56		32	32
		24	40		32	32
		24	24		32	24
		24	32		32	16
		24	56		32	24
		16	24		48	24
		24	24		24	24
		32	32		32	24
		24	24		16	16
		24	24		32	16
		24	24		24	16
		32	32		24	16
		48	16		40	32
		32	16		24	32
		24	24		24	24
		16	16		40	24
		24	32		24	32
		24	32		32	24
		32	40		16	24
		40	48		48	24
		24	24		32	16
		24	32		40	32
		24	32		32	24
		32	40		24	32
		40	40		32	16
		24	24		40	24
		16	24		24	32
		16	24		48	24
		24	32		168	24
		32	16		40	24
		24	40		32	16
		24	96		56	24
		40	24		24	24
		24	32		24	16
		24	40		24	24
		24	24		24	16
		24	32		24	16
		24	32		40	24
		24	48		16	16
		24	24		16	16
		32	40		24	16
		16	16		24	24
		24	16		56	24
		32	24		24	16
		24	24		40	16
		16	32		24	16
		40	64		24	16
		40	24		16	24
		24	24		24	16
		16	24		32	24
		24	24		16	16
		40	24		32	24
		40	24		16	24
		32	24		32	24
		16	24		16	24
		24	24		56	32
		24	32		24	32
		16	16		40	32
		24	16		32	24
		24	24		24	24
		24	48		48	16
		16	32		24	16
		24	32		24	24
		32	24		32	24
		24	32		16	16
		32	24		32	16
		24	24		32	24
		24	24		24	24
		16	32		24	24
		24	48		16	16
		32	32		40	24
		32	32			24
		24	24			32
		32	48			24
		16	24			16
		24	48			16
		24	32			16
		16	32			24
		24	32			32
		32	32			24
		24	24			24
		24	24			32
		32	24			32
		24	72			24
		40	32			32
		32	88			24
		24	32			24
		24	24			24
		40	32			24
		24	32			24
		32	56			24
		24	24			24
		24	40			16
		24	48			16
		16	24			16
		16	24			24
		24	32			16
		24	40			24
		32	32			24
		24	56			16
		16	40			24
		16	40			24
		24	32			24
		16	24			16
		24	24			32
		24	24			24
		32	48			24
		24	16			24
		16	32			16
		16	24			24
		32	176			16
		32	32			24
		16	32			32
		24	32			48
		24	24			16
		24	16			24
		24	24			16
		48	32			32
		24	48			32
		16	24			16
		16	24			24
		24	24			24
		32	24			16
		16	32			16
		16	40			32
		16	32			16
		24	16			16
		32	16			24
		24	32			24
		24	32			16
		40	24			32
		40	32			24
		24	32			24
		24	56			24
		32	40			24
		24	32			32
		24	32			24
		24	32			16
		16	32			24
		16	24			16
		16	24			16
		16	32			24
		16	32			16
		32	40			16
		24	40			16
		16	40			24
		24	24			16
		32	24			24
		16	56			32
		24	32			16
		32	24			32
		24	24			24
		24	32			32
		32	40			32
		24	24			24
		16	48			24
		24	24			32
		24	32			16
		24	24			24
		32	40			24
		24	40			16
		24	40			24
		32	56			32
		24	24			16
		32	40			56
		24	32			16
		24	16			24
		40	16			16
		24	32			24
		40	32			24
		24	32			32
		16	32			24
		32	24			16
		16	56			24
		24	40			16
		24	32			24
		24	32			24
		24	40			16
		16	16			32
		24	32			24
		24	24			24
		24	40			24
		24	40			32
		24	32			24
		24	16			16
		48	48			24
		32	32			24
		32	24			16
		40	32			40
		24	48			24
		24	24			24
		16	24			24
		24	24			16
		24	32			24
		32	32			16
		24	32			24
		24	16			64
		24	24			16
		32	40			24
		32	32			16
		24	104			24
		24	56			24
		32	32			24
		32	56			16
		24	24			24
		24	40			32
		32	48			16
		40	32			24
		48	40			32
		16	24			32
		24	88			16
		32	32			32
		24	24			32
		24	32			16
		24	32			24
		24	32			24
		24	24			24
		32	40			24
		24	64			16
		32	24			16
		16	32			16
		40	24			16
		16	40			24
		24	32			24
		16	32			24
		24	24			16
		24	32			16
		24	24			24
		24				16
		32				16
		24				16
		24				16
		16				16
		16				32
		16				16
		24				32
		16				24
		16				32
		24				24
		24				24
		24				16
		32				16
		32				16
		24				24
		24				16
		24				24
		16				32
		24				72
		24				24
		24				32
		16				24
		24				24
		24				16
		16
		24
		24
		24
		16
		24
		16
		24
		32
		16
		16
		24
		16
		32
		24
		32
		16
		24
		24
		24
		24
		16
		24
		24
		24
		24
		24
		24
		16
		24
		24
		32
		16
		24
		24
		16
		16
		24
		24
		16
		24
		24
		16
		24
		24
		16
		24
		24
		16
		16
		24
		16
		24
		24
		24
		24
		24
		24
		32
		24
		16
		16
		24
		24
		24
		16
		32
		24
		16
		24
		32
		32
		24
		24
		16
		16
		32
		16
		16
		16
		16
		24
		32
		24
		24
		24
		16
		16
		16
		32
		24
		32
		32
		16
		16
		16
		16
		16
		24
		24
		24
		24
		24
		24
		24
		24
		24
		24
		24
		24
		24
		24
		24
		16
		24
		24
		24
		24
		24
		16
		16
		24
		24
		32
		24
		16
		24
		32
		64
		24
		16
		16
		16
		24
		24
		24
		24
		24
		24
		24
		24
		24
		16
		32
		16
		24
		24
		24
		24
		24
		32
		24
		24
		16
		16
		24
		24
		16
		16
		16
		24
		24
		24
		24
		24
		24
		24
		32
		16
		24
		16
		16
		24
		32
		16
		16
		16
		32
		40
		24
		16
		16
		16
		24
		16
		24
		32
		24
		16
		24
		24
		32
		32
		16
		16
		40
		16
		24
		24
		16
		16
		24
		24
		24
		32
		32
		24
		32
		24
		24
		16
		16
		32
		24
		24
		24
		32
		32
		24
		24
		40
		24
		24
		24
		24
		16
		24
		32
		32
		24
		16
		48
		24
		24
		24
		16
		24
		40
		16
		16
		24
		16
		16
		16
		24
		24
		40
		32
		24
		24
		24
		32
		24
		32
		16
		24
		24
		16
		16
		24
		16
		24
		16
		16
		16
		24
		24
		24
		24
		16
		16
		24
		24
		24
		16
		24
		24
		16
		40
		24
		16
		24
		24
		32
		16
		24
		24
		24
		16
		32
		24
		24
		24
		24
		32
		32
		40
		16
		16
		16
		16
		24
		32
		24
		16
		32
		24
		16
		16
		32
		24
		32
		24
		24
		16
		16
		24
		24
		24
		24
		24
		32
		24
		24
		24
		24
		24
		16
		24
		32
		16
		16
		16
		16
		48
		24
		16
		24
		16
		24
		24
		24
		32
		16
		16
		32
		16
		16
		24
		24
		24
		16
		24
		24
		24
		32
		24
		24
		24
		24
		24
		24
		16
		24
		24
		16
		24
		32
		40
		24
		24
		24
		32
		32
		32
		24
		24
		32
		16
		16
		24
		24
		24
		24
		16
		16
		16
		24
		16
		16
		16
		24
		16
		32
		32
		24
		16
		24
		24
		24
		16
		16
		24
		24
		32
		24
		16

## Sheet: Fig 2d
Percentage of anaphase bridges
	RPE1 P53 KO					RPE1 p53 KD
	Control	RM X	RM 10	RM 10;18	RM 13	Control	RM KD 13	RM KD7;10	RM KD 19p
	5.2	6.1	15.1	25	18.5	4.25	4.5	6.7	8.8
	7.5	8.2	8.6	28.1	14.1	9.1	2.1	9.1	7.01
	5.8	9.6	11.5	36.9	11.8	2.1	1.9	7.5	3.8

## Sheet: Fig 2f
Percentage of cells with >3 foci per cell
RPE1 WT	RM X	RM 10	RM 10;18	RM 13
5	2.5	8.8	21.1	12.3
7.8	2.8	8.8	16.4	10.1
7.4	2.5	12.4	27	11.1
5.7	4.5		14.3

## Sheet: Fig 5a and b
								Puromycin incorporation Figure 5B
										RPE1 p53 KO	RM X	RM 10	RM 10;18	RM 13
										1	0.07553	0.335147	0.239291	0.179142
										1	0.104573	0.470291	0.320387	0.276842
										1	0.065038	0.148948	0.125937	0.072136
										1	0.140605	0.384825	0.07496	0.049219
										1			0.177035	0.364762
										1			0.227231	0.329832
			The dashed box indicates the cropped region
			The size reference (kDa) is shown on the left
			These images are unprocessed and the intensities are not adjusted. Therefore, the intensities in figures on paper are different compared to raw images

## Sheet: Fig 5c and d
											Fig 5d
											pEIF2a/EIF2a
												Control	1	1	1	1	1	1
												RM X	0.666561	1.03384		1.27121	0.56028	0.616857
												RM 10	0.672292	0.562275	1.74614	1.29477	0.538989	1.02343
												RM 10;18	0.715897	2.13207	3.89068	1.83225	0.996123	1.80271
												RM 13	0.460617	0.705985	1.77214	1.56909	0.48796	1.20268
											p-p70S6k/p70S6K
												Control	1	1	1
												RM X	2.50774	0.681538	1.375
												RM 10	1.76753	0.66574	1.13698
												RM 10;18	0.68107	0.866032	0.795062
												RM 13		0.786831	1.276
	The red dashed box shows the cropped region
	These images are unprocessed and the intensities are not adjusted. Therefore, the intensities in figures on paper are different compared to raw images

## Sheet: Fig 5e and f
Normalized Control 80S peak (Figure 5e)
time	RM 10	RM 13	Control				Figure 5F
0	-0.0139966	0.0352887	0.00296726					Control	RM 10	RM 13
0.2	-0.0131426	0.0339664	0.00279599				60/40s	1.21394	1.27074	1.07013
0.4	-0.0122702	0.0324829	0.00261783
0.6	-0.0113839	0.0309143	0.00243373
0.8	-0.0104884	0.0292771	0.00224662
1	-0.00959035	0.0275783	0.00205684
1.2	-0.00869339	0.0258258	0.0018677
1.4	-0.00780236	0.024074	0.00168218
1.6	-0.00692156	0.0222694	0.0015004
1.8	-0.0060567	0.0204112	0.00132239
2	-0.00521088	0.0185143	0.00115002
2.2	-0.00439157	0.0165887	0.000981884
2.4	-0.00360308	0.0146466	0.000817921
2.6	-0.00285027	0.0126946	0.000659322
2.8	-0.00213687	0.0107448	0.000506862
3	-0.00146795	0.00876555	0.000361212
3.2	-0.00084697	0.00679533	0.000223483
3.4	-0.000279226	0.00485027	9.60497e-05
3.6	0.000230953	0.00294566	-1.96796e-05
3.8	0.000678987	0.00109415	-0.000122997
4	0.00106075	-0.000651036	-0.000211608
4.2	0.00137118	-0.00230468	-0.000284697
4.4	0.00160575	-0.00385995	-0.000342242
4.6	0.00175861	-0.00530624	-0.000383784
4.8	0.00182516	-0.00663141	-0.000408924
5	0.00180075	-0.00782398	-0.00041788
5.2	0.00168156	-0.00887975	-0.000410173
5.4	0.0014642	-0.00978334	-0.000382942
5.6	0.00114576	-0.0105317	-0.000335303
5.8	0.000721748	-0.0111148	-0.00026594
6	0.000186834	-0.0115183	-0.000173947
6.2	0.000189433	-0.011707	-5.60254e-05
6.4	0.000191893	-0.0116808	-4.47069e-05
6.6	0.000193976	-0.0114265	-3.18578e-05
6.8	0.00019487	-0.010938	-1.72771e-05
7	0.000194775	-0.0102109	-8.84845e-07
7.2	0.000195939	-0.00925375	1.53651e-05
7.4	0.000197777	-0.0093051	3.1963e-05
7.6	0.00020023	-0.00933741	4.89898e-05
7.8	0.000203705	-0.00935647	6.60686e-05
8	0.000207437	-0.00935197	8.30359e-05
8.2	0.000209187	-0.00930623	0.000100218
8.4	0.000209068	-0.00928056	0.000117095
8.6	0.000206091	-0.00927869	0.000133856
8.8	0.000201815	-0.00930182	0.000150695
9	0.000196688	-0.00936425	0.000168559
9.2	0.000192322	-0.009495	0.000187349
9.4	0.000189104	-0.00963024	0.000204308
9.6	0.000189207	-0.00977103	0.000221898
9.8	0.000191616	-0.00991256	0.000239425
10	0.000196752	-0.010056	0.000255516
10.2	0.000203904	-0.0101949	0.000270762
10.4	0.000212119	-0.0103348	0.000287875
10.6	0.000219353	-0.0104147	0.000306271
10.8	0.000225277	-0.0104895	0.000327457
11	0.00023	-0.0105672	0.000350389
11.2	0.000235361	-0.0106497	0.000376138
11.4	0.000240266	-0.0107385	0.000403661
11.6	0.000245156	-0.0108926	0.000430606
11.8	0.000249622	-0.0110646	0.000456909
12	0.000253788	-0.0112405	0.000482932
12.2	0.000253431	-0.011424	0.000506751
12.4	0.000252359	-0.0116152	0.000529927
12.6	0.000250861	-0.0118162	0.000553186
12.8	0.00024927	-0.0120241	0.000576099
13	0.000247358	-0.0122424	0.000599242
13.2	0.000247662	-0.0124234	0.00062339
13.4	0.0002488	-0.0125818	0.000648473
13.6	0.000251309	-0.0127161	0.0006715
13.8	0.000254322	-0.0128214	0.000694211
14	0.00025843	-0.0128968	0.00071811
14.2	0.000263492	-0.0129831	0.000741674
14.4	0.000268883	-0.0130608	0.000764964
14.6	0.000273779	-0.0131273	0.000790842
14.8	0.000279646	-0.0131815	0.000817282
15	0.000286912	-0.0132229	0.000843419
15.2	0.000295112	-0.0132532	0.000870616
15.4	0.000304226	-0.0132686	0.000899196
15.6	0.000314885	-0.0132713	0.000928178
15.8	0.000326344	-0.0132541	0.000957871
16	0.000337432	-0.0132178	0.000988723
16.2	0.000349408	-0.0131648	0.00102077
16.4	0.000362485	-0.0131189	0.00105256
16.6	0.000376981	-0.0130785	0.00108446
16.8	0.000391958	-0.0130556	0.001116
17	0.000407708	-0.0130532	0.00114715
17.2	0.000423869	-0.0130667	0.00117692
17.4	0.000439767	-0.0130805	0.00120448
17.6	0.000455572	-0.0130938	0.0012305
17.8	0.000471272	-0.0131046	0.00125592
18	0.000485932	-0.0131133	0.00128063
18.2	0.000499841	-0.0131245	0.00130498
18.4	0.000514463	-0.0131351	0.00133071
18.6	0.000528799	-0.0131438	0.0013581
18.8	0.000544274	-0.0131517	0.00138727
19	0.000559831	-0.0131577	0.00141829
19.2	0.000575469	-0.0131618	0.00145105
19.4	0.000590619	-0.013165	0.00148525
19.6	0.000604681	-0.0131724	0.00152342
19.8	0.000617254	-0.0131825	0.0015624
20	0.000630351	-0.0131968	0.00160216
20.2	0.000643686	-0.0132111	0.00164307
20.4	0.00065643	-0.0132246	0.00168521
20.6	0.000668558	-0.0132331	0.0017202
20.8	0.000679816	-0.013238	0.00175005
21	0.000689707	-0.0132383	0.00177641
21.2	0.000697871	-0.0132383	0.00180112
21.4	0.00070465	-0.0132388	0.00182798
21.6	0.000710728	-0.013241	0.00186122
21.8	0.00071591	-0.0132438	0.00190009
22	0.000718964	-0.0132429	0.00194231
22.2	0.000721486	-0.0132416	0.00198653
22.4	0.000726058	-0.0132398	0.00202868
22.6	0.000731942	-0.0132375	0.00206949
22.8	0.000738275	-0.0132371	0.0021099
23	0.000746262	-0.0132376	0.00215007
23.2	0.000754473	-0.0132391	0.00218874
23.4	0.000760903	-0.0132391	0.00222552
23.6	0.000765637	-0.0132418	0.00225922
23.8	0.000769288	-0.0132447	0.00229239
24	0.000772664	-0.0132527	0.00232345
24.2	0.000776738	-0.0132587	0.00235178
24.4	0.000780531	-0.0132644	0.00237692
24.6	0.000784849	-0.0132646	0.00240097
24.8	0.000790941	-0.0132576	0.00242089
25	0.000798761	-0.0132423	0.00243726
25.2	0.000806742	-0.0132249	0.00245406
25.4	0.000815933	-0.0132087	0.00247286
25.6	0.000826003	-0.0131957	0.00249291
25.8	0.000835805	-0.0131849	0.0025148
26	0.000845017	-0.0131761	0.00253886
26.2	0.000854376	-0.0131678	0.00256184
26.4	0.000862761	-0.0131573	0.00258285
26.6	0.000870674	-0.0131446	0.00260106
26.8	0.000877186	-0.0131339	0.00261581
27	0.000881121	-0.0131252	0.0026272
27.2	0.000884633	-0.0131161	0.00263549
27.4	0.000888966	-0.0131086	0.00264122
27.6	0.000893255	-0.0131034	0.00264664
27.8	0.0008985	-0.0130993	0.00265203
28	0.00090649	-0.0131028	0.00265732
28.2	0.000914787	-0.0131077	0.00266363
28.4	0.000922161	-0.0131111	0.0026707
28.6	0.000928818	-0.0131112	0.00267759
28.8	0.000934909	-0.0131103	0.00268471
29	0.00093957	-0.013104	0.00269232
29.2	0.000943263	-0.0130986	0.00269876
29.4	0.000946749	-0.0130956	0.0027032
29.6	0.00094992	-0.0130963	0.00270497
29.8	0.000953206	-0.0130977	0.00270346
30	0.000957084	-0.0130992	0.00269912
30.2	0.000960795	-0.0130992	0.00269259
30.4	0.000963959	-0.0130988	0.00268496
30.6	0.000967109	-0.0130994	0.00267693
30.8	0.000969883	-0.0131029	0.00267464
31	0.000971278	-0.0131074	0.00267972
31.2	0.000971971	-0.0131209	0.00269152
31.4	0.000971493	-0.0131386	0.00270961
31.6	0.000968409	-0.013156	0.00272921
31.8	0.000962482	-0.0131699	0.00274371
32	0.000954546	-0.0131828	0.00275155
32.2	0.000945012	-0.0131896	0.00275346
32.4	0.00093411	-0.0131927	0.00274997
32.6	0.000923521	-0.0131974	0.00274565
32.8	0.000914096	-0.0132058	0.00274113
33	0.000907049	-0.0132147	0.00273777
33.2	0.000901663	-0.0132262	0.00273545
33.4	0.000898463	-0.0132407	0.00273267
33.6	0.000897445	-0.0132567	0.00272869
33.8	0.000897183	-0.0132692	0.00272537
34	0.000895813	-0.0132805	0.00272184
34.2	0.000892863	-0.0132853	0.00271759
34.4	0.000885317	-0.0132827	0.00271309
34.6	0.000872294	-0.0132723	0.0027084
34.8	0.000854636	-0.0132609	0.00270215
35	0.000832168	-0.0132514	0.0026949
35.2	0.000806499	-0.0132492	0.0026882
35.4	0.000781119	-0.0132546	0.0026819
35.6	0.00075784	-0.0132671	0.0026765
35.8	0.000736751	-0.0132829	0.00267253
36	0.000719353	-0.0133006	0.00266849
36.2	0.000702961	-0.0133168	0.00266266
36.4	0.000686068	-0.0133332	0.00265494
36.6	0.000665946	-0.0133592	0.00264432
36.8	0.0006406	-0.0133922	0.00262823
37	0.000604397	-0.013426	0.00260621
37.2	0.000558054	-0.0134624	0.00257626
37.4	0.000497659	-0.0135025	0.00253381
37.6	0.000427763	-0.0135392	0.00248193
37.8	0.000351703	-0.013581	0.00242288
38	0.000267039	-0.0136328	0.00234734
38.2	0.000162082	-0.0136893	0.00226789
38.4	4.13805e-05	-0.0137608	0.00219283
38.6	-0.000105352	-0.0138438	0.00211934
38.8	-0.000270676	-0.0139468	0.00204643
39	-0.000434381	-0.0140707	0.00198499
39.2	-0.000579637	-0.0142263	0.00192428
39.4	-0.000698679	-0.0143873	0.00186401
39.6	-0.000776921	-0.0145629	0.00180551
39.8	-0.000853535	-0.0147294	0.00174736
40	-0.000935675	-0.0148874	0.00168335
40.2	-0.000983245	-0.0150353	0.00161318
40.4	-0.000983362	-0.0151885	0.00151543
40.6	-0.000917097	-0.0153671	0.00139748
40.8	-0.000730922	-0.0155433	0.00129683
41	-0.000446367	-0.0156754	0.00123414
41.2	-0.000136274	-0.0157152	0.00123345
41.4	0.000154112	-0.0156196	0.00131295
41.6	0.000420333	-0.0153733	0.00143441
41.8	0.000649176	-0.0150442	0.00151929
42	0.000846405	-0.0147031	0.0015466
42.2	0.000969883	-0.0144258	0.00150623
42.4	0.00103172	-0.0142355	0.00137737
42.6	0.00102632	-0.0140686	0.00115342
42.8	0.00110793	-0.0139286	0.000796944
43	0.00131198	-0.01386	0.00022704
43.2	0.00173513	-0.0138198	-0.000342761
43.4	0.00238763	-0.0139767	-0.000702354
43.6	0.0032498	-0.0140398	-0.000762289
43.8	0.00414407	-0.0138035	-0.000437823
44	0.00507897	-0.0131704	0.000359036
44.2	0.00606591	-0.0121672	0.0013664
44.4	0.00710173	-0.0106826	0.00238981
44.6	0.00822139	-0.00906	0.00341213
44.8	0.00916252	-0.00742709	0.00443435
45	0.00978935	-0.00577639	0.00550927
45.2	0.0104394	-0.00415046	0.00619264
45.4	0.0116154	-0.00239324	0.00644829
45.6	0.0133363	-0.000516854	0.00680968
45.8	0.0159955	0.000951411	0.00761978
46	0.0197023	0.00212696	0.00900178
46.2	0.0239399	0.00342215	0.0117348
46.4	0.028333	0.00535629	0.0158979
46.6	0.0329899	0.00824346	0.0208771
46.8	0.0378403	0.0127726	0.0263594
47	0.0428552	0.0187578	0.0321799
47.2	0.0481828	0.0258153	0.0381669
47.4	0.0536708	0.0333224	0.0441898
47.6	0.0591075	0.0410074	0.0502257
47.8	0.0646702	0.0487466	0.0562496
48	0.0703986	0.0564483	0.0621617
48.2	0.076232	0.0641058	0.0680259
48.4	0.0822519	0.0717423	0.0739128
48.6	0.088518	0.0790919	0.0797875
48.8	0.0948524	0.0855999	0.0856306
49	0.101188	0.0914642	0.0915101
49.2	0.107508	0.0970342	0.0973129
49.4	0.113759	0.10282	0.102937
49.6	0.119884	0.109217	0.108364
49.8	0.125822	0.11673	0.113582
50	0.131599	0.125024	0.118571
50.2	0.137218	0.133642	0.123326
50.4	0.142582	0.142049	0.127832
50.6	0.147575	0.150083	0.132099
50.8	0.152224	0.157749	0.136092
51	0.156505	0.16503	0.139766
51.2	0.160402	0.171846	0.143089
51.4	0.16401	0.177998	0.146
51.6	0.167453	0.18335	0.14843
51.8	0.170673	0.187799	0.150393
52	0.173592	0.191588	0.151941
52.2	0.176186	0.194875	0.153083
52.4	0.178515	0.197863	0.153857
52.6	0.180609	0.200668	0.154322
52.8	0.18252	0.203287	0.154545
53	0.184135	0.205525	0.15465
53.2	0.185383	0.207391	0.154835
53.4	0.186156	0.208894	0.154998
53.6	0.186459	0.210304	0.154962
53.8	0.186315	0.211425	0.154601
54	0.185921	0.212031	0.153813
54.2	0.185372	0.211928	0.152444
54.4	0.184708	0.211148	0.150706
54.6	0.183955	0.209565	0.148834
54.8	0.183134	0.207533	0.146944
55	0.182651	0.205286	0.145098
55.2	0.182889	0.202979	0.143333
55.4	0.183754	0.200724	0.142299
55.6	0.184837	0.19844	0.142393
55.8	0.18608	0.196201	0.143378
56	0.186985	0.194775	0.145064
56.2	0.187252	0.194402	0.147388
56.4	0.187225	0.194965	0.149411
56.6	0.187246	0.196097	0.150699
56.8	0.187253	0.197491	0.151571
57	0.187309	0.198248	0.152163
57.2	0.187419	0.198182	0.152526
57.4	0.187411	0.197311	0.152777
57.6	0.187419	0.196016	0.153007
57.8	0.187689	0.194478	0.153234
58	0.188067	0.192752	0.153499
58.2	0.188483	0.19091	0.153931
58.4	0.188945	0.188983	0.154509
58.6	0.1893	0.186951	0.155153
58.8	0.189407	0.185106	0.155846
59	0.189401	0.184196	0.156556
59.2	0.189323	0.184335	0.157141
59.4	0.189165	0.185421	0.157629
59.6	0.188956	0.187079	0.158088
59.8	0.188717	0.188852	0.158519
60	0.188475	0.189967	0.158906
60.2	0.188246	0.190352	0.159253
60.4	0.188043	0.19016	0.159566
60.6	0.187923	0.189752	0.159861
60.8	0.188007	0.189263	0.160146
61	0.188251	0.188725	0.160447
61.2	0.188573	0.188142	0.160761
61.4	0.188943	0.18754	0.161062
61.6	0.189291	0.187067	0.161335
61.8	0.189482	0.186843	0.161576
62	0.189524	0.186993	0.161758
62.2	0.189484	0.187368	0.161888
62.4	0.189389	0.187883	0.161985
62.6	0.189258	0.188397	0.162038
62.8	0.18911	0.188768	0.162046
63	0.188972	0.188858	0.162009
63.2	0.188854	0.188812	0.161929
63.4	0.188824	0.18869	0.161822
63.6	0.188905	0.188501	0.161693
63.8	0.189052	0.18826	0.161567
64	0.189226	0.187991	0.161494
64.2	0.189414	0.187756	0.161464
64.4	0.18955	0.187667	0.161467
64.6	0.189617	0.187724	0.161502
64.8	0.189635	0.187904	0.161557
65	0.189616	0.188181	0.161599
65.2	0.189546	0.188503	0.16164
65.4	0.18942	0.188772	0.161662
65.6	0.189249	0.188998	0.161663
65.8	0.18905	0.189183	0.161631
66	0.18888	0.189349	0.161566
66.2	0.188778	0.189492	0.161468
66.4	0.188723	0.189618	0.161364
66.6	0.188696	0.189748	0.161298
66.8	0.18869	0.189907	0.161283
67	0.188663	0.190109	0.161315
67.2	0.188609	0.190355	0.161401
67.4	0.18855	0.190627	0.161545
67.6	0.188483	0.190918	0.161722
67.8	0.188392	0.191234	0.161926
68	0.188269	0.191555	0.162144
68.2	0.188115	0.191892	0.162367
68.4	0.187933	0.192254	0.162582
68.6	0.18775	0.192612	0.162781
68.8	0.18761	0.192942	0.162966
69	0.187521	0.193247	0.16315
69.2	0.187475	0.193527	0.163338
69.4	0.187474	0.193795	0.163544
69.6	0.187513	0.194078	0.163775
69.8	0.187579	0.194385	0.16403
70	0.187684	0.194706	0.164317
70.2	0.187814	0.195049	0.164645
70.4	0.187943	0.195415	0.16501
70.6	0.188058	0.195802	0.16538
70.8	0.188148	0.196222	0.165744
71	0.188197	0.196682	0.166097
71.2	0.188216	0.197158	0.16643
71.4	0.188233	0.197627	0.166741
71.6	0.188261	0.198084	0.167046
71.8	0.188307	0.198518	0.167346
72	0.188379	0.198934	0.16764
72.2	0.188486	0.199349	0.167931
72.4	0.188639	0.199772	0.168216
72.6	0.18884	0.200205	0.168507
72.8	0.18907	0.200645	0.16882
73	0.189305	0.201089	0.169161
73.2	0.189529	0.20154	0.169522
73.4	0.189725	0.202002	0.169884
73.6	0.189877	0.202477	0.170233
73.8	0.189987	0.202965	0.17056
74	0.190071	0.203458	0.170863
74.2	0.190143	0.203948	0.171143
74.4	0.190206	0.204426	0.171416
74.6	0.190268	0.204889	0.171686
74.8	0.190339	0.205341	0.171944
75	0.19043	0.205788	0.17218
75.2	0.190539	0.206234	0.1724
75.4	0.190661	0.206684	0.172612
75.6	0.190794	0.207141	0.172852
75.8	0.190923	0.207606	0.17312
76	0.191037	0.208083	0.173403
76.2	0.191131	0.208576	0.173694
76.4	0.191202	0.209088	0.17399
76.6	0.191252	0.209606	0.174267
76.8	0.19129	0.210121	0.17452
77	0.191324	0.210622	0.174757
77.2	0.191367	0.211094	0.174972
77.4	0.191423	0.211528	0.175147
77.6	0.191497	0.211928	0.175273
77.8	0.191592	0.212305	0.175364
78	0.191715	0.212665	0.175449
78.2	0.191857	0.213024	0.175561
78.4	0.192008	0.213387	0.175693
78.6	0.192163	0.213755	0.175851
78.8	0.19232	0.214118	0.176033
79	0.192463	0.214491	0.176221
79.2	0.192596	0.214867	0.176396
79.4	0.192723	0.215238	0.176573
79.6	0.192841	0.215597	0.176745
79.8	0.192953	0.215939	0.176895
80	0.193064	0.216235	0.177008
80.2	0.19317	0.216481	0.177082
80.4	0.193277	0.216686	0.177128
80.6	0.193405	0.216863	0.177153
80.8	0.193543	0.217032	0.17719
81	0.193692	0.217197	0.177257
81.2	0.193855	0.217358	0.177348
81.4	0.194034	0.217508	0.177462
81.6	0.194211	0.217649	0.177597
81.8	0.194394	0.217785	0.177739
82	0.194574	0.217929	0.177886
82.2	0.194745	0.218084	0.178033
82.4	0.194897	0.218251	0.178159
82.6	0.195026	0.218415	0.178251
82.8	0.195131	0.218553	0.17831
83	0.195217	0.218658	0.178335
83.2	0.195295	0.218733	0.178326
83.4	0.195369	0.218791	0.178299
83.6	0.195447	0.218839	0.178294
83.8	0.195534	0.218884	0.178315
84	0.195642	0.218921	0.178371
84.2	0.195774	0.218953	0.178474
84.4	0.195923	0.218982	0.178627
84.6	0.196084	0.219027	0.178797
84.8	0.196241	0.219103	0.178963
85	0.196377	0.219221	0.179104
85.2	0.196484	0.219368	0.179204
85.4	0.196567	0.219534	0.179263
85.6	0.196639	0.219697	0.179285
85.8	0.196693	0.219843	0.179265
86	0.196742	0.21997	0.179221
86.2	0.19679	0.220082	0.179185
86.4	0.196837	0.220182	0.179162
86.6	0.19689	0.220256	0.179167
86.8	0.196971	0.220307	0.179222
87	0.197071	0.220332	0.179324
87.2	0.197189	0.220355	0.179449
87.4	0.197313	0.220392	0.179582
87.6	0.197424	0.220467	0.179697
87.8	0.197516	0.220582	0.179782
88	0.197602	0.220728	0.17983
88.2	0.197679	0.220882	0.179844
88.4	0.197743	0.221031	0.179833
88.6	0.197804	0.221165	0.179816
88.8	0.197861	0.221289	0.179816
89	0.197908	0.221418	0.179836
89.2	0.197961	0.221535	0.179885
89.4	0.198038	0.221622	0.179964
89.6	0.198139	0.221687	0.180068
89.8	0.198262	0.221737	0.180174
90	0.198397	0.221778	0.180279
90.2	0.198524	0.221847	0.180373
90.4	0.198639	0.221954	0.180438
90.6	0.19875	0.22209	0.180471
90.8	0.198849	0.222239	0.180497
91	0.198939	0.222388	0.180525
91.2	0.199028	0.222525	0.180553
91.4	0.199116	0.222656	0.180597
91.6	0.199191	0.222786	0.180661
91.8	0.19927	0.222915	0.180733
92	0.199362	0.223023	0.180805
92.2	0.199464	0.223115	0.18088
92.4	0.19957	0.223201	0.180951
92.6	0.199676	0.22328	0.181017
92.8	0.199766	0.223369	0.181069
93	0.199839	0.223481	0.181099
93.2	0.199907	0.223602	0.181119
93.4	0.199963	0.223721	0.181151
93.6	0.20003	0.223836	0.181207
93.8	0.200111	0.223935	0.181275
94	0.200205	0.224024	0.181361
94.2	0.200299	0.224108	0.181454
94.4	0.200404	0.224184	0.181539
94.6	0.200506	0.224246	0.181603
94.8	0.2006	0.224298	0.181657
95	0.200681	0.224349	0.181708
95.2	0.200742	0.224396	0.181754
95.4	0.200777	0.224447	0.181782
95.6	0.200786	0.224511	0.181775
95.8	0.200779	0.224576	0.181761
96	0.200763	0.224624	0.18178
96.2	0.200748	0.224652	0.181835
96.4	0.20074	0.224654	0.181928
96.6	0.200747	0.224635	0.182071
96.8	0.200764	0.224607	0.182234
97	0.200783	0.224579	0.182369
97.2	0.200805	0.224559	0.182474
97.4	0.200826	0.224536	0.182552
97.6	0.200835	0.224523	0.182607
97.8	0.200828	0.22452	0.182633
98	0.200804	0.224528	0.18264
98.2	0.200756	0.224555	0.18264
98.4	0.200689	0.224604	0.182659
98.6	0.200616	0.224645	0.182709
98.8	0.200542	0.224671	0.182803
99	0.200481	0.224672	0.182928
99.2	0.200438	0.224652	0.183072
99.4	0.200411	0.224622	0.183207
99.6	0.200392	0.224589	0.183318
99.8	0.200387	0.22455	0.183396
100	0.20039	0.224509	0.183444
100.2	0.200398	0.224472	0.183458
100.4	0.20041	0.224435	0.183454
100.6	0.200416	0.224413	0.183438
100.8	0.20041	0.224428	0.183404
101	0.200391	0.224472	0.183367
101.2	0.200375	0.224524	0.183355
101.4	0.200349	0.224576	0.183375
101.6	0.200326	0.224618	0.183417
101.8	0.200312	0.224645	0.183486
102	0.2003	0.224663	0.183561
102.2	0.200275	0.224685	0.183618
102.4	0.200261	0.224692	0.183642
102.6	0.200261	0.22468	0.183635
102.8	0.200272	0.22464	0.183604
103	0.200295	0.224574	0.183578
103.2	0.200328	0.224487	0.183563
103.4	0.200361	0.224414	0.183541
103.6	0.2004	0.224355	0.183517
103.8	0.200438	0.224305	0.183512
104	0.20047	0.224256	0.183529
104.2	0.200502	0.224204	0.183563
104.4	0.200537	0.224146	0.183618
104.6	0.200545	0.224094	0.183679
104.8	0.200529	0.224065	0.183722
105	0.200507	0.224057	0.183729
105.2	0.200481	0.224049	0.183699
105.4	0.200451	0.224038	0.183648
105.6	0.200429	0.22402	0.183616
105.8	0.200407	0.223981	0.183623
106	0.200376	0.223947	0.183648
106.2	0.200345	0.22393	0.183671
106.4	0.200314	0.223925	0.183702
106.6	0.200277	0.223919	0.183738
106.8	0.200248	0.223912	0.183763
107	0.200224	0.223893	0.183782
107.2	0.200183	0.22387	0.183809
107.4	0.200122	0.223851	0.183837
107.6	0.200056	0.223843	0.183845
107.8	0.199981	0.22383	0.183835
108	0.199904	0.223804	0.183843
108.2	0.199831	0.223765	0.183894
108.4	0.199763	0.223701	0.183974
108.6	0.199694	0.223627	0.184057
108.8	0.199631	0.223577	0.184123
109	0.199582	0.223554	0.184173
109.2	0.199541	0.22355	0.184211
109.4	0.19952	0.223556	0.184244
109.6	0.199516	0.223551	0.184286
109.8	0.199505	0.223535	0.184334
110	0.199477	0.223514	0.184375
110.2	0.199437	0.223489	0.184391
110.4	0.199391	0.223443	0.184388
110.6	0.199344	0.223343	0.18438
110.8	0.199311	0.223249	0.184396
111	0.199291	0.223166	0.184442
111.2	0.199287	0.223102	0.184502
111.4	0.199291	0.2231	0.184555
111.6	0.199313	0.223192	0.184605
111.8	0.199345	0.223307	0.18466
112	0.199399	0.22342	0.184717
112.2	0.199467	0.223512	0.184777
112.4	0.199546	0.223572	0.184849
112.6	0.199618	0.223604	0.184923
112.8	0.199675	0.223595	0.184978
113	0.199721	0.223551	0.185016
113.2	0.199771	0.223477	0.185042
113.4	0.199819	0.223387	0.185063
113.6	0.199869	0.223284	0.185087
113.8	0.199926	0.223195	0.185117
114	0.199979	0.223149	0.185142
114.2	0.200024	0.223161	0.185166
114.4	0.200051	0.223213	0.185204
114.6	0.200067	0.223296	0.185258
114.8	0.200083	0.223392	0.185319
115	0.200095	0.223483	0.185386
115.2	0.200089	0.223547	0.185456
115.4	0.200072	0.223576	0.185506
115.6	0.200042	0.223555	0.185533
115.8	0.200008	0.223485	0.18554
116	0.199984	0.22336	0.185536
116.2	0.199971	0.223191	0.185531
116.4	0.199973	0.222996	0.185527
116.6	0.199986	0.222823	0.185513
116.8	0.200002	0.222693	0.185481
117	0.200003	0.222608	0.185453
117.2	0.199981	0.222572	0.185446
117.4	0.199953	0.22257	0.185466
117.6	0.199916	0.222578	0.185502
117.8	0.199853	0.22257	0.18556
118	0.199767	0.222543	0.185609
118.2	0.199675	0.222483	0.185626
118.4	0.199584	0.222391	0.1856
118.6	0.199504	0.222263	0.185554
118.8	0.199446	0.222097	0.185507
119	0.199411	0.221897	0.185475
119.2	0.199398	0.2217	0.185445
119.4	0.19939	0.221525	0.185401
119.6	0.199374	0.221374	0.185355
119.8	0.19935	0.221258	0.185316
120	0.199327	0.221177	0.185288
120.2	0.199307	0.22111	0.185268
120.4	0.19928	0.221038	0.185271
120.6	0.199242	0.220977	0.185278
120.8	0.199205	0.220973	0.185268
121	0.199182	0.220974	0.185225
121.2	0.199172	0.220961	0.185177
121.4	0.199185	0.220944	0.185143
121.6	0.199224	0.220897	0.185129
121.8	0.199281	0.220799	0.185125
122	0.199339	0.220705	0.185116
122.2	0.199385	0.220625	0.185097
122.4	0.199419	0.220556	0.185077
122.6	0.199447	0.220501	0.185059
122.8	0.199469	0.220436	0.185037
123	0.199477	0.220356	0.185022
123.2	0.199476	0.220268	0.185003
123.4	0.199469	0.220182	0.184961
123.6	0.199472	0.220097	0.184899
123.8	0.199488	0.220014	0.184846
124	0.199528	0.219941	0.184819
124.2	0.199587	0.219866	0.184822
124.4	0.199658	0.219787	0.184834
124.6	0.199735	0.21973	0.18483
124.8	0.199804	0.219692	0.184807
125	0.199853	0.219661	0.184775
125.2	0.199898	0.219638	0.184749
125.4	0.199938	0.219603	0.184736
125.6	0.199956	0.219536	0.184749
125.8	0.199966	0.219442	0.184767
126	0.199972	0.219333	0.184771
126.2	0.199982	0.21923	0.184743
126.4	0.200008	0.219145	0.184696
126.6	0.200053	0.219097	0.184655
126.8	0.20011	0.219071	0.184636
127	0.200174	0.219056	0.184638
127.2	0.200231	0.219066	0.184651
127.4	0.200278	0.219098	0.18467
127.6	0.200303	0.219138	0.184691
127.8	0.200306	0.219188	0.184717
128	0.200297	0.219248	0.184737
128.2	0.200281	0.219287	0.184757
128.4	0.200249	0.219292	0.184772
128.6	0.200206	0.219257	0.184774
128.8	0.200163	0.219192	0.184759
129	0.200139	0.219109	0.184738
129.2	0.200128	0.219027	0.184724
129.4	0.200133	0.218941	0.184734
129.6	0.200159	0.218853	0.184771
129.8	0.200188	0.218778	0.184817
130	0.200198	0.218725	0.184859
130.2	0.200184	0.218688	0.184901
130.4	0.200142	0.21868	0.184947
130.6	0.200088	0.218715	0.184981
130.8	0.200032	0.218775	0.185007
131	0.199975	0.218829	0.185027
131.2	0.199905	0.218865	0.185038
131.4	0.199827	0.218875	0.18503
131.6	0.199751	0.218853	0.185011
131.8	0.199686	0.218802	0.184994
132	0.199634	0.218714	0.185
132.2	0.199615	0.218591	0.185031
132.4	0.199626	0.218459	0.185071
132.6	0.19965	0.218338	0.185103
132.8	0.199668	0.218232	0.185118
133	0.199672	0.218166	0.185116
133.2	0.19967	0.218158	0.185092
133.4	0.19966	0.218191	0.185056
133.6	0.199628	0.218227	0.185025
133.8	0.199563	0.218258	0.185005
134	0.199473	0.218273	0.184987
134.2	0.199369	0.21826	0.184963
134.4	0.199262	0.21822	0.184935
134.6	0.199168	0.218162	0.18492
134.8	0.199104	0.218074	0.18493
135	0.199066	0.217981	0.184951
135.2	0.199036	0.217897	0.184971
135.4	0.198994	0.217826	0.184979
135.6	0.198943	0.217786	0.18496
135.8	0.198891	0.217801	0.184904
136	0.198837	0.217849	0.184817
136.2	0.198774	0.217895	0.184719
136.4	0.198686	0.217936	0.184627
136.6	0.198565	0.217954	0.184538
136.8	0.19843	0.217942	0.18444
137	0.198291	0.217901	0.184337
137.2	0.198157	0.217857	0.184247
137.4	0.198051	0.217793	0.18417
137.6	0.197967	0.217728	0.184099
137.8	0.197888	0.21767	0.184027
138	0.197804	0.217617	0.183941
138.2	0.197719	0.21756	0.183835
138.4	0.19763	0.217514	0.18371
138.6	0.197543	0.217462	0.183575
138.8	0.197454	0.217388	0.183446
139	0.197352	0.217298	0.18333
139.2	0.197226	0.217204	0.183212
139.4	0.1971	0.217116	0.183079
139.6	0.196976	0.217048	0.182934
139.8	0.196857	0.217013	0.182791
140	0.196755	0.217	0.182667
140.2	0.196672	0.216994	0.182564
140.4	0.196591	0.216996	0.182469
140.6	0.196516	0.216993	0.182363
140.8	0.196442	0.216966	0.182246
141	0.19637	0.216917	0.182115
141.2	0.196308	0.21685	0.181986
141.4	0.196255	0.216745	0.181878
141.6	0.196204	0.216605	0.181801
141.8	0.196156	0.216448	0.181738
142	0.196118	0.216293	0.181676
142.2	0.196101	0.216151	0.181602
142.4	0.196106	0.216041	0.181526
142.6	0.196124	0.215954	0.181459
142.8	0.196155	0.215864	0.181411
143	0.196184	0.215769	0.181375
143.2	0.196193	0.215669	0.181342
143.4	0.196175	0.215549	0.181309
143.6	0.196136	0.215428	0.181285
143.8	0.196088	0.215329	0.181268
144	0.196047	0.215227	0.181257
144.2	0.196012	0.21511	0.181256
144.4	0.195974	0.214975	0.181262
144.6	0.195932	0.214828	0.181261
144.8	0.195901	0.214668	0.181248
145	0.195883	0.214516	0.18123
145.2	0.195876	0.214365	0.181217
145.4	0.195897	0.214201	0.181211
145.6	0.195938	0.214015	0.181202
145.8	0.195963	0.213816	0.181183
146	0.195966	0.2136	0.181152
146.2	0.195944	0.213396	0.181116
146.4	0.195904	0.21324	0.181074
146.6	0.195865	0.213132	0.181025
146.8	0.195839	0.213046	0.180978
147	0.195804	0.212964	0.180936
147.2	0.195755	0.212875	0.180893
147.4	0.195703	0.212766	0.180846
147.6	0.195655	0.212645	0.180804
147.8	0.195616	0.212503	0.180779
148	0.195604	0.212336	0.180774
148.2	0.195617	0.212149	0.180782
148.4	0.195625	0.211957	0.180789
148.6	0.195614	0.211764	0.180784
148.8	0.19559	0.211603	0.180754
149	0.195558	0.211511	0.180693
149.2	0.195528	0.21148	0.180608
149.4	0.195507	0.21148	0.180521
149.6	0.195472	0.211491	0.18044
149.8	0.195409	0.211491	0.180379
150	0.195329	0.211464	0.180329
150.2	0.195248	0.211408	0.180286
150.4	0.195179	0.211329	0.180252
150.6	0.195146	0.211219	0.180243
150.8	0.195137	0.211088	0.180255
151	0.195132	0.210955	0.180286
151.2	0.195115	0.210823	0.180328
151.4	0.195082	0.210708	0.180364
151.6	0.195045	0.210644	0.180374
151.8	0.195019	0.210625	0.180354
152	0.195006	0.210618	0.18032
152.2	0.194987	0.21061	0.180281
152.4	0.194943	0.210592	0.180243
152.6	0.194879	0.21055	0.180202
152.8	0.194805	0.210486	0.180156
153	0.194727	0.21042	0.180106
153.2	0.194662	0.210346	0.180066
153.4	0.194616	0.210265	0.180046
153.6	0.194572	0.210191	0.180046
153.8	0.194517	0.210116	0.180046
154	0.194456	0.210031	0.180035
154.2	0.194386	0.209954	0.18001
154.4	0.194318	0.209878	0.179961
154.6	0.19426	0.209782	0.179898
154.8	0.194207	0.209678	0.179837
155	0.194141	0.209571	0.179772
155.2	0.194077	0.209466	0.179692
155.4	0.194017	0.209375	0.179596
155.6	0.193949	0.209313	0.179495
155.8	0.193885	0.209279	0.179403
156	0.193829	0.209257	0.179333
156.2	0.193758	0.209255	0.179281
156.4	0.19367	0.209262	0.179228
156.6	0.193573	0.209255	0.179156
156.8	0.193465	0.209226	0.179066
157	0.193358	0.209187	0.178955
157.2	0.19327	0.209124	0.178839
157.4	0.193197	0.209043	0.178742
157.6	0.193124	0.208963	0.178668
157.8	0.19305	0.208893	0.178608
158	0.192974	0.208837	0.178554
158.2	0.192891	0.208804	0.178498
158.4	0.192797	0.208782	0.178443
158.6	0.192702	0.208746	0.17839
158.8	0.192601	0.208694	0.178335
159	0.192473	0.208636	0.178279
159.2	0.192325	0.20856	0.178219
159.4	0.192163	0.208476	0.178156
159.6	0.191995	0.208412	0.178099
159.8	0.191839	0.208352	0.178061
160	0.191711	0.208278	0.178039
160.2	0.191593	0.2082	0.178035
160.4	0.191467	0.208119	0.178044
160.6	0.191334	0.208036	0.178056
160.8	0.191194	0.207962	0.178053
161	0.191047	0.207895	0.178037
161.2	0.190912	0.20781	0.178009
161.4	0.190798	0.207692	0.177962
161.6	0.190681	0.207544	0.177891
161.8	0.190553	0.207368	0.177803
162	0.190414	0.207181	0.177704
162.2	0.190269	0.207025	0.1776
162.4	0.190126	0.206907	0.177497
162.6	0.190003	0.206806	0.177409
162.8	0.189879	0.206709	0.177333
163	0.189735	0.206617	0.177275
163.2	0.18957	0.20651	0.177228
163.4	0.18939	0.206388	0.177184
163.6	0.189199	0.206257	0.177138
163.8	0.189022	0.206101	0.177095
164	0.188876	0.20591	0.177048
164.2	0.188742	0.20569	0.176994
164.4	0.18861	0.205449	0.176924
164.6	0.188483	0.205215	0.176832
164.8	0.188362	0.205031	0.176719
165	0.188251	0.204892	0.176593
165.2	0.188154	0.20478	0.176469
165.4	0.188048	0.204684	0.176365
165.6	0.18791	0.204591	0.176287
165.8	0.187739	0.204482	0.176233
166	0.18754	0.204368	0.176185
166.2	0.187329	0.204261	0.176127
166.4	0.187137	0.204148	0.176064
166.6	0.18698	0.204015	0.175999
166.8	0.18684	0.203864	0.175936
167	0.186706	0.203688	0.175878
167.2	0.186573	0.203496	0.175835
167.4	0.186441	0.203321	0.175796
167.6	0.186313	0.203166	0.175752
167.8	0.186197	0.203014	0.17571
168	0.186078	0.20287	0.175675
168.2	0.185935	0.202738	0.175635
168.4	0.185771	0.202608	0.175591
168.6	0.185593	0.202489	0.175538
168.8	0.185407	0.202401	0.175469
169	0.185238	0.202336	0.175389
169.2	0.185103	0.202259	0.175313
169.4	0.184984	0.202166	0.175241
169.6	0.18487	0.20204	0.175175
169.8	0.184764	0.201867	0.175112
170	0.18466	0.201663	0.175045
170.2	0.184554	0.201447	0.17497
170.4	0.184457	0.20121	0.174888
170.6	0.184361	0.200965	0.1748
170.8	0.18424	0.200722	0.174707
171	0.184099	0.200484	0.174602
171.2	0.183955	0.200262	0.174483
171.4	0.183805	0.200073	0.17435
171.6	0.183663	0.199917	0.174215
171.8	0.183549	0.19977	0.174087
172	0.183445	0.199618	0.173968
172.2	0.183336	0.199438	0.173855
172.4	0.18323	0.199209	0.173742
172.6	0.183119	0.198922	0.173629
172.8	0.183004	0.198602	0.173512
173	0.1829	0.198255	0.173404
173.2	0.18281	0.197891	0.173309
173.4	0.182722	0.197532	0.173224
173.6	0.182634	0.197197	0.173139
173.8	0.182559	0.196886	0.173048
174	0.182489	0.196604	0.17294
174.2	0.182421	0.19635	0.17282
174.4	0.182361	0.196097	0.172693
174.6	0.182306	0.195825	0.17256
174.8	0.182234	0.195529	0.172427
175	0.182144	0.195195	0.1723
175.2	0.182039	0.194832	0.172182
175.4	0.181922	0.194475	0.172078
175.6	0.181802	0.194134	0.171996
175.8	0.181695	0.193802	0.171929
176	0.181597	0.193493	0.171864
176.2	0.181501	0.193204	0.171798
176.4	0.181413	0.192925	0.171729
176.6	0.181336	0.192655	0.171654
176.8	0.18127	0.192398	0.171574
177	0.181229	0.192137	0.171496
177.2	0.181223	0.19186	0.171415
177.4	0.18123	0.191565	0.171325
177.6	0.181232	0.191253	0.171227
177.8	0.181229	0.190936	0.171123
178	0.181213	0.190649	0.171018
178.2	0.181185	0.190403	0.170918
178.4	0.181164	0.190185	0.170826
178.6	0.181144	0.189993	0.170741
178.8	0.181105	0.189817	0.170657
179	0.181049	0.189632	0.170578
179.2	0.180983	0.18943	0.170497
179.4	0.180905	0.189219	0.170416
179.6	0.180839	0.188988	0.170347
179.8	0.180808	0.188735	0.170292
180	0.180794	0.188477	0.170243
180.2	0.180775	0.188224	0.170194
180.4	0.180748	0.187993	0.17014
180.6	0.180711	0.18781	0.170072
180.8	0.180663	0.187668	0.169997
181	0.180622	0.18755	0.169921
181.2	0.180587	0.187451	0.169851
181.4	0.180545	0.187358	0.169791
181.6	0.180494	0.187253	0.169738
181.8	0.180433	0.187136	0.169684
182	0.180366	0.187012	0.169626
182.2	0.180314	0.186868	0.16957
182.4	0.180293	0.186702	0.169526
182.6	0.180284	0.186529	0.169494
182.8	0.180275	0.186355	0.169469
183	0.180263	0.18619	0.169449
183.2	0.180244	0.186055	0.169422
183.4	0.180218	0.185947	0.16938
183.6	0.180197	0.185848	0.169324
183.8	0.180176	0.185756	0.169262
184	0.18014	0.185671	0.169194
184.2	0.180084	0.185576	0.169114
184.4	0.180012	0.18547	0.169027
184.6	0.179927	0.185365	0.168936
184.8	0.179849	0.185259	0.168856
185	0.179799	0.185138	0.168798
185.2	0.179762	0.185016	0.168765
185.4	0.179725	0.184901	0.168744
185.6	0.179694	0.184783	0.168724
185.8	0.179663	0.184667	0.168691
186	0.179632	0.184558	0.168641
186.2	0.179614	0.184444	0.168578
186.4	0.179613	0.184328	0.168512
186.6	0.179614	0.184218	0.168443
186.8	0.179605	0.184109	0.168367
187	0.179587	0.183999	0.168278
187.2	0.179555	0.183893	0.168186
187.4	0.179509	0.183791	0.168103
187.6	0.179468	0.183686	0.168037
187.8	0.17943	0.183586	0.167993
188	0.179382	0.183499	0.167965
188.2	0.179328	0.183417	0.167937
188.4	0.179274	0.183334	0.167899
188.6	0.17921	0.183251	0.167848
188.8	0.179147	0.183154	0.16779
189	0.1791	0.183039	0.167737
189.2	0.179062	0.182922	0.167689
189.4	0.179023	0.182812	0.167644
189.6	0.178989	0.182715	0.1676
189.8	0.178951	0.182635	0.167553
190	0.178898	0.182576	0.167508
190.2	0.17884	0.182514	0.16747
190.4	0.17878	0.182435	0.167436
190.6	0.178709	0.182343	0.167407
190.8	0.178623	0.182242	0.167381
191	0.178534	0.182145	0.16735
191.2	0.178444	0.182077	0.167315
191.4	0.178357	0.182039	0.167283
191.6	0.178281	0.182012	0.167257
191.8	0.178215	0.181991	0.167235
192	0.17814	0.181973	0.167215
192.2	0.178049	0.181946	0.167199
192.4	0.177945	0.181912	0.167183
192.6	0.177823	0.18188	0.167169
192.8	0.177699	0.181835	0.167154
193	0.177597	0.181763	0.167137
193.2	0.177514	0.181663	0.167117
193.4	0.177435	0.181546	0.167089
193.6	0.177367	0.181429	0.16705
193.8	0.177303	0.181343	0.167001
194	0.177237	0.181292	0.166952
194.2	0.177171	0.181254	0.166904
194.4	0.177105	0.18122	0.166867
194.6	0.177021	0.18118	0.166843
194.8	0.176912	0.181126	0.166831
195	0.176776	0.181056	0.166822
195.2	0.176611	0.180977	0.166809
195.4	0.17643	0.18088	0.166788
195.6	0.176263	0.180757	0.166761
195.8	0.176112	0.180611	0.166733
196	0.17597	0.180452	0.166706
196.2	0.175841	0.180309	0.166681
196.4	0.175723	0.180205	0.166653
196.6	0.175602	0.180135	0.166621
196.8	0.175477	0.180072	0.166585
197	0.175346	0.180005	0.16655
197.2	0.175196	0.179927	0.166525
197.4	0.175025	0.179837	0.166504
197.6	0.174833	0.179746	0.166485
197.8	0.174618	0.17966	0.166458
198	0.1744	0.179573	0.166421
198.2	0.1742	0.179464	0.166379
198.4	0.174012	0.179328	0.166338
198.6	0.173833	0.179162	0.166297
198.8	0.17367	0.178985	0.166258
199	0.17352	0.178819	0.166219
199.2	0.173373	0.178668	0.166177
199.4	0.173234	0.178519	0.166131
199.6	0.173096	0.178367	0.16609
199.8	0.172939	0.178216	0.166055
200	0.172758	0.178063	0.166023
200.2	0.172555	0.177912	0.165982
200.4	0.172326	0.177774	0.165928
200.6	0.17209	0.177654	0.165867
200.8	0.171873	0.177533	0.165805
201	0.171671	0.177401	0.165746
201.2	0.171479	0.177255	0.165693
201.4	0.171306	0.177092	0.165642
201.6	0.171151	0.176914	0.165584
201.8	0.171005	0.176731	0.16552
202	0.170866	0.176536	0.165452
202.2	0.170743	0.176329	0.165383
202.4	0.170622	0.176122	0.165316
202.6	0.170491	0.175917	0.165246
202.8	0.170357	0.175717	0.165158
203	0.170218	0.175531	0.165049
203.2	0.170067	0.175369	0.164928
203.4	0.169916	0.175218	0.1648
203.6	0.169768	0.175064	0.164671
203.8	0.169615	0.174901	0.164549
204	0.169463	0.174712	0.164429
204.2	0.16932	0.174494	0.164301
204.4	0.16918	0.174258	0.164174
204.6	0.169039	0.174005	0.164048
204.8	0.168902	0.17374	0.163929
205	0.168765	0.173474	0.163819
205.2	0.168621	0.173217	0.163715
205.4	0.168483	0.172976	0.163603
205.6	0.168354	0.172757	0.163477
205.8	0.168226	0.172565	0.163339
206	0.168102	0.17239	0.163192
206.2	0.167977	0.172208	0.163035
206.4	0.167838	0.172001	0.162871
206.6	0.167685	0.171759	0.162701
206.8	0.167529	0.171486	0.162532
207	0.167374	0.171214	0.162373
207.2	0.167226	0.170964	0.16223
207.4	0.167091	0.170736	0.162108
207.6	0.16696	0.170531	0.162004
207.8	0.166824	0.170344	0.161905
208	0.166684	0.17016	0.161797
208.2	0.166544	0.169971	0.161679
208.4	0.166403	0.169787	0.161557
208.6	0.166275	0.169603	0.161431
208.8	0.166174	0.169404	0.161299
209	0.166091	0.16918	0.161164
209.2	0.166014	0.168933	0.161028
209.4	0.165945	0.168669	0.160883
209.6	0.165879	0.168415	0.160736
209.8	0.16581	0.168195	0.160601
210	0.165739	0.167999	0.160478
210.2	0.165667	0.167819	0.160361
210.4	0.165583	0.167652	0.160251
210.6	0.165486	0.167485	0.160143
210.8	0.165381	0.1673	0.16003
211	0.165268	0.167104	0.159907
211.2	0.165161	0.166899	0.159782
211.4	0.165077	0.166676	0.159654
211.6	0.165013	0.166434	0.159524
211.8	0.164954	0.166184	0.159396
212	0.164894	0.165942	0.159272
212.2	0.164834	0.165729	0.159149
212.4	0.164769	0.165555	0.159028
212.6	0.164698	0.165402	0.158908
212.8	0.164618	0.165266	0.15878
213	0.164526	0.16514	0.158645
213.2	0.164423	0.165013	0.158503
213.4	0.164314	0.164871	0.158354
213.6	0.164203	0.16472	0.158195
213.8	0.16411	0.164557	0.158035
214	0.164048	0.164372	0.157881
214.2	0.163998	0.164169	0.157739
214.4	0.163948	0.163959	0.157613
214.6	0.163896	0.163752	0.157498
214.8	0.163845	0.163568	0.157385
215	0.163794	0.163411	0.157274
215.2	0.163753	0.163264	0.157156
215.4	0.163715	0.163122	0.157026
215.6	0.163667	0.162989	0.156891
215.8	0.163601	0.162855	0.156756
216	0.163522	0.16271	0.156613
216.2	0.16343	0.162555	0.156464
216.4	0.163348	0.1624	0.15632
216.6	0.163296	0.162235	0.156194
216.8	0.163264	0.162065	0.156092
217	0.163233	0.161909	0.156009
217.2	0.163205	0.161769	0.155932
217.4	0.163178	0.161642	0.155848
217.6	0.163147	0.16153	0.155749
217.8	0.163119	0.161418	0.155632
218	0.163099	0.161296	0.155504
218.2	0.163087	0.161176	0.155376
218.4	0.163074	0.161056	0.155251
218.6	0.163066	0.160924	0.155117
218.8	0.163067	0.160783	0.154971
219	0.163074	0.160643	0.154828
219.2	0.163089	0.160499	0.154697
219.4	0.163107	0.160356	0.154583
219.6	0.163113	0.160235	0.154493
219.8	0.163099	0.160134	0.154418
220	0.163079	0.160039	0.154341
220.2	0.163052	0.159946	0.154255
220.4	0.163019	0.159843	0.154164
220.6	0.162991	0.159717	0.154073
220.8	0.162973	0.159577	0.153982
221	0.162959	0.159437	0.15389
221.2	0.162956	0.159301	0.153797
221.4	0.162969	0.15917	0.153696
221.6	0.162995	0.159049	0.153594
221.8	0.163029	0.158934	0.15351
222	0.163066	0.158812	0.153444
222.2	0.163091	0.158687	0.15339
222.4	0.163099	0.158569	0.153336
222.6	0.163093	0.158459	0.153276
222.8	0.163079	0.158375	0.153204
223	0.163069	0.158326	0.15313
223.2	0.163066	0.158296	0.153066
223.4	0.16307	0.15828	0.153015
223.6	0.163072	0.15828	0.152974
223.8	0.163068	0.158286	0.152939
224	0.163052	0.158283	0.152907
224.2	0.163031	0.158275	0.152878
224.4	0.163018	0.158252	0.152863
224.6	0.16303	0.158199	0.152864
224.8	0.163068	0.158117	0.152879
225	0.16312	0.158021	0.152901
225.2	0.163176	0.157931	0.152914
225.4	0.163234	0.15787	0.152916
225.6	0.163289	0.157851	0.152914
225.8	0.163335	0.157854	0.152914
226	0.163373	0.157866	0.152915
226.2	0.1634	0.157877	0.15292
226.4	0.163408	0.157884	0.152934
226.6	0.163393	0.15788	0.152945
226.8	0.163361	0.157867	0.152945
227	0.16333	0.157838	0.152948
227.2	0.163319	0.157785	0.152959
227.4	0.16333	0.157705	0.152978
227.6	0.163349	0.157613	0.153011
227.8	0.163372	0.157533	0.153058
228	0.163395	0.157495	0.153108
228.2	0.163416	0.157504	0.153162
228.4	0.163431	0.157536	0.153214
228.6	0.163432	0.157577	0.153264
228.8	0.163407	0.157623	0.153306
229	0.163356	0.157668	0.15335
229.2	0.163275	0.157708	0.153389
229.4	0.163172	0.157745	0.153423
229.6	0.163077	0.157764	0.153453
229.8	0.163016	0.157748	0.153493
230	0.162982	0.157697	0.153546
230.2	0.162961	0.157621	0.153617
230.4	0.16295	0.157545	0.153698
230.6	0.162949	0.1575	0.153777
230.8	0.162953	0.157488	0.153842
231	0.162967	0.157489	0.153893
231.2	0.162983	0.157489	0.153933
231.4	0.162988	0.157485	0.153962
231.6	0.162968	0.157476	0.153994
231.8	0.162914	0.157472	0.15403
232	0.162824	0.157476	0.154059
232.2	0.162723	0.157489	0.154084
232.4	0.162633	0.1575	0.154117
232.6	0.162554	0.157499	0.154168
232.8	0.162478	0.15749	0.154239
233	0.162408	0.157484	0.154319
233.2	0.162344	0.157487	0.154392
233.4	0.162287	0.157498	0.154446
233.6	0.162239	0.1575	0.15448
233.8	0.1622	0.157477	0.154496
234	0.162173	0.157428	0.154505
234.2	0.162147	0.157365	0.154518
234.4	0.162113	0.157298	0.154535
234.6	0.162067	0.157236	0.154544
234.8	0.162012	0.157186	0.154544
235	0.161947	0.157152	0.154542
235.2	0.161872	0.157122	0.154546
235.4	0.161786	0.157092	0.154563
235.6	0.161687	0.157069	0.15459
235.8	0.161586	0.157048	0.154614
236	0.161492	0.157027	0.154631
236.2	0.161406	0.156998	0.154642
236.4	0.161327	0.156951	0.154654
236.6	0.161262	0.156885	0.154672
236.8	0.161203	0.15681	0.154701
237	0.161144	0.15674	0.154739
237.2	0.161076	0.156691	0.154772
237.4	0.160995	0.15666	0.154793
237.6	0.160898	0.156642	0.154813
237.8	0.160784	0.156622	0.154833
238	0.160651	0.156579	0.154857
238.2	0.160504	0.156504	0.154883
238.4	0.16035	0.156408	0.154907
238.6	0.160195	0.156316	0.154923
238.8	0.160059	0.156244	0.154937
239	0.159947	0.156191	0.154959
239.2	0.159858	0.156154	0.15499
239.4	0.159781	0.156128	0.155032
239.6	0.159703	0.156114	0.155078
239.8	0.159605	0.156109	0.155115
240	0.159473	0.156112	0.155129
240.2	0.159313	0.156114	0.155128
240.4	0.159146	0.1561	0.155111
240.6	0.158983	0.156043	0.155084
240.8	0.158829	0.155932	0.155055
241	0.158692	0.155787	0.155022
241.2	0.158571	0.155636	0.154987
241.4	0.158465	0.155505	0.15496
241.6	0.158367	0.155397	0.154952
241.8	0.158269	0.155303	0.154958
242	0.158164	0.155209	0.154977
242.2	0.158041	0.15511	0.155
242.4	0.157889	0.155007	0.155011
242.6	0.157705	0.154903	0.15499
242.8	0.157503	0.154794	0.154936
243	0.157302	0.154671	0.154853
243.2	0.157112	0.154521	0.154749
243.4	0.156936	0.154332	0.154643
243.6	0.156775	0.154114	0.154545
243.8	0.156631	0.153897	0.154458
244	0.156504	0.153705	0.154388
244.2	0.156385	0.153536	0.154337
244.4	0.156263	0.153386	0.154295
244.6	0.156127	0.15325	0.154254
244.8	0.15597	0.153123	0.154213
245	0.155784	0.153009	0.154162
245.2	0.155567	0.152908	0.154087
245.4	0.155341	0.15281	0.153986
245.6	0.155129	0.152703	0.153871
245.8	0.15493	0.152567	0.153749
246	0.154741	0.152388	0.153632
246.2	0.154567	0.152171	0.153526
246.4	0.15441	0.151946	0.153423
246.6	0.15427	0.151729	0.153315
246.8	0.154145	0.151521	0.153202
247	0.154026	0.15132	0.153084
247.2	0.153901	0.15112	0.152963
247.4	0.153762	0.150918	0.152847
247.6	0.153598	0.150724	0.152737
247.8	0.153405	0.150544	0.152616
248	0.153203	0.150381	0.152476
248.2	0.153011	0.150237	0.152318
248.4	0.152825	0.1501	0.15215
248.6	0.152645	0.149956	0.151985
248.8	0.152477	0.149794	0.151825
249	0.152314	0.149614	0.15166
249.2	0.152155	0.149416	0.151487
249.4	0.152002	0.1492	0.151307
249.6	0.151849	0.14896	0.151118
249.8	0.1517	0.148703	0.150926
250	0.151553	0.148436	0.150744
250.2	0.15141	0.148166	0.150574
250.4	0.151272	0.147898	0.150399
250.6	0.151146	0.147641	0.150213
250.8	0.151029	0.147403	0.150017
251	0.150917	0.147182	0.149817
251.2	0.150796	0.14697	0.149621
251.4	0.150663	0.146759	0.149431
251.6	0.150523	0.14654	0.149242
251.8	0.150378	0.14631	0.149052
252	0.150234	0.146071	0.148862
252.2	0.150091	0.145819	0.14867
252.4	0.149956	0.145565	0.148484
252.6	0.14983	0.145317	0.148308
252.8	0.14972	0.145076	0.14814
253	0.149628	0.14485	0.147969
253.2	0.149557	0.144641	0.147788
253.4	0.149502	0.144447	0.147601
253.6	0.149454	0.144259	0.147408
253.8	0.149395	0.144068	0.147221
254	0.149316	0.143864	0.147042
254.2	0.149218	0.143639	0.14687
254.4	0.149101	0.143402	0.146703
254.6	0.148977	0.143173	0.146541
254.8	0.148856	0.142953	0.146386
255	0.148746	0.142748	0.146235
255.2	0.148642	0.142565	0.146088
255.4	0.14855	0.142405	0.145939
255.6	0.148466	0.142254	0.145784
255.8	0.148384	0.142106	0.145615
256	0.148308	0.141953	0.145438
256.2	0.14825	0.141793	0.145254
256.4	0.148207	0.141612	0.145072
256.6	0.148166	0.141411	0.144894
256.8	0.148127	0.141198	0.144722
257	0.148087	0.140988	0.144554
257.2	0.148039	0.140794	0.14439
257.4	0.14798	0.140621	0.144232
257.6	0.147907	0.140463	0.144079
257.8	0.147819	0.140316	0.143926
258	0.147722	0.140176	0.14377
258.2	0.147613	0.140032	0.143608
258.4	0.147497	0.139873	0.143433
258.6	0.147394	0.139689	0.143246
258.8	0.14732	0.139479	0.143052
259	0.14727	0.139246	0.142856
259.2	0.147236	0.138997	0.14267
259.4	0.147214	0.138749	0.142497
259.6	0.147193	0.138529	0.14233
259.8	0.147172	0.138356	0.142168
260	0.147146	0.138218	0.14201
260.2	0.147108	0.138106	0.141854
260.4	0.14705	0.13802	0.141695
260.6	0.146981	0.137955	0.141537
260.8	0.146896	0.1379	0.141379
261	0.1468	0.137843	0.141215
261.2	0.146714	0.137773	0.141046
261.4	0.14666	0.137679	0.14088
261.6	0.146632	0.137563	0.140726
261.8	0.146618	0.13743	0.140596
262	0.146615	0.137296	0.140488
262.2	0.146616	0.137183	0.140387
262.4	0.146625	0.137101	0.140277
262.6	0.146637	0.137035	0.140151
262.8	0.146652	0.13697	0.140003
263	0.146656	0.136906	0.139844
263.2	0.146653	0.136839	0.139688
263.4	0.146633	0.136763	0.139545
263.6	0.146595	0.13667	0.139418
263.8	0.14656	0.136558	0.139309
264	0.146545	0.136432	0.139211
264.2	0.146544	0.136296	0.139129
264.4	0.146546	0.136166	0.139066
264.6	0.146551	0.136063	0.139014
264.8	0.14655	0.135991	0.138958
265	0.146546	0.13594	0.138887
265.2	0.146536	0.135893	0.1388
265.4	0.146525	0.135825	0.138698
265.6	0.146513	0.135723	0.138594
265.8	0.146503	0.135598	0.138501
266	0.146497	0.135455	0.138423
266.2	0.146505	0.135294	0.138357
266.4	0.146528	0.135119	0.138301
266.6	0.146566	0.134946	0.138247
266.8	0.146608	0.134779	0.138201
267	0.146639	0.134626	0.13817
267.2	0.146647	0.134508	0.138149
267.4	0.146636	0.134426	0.138128
267.6	0.146613	0.134372	0.138099
267.8	0.14659	0.134331	0.138057
268	0.146571	0.134282	0.138005
268.2	0.146563	0.134213	0.137953
268.4	0.146573	0.134129	0.137912
268.6	0.146603	0.134036	0.137883
268.8	0.146655	0.133948	0.137866
269	0.14673	0.133871	0.137854
269.2	0.146825	0.133805	0.137846
269.4	0.14693	0.133743	0.137841
269.6	0.147026	0.13368	0.137845
269.8	0.1471	0.133615	0.137862
270	0.14715	0.133552	0.137885
270.2	0.14718	0.133504	0.137909
270.4	0.147204	0.133483	0.137927
270.6	0.147234	0.13348	0.137941
270.8	0.147269	0.133481	0.137953
271	0.14731	0.133481	0.137968
271.2	0.147354	0.133484	0.137982
271.4	0.147397	0.133489	0.138
271.6	0.147436	0.133493	0.138021
271.8	0.14748	0.133491	0.138042
272	0.147544	0.133473	0.138063
272.2	0.147625	0.133428	0.138086
272.4	0.14771	0.133355	0.138113
272.6	0.147792	0.133272	0.138142
272.8	0.14787	0.133208	0.138173
273	0.147944	0.133184	0.138206
273.2	0.148018	0.133191	0.138243
273.4	0.148083	0.133212	0.138292
273.6	0.148131	0.13324	0.138347
273.8	0.148162	0.133271	0.138404
274	0.148168	0.133305	0.138456
274.2	0.148149	0.133332	0.138504
274.4	0.148133	0.133346	0.138541
274.6	0.148148	0.13333	0.13857
274.8	0.148193	0.133277	0.138602
275	0.14826	0.133193	0.138648
275.2	0.148339	0.133106	0.138709
275.4	0.148421	0.133054	0.138777
275.6	0.148506	0.13306	0.138844
275.8	0.148598	0.13311	0.138906
276	0.148687	0.133187	0.138962
276.2	0.148763	0.133282	0.139017
276.4	0.148824	0.133392	0.139074
276.6	0.14886	0.133518	0.139128
276.8	0.148869	0.133656	0.139182
277	0.148877	0.133796	0.139235
277.2	0.148912	0.133918	0.13929
277.4	0.148977	0.134009	0.139358
277.6	0.149061	0.134067	0.139453
277.8	0.149158	0.134112	0.139577
278	0.149259	0.134171	0.139713
278.2	0.149369	0.134259	0.139842
278.4	0.149491	0.13436	0.139951
278.6	0.14962	0.134457	0.140039
278.8	0.149745	0.13454	0.140115
279	0.149859	0.134603	0.140187
279.2	0.149951	0.13465	0.140261
279.4	0.150011	0.134687	0.140348
279.6	0.150059	0.134719	0.140448
279.8	0.150116	0.134749	0.140555
280	0.150183	0.134779	0.140677
280.2	0.150252	0.134816	0.140827
280.4	0.150316	0.134875	0.140992
280.6	0.150373	0.13496	0.141155
280.8	0.150422	0.13506	0.141303
281	0.150474	0.135154	0.141427
281.2	0.15053	0.135219	0.141534
281.4	0.150592	0.13524	0.14164
281.6	0.150661	0.13522	0.141754
281.8	0.150735	0.135174	0.141881
282	0.150804	0.135124	0.14202
282.2	0.150869	0.13508	0.142163
282.4	0.150929	0.135049	0.1423
282.6	0.15098	0.135041	0.14244
282.8	0.151009	0.135055	0.142592
283	0.151013	0.135092	0.14275
283.2	0.150994	0.135152	0.142903
283.4	0.150956	0.135235	0.143044
283.6	0.150918	0.135324	0.143165
283.8	0.150895	0.1354	0.143269
284	0.15089	0.135449	0.14337
284.2	0.150912	0.135472	0.143477
284.4	0.15096	0.13548	0.143588
284.6	0.15102	0.135499	0.143704
284.8	0.15108	0.135546	0.143813
285	0.151136	0.13562	0.143912
285.2	0.151184	0.135709	0.144001
285.4	0.151217	0.135797	0.144089
285.6	0.151234	0.135861	0.144177
285.8	0.151238	0.135897	0.14427
286	0.151229	0.135928	0.144366
286.2	0.151222	0.135974	0.14446
286.4	0.151232	0.136034	0.144553
286.6	0.151254	0.136099	0.144649
286.8	0.151286	0.136166	0.144751
287	0.15132	0.13623	0.144852
287.2	0.151339	0.136293	0.14495
287.4	0.151324	0.136369	0.145038
287.6	0.151282	0.136452	0.145111
287.8	0.151229	0.136526	0.145166
288	0.15117	0.136571	0.145206
288.2	0.151107	0.13657	0.145238
288.4	0.151048	0.136523	0.14527
288.6	0.150991	0.136464	0.145308
288.8	0.150939	0.136427	0.145358
289	0.1509	0.136415	0.145422
289.2	0.15087	0.136423	0.145506
289.4	0.150836	0.136448	0.14561
289.6	0.15079	0.136483	0.145724
289.8	0.150717	0.136528	0.145837
290	0.150603	0.136589	0.145939
290.2	0.150458	0.136654	0.146014
290.4	0.150306	0.136698	0.146055
290.6	0.15016	0.136697	0.146072
290.8	0.150024	0.136637	0.146083
291	0.149903	0.136526	0.146098
291.2	0.149797	0.136403	0.146118
291.4	0.149709	0.136305	0.14614
291.6	0.149639	0.136238	0.146161
291.8	0.149577	0.1362	0.14618
292	0.149508	0.136185	0.146203
292.2	0.149424	0.136185	0.146233
292.4	0.149307	0.136203	0.146269
292.6	0.149149	0.13625	0.146296
292.8	0.148963	0.136315	0.146298
293	0.148776	0.136377	0.146269
293.2	0.148601	0.136413	0.14622
293.4	0.14844	0.136401	0.14617
293.6	0.148302	0.136331	0.146128
293.8	0.14819	0.13623	0.146093
294	0.148105	0.136122	0.146056
294.2	0.148044	0.136012	0.146008
294.4	0.148001	0.1359	0.145946
294.6	0.147958	0.135789	0.145881
294.8	0.147902	0.135672	0.145819
295	0.147819	0.135548	0.145767
295.2	0.147699	0.135431	0.145715
295.4	0.14755	0.135322	0.145647
295.6	0.147398	0.135219	0.145556
295.8	0.147249	0.13512	0.145449
296	0.147102	0.135024	0.145338
296.2	0.146964	0.134918	0.145231
296.4	0.146835	0.134801	0.145127
296.6	0.146711	0.134674	0.145019
296.8	0.146595	0.134524	0.144903
297	0.146486	0.134342	0.144782
297.2	0.146381	0.134134	0.144666
297.4	0.146277	0.133908	0.144562
297.6	0.146172	0.133671	0.144474
297.8	0.146062	0.133443	0.144391
298	0.145941	0.133235	0.144296
298.2	0.145815	0.133045	0.144183
298.4	0.145685	0.132871	0.144054
298.6	0.145541	0.132713	0.14392
298.8	0.145385	0.132553	0.143788
299	0.145222	0.132378	0.143659
299.2	0.145053	0.132195	0.143528
299.4	0.14488	0.132003	0.14339
299.6	0.144711	0.131794	0.143245
299.8	0.144552	0.131569	0.1431
300	0.144402	0.131343	0.142959
300.2	0.144265	0.131115	0.142826
300.4	0.144146	0.130899	0.142695
300.6	0.144037	0.130714	0.14255
300.8	0.143937	0.130557	0.142386
301	0.143848	0.130415	0.142199
301.2	0.143761	0.130272	0.141999
301.4	0.143664	0.130109	0.141802
301.6	0.14356	0.129902	0.141618
301.8	0.143446	0.129664	0.141448
302	0.143325	0.129417	0.14129
302.2	0.143206	0.129173	0.141138
302.4	0.143092	0.128934	0.140983
302.6	0.142981	0.128713	0.140821
302.8	0.142872	0.128512	0.140656
303	0.142767	0.128327	0.140486
303.2	0.142657	0.128156	0.140307
303.4	0.142545	0.12799	0.140115
303.6	0.142445	0.12781	0.139904
303.8	0.142358	0.127607	0.139676
304	0.14227	0.127369	0.139444
304.2	0.142179	0.127096	0.139211
304.4	0.142084	0.126809	0.138979
304.6	0.141981	0.126539	0.138756
304.8	0.141876	0.126294	0.13854
305	0.141772	0.126071	0.13833
305.2	0.141663	0.125872	0.138128
305.4	0.141552	0.125699	0.137938
305.6	0.141436	0.125545	0.137758
305.8	0.141308	0.125406	0.137581
306	0.141174	0.125268	0.137396
306.2	0.141053	0.125108	0.137197
306.4	0.140952	0.124917	0.136981
306.6	0.140862	0.124687	0.13676
306.8	0.140781	0.124425	0.136545
307	0.140711	0.124161	0.136331
307.2	0.140646	0.12393	0.136114
307.4	0.140577	0.123735	0.135891
307.6	0.140499	0.123568	0.135659
307.8	0.140404	0.123425	0.13542
308	0.14029	0.1233	0.135189
308.2	0.140159	0.123185	0.134975
308.4	0.140011	0.123081	0.134773
308.6	0.139862	0.122977	0.134576
308.8	0.139738	0.12286	0.134378
309	0.139642	0.122726	0.134178
309.2	0.139564	0.122573	0.133987
309.4	0.139502	0.122401	0.133813
309.6	0.139457	0.122229	0.133653
309.8	0.139423	0.122082	0.133495
310	0.139393	0.121954	0.133328
310.2	0.139363	0.121828	0.133146
310.4	0.139323	0.121702	0.13295
310.6	0.139267	0.121572	0.132754
310.8	0.139199	0.121426	0.132571
311	0.139121	0.121266	0.132405
311.2	0.139042	0.121082	0.132252
311.4	0.138983	0.120876	0.132107
311.6	0.138945	0.120657	0.131967
311.8	0.13891	0.120443	0.131838
312	0.138877	0.120254	0.131725
312.2	0.138845	0.120105	0.13162
312.4	0.138806	0.119999	0.131513
312.6	0.138759	0.119917	0.131394
312.8	0.138702	0.119826	0.131261
313	0.138642	0.119707	0.131115
313.2	0.13858	0.119553	0.130974
313.4	0.138522	0.119369	0.130846
313.6	0.138479	0.119166	0.130735
313.8	0.138453	0.118948	0.130637
314	0.138447	0.118727	0.13055
314.2	0.138455	0.118514	0.130467
314.4	0.13846	0.118319	0.130395
314.6	0.138447	0.118158	0.130339
314.8	0.138415	0.118037	0.130291
315	0.13836	0.117957	0.130245
315.2	0.138283	0.117909	0.130193
315.4	0.138194	0.117865	0.130128
315.6	0.138099	0.117801	0.130047
315.8	0.138014	0.117716	0.129959
316	0.137945	0.117612	0.129869
316.2	0.137907	0.117498	0.129782
316.4	0.137904	0.117385	0.129697
316.6	0.137933	0.117271	0.129618
316.8	0.137987	0.117152	0.129541
317	0.138051	0.117025	0.129466
317.2	0.138103	0.116897	0.129402
317.4	0.138132	0.11677	0.129356
317.6	0.138138	0.116664	0.129322
317.8	0.138128	0.116597	0.129296
318	0.138108	0.116563	0.129272
318.2	0.138084	0.116538	0.12924
318.4	0.138061	0.116519	0.129195
318.6	0.138042	0.116504	0.129138
318.8	0.138027	0.116493	0.129072
319	0.13802	0.116483	0.129004
319.2	0.138024	0.116459	0.128941
319.4	0.138053	0.116403	0.128882
319.6	0.138102	0.11631	0.128828
319.8	0.138152	0.116178	0.128784
320	0.138196	0.116022	0.128753
320.2	0.138231	0.115881	0.128725
320.4	0.138254	0.115793	0.128699
320.6	0.138275	0.115761	0.128675
320.8	0.138296	0.11576	0.12865
321	0.138312	0.115779	0.128624
321.2	0.138323	0.115812	0.128599
321.4	0.13832	0.115858	0.128573
321.6	0.138297	0.115911	0.128544
321.8	0.138267	0.115958	0.128512
322	0.138253	0.115979	0.128474
322.2	0.138266	0.115967	0.128432
322.4	0.138299	0.115911	0.128399
322.6	0.138345	0.115826	0.128382
322.8	0.1384	0.115752	0.12838
323	0.138462	0.115729	0.128379
323.2	0.138523	0.115753	0.128376
323.4	0.138576	0.115805	0.128367
323.6	0.138614	0.115871	0.128351
323.8	0.138636	0.115941	0.128333
324	0.138634	0.116016	0.128316
324.2	0.138609	0.116095	0.128302
324.4	0.138581	0.116167	0.128287
324.6	0.138575	0.116215	0.128269
324.8	0.138596	0.116234	0.128254
325	0.138637	0.116216	0.128256
325.2	0.138692	0.116174	0.128281
325.4	0.138759	0.116145	0.128325
325.6	0.138837	0.11616	0.128371
325.8	0.138926	0.116207	0.128406
326	0.13902	0.116259	0.128425
326.2	0.139112	0.116301	0.12843
326.4	0.139194	0.116318	0.128432
326.6	0.13926	0.116306	0.128437
326.8	0.139307	0.116281	0.12845
327	0.139346	0.116241	0.128472
327.2	0.139399	0.116186	0.128502
327.4	0.139464	0.116123	0.128542
327.6	0.13953	0.116061	0.128601
327.8	0.139589	0.116015	0.128681
328	0.139635	0.116009	0.128772
328.2	0.139671	0.116058	0.128858
328.4	0.139705	0.116139	0.12893
328.6	0.139738	0.116218	0.128985
328.8	0.139778	0.116261	0.129033
329	0.139834	0.116249	0.129087
329.2	0.139899	0.116184	0.12915
329.4	0.139974	0.116086	0.129227
329.6	0.140063	0.115976	0.129314
329.8	0.140169	0.115869	0.129405
330	0.140286	0.115788	0.129499
330.2	0.140399	0.115748	0.129606
330.4	0.140495	0.115755	0.129729
330.6	0.140565	0.115815	0.129859
330.8	0.140609	0.115932	0.129984
331	0.140633	0.116088	0.130095
331.2	0.14065	0.116247	0.130187
331.4	0.140669	0.116381	0.130267
331.6	0.140709	0.116476	0.130345
331.8	0.140776	0.116535	0.130424
332	0.140873	0.116576	0.130513
332.2	0.141002	0.116618	0.130612
332.4	0.141161	0.116653	0.130718
332.6	0.141337	0.116678	0.130828
332.8	0.141517	0.116691	0.130945
333	0.14168	0.116689	0.13107
333.2	0.141815	0.116678	0.131203
333.4	0.141922	0.116699	0.131338
333.6	0.142015	0.116778	0.131468
333.8	0.142109	0.116905	0.131592
334	0.142208	0.117052	0.13171
334.2	0.142313	0.117207	0.131821
334.4	0.142428	0.117362	0.131922
334.6	0.142539	0.117517	0.132025
334.8	0.142645	0.117682	0.132136
335	0.142758	0.117843	0.13226
335.2	0.142896	0.117973	0.132394
335.4	0.143056	0.118061	0.132547
335.6	0.143227	0.118087	0.132711
335.8	0.143399	0.118059	0.132885
336	0.14356	0.11803	0.133062
336.2	0.14371	0.118059	0.133234
336.4	0.143862	0.118154	0.1334
336.6	0.144016	0.1183	0.13356
336.8	0.144167	0.118483	0.133723
337	0.144311	0.118684	0.133882
337.2	0.144434	0.118894	0.134033
337.4	0.144523	0.119111	0.134183
337.6	0.144597	0.119322	0.134333
337.8	0.144685	0.119505	0.134476
338	0.144803	0.119654	0.134627
338.2	0.144948	0.11975	0.134798
338.4	0.145117	0.119799	0.134989
338.6	0.145296	0.119858	0.135193
338.8	0.145482	0.119975	0.135401
339	0.145671	0.120148	0.1356
339.2	0.145856	0.120362	0.135787
339.4	0.146033	0.120603	0.135969
339.6	0.1462	0.120854	0.136146
339.8	0.146343	0.121111	0.136315
340	0.146459	0.121377	0.13648
340.2	0.146568	0.121636	0.136641
340.4	0.146694	0.121862	0.136794
340.6	0.146839	0.122045	0.13695
340.8	0.147005	0.12217	0.137136
341	0.147186	0.122243	0.137351
341.2	0.147369	0.12232	0.137588
341.4	0.147555	0.122448	0.137832
341.6	0.147751	0.122616	0.138065
341.8	0.147952	0.122798	0.138276
342	0.148154	0.122976	0.138478
342.2	0.148356	0.123121	0.138674
342.4	0.148543	0.123226	0.138861
342.6	0.148704	0.123314	0.139049
342.8	0.148854	0.123402	0.139239
343	0.149008	0.123486	0.139425
343.2	0.149168	0.123579	0.139619
343.4	0.149331	0.123683	0.139842
343.6	0.149493	0.123794	0.140092
343.8	0.14964	0.123928	0.140359
344	0.149772	0.124112	0.140626
344.2	0.149897	0.124329	0.140878
344.4	0.150024	0.124544	0.141112
344.6	0.150159	0.124728	0.141344
344.8	0.150311	0.124855	0.141578
345	0.150476	0.124913	0.141811
345.2	0.150645	0.124921	0.142046
345.4	0.150816	0.124917	0.142278
345.6	0.150994	0.124916	0.142494
345.8	0.151171	0.124956	0.142704
346	0.15134	0.125059	0.142929
346.2	0.151494	0.125226	0.143166
346.4	0.151624	0.125451	0.14341
346.6	0.151727	0.125737	0.14365
346.8	0.151812	0.126059	0.143875
347	0.151896	0.126374	0.14408
347.2	0.151988	0.126652	0.144279
347.4	0.152101	0.126878	0.144487
347.6	0.152241	0.127057	0.144695
347.8	0.152403	0.127216	0.144908
348	0.152576	0.127386	0.145125
348.2	0.152759	0.127559	0.145334
348.4	0.152941	0.127725	0.145534
348.6	0.153111	0.127884	0.145743
348.8	0.153261	0.12801	0.145955
349	0.153387	0.128098	0.146167
349.2	0.15349	0.128197	0.146376
349.4	0.153583	0.12835	0.146577
349.6	0.153681	0.128543	0.146769
349.8	0.15379	0.128759	0.146958
350	0.153907	0.128987	0.147154
350.2	0.154029	0.129212	0.147346
350.4	0.154137	0.129436	0.147538
350.6	0.154217	0.129683	0.14773
350.8	0.15428	0.129947	0.147922
351	0.154342	0.130204	0.148108
351.2	0.154408	0.130431	0.148305
351.4	0.154486	0.130584	0.148511
351.6	0.154576	0.130641	0.148719
351.8	0.154673	0.130644	0.14893
352	0.154777	0.13066	0.149141
352.2	0.154894	0.130719	0.149347
352.4	0.155021	0.130825	0.149554
352.6	0.155147	0.130978	0.149775
352.8	0.155256	0.131168	0.149998
353	0.155325	0.131382	0.150211
353.2	0.155335	0.131618	0.150412
353.4	0.155299	0.131864	0.15059
353.6	0.155241	0.1321	0.150735
353.8	0.155184	0.13231	0.150868
354	0.155141	0.132461	0.151006
354.2	0.15512	0.132536	0.151149
354.4	0.15512	0.132571	0.151298
354.6	0.155145	0.132619	0.151453
354.8	0.155192	0.132687	0.151601
355	0.155254	0.132778	0.151741
355.2	0.155323	0.132899	0.151892
355.4	0.155386	0.133049	0.152048
355.6	0.155415	0.133229	0.152197
355.8	0.155391	0.133452	0.152331
356	0.15533	0.133701	0.152435
356.2	0.155247	0.133944	0.152492
356.4	0.155158	0.134151	0.152523
356.6	0.155075	0.134279	0.15256
356.8	0.155007	0.134306	0.152609
357	0.154953	0.134269	0.152673
357.2	0.154918	0.134218	0.152746
357.4	0.154905	0.134161	0.152814
357.6	0.154912	0.134095	0.152868
357.8	0.154931	0.13402	0.152924
358	0.154953	0.133927	0.152985
358.2	0.154955	0.133816	0.153042
358.4	0.154916	0.133715	0.153087
358.6	0.154844	0.133651	0.153102
358.8	0.154752	0.133621	0.153069
359	0.154649	0.133626	0.153009
359.2	0.154544	0.13365	0.152954
359.4	0.154445	0.133659	0.152915
359.6	0.154355	0.133634	0.152893
359.8	0.154278	0.133594	0.15288
360	0.154214	0.133536	0.152864
360.2	0.154163	0.133441	0.152837
360.4	0.15413	0.133308	0.15282
360.6	0.154116	0.133145	0.152821
360.8	0.154108	0.132949	0.152835
361	0.154095	0.13273	0.15285
361.2	0.154072	0.132519	0.152845
361.4	0.154042	0.132333	0.152796
361.6	0.154	0.132189	0.152716
361.8	0.153941	0.1321	0.152632
362	0.153866	0.132063	0.152554
362.2	0.153775	0.132048	0.152487
362.4	0.153669	0.132045	0.152427
362.6	0.153551	0.132035	0.15236
362.8	0.153429	0.131985	0.152278
363	0.153322	0.131882	0.152193
363.2	0.153241	0.13174	0.152122
363.4	0.153189	0.131583	0.15206
363.6	0.15316	0.13144	0.152006
363.8	0.153146	0.131334	0.151949
364	0.153135	0.131257	0.151871
364.2	0.153124	0.131195	0.151767
364.4	0.153104	0.131126	0.151658
364.6	0.15307	0.131021	0.151551
364.8	0.153021	0.13086	0.151442
365	0.152956	0.13066	0.151335
365.2	0.152877	0.130457	0.151224
365.4	0.152788	0.130259	0.151099
365.6	0.152696	0.130059	0.150966
365.8	0.152613	0.129868	0.15084
366	0.152543	0.129697	0.150718
366.2	0.152472	0.129553	0.150601
366.4	0.152396	0.12945	0.15049
366.6	0.15232	0.129377	0.150374
366.8	0.152251	0.129311	0.15024
367	0.152196	0.129226	0.150104
367.2	0.152158	0.129079	0.149971
367.4	0.152135	0.128844	0.149842
367.6	0.152123	0.128548	0.149713
367.8	0.152117	0.128241	0.149586
368	0.152115	0.12796	0.149453
368.2	0.152111	0.127714	0.149314
368.4	0.152104	0.127509	0.149184
368.6	0.152087	0.127349	0.149064
368.8	0.152047	0.127238	0.148951
369	0.151972	0.127166	0.148845
369.2	0.151875	0.127116	0.148731
369.4	0.151773	0.127064	0.148589
369.6	0.151682	0.126994	0.148433
369.8	0.151604	0.126879	0.14828
370	0.151538	0.1267	0.148137
370.2	0.151483	0.126482	0.148005
370.4	0.151441	0.126277	0.147886
370.6	0.151403	0.126107	0.147769
370.8	0.151363	0.125967	0.147645
371	0.15132	0.12586	0.147525
371.2	0.151272	0.125797	0.147416
371.4	0.151201	0.125778	0.147313
371.6	0.151106	0.125803	0.147214
371.8	0.150999	0.12586	0.147107
372	0.150902	0.125912	0.146971
372.2	0.150823	0.125933	0.146811
372.4	0.15076	0.125898	0.146652
372.6	0.15071	0.125787	0.146507
372.8	0.150668	0.125622	0.146383
373	0.150637	0.125468	0.146275
373.2	0.150608	0.125337	0.146174
373.4	0.150576	0.125213	0.146062
373.6	0.150537	0.12508	0.145947
373.8	0.150492	0.124929	0.145834
374	0.150429	0.124754	0.145723
374.2	0.150351	0.124574	0.145613
374.4	0.150274	0.124402	0.145498
374.6	0.150217	0.124236	0.145361
374.8	0.150183	0.124079	0.145208
375	0.150164	0.12393	0.145065
375.2	0.150154	0.12378	0.144943
375.4	0.150149	0.123629	0.144847
375.6	0.150151	0.123508	0.144768
375.8	0.150158	0.12343	0.144692
376	0.150168	0.123369	0.144602
376.2	0.150179	0.12329	0.144504
376.4	0.150197	0.123184	0.144402
376.6	0.15022	0.12304	0.144302
376.8	0.15025	0.122862	0.144209
377	0.150301	0.122664	0.14412
377.2	0.150382	0.12245	0.144023
377.4	0.150485	0.122248	0.143923
377.6	0.150592	0.122082	0.143838
377.8	0.150686	0.121962	0.143777
378	0.150754	0.121897	0.143738
378.2	0.150791	0.121903	0.143714
378.4	0.1508	0.12197	0.143691
378.6	0.150792	0.122063	0.143653
378.8	0.150776	0.122142	0.143602
379	0.150771	0.122187	0.143544
379.2	0.150793	0.122198	0.143482
379.4	0.150844	0.122192	0.143425
379.6	0.150934	0.12219	0.143382
379.8	0.151068	0.122179	0.143347
380	0.151237	0.122156	0.143324
380.2	0.151425	0.122131	0.143323
380.4	0.151612	0.122099	0.143344
380.6	0.151782	0.122054	0.143379
380.8	0.151929	0.122026	0.143417
381	0.152051	0.122049	0.143449
381.2	0.152149	0.122123	0.143464
381.4	0.152223	0.122219	0.143457
381.6	0.152281	0.122322	0.14344
381.8	0.15233	0.122428	0.143416
382	0.15237	0.122531	0.143393
382.2	0.152402	0.122641	0.143384
382.4	0.152448	0.122744	0.143395
382.6	0.152531	0.122809	0.143423
382.8	0.152655	0.122826	0.143473
383	0.15282	0.12279	0.143543
383.2	0.153015	0.122679	0.143626
383.4	0.15323	0.122525	0.14371
383.6	0.153451	0.122398	0.143791
383.8	0.153672	0.122337	0.143863
384	0.153879	0.122336	0.143923
384.2	0.154063	0.122385	0.143979
384.4	0.154217	0.122469	0.14403
384.6	0.154328	0.12258	0.144071
384.8	0.154386	0.12271	0.14411
385	0.154412	0.122838	0.144151
385.2	0.154441	0.122936	0.144188
385.4	0.154494	0.123002	0.14423
385.6	0.154569	0.123029	0.144296
385.8	0.154665	0.123	0.144387
386	0.154772	0.122937	0.144498
386.2	0.154882	0.122902	0.144623
386.4	0.154991	0.12293	0.144761
386.6	0.155097	0.123001	0.144906
386.8	0.15519	0.123108	0.14506
387	0.155262	0.123244	0.145217
387.2	0.155301	0.123401	0.145364
387.4	0.155295	0.123588	0.145492
387.6	0.155263	0.123794	0.145596
387.8	0.155242	0.123988	0.145663
388	0.155252	0.124155	0.145703
388.2	0.155292	0.124285	0.145749
388.4	0.15536	0.124349	0.145813
388.6	0.155447	0.124367	0.145897
388.8	0.155545	0.124407	0.145995
389	0.155655	0.124493	0.146096
389.2	0.155767	0.124597	0.146192
389.4	0.15587	0.124697	0.146288
389.6	0.155958	0.124773	0.14638
389.8	0.156017	0.124803	0.146463
390	0.156035	0.124814	0.146537
390.2	0.156035	0.124826	0.146592
390.4	0.15605	0.124838	0.146616
390.6	0.156088	0.124858	0.14662
390.8	0.156143	0.1249	0.146635
391	0.156209	0.124948	0.146677
391.2	0.156271	0.125001	0.146745
391.4	0.156327	0.125096	0.146831
391.6	0.156389	0.125246	0.146923
391.8	0.156466	0.125414	0.14701
392	0.156556	0.125557	0.147096
392.2	0.156666	0.125648	0.147174
392.4	0.1568	0.125664	0.147243
392.6	0.156944	0.125617	0.147306
392.8	0.157102	0.125546	0.147357
393	0.157291	0.12547	0.147387
393.2	0.157501	0.125416	0.147414
393.4	0.157706	0.125423	0.147464
393.6	0.157887	0.125497	0.147546
393.8	0.158024	0.125629	0.147655
394	0.158108	0.125832	0.147779
394.2	0.158152	0.126109	0.147905
394.4	0.158176	0.126423	0.148024
394.6	0.158197	0.126728	0.14814
394.8	0.158234	0.126994	0.148255
395	0.158311	0.127209	0.148366
395.2	0.158431	0.127386	0.148486
395.4	0.158591	0.127552	0.148613
395.6	0.1588	0.127711	0.148743
395.8	0.159052	0.127857	0.148882
396	0.159324	0.128011	0.149049
396.2	0.159593	0.128174	0.149236
396.4	0.159841	0.128327	0.149431
396.6	0.160058	0.128492	0.149614
396.8	0.160243	0.128714	0.149769
397	0.160409	0.128996	0.149888
397.2	0.160563	0.129309	0.149971
397.4	0.160701	0.129637	0.150029
397.6	0.160834	0.129973	0.150071
397.8	0.160965	0.130307	0.150113
398	0.161082	0.130649	0.150172
398.2	0.161201	0.130988	0.150257
398.4	0.16136	0.131287	0.150367
398.6	0.161566	0.131533	0.150511
398.8	0.161816	0.13172	0.150679
399	0.162103	0.131814	0.150858
399.2	0.162413	0.131837	0.151034
399.4	0.162726	0.131873	0.151196
[truncated: 1,621 more rows]

## Sheet: Fig 5g and h
									Figure 5h
									Quantification of RPL21 band intensities
										siNT (non targetting)					siRPL21
									siRNA (pico moles)	10	20	50	100	200	10	20	50	100	200	WT	RM 13
										1	0.623038	0.878529	0.879705	0.524227	1	0.862343	0.600599	0.250024	0.30351	1	0.808157
										1	2.34894	0.828495	1.24048	1.3929	1	1.22836	0.672935	0.393853	0.252177	1	0.691943
										1	1.04212	1.24473		0.942873	1	1.06954	0.660645	0.796106	0.358315	1	0.46579
																				1	0.586969
																				1	0.600096
																				1	0.487915
									All the values are normalized to loading control											1	0.46585
	The red dashed box shows the cropped region
	These images are unprocessed and the intensities are not adjusted. Therefore, the intensities in figures on paper are different compared to raw images

[truncated: 19 more sheets: Fig 5i and j, Fig 5k, Fig 6b and c, Fig 6f and g, Fig 6h and i, Sup Fig. 1c, Sup Fig.1b , Sup Fig 1c, Sup Fig 1e and f, Sup Fig 1g and h, Sup Fig 2a, Sup Fig 2b and c, Sup Fig 2d and e, Sup Fig 6a, Sup Fig 6b, Sup Fig 6c and d, Sup Fig 7a , Sup Fig 7d, Sup Fig 7e]
